# Supplementary material for: Repeated introductions and intensive community transmission fueled a mumps virus outbreak in Washington State
Source: eLife. 2021 Apr 19;10:e66448. doi: 10.7554/eLife.66448 (PMC8079146; doi:10.7554/eLife.66448)
Supplement: Figure 6—source data 1. [file elife-66448-fig6-data1.zip › xml-and-combined-output-files/mumps_1_rep0.out]

File: mumps_1_rep0.xml seed: 2 threads: 1
Loading package BEAST v2.6.0
Loading package BDSKY v1.4.5
Loading package MASTER v6.1.1
java.lang.UnsupportedClassVersionError: beast/evolution/substitutionmodel/NStatesNoRatesSubstitutionModel has been compiled by a more recent version of the Java Runtime (class file version 56.0), this version of the Java Runtime only recognizes class file versions up to 52.0
	at java.lang.ClassLoader.defineClass1(Native Method)
	at java.lang.ClassLoader.defineClass(ClassLoader.java:763)
	at java.security.SecureClassLoader.defineClass(SecureClassLoader.java:142)
	at java.net.URLClassLoader.defineClass(URLClassLoader.java:467)
	at java.net.URLClassLoader.access$100(URLClassLoader.java:73)
	at java.net.URLClassLoader$1.run(URLClassLoader.java:368)
	at java.net.URLClassLoader$1.run(URLClassLoader.java:362)
	at java.security.AccessController.doPrivileged(Native Method)
	at java.net.URLClassLoader.findClass(URLClassLoader.java:361)
	at java.lang.ClassLoader.loadClass(ClassLoader.java:424)
	at sun.misc.Launcher$AppClassLoader.loadClass(Launcher.java:349)
	at java.lang.ClassLoader.loadClass(ClassLoader.java:411)
	at java.lang.ClassLoader.loadClass(ClassLoader.java:357)
	at java.lang.Class.forName0(Native Method)
	at java.lang.Class.forName(Class.java:348)
	at beast.util.BEASTClassLoader.forName(BEASTClassLoader.java:64)
	at beast.util.PackageManager.find(PackageManager.java:1664)
	at beast.util.PackageManager.find(PackageManager.java:1618)
	at beast.util.XMLParserUtils.<clinit>(XMLParserUtils.java:41)
	at beast.util.XMLParser.parseFile(XMLParser.java:286)
	at beast.app.BeastMCMC.parseArgs(BeastMCMC.java:300)
	at beast.app.BeastMCMC.main(BeastMCMC.java:556)
java.lang.UnsupportedClassVersionError: beast/evolution/substitutionmodel/Ordinal has been compiled by a more recent version of the Java Runtime (class file version 56.0), this version of the Java Runtime only recognizes class file versions up to 52.0
	at java.lang.ClassLoader.defineClass1(Native Method)
	at java.lang.ClassLoader.defineClass(ClassLoader.java:763)
	at java.security.SecureClassLoader.defineClass(SecureClassLoader.java:142)
	at java.net.URLClassLoader.defineClass(URLClassLoader.java:467)
	at java.net.URLClassLoader.access$100(URLClassLoader.java:73)
	at java.net.URLClassLoader$1.run(URLClassLoader.java:368)
	at java.net.URLClassLoader$1.run(URLClassLoader.java:362)
	at java.security.AccessController.doPrivileged(Native Method)
	at java.net.URLClassLoader.findClass(URLClassLoader.java:361)
	at java.lang.ClassLoader.loadClass(ClassLoader.java:424)
	at sun.misc.Launcher$AppClassLoader.loadClass(Launcher.java:349)
	at java.lang.ClassLoader.loadClass(ClassLoader.java:411)
	at java.lang.ClassLoader.loadClass(ClassLoader.java:357)
	at java.lang.Class.forName0(Native Method)
	at java.lang.Class.forName(Class.java:348)
	at beast.util.BEASTClassLoader.forName(BEASTClassLoader.java:64)
	at beast.util.PackageManager.find(PackageManager.java:1664)
	at beast.util.PackageManager.find(PackageManager.java:1618)
	at beast.util.XMLParserUtils.<clinit>(XMLParserUtils.java:41)
	at beast.util.XMLParser.parseFile(XMLParser.java:286)
	at beast.app.BeastMCMC.parseArgs(BeastMCMC.java:300)
	at beast.app.BeastMCMC.main(BeastMCMC.java:556)
java.lang.UnsupportedClassVersionError: beast/evolution/substitutionmodel/LewisMK has been compiled by a more recent version of the Java Runtime (class file version 56.0), this version of the Java Runtime only recognizes class file versions up to 52.0
	at java.lang.ClassLoader.defineClass1(Native Method)
	at java.lang.ClassLoader.defineClass(ClassLoader.java:763)
	at java.security.SecureClassLoader.defineClass(SecureClassLoader.java:142)
	at java.net.URLClassLoader.defineClass(URLClassLoader.java:467)
	at java.net.URLClassLoader.access$100(URLClassLoader.java:73)
	at java.net.URLClassLoader$1.run(URLClassLoader.java:368)
	at java.net.URLClassLoader$1.run(URLClassLoader.java:362)
	at java.security.AccessController.doPrivileged(Native Method)
	at java.net.URLClassLoader.findClass(URLClassLoader.java:361)
	at java.lang.ClassLoader.loadClass(ClassLoader.java:424)
	at sun.misc.Launcher$AppClassLoader.loadClass(Launcher.java:349)
	at java.lang.ClassLoader.loadClass(ClassLoader.java:411)
	at java.lang.ClassLoader.loadClass(ClassLoader.java:357)
	at java.lang.Class.forName0(Native Method)
	at java.lang.Class.forName(Class.java:348)
	at beast.util.BEASTClassLoader.forName(BEASTClassLoader.java:64)
	at beast.util.PackageManager.find(PackageManager.java:1664)
	at beast.util.PackageManager.find(PackageManager.java:1618)
	at beast.util.XMLParserUtils.<clinit>(XMLParserUtils.java:41)
	at beast.util.XMLParser.parseFile(XMLParser.java:286)
	at beast.app.BeastMCMC.parseArgs(BeastMCMC.java:300)
	at beast.app.BeastMCMC.main(BeastMCMC.java:556)
java.lang.UnsupportedClassVersionError: beast/evolution/substitutionmodel/NestedOrdinal has been compiled by a more recent version of the Java Runtime (class file version 56.0), this version of the Java Runtime only recognizes class file versions up to 52.0
	at java.lang.ClassLoader.defineClass1(Native Method)
	at java.lang.ClassLoader.defineClass(ClassLoader.java:763)
	at java.security.SecureClassLoader.defineClass(SecureClassLoader.java:142)
	at java.net.URLClassLoader.defineClass(URLClassLoader.java:467)
	at java.net.URLClassLoader.access$100(URLClassLoader.java:73)
	at java.net.URLClassLoader$1.run(URLClassLoader.java:368)
	at java.net.URLClassLoader$1.run(URLClassLoader.java:362)
	at java.security.AccessController.doPrivileged(Native Method)
	at java.net.URLClassLoader.findClass(URLClassLoader.java:361)
	at java.lang.ClassLoader.loadClass(ClassLoader.java:424)
	at sun.misc.Launcher$AppClassLoader.loadClass(Launcher.java:349)
	at java.lang.ClassLoader.loadClass(ClassLoader.java:411)
	at java.lang.ClassLoader.loadClass(ClassLoader.java:357)
	at java.lang.Class.forName0(Native Method)
	at java.lang.Class.forName(Class.java:348)
	at beast.util.BEASTClassLoader.forName(BEASTClassLoader.java:64)
	at beast.util.PackageManager.find(PackageManager.java:1664)
	at beast.util.PackageManager.find(PackageManager.java:1618)
	at beast.util.XMLParserUtils.<clinit>(XMLParserUtils.java:41)
	at beast.util.XMLParser.parseFile(XMLParser.java:286)
	at beast.app.BeastMCMC.parseArgs(BeastMCMC.java:300)
	at beast.app.BeastMCMC.main(BeastMCMC.java:556)
java.lang.UnsupportedClassVersionError: beast/evolution/alignment/AscertainedForParsimonyUninformativeAlignment has been compiled by a more recent version of the Java Runtime (class file version 56.0), this version of the Java Runtime only recognizes class file versions up to 52.0
	at java.lang.ClassLoader.defineClass1(Native Method)
	at java.lang.ClassLoader.defineClass(ClassLoader.java:763)
	at java.security.SecureClassLoader.defineClass(SecureClassLoader.java:142)
	at java.net.URLClassLoader.defineClass(URLClassLoader.java:467)
	at java.net.URLClassLoader.access$100(URLClassLoader.java:73)
	at java.net.URLClassLoader$1.run(URLClassLoader.java:368)
	at java.net.URLClassLoader$1.run(URLClassLoader.java:362)
	at java.security.AccessController.doPrivileged(Native Method)
	at java.net.URLClassLoader.findClass(URLClassLoader.java:361)
	at java.lang.ClassLoader.loadClass(ClassLoader.java:424)
	at sun.misc.Launcher$AppClassLoader.loadClass(Launcher.java:349)
	at java.lang.ClassLoader.loadClass(ClassLoader.java:411)
	at java.lang.ClassLoader.loadClass(ClassLoader.java:357)
	at java.lang.Class.forName0(Native Method)
	at java.lang.Class.forName(Class.java:348)
	at beast.util.BEASTClassLoader.forName(BEASTClassLoader.java:64)
	at beast.util.PackageManager.find(PackageManager.java:1664)
	at beast.util.PackageManager.find(PackageManager.java:1618)
	at beast.util.XMLParserUtils.<clinit>(XMLParserUtils.java:41)
	at beast.util.XMLParser.parseFile(XMLParser.java:286)
	at beast.app.BeastMCMC.parseArgs(BeastMCMC.java:300)
	at beast.app.BeastMCMC.main(BeastMCMC.java:556)
java.lang.UnsupportedClassVersionError: beast/evolution/alignment/AscertainedForParsimonyUninformativeFilteredAlignment has been compiled by a more recent version of the Java Runtime (class file version 56.0), this version of the Java Runtime only recognizes class file versions up to 52.0
	at java.lang.ClassLoader.defineClass1(Native Method)
	at java.lang.ClassLoader.defineClass(ClassLoader.java:763)
	at java.security.SecureClassLoader.defineClass(SecureClassLoader.java:142)
	at java.net.URLClassLoader.defineClass(URLClassLoader.java:467)
	at java.net.URLClassLoader.access$100(URLClassLoader.java:73)
	at java.net.URLClassLoader$1.run(URLClassLoader.java:368)
	at java.net.URLClassLoader$1.run(URLClassLoader.java:362)
	at java.security.AccessController.doPrivileged(Native Method)
	at java.net.URLClassLoader.findClass(URLClassLoader.java:361)
	at java.lang.ClassLoader.loadClass(ClassLoader.java:424)
	at sun.misc.Launcher$AppClassLoader.loadClass(Launcher.java:349)
	at java.lang.ClassLoader.loadClass(ClassLoader.java:411)
	at java.lang.ClassLoader.loadClass(ClassLoader.java:357)
	at java.lang.Class.forName0(Native Method)
	at java.lang.Class.forName(Class.java:348)
	at beast.util.BEASTClassLoader.forName(BEASTClassLoader.java:64)
	at beast.util.PackageManager.find(PackageManager.java:1664)
	at beast.util.PackageManager.find(PackageManager.java:1618)
	at beast.util.XMLParserUtils.<clinit>(XMLParserUtils.java:41)
	at beast.util.XMLParser.parseFile(XMLParser.java:286)
	at beast.app.BeastMCMC.parseArgs(BeastMCMC.java:300)
	at beast.app.BeastMCMC.main(BeastMCMC.java:556)
java.lang.UnsupportedClassVersionError: beast/app/beauti/BeautiMorphModelAlignmentProvider has been compiled by a more recent version of the Java Runtime (class file version 56.0), this version of the Java Runtime only recognizes class file versions up to 52.0
	at java.lang.ClassLoader.defineClass1(Native Method)
	at java.lang.ClassLoader.defineClass(ClassLoader.java:763)
	at java.security.SecureClassLoader.defineClass(SecureClassLoader.java:142)
	at java.net.URLClassLoader.defineClass(URLClassLoader.java:467)
	at java.net.URLClassLoader.access$100(URLClassLoader.java:73)
	at java.net.URLClassLoader$1.run(URLClassLoader.java:368)
	at java.net.URLClassLoader$1.run(URLClassLoader.java:362)
	at java.security.AccessController.doPrivileged(Native Method)
	at java.net.URLClassLoader.findClass(URLClassLoader.java:361)
	at java.lang.ClassLoader.loadClass(ClassLoader.java:424)
	at sun.misc.Launcher$AppClassLoader.loadClass(Launcher.java:349)
	at java.lang.ClassLoader.loadClass(ClassLoader.java:411)
	at java.lang.ClassLoader.loadClass(ClassLoader.java:357)
	at java.lang.Class.forName0(Native Method)
	at java.lang.Class.forName(Class.java:348)
	at beast.util.BEASTClassLoader.forName(BEASTClassLoader.java:64)
	at beast.util.PackageManager.find(PackageManager.java:1664)
	at beast.util.PackageManager.find(PackageManager.java:1618)
	at beast.util.XMLParserUtils.<clinit>(XMLParserUtils.java:41)
	at beast.util.XMLParser.parseFile(XMLParser.java:286)
	at beast.app.BeastMCMC.parseArgs(BeastMCMC.java:300)
	at beast.app.BeastMCMC.main(BeastMCMC.java:556)
java.lang.UnsupportedClassVersionError: beast/util/ZeroBranchSATreeParser has been compiled by a more recent version of the Java Runtime (class file version 56.0), this version of the Java Runtime only recognizes class file versions up to 52.0
	at java.lang.ClassLoader.defineClass1(Native Method)
	at java.lang.ClassLoader.defineClass(ClassLoader.java:763)
	at java.security.SecureClassLoader.defineClass(SecureClassLoader.java:142)
	at java.net.URLClassLoader.defineClass(URLClassLoader.java:467)
	at java.net.URLClassLoader.access$100(URLClassLoader.java:73)
	at java.net.URLClassLoader$1.run(URLClassLoader.java:368)
	at java.net.URLClassLoader$1.run(URLClassLoader.java:362)
	at java.security.AccessController.doPrivileged(Native Method)
	at java.net.URLClassLoader.findClass(URLClassLoader.java:361)
	at java.lang.ClassLoader.loadClass(ClassLoader.java:424)
	at sun.misc.Launcher$AppClassLoader.loadClass(Launcher.java:349)
	at java.lang.ClassLoader.loadClass(ClassLoader.java:411)
	at java.lang.ClassLoader.loadClass(ClassLoader.java:357)
	at java.lang.Class.forName0(Native Method)
	at java.lang.Class.forName(Class.java:348)
	at beast.util.BEASTClassLoader.forName(BEASTClassLoader.java:64)
	at beast.util.PackageManager.find(PackageManager.java:1664)
	at beast.util.PackageManager.find(PackageManager.java:1618)
	at beast.util.XMLParserUtils.<clinit>(XMLParserUtils.java:41)
	at beast.util.XMLParser.parseFile(XMLParser.java:286)
	at beast.app.BeastMCMC.parseArgs(BeastMCMC.java:300)
	at beast.app.BeastMCMC.main(BeastMCMC.java:556)
java.lang.UnsupportedClassVersionError: beast/util/SANexusParser has been compiled by a more recent version of the Java Runtime (class file version 56.0), this version of the Java Runtime only recognizes class file versions up to 52.0
	at java.lang.ClassLoader.defineClass1(Native Method)
	at java.lang.ClassLoader.defineClass(ClassLoader.java:763)
	at java.security.SecureClassLoader.defineClass(SecureClassLoader.java:142)
	at java.net.URLClassLoader.defineClass(URLClassLoader.java:467)
	at java.net.URLClassLoader.access$100(URLClassLoader.java:73)
	at java.net.URLClassLoader$1.run(URLClassLoader.java:368)
	at java.net.URLClassLoader$1.run(URLClassLoader.java:362)
	at java.security.AccessController.doPrivileged(Native Method)
	at java.net.URLClassLoader.findClass(URLClassLoader.java:361)
	at java.lang.ClassLoader.loadClass(ClassLoader.java:424)
	at sun.misc.Launcher$AppClassLoader.loadClass(Launcher.java:349)
	at java.lang.ClassLoader.loadClass(ClassLoader.java:411)
	at java.lang.ClassLoader.loadClass(ClassLoader.java:357)
	at java.lang.Class.forName0(Native Method)
	at java.lang.Class.forName(Class.java:348)
	at beast.util.BEASTClassLoader.forName(BEASTClassLoader.java:64)
	at beast.util.PackageManager.find(PackageManager.java:1664)
	at beast.util.PackageManager.find(PackageManager.java:1618)
	at beast.util.XMLParserUtils.<clinit>(XMLParserUtils.java:41)
	at beast.util.XMLParser.parseFile(XMLParser.java:286)
	at beast.app.BeastMCMC.parseArgs(BeastMCMC.java:300)
	at beast.app.BeastMCMC.main(BeastMCMC.java:556)
java.lang.UnsupportedClassVersionError: beast/util/ClusterZBSATree has been compiled by a more recent version of the Java Runtime (class file version 56.0), this version of the Java Runtime only recognizes class file versions up to 52.0
	at java.lang.ClassLoader.defineClass1(Native Method)
	at java.lang.ClassLoader.defineClass(ClassLoader.java:763)
	at java.security.SecureClassLoader.defineClass(SecureClassLoader.java:142)
	at java.net.URLClassLoader.defineClass(URLClassLoader.java:467)
	at java.net.URLClassLoader.access$100(URLClassLoader.java:73)
	at java.net.URLClassLoader$1.run(URLClassLoader.java:368)
	at java.net.URLClassLoader$1.run(URLClassLoader.java:362)
	at java.security.AccessController.doPrivileged(Native Method)
	at java.net.URLClassLoader.findClass(URLClassLoader.java:361)
	at java.lang.ClassLoader.loadClass(ClassLoader.java:424)
	at sun.misc.Launcher$AppClassLoader.loadClass(Launcher.java:349)
	at java.lang.ClassLoader.loadClass(ClassLoader.java:411)
	at java.lang.ClassLoader.loadClass(ClassLoader.java:357)
	at java.lang.Class.forName0(Native Method)
	at java.lang.Class.forName(Class.java:348)
	at beast.util.BEASTClassLoader.forName(BEASTClassLoader.java:64)
	at beast.util.PackageManager.find(PackageManager.java:1664)
	at beast.util.PackageManager.find(PackageManager.java:1618)
	at beast.util.XMLParserUtils.<clinit>(XMLParserUtils.java:41)
	at beast.util.XMLParser.parseFile(XMLParser.java:286)
	at beast.app.BeastMCMC.parseArgs(BeastMCMC.java:300)
	at beast.app.BeastMCMC.main(BeastMCMC.java:556)
java.lang.UnsupportedClassVersionError: beast/util/ClusterZBSATree$TupleComparator has been compiled by a more recent version of the Java Runtime (class file version 56.0), this version of the Java Runtime only recognizes class file versions up to 52.0
	at java.lang.ClassLoader.defineClass1(Native Method)
	at java.lang.ClassLoader.defineClass(ClassLoader.java:763)
	at java.security.SecureClassLoader.defineClass(SecureClassLoader.java:142)
	at java.net.URLClassLoader.defineClass(URLClassLoader.java:467)
	at java.net.URLClassLoader.access$100(URLClassLoader.java:73)
	at java.net.URLClassLoader$1.run(URLClassLoader.java:368)
	at java.net.URLClassLoader$1.run(URLClassLoader.java:362)
	at java.security.AccessController.doPrivileged(Native Method)
	at java.net.URLClassLoader.findClass(URLClassLoader.java:361)
	at java.lang.ClassLoader.loadClass(ClassLoader.java:424)
	at sun.misc.Launcher$AppClassLoader.loadClass(Launcher.java:349)
	at java.lang.ClassLoader.loadClass(ClassLoader.java:411)
	at java.lang.ClassLoader.loadClass(ClassLoader.java:357)
	at java.lang.Class.forName0(Native Method)
	at java.lang.Class.forName(Class.java:348)
	at beast.util.BEASTClassLoader.forName(BEASTClassLoader.java:64)
	at beast.util.PackageManager.find(PackageManager.java:1664)
	at beast.util.PackageManager.find(PackageManager.java:1618)
	at beast.util.XMLParserUtils.<clinit>(XMLParserUtils.java:41)
	at beast.util.XMLParser.parseFile(XMLParser.java:286)
	at beast.app.BeastMCMC.parseArgs(BeastMCMC.java:300)
	at beast.app.BeastMCMC.main(BeastMCMC.java:556)
java.lang.UnsupportedClassVersionError: beast/util/ClusterZBSATree$Tuple has been compiled by a more recent version of the Java Runtime (class file version 56.0), this version of the Java Runtime only recognizes class file versions up to 52.0
	at java.lang.ClassLoader.defineClass1(Native Method)
	at java.lang.ClassLoader.defineClass(ClassLoader.java:763)
	at java.security.SecureClassLoader.defineClass(SecureClassLoader.java:142)
	at java.net.URLClassLoader.defineClass(URLClassLoader.java:467)
	at java.net.URLClassLoader.access$100(URLClassLoader.java:73)
	at java.net.URLClassLoader$1.run(URLClassLoader.java:368)
	at java.net.URLClassLoader$1.run(URLClassLoader.java:362)
	at java.security.AccessController.doPrivileged(Native Method)
	at java.net.URLClassLoader.findClass(URLClassLoader.java:361)
	at java.lang.ClassLoader.loadClass(ClassLoader.java:424)
	at sun.misc.Launcher$AppClassLoader.loadClass(Launcher.java:349)
	at java.lang.ClassLoader.loadClass(ClassLoader.java:411)
	at java.lang.ClassLoader.loadClass(ClassLoader.java:357)
	at java.lang.Class.forName0(Native Method)
	at java.lang.Class.forName(Class.java:348)
	at beast.util.BEASTClassLoader.forName(BEASTClassLoader.java:64)
	at beast.util.PackageManager.find(PackageManager.java:1664)
	at beast.util.PackageManager.find(PackageManager.java:1618)
	at beast.util.XMLParserUtils.<clinit>(XMLParserUtils.java:41)
	at beast.util.XMLParser.parseFile(XMLParser.java:286)
	at beast.app.BeastMCMC.parseArgs(BeastMCMC.java:300)
	at beast.app.BeastMCMC.main(BeastMCMC.java:556)
java.lang.UnsupportedClassVersionError: beast/util/ClusterZBSATree$NodeX has been compiled by a more recent version of the Java Runtime (class file version 56.0), this version of the Java Runtime only recognizes class file versions up to 52.0
	at java.lang.ClassLoader.defineClass1(Native Method)
	at java.lang.ClassLoader.defineClass(ClassLoader.java:763)
	at java.security.SecureClassLoader.defineClass(SecureClassLoader.java:142)
	at java.net.URLClassLoader.defineClass(URLClassLoader.java:467)
	at java.net.URLClassLoader.access$100(URLClassLoader.java:73)
	at java.net.URLClassLoader$1.run(URLClassLoader.java:368)
	at java.net.URLClassLoader$1.run(URLClassLoader.java:362)
	at java.security.AccessController.doPrivileged(Native Method)
	at java.net.URLClassLoader.findClass(URLClassLoader.java:361)
	at java.lang.ClassLoader.loadClass(ClassLoader.java:424)
	at sun.misc.Launcher$AppClassLoader.loadClass(Launcher.java:349)
	at java.lang.ClassLoader.loadClass(ClassLoader.java:411)
	at java.lang.ClassLoader.loadClass(ClassLoader.java:357)
	at java.lang.Class.forName0(Native Method)
	at java.lang.Class.forName(Class.java:348)
	at beast.util.BEASTClassLoader.forName(BEASTClassLoader.java:64)
	at beast.util.PackageManager.find(PackageManager.java:1664)
	at beast.util.PackageManager.find(PackageManager.java:1618)
	at beast.util.XMLParserUtils.<clinit>(XMLParserUtils.java:41)
	at beast.util.XMLParser.parseFile(XMLParser.java:286)
	at beast.app.BeastMCMC.parseArgs(BeastMCMC.java:300)
	at beast.app.BeastMCMC.main(BeastMCMC.java:556)
java.lang.UnsupportedClassVersionError: beast/math/distributions/SpecialMRCAPrior has been compiled by a more recent version of the Java Runtime (class file version 56.0), this version of the Java Runtime only recognizes class file versions up to 52.0
	at java.lang.ClassLoader.defineClass1(Native Method)
	at java.lang.ClassLoader.defineClass(ClassLoader.java:763)
	at java.security.SecureClassLoader.defineClass(SecureClassLoader.java:142)
	at java.net.URLClassLoader.defineClass(URLClassLoader.java:467)
	at java.net.URLClassLoader.access$100(URLClassLoader.java:73)
	at java.net.URLClassLoader$1.run(URLClassLoader.java:368)
	at java.net.URLClassLoader$1.run(URLClassLoader.java:362)
	at java.security.AccessController.doPrivileged(Native Method)
	at java.net.URLClassLoader.findClass(URLClassLoader.java:361)
	at java.lang.ClassLoader.loadClass(ClassLoader.java:424)
	at sun.misc.Launcher$AppClassLoader.loadClass(Launcher.java:349)
	at java.lang.ClassLoader.loadClass(ClassLoader.java:411)
	at java.lang.ClassLoader.loadClass(ClassLoader.java:357)
	at java.lang.Class.forName0(Native Method)
	at java.lang.Class.forName(Class.java:348)
	at beast.util.BEASTClassLoader.forName(BEASTClassLoader.java:64)
	at beast.util.PackageManager.find(PackageManager.java:1664)
	at beast.util.PackageManager.find(PackageManager.java:1618)
	at beast.util.XMLParserUtils.<clinit>(XMLParserUtils.java:41)
	at beast.util.XMLParser.parseFile(XMLParser.java:286)
	at beast.app.BeastMCMC.parseArgs(BeastMCMC.java:300)
	at beast.app.BeastMCMC.main(BeastMCMC.java:556)
java.lang.UnsupportedClassVersionError: beast/math/distributions/DegenerateBeta has been compiled by a more recent version of the Java Runtime (class file version 56.0), this version of the Java Runtime only recognizes class file versions up to 52.0
	at java.lang.ClassLoader.defineClass1(Native Method)
	at java.lang.ClassLoader.defineClass(ClassLoader.java:763)
	at java.security.SecureClassLoader.defineClass(SecureClassLoader.java:142)
	at java.net.URLClassLoader.defineClass(URLClassLoader.java:467)
	at java.net.URLClassLoader.access$100(URLClassLoader.java:73)
	at java.net.URLClassLoader$1.run(URLClassLoader.java:368)
	at java.net.URLClassLoader$1.run(URLClassLoader.java:362)
	at java.security.AccessController.doPrivileged(Native Method)
	at java.net.URLClassLoader.findClass(URLClassLoader.java:361)
	at java.lang.ClassLoader.loadClass(ClassLoader.java:424)
	at sun.misc.Launcher$AppClassLoader.loadClass(Launcher.java:349)
	at java.lang.ClassLoader.loadClass(ClassLoader.java:411)
	at java.lang.ClassLoader.loadClass(ClassLoader.java:357)
	at java.lang.Class.forName0(Native Method)
	at java.lang.Class.forName(Class.java:348)
	at beast.util.BEASTClassLoader.forName(BEASTClassLoader.java:64)
	at beast.util.PackageManager.find(PackageManager.java:1664)
	at beast.util.PackageManager.find(PackageManager.java:1618)
	at beast.util.XMLParserUtils.<clinit>(XMLParserUtils.java:41)
	at beast.util.XMLParser.parseFile(XMLParser.java:286)
	at beast.app.BeastMCMC.parseArgs(BeastMCMC.java:300)
	at beast.app.BeastMCMC.main(BeastMCMC.java:556)
java.lang.UnsupportedClassVersionError: beast/math/distributions/DegenerateBeta$DegenerateBetaImpl has been compiled by a more recent version of the Java Runtime (class file version 56.0), this version of the Java Runtime only recognizes class file versions up to 52.0
	at java.lang.ClassLoader.defineClass1(Native Method)
	at java.lang.ClassLoader.defineClass(ClassLoader.java:763)
	at java.security.SecureClassLoader.defineClass(SecureClassLoader.java:142)
	at java.net.URLClassLoader.defineClass(URLClassLoader.java:467)
	at java.net.URLClassLoader.access$100(URLClassLoader.java:73)
	at java.net.URLClassLoader$1.run(URLClassLoader.java:368)
	at java.net.URLClassLoader$1.run(URLClassLoader.java:362)
	at java.security.AccessController.doPrivileged(Native Method)
	at java.net.URLClassLoader.findClass(URLClassLoader.java:361)
	at java.lang.ClassLoader.loadClass(ClassLoader.java:424)
	at sun.misc.Launcher$AppClassLoader.loadClass(Launcher.java:349)
	at java.lang.ClassLoader.loadClass(ClassLoader.java:411)
	at java.lang.ClassLoader.loadClass(ClassLoader.java:357)
	at java.lang.Class.forName0(Native Method)
	at java.lang.Class.forName(Class.java:348)
	at beast.util.BEASTClassLoader.forName(BEASTClassLoader.java:64)
	at beast.util.PackageManager.find(PackageManager.java:1664)
	at beast.util.PackageManager.find(PackageManager.java:1618)
	at beast.util.XMLParserUtils.<clinit>(XMLParserUtils.java:41)
	at beast.util.XMLParser.parseFile(XMLParser.java:286)
	at beast.app.BeastMCMC.parseArgs(BeastMCMC.java:300)
	at beast.app.BeastMCMC.main(BeastMCMC.java:556)
java.lang.UnsupportedClassVersionError: beast/math/distributions/DegenerateUniform has been compiled by a more recent version of the Java Runtime (class file version 56.0), this version of the Java Runtime only recognizes class file versions up to 52.0
	at java.lang.ClassLoader.defineClass1(Native Method)
	at java.lang.ClassLoader.defineClass(ClassLoader.java:763)
	at java.security.SecureClassLoader.defineClass(SecureClassLoader.java:142)
	at java.net.URLClassLoader.defineClass(URLClassLoader.java:467)
	at java.net.URLClassLoader.access$100(URLClassLoader.java:73)
	at java.net.URLClassLoader$1.run(URLClassLoader.java:368)
	at java.net.URLClassLoader$1.run(URLClassLoader.java:362)
	at java.security.AccessController.doPrivileged(Native Method)
	at java.net.URLClassLoader.findClass(URLClassLoader.java:361)
	at java.lang.ClassLoader.loadClass(ClassLoader.java:424)
	at sun.misc.Launcher$AppClassLoader.loadClass(Launcher.java:349)
	at java.lang.ClassLoader.loadClass(ClassLoader.java:411)
	at java.lang.ClassLoader.loadClass(ClassLoader.java:357)
	at java.lang.Class.forName0(Native Method)
	at java.lang.Class.forName(Class.java:348)
	at beast.util.BEASTClassLoader.forName(BEASTClassLoader.java:64)
	at beast.util.PackageManager.find(PackageManager.java:1664)
	at beast.util.PackageManager.find(PackageManager.java:1618)
	at beast.util.XMLParserUtils.<clinit>(XMLParserUtils.java:41)
	at beast.util.XMLParser.parseFile(XMLParser.java:286)
	at beast.app.BeastMCMC.parseArgs(BeastMCMC.java:300)
	at beast.app.BeastMCMC.main(BeastMCMC.java:556)
java.lang.UnsupportedClassVersionError: beast/math/distributions/DegenerateUniform$DegenerateUniformImpl has been compiled by a more recent version of the Java Runtime (class file version 56.0), this version of the Java Runtime only recognizes class file versions up to 52.0
	at java.lang.ClassLoader.defineClass1(Native Method)
	at java.lang.ClassLoader.defineClass(ClassLoader.java:763)
	at java.security.SecureClassLoader.defineClass(SecureClassLoader.java:142)
	at java.net.URLClassLoader.defineClass(URLClassLoader.java:467)
	at java.net.URLClassLoader.access$100(URLClassLoader.java:73)
	at java.net.URLClassLoader$1.run(URLClassLoader.java:368)
	at java.net.URLClassLoader$1.run(URLClassLoader.java:362)
	at java.security.AccessController.doPrivileged(Native Method)
	at java.net.URLClassLoader.findClass(URLClassLoader.java:361)
	at java.lang.ClassLoader.loadClass(ClassLoader.java:424)
	at sun.misc.Launcher$AppClassLoader.loadClass(Launcher.java:349)
	at java.lang.ClassLoader.loadClass(ClassLoader.java:411)
	at java.lang.ClassLoader.loadClass(ClassLoader.java:357)
	at java.lang.Class.forName0(Native Method)
	at java.lang.Class.forName(Class.java:348)
	at beast.util.BEASTClassLoader.forName(BEASTClassLoader.java:64)
	at beast.util.PackageManager.find(PackageManager.java:1664)
	at beast.util.PackageManager.find(PackageManager.java:1618)
	at beast.util.XMLParserUtils.<clinit>(XMLParserUtils.java:41)
	at beast.util.XMLParser.parseFile(XMLParser.java:286)
	at beast.app.BeastMCMC.parseArgs(BeastMCMC.java:300)
	at beast.app.BeastMCMC.main(BeastMCMC.java:556)
java.lang.UnsupportedClassVersionError: beast/evolution/tree/OffsetLogger has been compiled by a more recent version of the Java Runtime (class file version 56.0), this version of the Java Runtime only recognizes class file versions up to 52.0
	at java.lang.ClassLoader.defineClass1(Native Method)
	at java.lang.ClassLoader.defineClass(ClassLoader.java:763)
	at java.security.SecureClassLoader.defineClass(SecureClassLoader.java:142)
	at java.net.URLClassLoader.defineClass(URLClassLoader.java:467)
	at java.net.URLClassLoader.access$100(URLClassLoader.java:73)
	at java.net.URLClassLoader$1.run(URLClassLoader.java:368)
	at java.net.URLClassLoader$1.run(URLClassLoader.java:362)
	at java.security.AccessController.doPrivileged(Native Method)
	at java.net.URLClassLoader.findClass(URLClassLoader.java:361)
	at java.lang.ClassLoader.loadClass(ClassLoader.java:424)
	at sun.misc.Launcher$AppClassLoader.loadClass(Launcher.java:349)
	at java.lang.ClassLoader.loadClass(ClassLoader.java:411)
	at java.lang.ClassLoader.loadClass(ClassLoader.java:357)
	at java.lang.Class.forName0(Native Method)
	at java.lang.Class.forName(Class.java:348)
	at beast.util.BEASTClassLoader.forName(BEASTClassLoader.java:64)
	at beast.util.PackageManager.find(PackageManager.java:1664)
	at beast.util.PackageManager.find(PackageManager.java:1618)
	at beast.util.XMLParserUtils.<clinit>(XMLParserUtils.java:41)
	at beast.util.XMLParser.parseFile(XMLParser.java:286)
	at beast.app.BeastMCMC.parseArgs(BeastMCMC.java:300)
	at beast.app.BeastMCMC.main(BeastMCMC.java:556)
java.lang.UnsupportedClassVersionError: beast/evolution/tree/SampledAncestorLogger has been compiled by a more recent version of the Java Runtime (class file version 56.0), this version of the Java Runtime only recognizes class file versions up to 52.0
	at java.lang.ClassLoader.defineClass1(Native Method)
	at java.lang.ClassLoader.defineClass(ClassLoader.java:763)
	at java.security.SecureClassLoader.defineClass(SecureClassLoader.java:142)
	at java.net.URLClassLoader.defineClass(URLClassLoader.java:467)
	at java.net.URLClassLoader.access$100(URLClassLoader.java:73)
	at java.net.URLClassLoader$1.run(URLClassLoader.java:368)
	at java.net.URLClassLoader$1.run(URLClassLoader.java:362)
	at java.security.AccessController.doPrivileged(Native Method)
	at java.net.URLClassLoader.findClass(URLClassLoader.java:361)
	at java.lang.ClassLoader.loadClass(ClassLoader.java:424)
	at sun.misc.Launcher$AppClassLoader.loadClass(Launcher.java:349)
	at java.lang.ClassLoader.loadClass(ClassLoader.java:411)
	at java.lang.ClassLoader.loadClass(ClassLoader.java:357)
	at java.lang.Class.forName0(Native Method)
	at java.lang.Class.forName(Class.java:348)
	at beast.util.BEASTClassLoader.forName(BEASTClassLoader.java:64)
	at beast.util.PackageManager.find(PackageManager.java:1664)
	at beast.util.PackageManager.find(PackageManager.java:1618)
	at beast.util.XMLParserUtils.<clinit>(XMLParserUtils.java:41)
	at beast.util.XMLParser.parseFile(XMLParser.java:286)
	at beast.app.BeastMCMC.parseArgs(BeastMCMC.java:300)
	at beast.app.BeastMCMC.main(BeastMCMC.java:556)
java.lang.UnsupportedClassVersionError: beast/evolution/tree/TreeWOffset has been compiled by a more recent version of the Java Runtime (class file version 56.0), this version of the Java Runtime only recognizes class file versions up to 52.0
	at java.lang.ClassLoader.defineClass1(Native Method)
	at java.lang.ClassLoader.defineClass(ClassLoader.java:763)
	at java.security.SecureClassLoader.defineClass(SecureClassLoader.java:142)
	at java.net.URLClassLoader.defineClass(URLClassLoader.java:467)
	at java.net.URLClassLoader.access$100(URLClassLoader.java:73)
	at java.net.URLClassLoader$1.run(URLClassLoader.java:368)
	at java.net.URLClassLoader$1.run(URLClassLoader.java:362)
	at java.security.AccessController.doPrivileged(Native Method)
	at java.net.URLClassLoader.findClass(URLClassLoader.java:361)
	at java.lang.ClassLoader.loadClass(ClassLoader.java:424)
	at sun.misc.Launcher$AppClassLoader.loadClass(Launcher.java:349)
	at java.lang.ClassLoader.loadClass(ClassLoader.java:411)
	at java.lang.ClassLoader.loadClass(ClassLoader.java:357)
	at java.lang.Class.forName0(Native Method)
	at java.lang.Class.forName(Class.java:348)
	at beast.util.BEASTClassLoader.forName(BEASTClassLoader.java:64)
	at beast.util.PackageManager.find(PackageManager.java:1664)
	at beast.util.PackageManager.find(PackageManager.java:1618)
	at beast.util.XMLParserUtils.<clinit>(XMLParserUtils.java:41)
	at beast.util.XMLParser.parseFile(XMLParser.java:286)
	at beast.app.BeastMCMC.parseArgs(BeastMCMC.java:300)
	at beast.app.BeastMCMC.main(BeastMCMC.java:556)
java.lang.UnsupportedClassVersionError: beast/evolution/tree/CladeConstraint has been compiled by a more recent version of the Java Runtime (class file version 56.0), this version of the Java Runtime only recognizes class file versions up to 52.0
	at java.lang.ClassLoader.defineClass1(Native Method)
	at java.lang.ClassLoader.defineClass(ClassLoader.java:763)
	at java.security.SecureClassLoader.defineClass(SecureClassLoader.java:142)
	at java.net.URLClassLoader.defineClass(URLClassLoader.java:467)
	at java.net.URLClassLoader.access$100(URLClassLoader.java:73)
	at java.net.URLClassLoader$1.run(URLClassLoader.java:368)
	at java.net.URLClassLoader$1.run(URLClassLoader.java:362)
	at java.security.AccessController.doPrivileged(Native Method)
	at java.net.URLClassLoader.findClass(URLClassLoader.java:361)
	at java.lang.ClassLoader.loadClass(ClassLoader.java:424)
	at sun.misc.Launcher$AppClassLoader.loadClass(Launcher.java:349)
	at java.lang.ClassLoader.loadClass(ClassLoader.java:411)
	at java.lang.ClassLoader.loadClass(ClassLoader.java:357)
	at java.lang.Class.forName0(Native Method)
	at java.lang.Class.forName(Class.java:348)
	at beast.util.BEASTClassLoader.forName(BEASTClassLoader.java:64)
	at beast.util.PackageManager.find(PackageManager.java:1664)
	at beast.util.PackageManager.find(PackageManager.java:1618)
	at beast.util.XMLParserUtils.<clinit>(XMLParserUtils.java:41)
	at beast.util.XMLParser.parseFile(XMLParser.java:286)
	at beast.app.BeastMCMC.parseArgs(BeastMCMC.java:300)
	at beast.app.BeastMCMC.main(BeastMCMC.java:556)
java.lang.UnsupportedClassVersionError: beast/evolution/tree/SamplingDate has been compiled by a more recent version of the Java Runtime (class file version 56.0), this version of the Java Runtime only recognizes class file versions up to 52.0
	at java.lang.ClassLoader.defineClass1(Native Method)
	at java.lang.ClassLoader.defineClass(ClassLoader.java:763)
	at java.security.SecureClassLoader.defineClass(SecureClassLoader.java:142)
	at java.net.URLClassLoader.defineClass(URLClassLoader.java:467)
	at java.net.URLClassLoader.access$100(URLClassLoader.java:73)
	at java.net.URLClassLoader$1.run(URLClassLoader.java:368)
	at java.net.URLClassLoader$1.run(URLClassLoader.java:362)
	at java.security.AccessController.doPrivileged(Native Method)
	at java.net.URLClassLoader.findClass(URLClassLoader.java:361)
	at java.lang.ClassLoader.loadClass(ClassLoader.java:424)
	at sun.misc.Launcher$AppClassLoader.loadClass(Launcher.java:349)
	at java.lang.ClassLoader.loadClass(ClassLoader.java:411)
	at java.lang.ClassLoader.loadClass(ClassLoader.java:357)
	at java.lang.Class.forName0(Native Method)
	at java.lang.Class.forName(Class.java:348)
	at beast.util.BEASTClassLoader.forName(BEASTClassLoader.java:64)
	at beast.util.PackageManager.find(PackageManager.java:1664)
	at beast.util.PackageManager.find(PackageManager.java:1618)
	at beast.util.XMLParserUtils.<clinit>(XMLParserUtils.java:41)
	at beast.util.XMLParser.parseFile(XMLParser.java:286)
	at beast.app.BeastMCMC.parseArgs(BeastMCMC.java:300)
	at beast.app.BeastMCMC.main(BeastMCMC.java:556)
java.lang.UnsupportedClassVersionError: beast/evolution/speciation/DiversificationTurnoverParameterization has been compiled by a more recent version of the Java Runtime (class file version 56.0), this version of the Java Runtime only recognizes class file versions up to 52.0
	at java.lang.ClassLoader.defineClass1(Native Method)
	at java.lang.ClassLoader.defineClass(ClassLoader.java:763)
	at java.security.SecureClassLoader.defineClass(SecureClassLoader.java:142)
	at java.net.URLClassLoader.defineClass(URLClassLoader.java:467)
	at java.net.URLClassLoader.access$100(URLClassLoader.java:73)
	at java.net.URLClassLoader$1.run(URLClassLoader.java:368)
	at java.net.URLClassLoader$1.run(URLClassLoader.java:362)
	at java.security.AccessController.doPrivileged(Native Method)
	at java.net.URLClassLoader.findClass(URLClassLoader.java:361)
	at java.lang.ClassLoader.loadClass(ClassLoader.java:424)
	at sun.misc.Launcher$AppClassLoader.loadClass(Launcher.java:349)
	at java.lang.ClassLoader.loadClass(ClassLoader.java:411)
	at java.lang.ClassLoader.loadClass(ClassLoader.java:357)
	at java.lang.Class.forName0(Native Method)
	at java.lang.Class.forName(Class.java:348)
	at beast.util.BEASTClassLoader.forName(BEASTClassLoader.java:64)
	at beast.util.PackageManager.find(PackageManager.java:1664)
	at beast.util.PackageManager.find(PackageManager.java:1618)
	at beast.util.XMLParserUtils.<clinit>(XMLParserUtils.java:41)
	at beast.util.XMLParser.parseFile(XMLParser.java:286)
	at beast.app.BeastMCMC.parseArgs(BeastMCMC.java:300)
	at beast.app.BeastMCMC.main(BeastMCMC.java:556)
java.lang.UnsupportedClassVersionError: beast/evolution/speciation/DiversificationTurnoverPsiExpectedNParameterization has been compiled by a more recent version of the Java Runtime (class file version 56.0), this version of the Java Runtime only recognizes class file versions up to 52.0
	at java.lang.ClassLoader.defineClass1(Native Method)
	at java.lang.ClassLoader.defineClass(ClassLoader.java:763)
	at java.security.SecureClassLoader.defineClass(SecureClassLoader.java:142)
	at java.net.URLClassLoader.defineClass(URLClassLoader.java:467)
	at java.net.URLClassLoader.access$100(URLClassLoader.java:73)
	at java.net.URLClassLoader$1.run(URLClassLoader.java:368)
	at java.net.URLClassLoader$1.run(URLClassLoader.java:362)
	at java.security.AccessController.doPrivileged(Native Method)
	at java.net.URLClassLoader.findClass(URLClassLoader.java:361)
	at java.lang.ClassLoader.loadClass(ClassLoader.java:424)
	at sun.misc.Launcher$AppClassLoader.loadClass(Launcher.java:349)
	at java.lang.ClassLoader.loadClass(ClassLoader.java:411)
	at java.lang.ClassLoader.loadClass(ClassLoader.java:357)
	at java.lang.Class.forName0(Native Method)
	at java.lang.Class.forName(Class.java:348)
	at beast.util.BEASTClassLoader.forName(BEASTClassLoader.java:64)
	at beast.util.PackageManager.find(PackageManager.java:1664)
	at beast.util.PackageManager.find(PackageManager.java:1618)
	at beast.util.XMLParserUtils.<clinit>(XMLParserUtils.java:41)
	at beast.util.XMLParser.parseFile(XMLParser.java:286)
	at beast.app.BeastMCMC.parseArgs(BeastMCMC.java:300)
	at beast.app.BeastMCMC.main(BeastMCMC.java:556)
java.lang.UnsupportedClassVersionError: beast/evolution/speciation/RateParameterization has been compiled by a more recent version of the Java Runtime (class file version 56.0), this version of the Java Runtime only recognizes class file versions up to 52.0
	at java.lang.ClassLoader.defineClass1(Native Method)
	at java.lang.ClassLoader.defineClass(ClassLoader.java:763)
	at java.security.SecureClassLoader.defineClass(SecureClassLoader.java:142)
	at java.net.URLClassLoader.defineClass(URLClassLoader.java:467)
	at java.net.URLClassLoader.access$100(URLClassLoader.java:73)
	at java.net.URLClassLoader$1.run(URLClassLoader.java:368)
	at java.net.URLClassLoader$1.run(URLClassLoader.java:362)
	at java.security.AccessController.doPrivileged(Native Method)
	at java.net.URLClassLoader.findClass(URLClassLoader.java:361)
	at java.lang.ClassLoader.loadClass(ClassLoader.java:424)
	at sun.misc.Launcher$AppClassLoader.loadClass(Launcher.java:349)
	at java.lang.ClassLoader.loadClass(ClassLoader.java:411)
	at java.lang.ClassLoader.loadClass(ClassLoader.java:357)
	at java.lang.Class.forName0(Native Method)
	at java.lang.Class.forName(Class.java:348)
	at beast.util.BEASTClassLoader.forName(BEASTClassLoader.java:64)
	at beast.util.PackageManager.find(PackageManager.java:1664)
	at beast.util.PackageManager.find(PackageManager.java:1618)
	at beast.util.XMLParserUtils.<clinit>(XMLParserUtils.java:41)
	at beast.util.XMLParser.parseFile(XMLParser.java:286)
	at beast.app.BeastMCMC.parseArgs(BeastMCMC.java:300)
	at beast.app.BeastMCMC.main(BeastMCMC.java:556)
java.lang.UnsupportedClassVersionError: beast/evolution/speciation/ParameterizedSABirthDeathModel has been compiled by a more recent version of the Java Runtime (class file version 56.0), this version of the Java Runtime only recognizes class file versions up to 52.0
	at java.lang.ClassLoader.defineClass1(Native Method)
	at java.lang.ClassLoader.defineClass(ClassLoader.java:763)
	at java.security.SecureClassLoader.defineClass(SecureClassLoader.java:142)
	at java.net.URLClassLoader.defineClass(URLClassLoader.java:467)
	at java.net.URLClassLoader.access$100(URLClassLoader.java:73)
	at java.net.URLClassLoader$1.run(URLClassLoader.java:368)
	at java.net.URLClassLoader$1.run(URLClassLoader.java:362)
	at java.security.AccessController.doPrivileged(Native Method)
	at java.net.URLClassLoader.findClass(URLClassLoader.java:361)
	at java.lang.ClassLoader.loadClass(ClassLoader.java:424)
	at sun.misc.Launcher$AppClassLoader.loadClass(Launcher.java:349)
	at java.lang.ClassLoader.loadClass(ClassLoader.java:411)
	at java.lang.ClassLoader.loadClass(ClassLoader.java:357)
	at java.lang.Class.forName0(Native Method)
	at java.lang.Class.forName(Class.java:348)
	at beast.util.BEASTClassLoader.forName(BEASTClassLoader.java:64)
	at beast.util.PackageManager.find(PackageManager.java:1664)
	at beast.util.PackageManager.find(PackageManager.java:1618)
	at beast.util.XMLParserUtils.<clinit>(XMLParserUtils.java:41)
	at beast.util.XMLParser.parseFile(XMLParser.java:286)
	at beast.app.BeastMCMC.parseArgs(BeastMCMC.java:300)
	at beast.app.BeastMCMC.main(BeastMCMC.java:556)
java.lang.UnsupportedClassVersionError: beast/evolution/speciation/SABDParameterization has been compiled by a more recent version of the Java Runtime (class file version 56.0), this version of the Java Runtime only recognizes class file versions up to 52.0
	at java.lang.ClassLoader.defineClass1(Native Method)
	at java.lang.ClassLoader.defineClass(ClassLoader.java:763)
	at java.security.SecureClassLoader.defineClass(SecureClassLoader.java:142)
	at java.net.URLClassLoader.defineClass(URLClassLoader.java:467)
	at java.net.URLClassLoader.access$100(URLClassLoader.java:73)
	at java.net.URLClassLoader$1.run(URLClassLoader.java:368)
	at java.net.URLClassLoader$1.run(URLClassLoader.java:362)
	at java.security.AccessController.doPrivileged(Native Method)
	at java.net.URLClassLoader.findClass(URLClassLoader.java:361)
	at java.lang.ClassLoader.loadClass(ClassLoader.java:424)
	at sun.misc.Launcher$AppClassLoader.loadClass(Launcher.java:349)
	at java.lang.ClassLoader.loadClass(ClassLoader.java:411)
	at java.lang.ClassLoader.loadClass(ClassLoader.java:357)
	at java.lang.Class.forName0(Native Method)
	at java.lang.Class.forName(Class.java:348)
	at beast.util.BEASTClassLoader.forName(BEASTClassLoader.java:64)
	at beast.util.PackageManager.find(PackageManager.java:1664)
	at beast.util.PackageManager.find(PackageManager.java:1618)
	at beast.util.XMLParserUtils.<clinit>(XMLParserUtils.java:41)
	at beast.util.XMLParser.parseFile(XMLParser.java:286)
	at beast.app.BeastMCMC.parseArgs(BeastMCMC.java:300)
	at beast.app.BeastMCMC.main(BeastMCMC.java:556)
java.lang.UnsupportedClassVersionError: beast/evolution/speciation/ProbabilitySA has been compiled by a more recent version of the Java Runtime (class file version 56.0), this version of the Java Runtime only recognizes class file versions up to 52.0
	at java.lang.ClassLoader.defineClass1(Native Method)
	at java.lang.ClassLoader.defineClass(ClassLoader.java:763)
	at java.security.SecureClassLoader.defineClass(SecureClassLoader.java:142)
	at java.net.URLClassLoader.defineClass(URLClassLoader.java:467)
	at java.net.URLClassLoader.access$100(URLClassLoader.java:73)
	at java.net.URLClassLoader$1.run(URLClassLoader.java:368)
	at java.net.URLClassLoader$1.run(URLClassLoader.java:362)
	at java.security.AccessController.doPrivileged(Native Method)
	at java.net.URLClassLoader.findClass(URLClassLoader.java:361)
	at java.lang.ClassLoader.loadClass(ClassLoader.java:424)
	at sun.misc.Launcher$AppClassLoader.loadClass(Launcher.java:349)
	at java.lang.ClassLoader.loadClass(ClassLoader.java:411)
	at java.lang.ClassLoader.loadClass(ClassLoader.java:357)
	at java.lang.Class.forName0(Native Method)
	at java.lang.Class.forName(Class.java:348)
	at beast.util.BEASTClassLoader.forName(BEASTClassLoader.java:64)
	at beast.util.PackageManager.find(PackageManager.java:1664)
	at beast.util.PackageManager.find(PackageManager.java:1618)
	at beast.util.XMLParserUtils.<clinit>(XMLParserUtils.java:41)
	at beast.util.XMLParser.parseFile(XMLParser.java:286)
	at beast.app.BeastMCMC.parseArgs(BeastMCMC.java:300)
	at beast.app.BeastMCMC.main(BeastMCMC.java:556)
java.lang.UnsupportedClassVersionError: beast/evolution/speciation/SABirthDeathModel has been compiled by a more recent version of the Java Runtime (class file version 56.0), this version of the Java Runtime only recognizes class file versions up to 52.0
	at java.lang.ClassLoader.defineClass1(Native Method)
	at java.lang.ClassLoader.defineClass(ClassLoader.java:763)
	at java.security.SecureClassLoader.defineClass(SecureClassLoader.java:142)
	at java.net.URLClassLoader.defineClass(URLClassLoader.java:467)
	at java.net.URLClassLoader.access$100(URLClassLoader.java:73)
	at java.net.URLClassLoader$1.run(URLClassLoader.java:368)
	at java.net.URLClassLoader$1.run(URLClassLoader.java:362)
	at java.security.AccessController.doPrivileged(Native Method)
	at java.net.URLClassLoader.findClass(URLClassLoader.java:361)
	at java.lang.ClassLoader.loadClass(ClassLoader.java:424)
	at sun.misc.Launcher$AppClassLoader.loadClass(Launcher.java:349)
	at java.lang.ClassLoader.loadClass(ClassLoader.java:411)
	at java.lang.ClassLoader.loadClass(ClassLoader.java:357)
	at java.lang.Class.forName0(Native Method)
	at java.lang.Class.forName(Class.java:348)
	at beast.util.BEASTClassLoader.forName(BEASTClassLoader.java:64)
	at beast.util.PackageManager.find(PackageManager.java:1664)
	at beast.util.PackageManager.find(PackageManager.java:1618)
	at beast.util.XMLParserUtils.<clinit>(XMLParserUtils.java:41)
	at beast.util.XMLParser.parseFile(XMLParser.java:286)
	at beast.app.BeastMCMC.parseArgs(BeastMCMC.java:300)
	at beast.app.BeastMCMC.main(BeastMCMC.java:556)
java.lang.UnsupportedClassVersionError: beast/evolution/operators/JumpToPoint has been compiled by a more recent version of the Java Runtime (class file version 56.0), this version of the Java Runtime only recognizes class file versions up to 52.0
	at java.lang.ClassLoader.defineClass1(Native Method)
	at java.lang.ClassLoader.defineClass(ClassLoader.java:763)
	at java.security.SecureClassLoader.defineClass(SecureClassLoader.java:142)
	at java.net.URLClassLoader.defineClass(URLClassLoader.java:467)
	at java.net.URLClassLoader.access$100(URLClassLoader.java:73)
	at java.net.URLClassLoader$1.run(URLClassLoader.java:368)
	at java.net.URLClassLoader$1.run(URLClassLoader.java:362)
	at java.security.AccessController.doPrivileged(Native Method)
	at java.net.URLClassLoader.findClass(URLClassLoader.java:361)
	at java.lang.ClassLoader.loadClass(ClassLoader.java:424)
	at sun.misc.Launcher$AppClassLoader.loadClass(Launcher.java:349)
	at java.lang.ClassLoader.loadClass(ClassLoader.java:411)
	at java.lang.ClassLoader.loadClass(ClassLoader.java:357)
	at java.lang.Class.forName0(Native Method)
	at java.lang.Class.forName(Class.java:348)
	at beast.util.BEASTClassLoader.forName(BEASTClassLoader.java:64)
	at beast.util.PackageManager.find(PackageManager.java:1664)
	at beast.util.PackageManager.find(PackageManager.java:1618)
	at beast.util.XMLParserUtils.<clinit>(XMLParserUtils.java:41)
	at beast.util.XMLParser.parseFile(XMLParser.java:286)
	at beast.app.BeastMCMC.parseArgs(BeastMCMC.java:300)
	at beast.app.BeastMCMC.main(BeastMCMC.java:556)
java.lang.UnsupportedClassVersionError: beast/evolution/operators/SampledNodeDateRandomWalker has been compiled by a more recent version of the Java Runtime (class file version 56.0), this version of the Java Runtime only recognizes class file versions up to 52.0
	at java.lang.ClassLoader.defineClass1(Native Method)
	at java.lang.ClassLoader.defineClass(ClassLoader.java:763)
	at java.security.SecureClassLoader.defineClass(SecureClassLoader.java:142)
	at java.net.URLClassLoader.defineClass(URLClassLoader.java:467)
	at java.net.URLClassLoader.access$100(URLClassLoader.java:73)
	at java.net.URLClassLoader$1.run(URLClassLoader.java:368)
	at java.net.URLClassLoader$1.run(URLClassLoader.java:362)
	at java.security.AccessController.doPrivileged(Native Method)
	at java.net.URLClassLoader.findClass(URLClassLoader.java:361)
	at java.lang.ClassLoader.loadClass(ClassLoader.java:424)
	at sun.misc.Launcher$AppClassLoader.loadClass(Launcher.java:349)
	at java.lang.ClassLoader.loadClass(ClassLoader.java:411)
	at java.lang.ClassLoader.loadClass(ClassLoader.java:357)
	at java.lang.Class.forName0(Native Method)
	at java.lang.Class.forName(Class.java:348)
	at beast.util.BEASTClassLoader.forName(BEASTClassLoader.java:64)
	at beast.util.PackageManager.find(PackageManager.java:1664)
	at beast.util.PackageManager.find(PackageManager.java:1618)
	at beast.util.XMLParserUtils.<clinit>(XMLParserUtils.java:41)
	at beast.util.XMLParser.parseFile(XMLParser.java:286)
	at beast.app.BeastMCMC.parseArgs(BeastMCMC.java:300)
	at beast.app.BeastMCMC.main(BeastMCMC.java:556)
java.lang.UnsupportedClassVersionError: beast/evolution/operators/IntUniformWithExclusion has been compiled by a more recent version of the Java Runtime (class file version 56.0), this version of the Java Runtime only recognizes class file versions up to 52.0
	at java.lang.ClassLoader.defineClass1(Native Method)
	at java.lang.ClassLoader.defineClass(ClassLoader.java:763)
	at java.security.SecureClassLoader.defineClass(SecureClassLoader.java:142)
	at java.net.URLClassLoader.defineClass(URLClassLoader.java:467)
	at java.net.URLClassLoader.access$100(URLClassLoader.java:73)
	at java.net.URLClassLoader$1.run(URLClassLoader.java:368)
	at java.net.URLClassLoader$1.run(URLClassLoader.java:362)
	at java.security.AccessController.doPrivileged(Native Method)
	at java.net.URLClassLoader.findClass(URLClassLoader.java:361)
	at java.lang.ClassLoader.loadClass(ClassLoader.java:424)
	at sun.misc.Launcher$AppClassLoader.loadClass(Launcher.java:349)
	at java.lang.ClassLoader.loadClass(ClassLoader.java:411)
	at java.lang.ClassLoader.loadClass(ClassLoader.java:357)
	at java.lang.Class.forName0(Native Method)
	at java.lang.Class.forName(Class.java:348)
	at beast.util.BEASTClassLoader.forName(BEASTClassLoader.java:64)
	at beast.util.PackageManager.find(PackageManager.java:1664)
	at beast.util.PackageManager.find(PackageManager.java:1618)
	at beast.util.XMLParserUtils.<clinit>(XMLParserUtils.java:41)
	at beast.util.XMLParser.parseFile(XMLParser.java:286)
	at beast.app.BeastMCMC.parseArgs(BeastMCMC.java:300)
	at beast.app.BeastMCMC.main(BeastMCMC.java:556)
java.lang.UnsupportedClassVersionError: beast/evolution/operators/IntRandomWalkWithExclusion has been compiled by a more recent version of the Java Runtime (class file version 56.0), this version of the Java Runtime only recognizes class file versions up to 52.0
	at java.lang.ClassLoader.defineClass1(Native Method)
	at java.lang.ClassLoader.defineClass(ClassLoader.java:763)
	at java.security.SecureClassLoader.defineClass(SecureClassLoader.java:142)
	at java.net.URLClassLoader.defineClass(URLClassLoader.java:467)
	at java.net.URLClassLoader.access$100(URLClassLoader.java:73)
	at java.net.URLClassLoader$1.run(URLClassLoader.java:368)
	at java.net.URLClassLoader$1.run(URLClassLoader.java:362)
	at java.security.AccessController.doPrivileged(Native Method)
	at java.net.URLClassLoader.findClass(URLClassLoader.java:361)
	at java.lang.ClassLoader.loadClass(ClassLoader.java:424)
	at sun.misc.Launcher$AppClassLoader.loadClass(Launcher.java:349)
	at java.lang.ClassLoader.loadClass(ClassLoader.java:411)
	at java.lang.ClassLoader.loadClass(ClassLoader.java:357)
	at java.lang.Class.forName0(Native Method)
	at java.lang.Class.forName(Class.java:348)
	at beast.util.BEASTClassLoader.forName(BEASTClassLoader.java:64)
	at beast.util.PackageManager.find(PackageManager.java:1664)
	at beast.util.PackageManager.find(PackageManager.java:1618)
	at beast.util.XMLParserUtils.<clinit>(XMLParserUtils.java:41)
	at beast.util.XMLParser.parseFile(XMLParser.java:286)
	at beast.app.BeastMCMC.parseArgs(BeastMCMC.java:300)
	at beast.app.BeastMCMC.main(BeastMCMC.java:556)
java.lang.UnsupportedClassVersionError: beast/evolution/operators/Binary has been compiled by a more recent version of the Java Runtime (class file version 56.0), this version of the Java Runtime only recognizes class file versions up to 52.0
	at java.lang.ClassLoader.defineClass1(Native Method)
	at java.lang.ClassLoader.defineClass(ClassLoader.java:763)
	at java.security.SecureClassLoader.defineClass(SecureClassLoader.java:142)
	at java.net.URLClassLoader.defineClass(URLClassLoader.java:467)
	at java.net.URLClassLoader.access$100(URLClassLoader.java:73)
	at java.net.URLClassLoader$1.run(URLClassLoader.java:368)
	at java.net.URLClassLoader$1.run(URLClassLoader.java:362)
	at java.security.AccessController.doPrivileged(Native Method)
	at java.net.URLClassLoader.findClass(URLClassLoader.java:361)
	at java.lang.ClassLoader.loadClass(ClassLoader.java:424)
	at sun.misc.Launcher$AppClassLoader.loadClass(Launcher.java:349)
	at java.lang.ClassLoader.loadClass(ClassLoader.java:411)
	at java.lang.ClassLoader.loadClass(ClassLoader.java:357)
	at java.lang.Class.forName0(Native Method)
	at java.lang.Class.forName(Class.java:348)
	at beast.util.BEASTClassLoader.forName(BEASTClassLoader.java:64)
	at beast.util.PackageManager.find(PackageManager.java:1664)
	at beast.util.PackageManager.find(PackageManager.java:1618)
	at beast.util.XMLParserUtils.<clinit>(XMLParserUtils.java:41)
	at beast.util.XMLParser.parseFile(XMLParser.java:286)
	at beast.app.BeastMCMC.parseArgs(BeastMCMC.java:300)
	at beast.app.BeastMCMC.main(BeastMCMC.java:556)
java.lang.UnsupportedClassVersionError: beast/evolution/operators/LeafToSampledAncestorJump has been compiled by a more recent version of the Java Runtime (class file version 56.0), this version of the Java Runtime only recognizes class file versions up to 52.0
	at java.lang.ClassLoader.defineClass1(Native Method)
	at java.lang.ClassLoader.defineClass(ClassLoader.java:763)
	at java.security.SecureClassLoader.defineClass(SecureClassLoader.java:142)
	at java.net.URLClassLoader.defineClass(URLClassLoader.java:467)
	at java.net.URLClassLoader.access$100(URLClassLoader.java:73)
	at java.net.URLClassLoader$1.run(URLClassLoader.java:368)
	at java.net.URLClassLoader$1.run(URLClassLoader.java:362)
	at java.security.AccessController.doPrivileged(Native Method)
	at java.net.URLClassLoader.findClass(URLClassLoader.java:361)
	at java.lang.ClassLoader.loadClass(ClassLoader.java:424)
	at sun.misc.Launcher$AppClassLoader.loadClass(Launcher.java:349)
	at java.lang.ClassLoader.loadClass(ClassLoader.java:411)
	at java.lang.ClassLoader.loadClass(ClassLoader.java:357)
	at java.lang.Class.forName0(Native Method)
	at java.lang.Class.forName(Class.java:348)
	at beast.util.BEASTClassLoader.forName(BEASTClassLoader.java:64)
	at beast.util.PackageManager.find(PackageManager.java:1664)
	at beast.util.PackageManager.find(PackageManager.java:1618)
	at beast.util.XMLParserUtils.<clinit>(XMLParserUtils.java:41)
	at beast.util.XMLParser.parseFile(XMLParser.java:286)
	at beast.app.BeastMCMC.parseArgs(BeastMCMC.java:300)
	at beast.app.BeastMCMC.main(BeastMCMC.java:556)
java.lang.UnsupportedClassVersionError: beast/evolution/operators/SAUniform has been compiled by a more recent version of the Java Runtime (class file version 56.0), this version of the Java Runtime only recognizes class file versions up to 52.0
	at java.lang.ClassLoader.defineClass1(Native Method)
	at java.lang.ClassLoader.defineClass(ClassLoader.java:763)
	at java.security.SecureClassLoader.defineClass(SecureClassLoader.java:142)
	at java.net.URLClassLoader.defineClass(URLClassLoader.java:467)
	at java.net.URLClassLoader.access$100(URLClassLoader.java:73)
	at java.net.URLClassLoader$1.run(URLClassLoader.java:368)
	at java.net.URLClassLoader$1.run(URLClassLoader.java:362)
	at java.security.AccessController.doPrivileged(Native Method)
	at java.net.URLClassLoader.findClass(URLClassLoader.java:361)
	at java.lang.ClassLoader.loadClass(ClassLoader.java:424)
	at sun.misc.Launcher$AppClassLoader.loadClass(Launcher.java:349)
	at java.lang.ClassLoader.loadClass(ClassLoader.java:411)
	at java.lang.ClassLoader.loadClass(ClassLoader.java:357)
	at java.lang.Class.forName0(Native Method)
	at java.lang.Class.forName(Class.java:348)
	at beast.util.BEASTClassLoader.forName(BEASTClassLoader.java:64)
	at beast.util.PackageManager.find(PackageManager.java:1664)
	at beast.util.PackageManager.find(PackageManager.java:1618)
	at beast.util.XMLParserUtils.<clinit>(XMLParserUtils.java:41)
	at beast.util.XMLParser.parseFile(XMLParser.java:286)
	at beast.app.BeastMCMC.parseArgs(BeastMCMC.java:300)
	at beast.app.BeastMCMC.main(BeastMCMC.java:556)
java.lang.UnsupportedClassVersionError: beast/evolution/operators/SAScaleOperator has been compiled by a more recent version of the Java Runtime (class file version 56.0), this version of the Java Runtime only recognizes class file versions up to 52.0
	at java.lang.ClassLoader.defineClass1(Native Method)
	at java.lang.ClassLoader.defineClass(ClassLoader.java:763)
	at java.security.SecureClassLoader.defineClass(SecureClassLoader.java:142)
	at java.net.URLClassLoader.defineClass(URLClassLoader.java:467)
	at java.net.URLClassLoader.access$100(URLClassLoader.java:73)
	at java.net.URLClassLoader$1.run(URLClassLoader.java:368)
	at java.net.URLClassLoader$1.run(URLClassLoader.java:362)
	at java.security.AccessController.doPrivileged(Native Method)
	at java.net.URLClassLoader.findClass(URLClassLoader.java:361)
	at java.lang.ClassLoader.loadClass(ClassLoader.java:424)
	at sun.misc.Launcher$AppClassLoader.loadClass(Launcher.java:349)
	at java.lang.ClassLoader.loadClass(ClassLoader.java:411)
	at java.lang.ClassLoader.loadClass(ClassLoader.java:357)
	at java.lang.Class.forName0(Native Method)
	at java.lang.Class.forName(Class.java:348)
	at beast.util.BEASTClassLoader.forName(BEASTClassLoader.java:64)
	at beast.util.PackageManager.find(PackageManager.java:1664)
	at beast.util.PackageManager.find(PackageManager.java:1618)
	at beast.util.XMLParserUtils.<clinit>(XMLParserUtils.java:41)
	at beast.util.XMLParser.parseFile(XMLParser.java:286)
	at beast.app.BeastMCMC.parseArgs(BeastMCMC.java:300)
	at beast.app.BeastMCMC.main(BeastMCMC.java:556)
java.lang.UnsupportedClassVersionError: beast/evolution/operators/SAExchange has been compiled by a more recent version of the Java Runtime (class file version 56.0), this version of the Java Runtime only recognizes class file versions up to 52.0
	at java.lang.ClassLoader.defineClass1(Native Method)
	at java.lang.ClassLoader.defineClass(ClassLoader.java:763)
	at java.security.SecureClassLoader.defineClass(SecureClassLoader.java:142)
	at java.net.URLClassLoader.defineClass(URLClassLoader.java:467)
	at java.net.URLClassLoader.access$100(URLClassLoader.java:73)
	at java.net.URLClassLoader$1.run(URLClassLoader.java:368)
	at java.net.URLClassLoader$1.run(URLClassLoader.java:362)
	at java.security.AccessController.doPrivileged(Native Method)
	at java.net.URLClassLoader.findClass(URLClassLoader.java:361)
	at java.lang.ClassLoader.loadClass(ClassLoader.java:424)
	at sun.misc.Launcher$AppClassLoader.loadClass(Launcher.java:349)
	at java.lang.ClassLoader.loadClass(ClassLoader.java:411)
	at java.lang.ClassLoader.loadClass(ClassLoader.java:357)
	at java.lang.Class.forName0(Native Method)
	at java.lang.Class.forName(Class.java:348)
	at beast.util.BEASTClassLoader.forName(BEASTClassLoader.java:64)
	at beast.util.PackageManager.find(PackageManager.java:1664)
	at beast.util.PackageManager.find(PackageManager.java:1618)
	at beast.util.XMLParserUtils.<clinit>(XMLParserUtils.java:41)
	at beast.util.XMLParser.parseFile(XMLParser.java:286)
	at beast.app.BeastMCMC.parseArgs(BeastMCMC.java:300)
	at beast.app.BeastMCMC.main(BeastMCMC.java:556)
java.lang.UnsupportedClassVersionError: beast/evolution/operators/SAWilsonBalding has been compiled by a more recent version of the Java Runtime (class file version 56.0), this version of the Java Runtime only recognizes class file versions up to 52.0
	at java.lang.ClassLoader.defineClass1(Native Method)
	at java.lang.ClassLoader.defineClass(ClassLoader.java:763)
	at java.security.SecureClassLoader.defineClass(SecureClassLoader.java:142)
	at java.net.URLClassLoader.defineClass(URLClassLoader.java:467)
	at java.net.URLClassLoader.access$100(URLClassLoader.java:73)
	at java.net.URLClassLoader$1.run(URLClassLoader.java:368)
	at java.net.URLClassLoader$1.run(URLClassLoader.java:362)
	at java.security.AccessController.doPrivileged(Native Method)
	at java.net.URLClassLoader.findClass(URLClassLoader.java:361)
	at java.lang.ClassLoader.loadClass(ClassLoader.java:424)
	at sun.misc.Launcher$AppClassLoader.loadClass(Launcher.java:349)
	at java.lang.ClassLoader.loadClass(ClassLoader.java:411)
	at java.lang.ClassLoader.loadClass(ClassLoader.java:357)
	at java.lang.Class.forName0(Native Method)
	at java.lang.Class.forName(Class.java:348)
	at beast.util.BEASTClassLoader.forName(BEASTClassLoader.java:64)
	at beast.util.PackageManager.find(PackageManager.java:1664)
	at beast.util.PackageManager.find(PackageManager.java:1618)
	at beast.util.XMLParserUtils.<clinit>(XMLParserUtils.java:41)
	at beast.util.XMLParser.parseFile(XMLParser.java:286)
	at beast.app.BeastMCMC.parseArgs(BeastMCMC.java:300)
	at beast.app.BeastMCMC.main(BeastMCMC.java:556)
java.lang.UnsupportedClassVersionError: beast/evolution/operators/WilsonBaldingWithRateCategories has been compiled by a more recent version of the Java Runtime (class file version 56.0), this version of the Java Runtime only recognizes class file versions up to 52.0
	at java.lang.ClassLoader.defineClass1(Native Method)
	at java.lang.ClassLoader.defineClass(ClassLoader.java:763)
	at java.security.SecureClassLoader.defineClass(SecureClassLoader.java:142)
	at java.net.URLClassLoader.defineClass(URLClassLoader.java:467)
	at java.net.URLClassLoader.access$100(URLClassLoader.java:73)
	at java.net.URLClassLoader$1.run(URLClassLoader.java:368)
	at java.net.URLClassLoader$1.run(URLClassLoader.java:362)
	at java.security.AccessController.doPrivileged(Native Method)
	at java.net.URLClassLoader.findClass(URLClassLoader.java:361)
	at java.lang.ClassLoader.loadClass(ClassLoader.java:424)
	at sun.misc.Launcher$AppClassLoader.loadClass(Launcher.java:349)
	at java.lang.ClassLoader.loadClass(ClassLoader.java:411)
	at java.lang.ClassLoader.loadClass(ClassLoader.java:357)
	at java.lang.Class.forName0(Native Method)
	at java.lang.Class.forName(Class.java:348)
	at beast.util.BEASTClassLoader.forName(BEASTClassLoader.java:64)
	at beast.util.PackageManager.find(PackageManager.java:1664)
	at beast.util.PackageManager.find(PackageManager.java:1618)
	at beast.util.XMLParserUtils.<clinit>(XMLParserUtils.java:41)
	at beast.util.XMLParser.parseFile(XMLParser.java:286)
	at beast.app.BeastMCMC.parseArgs(BeastMCMC.java:300)
	at beast.app.BeastMCMC.main(BeastMCMC.java:556)
java.lang.UnsupportedClassVersionError: beast/evolution/operators/IntSwapWithExclusion has been compiled by a more recent version of the Java Runtime (class file version 56.0), this version of the Java Runtime only recognizes class file versions up to 52.0
	at java.lang.ClassLoader.defineClass1(Native Method)
	at java.lang.ClassLoader.defineClass(ClassLoader.java:763)
	at java.security.SecureClassLoader.defineClass(SecureClassLoader.java:142)
	at java.net.URLClassLoader.defineClass(URLClassLoader.java:467)
	at java.net.URLClassLoader.access$100(URLClassLoader.java:73)
	at java.net.URLClassLoader$1.run(URLClassLoader.java:368)
	at java.net.URLClassLoader$1.run(URLClassLoader.java:362)
	at java.security.AccessController.doPrivileged(Native Method)
	at java.net.URLClassLoader.findClass(URLClassLoader.java:361)
	at java.lang.ClassLoader.loadClass(ClassLoader.java:424)
	at sun.misc.Launcher$AppClassLoader.loadClass(Launcher.java:349)
	at java.lang.ClassLoader.loadClass(ClassLoader.java:411)
	at java.lang.ClassLoader.loadClass(ClassLoader.java:357)
	at java.lang.Class.forName0(Native Method)
	at java.lang.Class.forName(Class.java:348)
	at beast.util.BEASTClassLoader.forName(BEASTClassLoader.java:64)
	at beast.util.PackageManager.find(PackageManager.java:1664)
	at beast.util.PackageManager.find(PackageManager.java:1618)
	at beast.util.XMLParserUtils.<clinit>(XMLParserUtils.java:41)
	at beast.util.XMLParser.parseFile(XMLParser.java:286)
	at beast.app.BeastMCMC.parseArgs(BeastMCMC.java:300)
	at beast.app.BeastMCMC.main(BeastMCMC.java:556)
java.lang.UnsupportedClassVersionError: beast/evolution/operators/TreeDimensionJump has been compiled by a more recent version of the Java Runtime (class file version 56.0), this version of the Java Runtime only recognizes class file versions up to 52.0
	at java.lang.ClassLoader.defineClass1(Native Method)
	at java.lang.ClassLoader.defineClass(ClassLoader.java:763)
	at java.security.SecureClassLoader.defineClass(SecureClassLoader.java:142)
	at java.net.URLClassLoader.defineClass(URLClassLoader.java:467)
	at java.net.URLClassLoader.access$100(URLClassLoader.java:73)
	at java.net.URLClassLoader$1.run(URLClassLoader.java:368)
	at java.net.URLClassLoader$1.run(URLClassLoader.java:362)
	at java.security.AccessController.doPrivileged(Native Method)
	at java.net.URLClassLoader.findClass(URLClassLoader.java:361)
	at java.lang.ClassLoader.loadClass(ClassLoader.java:424)
	at sun.misc.Launcher$AppClassLoader.loadClass(Launcher.java:349)
	at java.lang.ClassLoader.loadClass(ClassLoader.java:411)
	at java.lang.ClassLoader.loadClass(ClassLoader.java:357)
	at java.lang.Class.forName0(Native Method)
	at java.lang.Class.forName(Class.java:348)
	at beast.util.BEASTClassLoader.forName(BEASTClassLoader.java:64)
	at beast.util.PackageManager.find(PackageManager.java:1664)
	at beast.util.PackageManager.find(PackageManager.java:1618)
	at beast.util.XMLParserUtils.<clinit>(XMLParserUtils.java:41)
	at beast.util.XMLParser.parseFile(XMLParser.java:286)
	at beast.app.BeastMCMC.parseArgs(BeastMCMC.java:300)
	at beast.app.BeastMCMC.main(BeastMCMC.java:556)
java.lang.UnsupportedClassVersionError: beast/app/tools/DivergenceTimeProcessor has been compiled by a more recent version of the Java Runtime (class file version 56.0), this version of the Java Runtime only recognizes class file versions up to 52.0
	at java.lang.ClassLoader.defineClass1(Native Method)
	at java.lang.ClassLoader.defineClass(ClassLoader.java:763)
	at java.security.SecureClassLoader.defineClass(SecureClassLoader.java:142)
	at java.net.URLClassLoader.defineClass(URLClassLoader.java:467)
	at java.net.URLClassLoader.access$100(URLClassLoader.java:73)
	at java.net.URLClassLoader$1.run(URLClassLoader.java:368)
	at java.net.URLClassLoader$1.run(URLClassLoader.java:362)
	at java.security.AccessController.doPrivileged(Native Method)
	at java.net.URLClassLoader.findClass(URLClassLoader.java:361)
	at java.lang.ClassLoader.loadClass(ClassLoader.java:424)
	at sun.misc.Launcher$AppClassLoader.loadClass(Launcher.java:349)
	at java.lang.ClassLoader.loadClass(ClassLoader.java:411)
	at java.lang.ClassLoader.loadClass(ClassLoader.java:357)
	at java.lang.Class.forName0(Native Method)
	at java.lang.Class.forName(Class.java:348)
	at beast.util.BEASTClassLoader.forName(BEASTClassLoader.java:64)
	at beast.util.PackageManager.find(PackageManager.java:1664)
	at beast.util.PackageManager.find(PackageManager.java:1618)
	at beast.util.XMLParserUtils.<clinit>(XMLParserUtils.java:41)
	at beast.util.XMLParser.parseFile(XMLParser.java:286)
	at beast.app.BeastMCMC.parseArgs(BeastMCMC.java:300)
	at beast.app.BeastMCMC.main(BeastMCMC.java:556)
java.lang.UnsupportedClassVersionError: beast/app/tools/SATreeComparingAnalysis has been compiled by a more recent version of the Java Runtime (class file version 56.0), this version of the Java Runtime only recognizes class file versions up to 52.0
	at java.lang.ClassLoader.defineClass1(Native Method)
	at java.lang.ClassLoader.defineClass(ClassLoader.java:763)
	at java.security.SecureClassLoader.defineClass(SecureClassLoader.java:142)
	at java.net.URLClassLoader.defineClass(URLClassLoader.java:467)
	at java.net.URLClassLoader.access$100(URLClassLoader.java:73)
	at java.net.URLClassLoader$1.run(URLClassLoader.java:368)
	at java.net.URLClassLoader$1.run(URLClassLoader.java:362)
	at java.security.AccessController.doPrivileged(Native Method)
	at java.net.URLClassLoader.findClass(URLClassLoader.java:361)
	at java.lang.ClassLoader.loadClass(ClassLoader.java:424)
	at sun.misc.Launcher$AppClassLoader.loadClass(Launcher.java:349)
	at java.lang.ClassLoader.loadClass(ClassLoader.java:411)
	at java.lang.ClassLoader.loadClass(ClassLoader.java:357)
	at java.lang.Class.forName0(Native Method)
	at java.lang.Class.forName(Class.java:348)
	at beast.util.BEASTClassLoader.forName(BEASTClassLoader.java:64)
	at beast.util.PackageManager.find(PackageManager.java:1664)
	at beast.util.PackageManager.find(PackageManager.java:1618)
	at beast.util.XMLParserUtils.<clinit>(XMLParserUtils.java:41)
	at beast.util.XMLParser.parseFile(XMLParser.java:286)
	at beast.app.BeastMCMC.parseArgs(BeastMCMC.java:300)
	at beast.app.BeastMCMC.main(BeastMCMC.java:556)
java.lang.UnsupportedClassVersionError: beast/app/tools/SATreeComparingAnalysis$TreeSummary has been compiled by a more recent version of the Java Runtime (class file version 56.0), this version of the Java Runtime only recognizes class file versions up to 52.0
	at java.lang.ClassLoader.defineClass1(Native Method)
	at java.lang.ClassLoader.defineClass(ClassLoader.java:763)
	at java.security.SecureClassLoader.defineClass(SecureClassLoader.java:142)
	at java.net.URLClassLoader.defineClass(URLClassLoader.java:467)
	at java.net.URLClassLoader.access$100(URLClassLoader.java:73)
	at java.net.URLClassLoader$1.run(URLClassLoader.java:368)
	at java.net.URLClassLoader$1.run(URLClassLoader.java:362)
	at java.security.AccessController.doPrivileged(Native Method)
	at java.net.URLClassLoader.findClass(URLClassLoader.java:361)
	at java.lang.ClassLoader.loadClass(ClassLoader.java:424)
	at sun.misc.Launcher$AppClassLoader.loadClass(Launcher.java:349)
	at java.lang.ClassLoader.loadClass(ClassLoader.java:411)
	at java.lang.ClassLoader.loadClass(ClassLoader.java:357)
	at java.lang.Class.forName0(Native Method)
	at java.lang.Class.forName(Class.java:348)
	at beast.util.BEASTClassLoader.forName(BEASTClassLoader.java:64)
	at beast.util.PackageManager.find(PackageManager.java:1664)
	at beast.util.PackageManager.find(PackageManager.java:1618)
	at beast.util.XMLParserUtils.<clinit>(XMLParserUtils.java:41)
	at beast.util.XMLParser.parseFile(XMLParser.java:286)
	at beast.app.BeastMCMC.parseArgs(BeastMCMC.java:300)
	at beast.app.BeastMCMC.main(BeastMCMC.java:556)
java.lang.UnsupportedClassVersionError: beast/app/tools/SampledAncestorTreeComparator has been compiled by a more recent version of the Java Runtime (class file version 56.0), this version of the Java Runtime only recognizes class file versions up to 52.0
	at java.lang.ClassLoader.defineClass1(Native Method)
	at java.lang.ClassLoader.defineClass(ClassLoader.java:763)
	at java.security.SecureClassLoader.defineClass(SecureClassLoader.java:142)
	at java.net.URLClassLoader.defineClass(URLClassLoader.java:467)
	at java.net.URLClassLoader.access$100(URLClassLoader.java:73)
	at java.net.URLClassLoader$1.run(URLClassLoader.java:368)
	at java.net.URLClassLoader$1.run(URLClassLoader.java:362)
	at java.security.AccessController.doPrivileged(Native Method)
	at java.net.URLClassLoader.findClass(URLClassLoader.java:361)
	at java.lang.ClassLoader.loadClass(ClassLoader.java:424)
	at sun.misc.Launcher$AppClassLoader.loadClass(Launcher.java:349)
	at java.lang.ClassLoader.loadClass(ClassLoader.java:411)
	at java.lang.ClassLoader.loadClass(ClassLoader.java:357)
	at java.lang.Class.forName0(Native Method)
	at java.lang.Class.forName(Class.java:348)
	at beast.util.BEASTClassLoader.forName(BEASTClassLoader.java:64)
	at beast.util.PackageManager.find(PackageManager.java:1664)
	at beast.util.PackageManager.find(PackageManager.java:1618)
	at beast.util.XMLParserUtils.<clinit>(XMLParserUtils.java:41)
	at beast.util.XMLParser.parseFile(XMLParser.java:286)
	at beast.app.BeastMCMC.parseArgs(BeastMCMC.java:300)
	at beast.app.BeastMCMC.main(BeastMCMC.java:556)
java.lang.UnsupportedClassVersionError: beast/app/tools/SampledAncestorTreeAnalyser has been compiled by a more recent version of the Java Runtime (class file version 56.0), this version of the Java Runtime only recognizes class file versions up to 52.0
	at java.lang.ClassLoader.defineClass1(Native Method)
	at java.lang.ClassLoader.defineClass(ClassLoader.java:763)
	at java.security.SecureClassLoader.defineClass(SecureClassLoader.java:142)
	at java.net.URLClassLoader.defineClass(URLClassLoader.java:467)
	at java.net.URLClassLoader.access$100(URLClassLoader.java:73)
	at java.net.URLClassLoader$1.run(URLClassLoader.java:368)
	at java.net.URLClassLoader$1.run(URLClassLoader.java:362)
	at java.security.AccessController.doPrivileged(Native Method)
	at java.net.URLClassLoader.findClass(URLClassLoader.java:361)
	at java.lang.ClassLoader.loadClass(ClassLoader.java:424)
	at sun.misc.Launcher$AppClassLoader.loadClass(Launcher.java:349)
	at java.lang.ClassLoader.loadClass(ClassLoader.java:411)
	at java.lang.ClassLoader.loadClass(ClassLoader.java:357)
	at java.lang.Class.forName0(Native Method)
	at java.lang.Class.forName(Class.java:348)
	at beast.util.BEASTClassLoader.forName(BEASTClassLoader.java:64)
	at beast.util.PackageManager.find(PackageManager.java:1664)
	at beast.util.PackageManager.find(PackageManager.java:1618)
	at beast.util.XMLParserUtils.<clinit>(XMLParserUtils.java:41)
	at beast.util.XMLParser.parseFile(XMLParser.java:286)
	at beast.app.BeastMCMC.parseArgs(BeastMCMC.java:300)
	at beast.app.BeastMCMC.main(BeastMCMC.java:556)
java.lang.UnsupportedClassVersionError: beast/app/tools/ConvertZBTreeToSATree has been compiled by a more recent version of the Java Runtime (class file version 56.0), this version of the Java Runtime only recognizes class file versions up to 52.0
	at java.lang.ClassLoader.defineClass1(Native Method)
	at java.lang.ClassLoader.defineClass(ClassLoader.java:763)
	at java.security.SecureClassLoader.defineClass(SecureClassLoader.java:142)
	at java.net.URLClassLoader.defineClass(URLClassLoader.java:467)
	at java.net.URLClassLoader.access$100(URLClassLoader.java:73)
	at java.net.URLClassLoader$1.run(URLClassLoader.java:368)
	at java.net.URLClassLoader$1.run(URLClassLoader.java:362)
	at java.security.AccessController.doPrivileged(Native Method)
	at java.net.URLClassLoader.findClass(URLClassLoader.java:361)
	at java.lang.ClassLoader.loadClass(ClassLoader.java:424)
	at sun.misc.Launcher$AppClassLoader.loadClass(Launcher.java:349)
	at java.lang.ClassLoader.loadClass(ClassLoader.java:411)
	at java.lang.ClassLoader.loadClass(ClassLoader.java:357)
	at java.lang.Class.forName0(Native Method)
	at java.lang.Class.forName(Class.java:348)
	at beast.util.BEASTClassLoader.forName(BEASTClassLoader.java:64)
	at beast.util.PackageManager.find(PackageManager.java:1664)
	at beast.util.PackageManager.find(PackageManager.java:1618)
	at beast.util.XMLParserUtils.<clinit>(XMLParserUtils.java:41)
	at beast.util.XMLParser.parseFile(XMLParser.java:286)
	at beast.app.BeastMCMC.parseArgs(BeastMCMC.java:300)
	at beast.app.BeastMCMC.main(BeastMCMC.java:556)
java.lang.UnsupportedClassVersionError: beast/app/tools/SATreeTraceAnalysis has been compiled by a more recent version of the Java Runtime (class file version 56.0), this version of the Java Runtime only recognizes class file versions up to 52.0
	at java.lang.ClassLoader.defineClass1(Native Method)
	at java.lang.ClassLoader.defineClass(ClassLoader.java:763)
	at java.security.SecureClassLoader.defineClass(SecureClassLoader.java:142)
	at java.net.URLClassLoader.defineClass(URLClassLoader.java:467)
	at java.net.URLClassLoader.access$100(URLClassLoader.java:73)
	at java.net.URLClassLoader$1.run(URLClassLoader.java:368)
	at java.net.URLClassLoader$1.run(URLClassLoader.java:362)
	at java.security.AccessController.doPrivileged(Native Method)
	at java.net.URLClassLoader.findClass(URLClassLoader.java:361)
	at java.lang.ClassLoader.loadClass(ClassLoader.java:424)
	at sun.misc.Launcher$AppClassLoader.loadClass(Launcher.java:349)
	at java.lang.ClassLoader.loadClass(ClassLoader.java:411)
	at java.lang.ClassLoader.loadClass(ClassLoader.java:357)
	at java.lang.Class.forName0(Native Method)
	at java.lang.Class.forName(Class.java:348)
	at beast.util.BEASTClassLoader.forName(BEASTClassLoader.java:64)
	at beast.util.PackageManager.find(PackageManager.java:1664)
	at beast.util.PackageManager.find(PackageManager.java:1618)
	at beast.util.XMLParserUtils.<clinit>(XMLParserUtils.java:41)
	at beast.util.XMLParser.parseFile(XMLParser.java:286)
	at beast.app.BeastMCMC.parseArgs(BeastMCMC.java:300)
	at beast.app.BeastMCMC.main(BeastMCMC.java:556)
java.lang.UnsupportedClassVersionError: beast/app/tools/SATreeTraceAnalysis$Utils has been compiled by a more recent version of the Java Runtime (class file version 56.0), this version of the Java Runtime only recognizes class file versions up to 52.0
	at java.lang.ClassLoader.defineClass1(Native Method)
	at java.lang.ClassLoader.defineClass(ClassLoader.java:763)
	at java.security.SecureClassLoader.defineClass(SecureClassLoader.java:142)
	at java.net.URLClassLoader.defineClass(URLClassLoader.java:467)
	at java.net.URLClassLoader.access$100(URLClassLoader.java:73)
	at java.net.URLClassLoader$1.run(URLClassLoader.java:368)
	at java.net.URLClassLoader$1.run(URLClassLoader.java:362)
	at java.security.AccessController.doPrivileged(Native Method)
	at java.net.URLClassLoader.findClass(URLClassLoader.java:361)
	at java.lang.ClassLoader.loadClass(ClassLoader.java:424)
	at sun.misc.Launcher$AppClassLoader.loadClass(Launcher.java:349)
	at java.lang.ClassLoader.loadClass(ClassLoader.java:411)
	at java.lang.ClassLoader.loadClass(ClassLoader.java:357)
	at java.lang.Class.forName0(Native Method)
	at java.lang.Class.forName(Class.java:348)
	at beast.util.BEASTClassLoader.forName(BEASTClassLoader.java:64)
	at beast.util.PackageManager.find(PackageManager.java:1664)
	at beast.util.PackageManager.find(PackageManager.java:1618)
	at beast.util.XMLParserUtils.<clinit>(XMLParserUtils.java:41)
	at beast.util.XMLParser.parseFile(XMLParser.java:286)
	at beast.app.BeastMCMC.parseArgs(BeastMCMC.java:300)
	at beast.app.BeastMCMC.main(BeastMCMC.java:556)
java.lang.UnsupportedClassVersionError: beast/app/tools/ResultsOutput has been compiled by a more recent version of the Java Runtime (class file version 56.0), this version of the Java Runtime only recognizes class file versions up to 52.0
	at java.lang.ClassLoader.defineClass1(Native Method)
	at java.lang.ClassLoader.defineClass(ClassLoader.java:763)
	at java.security.SecureClassLoader.defineClass(SecureClassLoader.java:142)
	at java.net.URLClassLoader.defineClass(URLClassLoader.java:467)
	at java.net.URLClassLoader.access$100(URLClassLoader.java:73)
	at java.net.URLClassLoader$1.run(URLClassLoader.java:368)
	at java.net.URLClassLoader$1.run(URLClassLoader.java:362)
	at java.security.AccessController.doPrivileged(Native Method)
	at java.net.URLClassLoader.findClass(URLClassLoader.java:361)
	at java.lang.ClassLoader.loadClass(ClassLoader.java:424)
	at sun.misc.Launcher$AppClassLoader.loadClass(Launcher.java:349)
	at java.lang.ClassLoader.loadClass(ClassLoader.java:411)
	at java.lang.ClassLoader.loadClass(ClassLoader.java:357)
	at java.lang.Class.forName0(Native Method)
	at java.lang.Class.forName(Class.java:348)
	at beast.util.BEASTClassLoader.forName(BEASTClassLoader.java:64)
	at beast.util.PackageManager.find(PackageManager.java:1664)
	at beast.util.PackageManager.find(PackageManager.java:1618)
	at beast.util.XMLParserUtils.<clinit>(XMLParserUtils.java:41)
	at beast.util.XMLParser.parseFile(XMLParser.java:286)
	at beast.app.BeastMCMC.parseArgs(BeastMCMC.java:300)
	at beast.app.BeastMCMC.main(BeastMCMC.java:556)
java.lang.UnsupportedClassVersionError: beast/app/tools/ResultsOutput$TabDelimitedPlainText has been compiled by a more recent version of the Java Runtime (class file version 56.0), this version of the Java Runtime only recognizes class file versions up to 52.0
	at java.lang.ClassLoader.defineClass1(Native Method)
	at java.lang.ClassLoader.defineClass(ClassLoader.java:763)
	at java.security.SecureClassLoader.defineClass(SecureClassLoader.java:142)
	at java.net.URLClassLoader.defineClass(URLClassLoader.java:467)
	at java.net.URLClassLoader.access$100(URLClassLoader.java:73)
	at java.net.URLClassLoader$1.run(URLClassLoader.java:368)
	at java.net.URLClassLoader$1.run(URLClassLoader.java:362)
	at java.security.AccessController.doPrivileged(Native Method)
	at java.net.URLClassLoader.findClass(URLClassLoader.java:361)
	at java.lang.ClassLoader.loadClass(ClassLoader.java:424)
	at sun.misc.Launcher$AppClassLoader.loadClass(Launcher.java:349)
	at java.lang.ClassLoader.loadClass(ClassLoader.java:411)
	at java.lang.ClassLoader.loadClass(ClassLoader.java:357)
	at java.lang.Class.forName0(Native Method)
	at java.lang.Class.forName(Class.java:348)
	at beast.util.BEASTClassLoader.forName(BEASTClassLoader.java:64)
	at beast.util.PackageManager.find(PackageManager.java:1664)
	at beast.util.PackageManager.find(PackageManager.java:1618)
	at beast.util.XMLParserUtils.<clinit>(XMLParserUtils.java:41)
	at beast.util.XMLParser.parseFile(XMLParser.java:286)
	at beast.app.BeastMCMC.parseArgs(BeastMCMC.java:300)
	at beast.app.BeastMCMC.main(BeastMCMC.java:556)
java.lang.UnsupportedClassVersionError: beast/app/tools/ResultsOutput$HTML has been compiled by a more recent version of the Java Runtime (class file version 56.0), this version of the Java Runtime only recognizes class file versions up to 52.0
	at java.lang.ClassLoader.defineClass1(Native Method)
	at java.lang.ClassLoader.defineClass(ClassLoader.java:763)
	at java.security.SecureClassLoader.defineClass(SecureClassLoader.java:142)
	at java.net.URLClassLoader.defineClass(URLClassLoader.java:467)
	at java.net.URLClassLoader.access$100(URLClassLoader.java:73)
	at java.net.URLClassLoader$1.run(URLClassLoader.java:368)
	at java.net.URLClassLoader$1.run(URLClassLoader.java:362)
	at java.security.AccessController.doPrivileged(Native Method)
	at java.net.URLClassLoader.findClass(URLClassLoader.java:361)
	at java.lang.ClassLoader.loadClass(ClassLoader.java:424)
	at sun.misc.Launcher$AppClassLoader.loadClass(Launcher.java:349)
	at java.lang.ClassLoader.loadClass(ClassLoader.java:411)
	at java.lang.ClassLoader.loadClass(ClassLoader.java:357)
	at java.lang.Class.forName0(Native Method)
	at java.lang.Class.forName(Class.java:348)
	at beast.util.BEASTClassLoader.forName(BEASTClassLoader.java:64)
	at beast.util.PackageManager.find(PackageManager.java:1664)
	at beast.util.PackageManager.find(PackageManager.java:1618)
	at beast.util.XMLParserUtils.<clinit>(XMLParserUtils.java:41)
	at beast.util.XMLParser.parseFile(XMLParser.java:286)
	at beast.app.BeastMCMC.parseArgs(BeastMCMC.java:300)
	at beast.app.BeastMCMC.main(BeastMCMC.java:556)
java.lang.UnsupportedClassVersionError: beast/app/tools/NexusImporter has been compiled by a more recent version of the Java Runtime (class file version 56.0), this version of the Java Runtime only recognizes class file versions up to 52.0
	at java.lang.ClassLoader.defineClass1(Native Method)
	at java.lang.ClassLoader.defineClass(ClassLoader.java:763)
	at java.security.SecureClassLoader.defineClass(SecureClassLoader.java:142)
	at java.net.URLClassLoader.defineClass(URLClassLoader.java:467)
	at java.net.URLClassLoader.access$100(URLClassLoader.java:73)
	at java.net.URLClassLoader$1.run(URLClassLoader.java:368)
	at java.net.URLClassLoader$1.run(URLClassLoader.java:362)
	at java.security.AccessController.doPrivileged(Native Method)
	at java.net.URLClassLoader.findClass(URLClassLoader.java:361)
	at java.lang.ClassLoader.loadClass(ClassLoader.java:424)
	at sun.misc.Launcher$AppClassLoader.loadClass(Launcher.java:349)
	at java.lang.ClassLoader.loadClass(ClassLoader.java:411)
	at java.lang.ClassLoader.loadClass(ClassLoader.java:357)
	at java.lang.Class.forName0(Native Method)
	at java.lang.Class.forName(Class.java:348)
	at beast.util.BEASTClassLoader.forName(BEASTClassLoader.java:64)
	at beast.util.PackageManager.find(PackageManager.java:1664)
	at beast.util.PackageManager.find(PackageManager.java:1618)
	at beast.util.XMLParserUtils.<clinit>(XMLParserUtils.java:41)
	at beast.util.XMLParser.parseFile(XMLParser.java:286)
	at beast.app.BeastMCMC.parseArgs(BeastMCMC.java:300)
	at beast.app.BeastMCMC.main(BeastMCMC.java:556)
java.lang.UnsupportedClassVersionError: beast/app/tools/SATreeToBinaryTreeConverter has been compiled by a more recent version of the Java Runtime (class file version 56.0), this version of the Java Runtime only recognizes class file versions up to 52.0
	at java.lang.ClassLoader.defineClass1(Native Method)
	at java.lang.ClassLoader.defineClass(ClassLoader.java:763)
	at java.security.SecureClassLoader.defineClass(SecureClassLoader.java:142)
	at java.net.URLClassLoader.defineClass(URLClassLoader.java:467)
	at java.net.URLClassLoader.access$100(URLClassLoader.java:73)
	at java.net.URLClassLoader$1.run(URLClassLoader.java:368)
	at java.net.URLClassLoader$1.run(URLClassLoader.java:362)
	at java.security.AccessController.doPrivileged(Native Method)
	at java.net.URLClassLoader.findClass(URLClassLoader.java:361)
	at java.lang.ClassLoader.loadClass(ClassLoader.java:424)
	at sun.misc.Launcher$AppClassLoader.loadClass(Launcher.java:349)
	at java.lang.ClassLoader.loadClass(ClassLoader.java:411)
	at java.lang.ClassLoader.loadClass(ClassLoader.java:357)
	at java.lang.Class.forName0(Native Method)
	at java.lang.Class.forName(Class.java:348)
	at beast.util.BEASTClassLoader.forName(BEASTClassLoader.java:64)
	at beast.util.PackageManager.find(PackageManager.java:1664)
	at beast.util.PackageManager.find(PackageManager.java:1618)
	at beast.util.XMLParserUtils.<clinit>(XMLParserUtils.java:41)
	at beast.util.XMLParser.parseFile(XMLParser.java:286)
	at beast.app.BeastMCMC.parseArgs(BeastMCMC.java:300)
	at beast.app.BeastMCMC.main(BeastMCMC.java:556)
java.lang.UnsupportedClassVersionError: beast/app/tools/FullToExtantTreeConverter has been compiled by a more recent version of the Java Runtime (class file version 56.0), this version of the Java Runtime only recognizes class file versions up to 52.0
	at java.lang.ClassLoader.defineClass1(Native Method)
	at java.lang.ClassLoader.defineClass(ClassLoader.java:763)
	at java.security.SecureClassLoader.defineClass(SecureClassLoader.java:142)
	at java.net.URLClassLoader.defineClass(URLClassLoader.java:467)
	at java.net.URLClassLoader.access$100(URLClassLoader.java:73)
	at java.net.URLClassLoader$1.run(URLClassLoader.java:368)
	at java.net.URLClassLoader$1.run(URLClassLoader.java:362)
	at java.security.AccessController.doPrivileged(Native Method)
	at java.net.URLClassLoader.findClass(URLClassLoader.java:361)
	at java.lang.ClassLoader.loadClass(ClassLoader.java:424)
	at sun.misc.Launcher$AppClassLoader.loadClass(Launcher.java:349)
	at java.lang.ClassLoader.loadClass(ClassLoader.java:411)
	at java.lang.ClassLoader.loadClass(ClassLoader.java:357)
	at java.lang.Class.forName0(Native Method)
	at java.lang.Class.forName(Class.java:348)
	at beast.util.BEASTClassLoader.forName(BEASTClassLoader.java:64)
	at beast.util.PackageManager.find(PackageManager.java:1664)
	at beast.util.PackageManager.find(PackageManager.java:1618)
	at beast.util.XMLParserUtils.<clinit>(XMLParserUtils.java:41)
	at beast.util.XMLParser.parseFile(XMLParser.java:286)
	at beast.app.BeastMCMC.parseArgs(BeastMCMC.java:300)
	at beast.app.BeastMCMC.main(BeastMCMC.java:556)
java.lang.UnsupportedClassVersionError: beast/app/tools/NodeComparator has been compiled by a more recent version of the Java Runtime (class file version 56.0), this version of the Java Runtime only recognizes class file versions up to 52.0
	at java.lang.ClassLoader.defineClass1(Native Method)
	at java.lang.ClassLoader.defineClass(ClassLoader.java:763)
	at java.security.SecureClassLoader.defineClass(SecureClassLoader.java:142)
	at java.net.URLClassLoader.defineClass(URLClassLoader.java:467)
	at java.net.URLClassLoader.access$100(URLClassLoader.java:73)
	at java.net.URLClassLoader$1.run(URLClassLoader.java:368)
	at java.net.URLClassLoader$1.run(URLClassLoader.java:362)
	at java.security.AccessController.doPrivileged(Native Method)
	at java.net.URLClassLoader.findClass(URLClassLoader.java:361)
	at java.lang.ClassLoader.loadClass(ClassLoader.java:424)
	at sun.misc.Launcher$AppClassLoader.loadClass(Launcher.java:349)
	at java.lang.ClassLoader.loadClass(ClassLoader.java:411)
	at java.lang.ClassLoader.loadClass(ClassLoader.java:357)
	at java.lang.Class.forName0(Native Method)
	at java.lang.Class.forName(Class.java:348)
	at beast.util.BEASTClassLoader.forName(BEASTClassLoader.java:64)
	at beast.util.PackageManager.find(PackageManager.java:1664)
	at beast.util.PackageManager.find(PackageManager.java:1618)
	at beast.util.XMLParserUtils.<clinit>(XMLParserUtils.java:41)
	at beast.util.XMLParser.parseFile(XMLParser.java:286)
	at beast.app.BeastMCMC.parseArgs(BeastMCMC.java:300)
	at beast.app.BeastMCMC.main(BeastMCMC.java:556)
java.lang.UnsupportedClassVersionError: beast/app/simulators/SABDSimulator has been compiled by a more recent version of the Java Runtime (class file version 56.0), this version of the Java Runtime only recognizes class file versions up to 52.0
	at java.lang.ClassLoader.defineClass1(Native Method)
	at java.lang.ClassLoader.defineClass(ClassLoader.java:763)
	at java.security.SecureClassLoader.defineClass(SecureClassLoader.java:142)
	at java.net.URLClassLoader.defineClass(URLClassLoader.java:467)
	at java.net.URLClassLoader.access$100(URLClassLoader.java:73)
	at java.net.URLClassLoader$1.run(URLClassLoader.java:368)
	at java.net.URLClassLoader$1.run(URLClassLoader.java:362)
	at java.security.AccessController.doPrivileged(Native Method)
	at java.net.URLClassLoader.findClass(URLClassLoader.java:361)
	at java.lang.ClassLoader.loadClass(ClassLoader.java:424)
	at sun.misc.Launcher$AppClassLoader.loadClass(Launcher.java:349)
	at java.lang.ClassLoader.loadClass(ClassLoader.java:411)
	at java.lang.ClassLoader.loadClass(ClassLoader.java:357)
	at java.lang.Class.forName0(Native Method)
	at java.lang.Class.forName(Class.java:348)
	at beast.util.BEASTClassLoader.forName(BEASTClassLoader.java:64)
	at beast.util.PackageManager.find(PackageManager.java:1664)
	at beast.util.PackageManager.find(PackageManager.java:1618)
	at beast.util.XMLParserUtils.<clinit>(XMLParserUtils.java:41)
	at beast.util.XMLParser.parseFile(XMLParser.java:286)
	at beast.app.BeastMCMC.parseArgs(BeastMCMC.java:300)
	at beast.app.BeastMCMC.main(BeastMCMC.java:556)
java.lang.UnsupportedClassVersionError: beast/app/simulators/SABDSimulator$1 has been compiled by a more recent version of the Java Runtime (class file version 56.0), this version of the Java Runtime only recognizes class file versions up to 52.0
	at java.lang.ClassLoader.defineClass1(Native Method)
	at java.lang.ClassLoader.defineClass(ClassLoader.java:763)
	at java.security.SecureClassLoader.defineClass(SecureClassLoader.java:142)
	at java.net.URLClassLoader.defineClass(URLClassLoader.java:467)
	at java.net.URLClassLoader.access$100(URLClassLoader.java:73)
	at java.net.URLClassLoader$1.run(URLClassLoader.java:368)
	at java.net.URLClassLoader$1.run(URLClassLoader.java:362)
	at java.security.AccessController.doPrivileged(Native Method)
	at java.net.URLClassLoader.findClass(URLClassLoader.java:361)
	at java.lang.ClassLoader.loadClass(ClassLoader.java:424)
	at sun.misc.Launcher$AppClassLoader.loadClass(Launcher.java:349)
	at java.lang.ClassLoader.loadClass(ClassLoader.java:411)
	at java.lang.ClassLoader.loadClass(ClassLoader.java:357)
	at java.lang.Class.forName0(Native Method)
	at java.lang.Class.forName(Class.java:348)
	at beast.util.BEASTClassLoader.forName(BEASTClassLoader.java:64)
	at beast.util.PackageManager.find(PackageManager.java:1664)
	at beast.util.PackageManager.find(PackageManager.java:1618)
	at beast.util.XMLParserUtils.<clinit>(XMLParserUtils.java:41)
	at beast.util.XMLParser.parseFile(XMLParser.java:286)
	at beast.app.BeastMCMC.parseArgs(BeastMCMC.java:300)
	at beast.app.BeastMCMC.main(BeastMCMC.java:556)
java.lang.UnsupportedClassVersionError: beast/app/simulators/SABDTreeSimulator has been compiled by a more recent version of the Java Runtime (class file version 56.0), this version of the Java Runtime only recognizes class file versions up to 52.0
	at java.lang.ClassLoader.defineClass1(Native Method)
	at java.lang.ClassLoader.defineClass(ClassLoader.java:763)
	at java.security.SecureClassLoader.defineClass(SecureClassLoader.java:142)
	at java.net.URLClassLoader.defineClass(URLClassLoader.java:467)
	at java.net.URLClassLoader.access$100(URLClassLoader.java:73)
	at java.net.URLClassLoader$1.run(URLClassLoader.java:368)
	at java.net.URLClassLoader$1.run(URLClassLoader.java:362)
	at java.security.AccessController.doPrivileged(Native Method)
	at java.net.URLClassLoader.findClass(URLClassLoader.java:361)
	at java.lang.ClassLoader.loadClass(ClassLoader.java:424)
	at sun.misc.Launcher$AppClassLoader.loadClass(Launcher.java:349)
	at java.lang.ClassLoader.loadClass(ClassLoader.java:411)
	at java.lang.ClassLoader.loadClass(ClassLoader.java:357)
	at java.lang.Class.forName0(Native Method)
	at java.lang.Class.forName(Class.java:348)
	at beast.util.BEASTClassLoader.forName(BEASTClassLoader.java:64)
	at beast.util.PackageManager.find(PackageManager.java:1664)
	at beast.util.PackageManager.find(PackageManager.java:1618)
	at beast.util.XMLParserUtils.<clinit>(XMLParserUtils.java:41)
	at beast.util.XMLParser.parseFile(XMLParser.java:286)
	at beast.app.BeastMCMC.parseArgs(BeastMCMC.java:300)
	at beast.app.BeastMCMC.main(BeastMCMC.java:556)
java.lang.UnsupportedClassVersionError: beast/app/simulators/SABDTreeSimulator$1 has been compiled by a more recent version of the Java Runtime (class file version 56.0), this version of the Java Runtime only recognizes class file versions up to 52.0
	at java.lang.ClassLoader.defineClass1(Native Method)
	at java.lang.ClassLoader.defineClass(ClassLoader.java:763)
	at java.security.SecureClassLoader.defineClass(SecureClassLoader.java:142)
	at java.net.URLClassLoader.defineClass(URLClassLoader.java:467)
	at java.net.URLClassLoader.access$100(URLClassLoader.java:73)
	at java.net.URLClassLoader$1.run(URLClassLoader.java:368)
	at java.net.URLClassLoader$1.run(URLClassLoader.java:362)
	at java.security.AccessController.doPrivileged(Native Method)
	at java.net.URLClassLoader.findClass(URLClassLoader.java:361)
	at java.lang.ClassLoader.loadClass(ClassLoader.java:424)
	at sun.misc.Launcher$AppClassLoader.loadClass(Launcher.java:349)
	at java.lang.ClassLoader.loadClass(ClassLoader.java:411)
	at java.lang.ClassLoader.loadClass(ClassLoader.java:357)
	at java.lang.Class.forName0(Native Method)
	at java.lang.Class.forName(Class.java:348)
	at beast.util.BEASTClassLoader.forName(BEASTClassLoader.java:64)
	at beast.util.PackageManager.find(PackageManager.java:1664)
	at beast.util.PackageManager.find(PackageManager.java:1618)
	at beast.util.XMLParserUtils.<clinit>(XMLParserUtils.java:41)
	at beast.util.XMLParser.parseFile(XMLParser.java:286)
	at beast.app.BeastMCMC.parseArgs(BeastMCMC.java:300)
	at beast.app.BeastMCMC.main(BeastMCMC.java:556)
java.lang.UnsupportedClassVersionError: beast/app/simulators/SABDSkylineTreeSimulatorArbitraryRateChanges has been compiled by a more recent version of the Java Runtime (class file version 56.0), this version of the Java Runtime only recognizes class file versions up to 52.0
	at java.lang.ClassLoader.defineClass1(Native Method)
	at java.lang.ClassLoader.defineClass(ClassLoader.java:763)
	at java.security.SecureClassLoader.defineClass(SecureClassLoader.java:142)
	at java.net.URLClassLoader.defineClass(URLClassLoader.java:467)
	at java.net.URLClassLoader.access$100(URLClassLoader.java:73)
	at java.net.URLClassLoader$1.run(URLClassLoader.java:368)
	at java.net.URLClassLoader$1.run(URLClassLoader.java:362)
	at java.security.AccessController.doPrivileged(Native Method)
	at java.net.URLClassLoader.findClass(URLClassLoader.java:361)
	at java.lang.ClassLoader.loadClass(ClassLoader.java:424)
	at sun.misc.Launcher$AppClassLoader.loadClass(Launcher.java:349)
	at java.lang.ClassLoader.loadClass(ClassLoader.java:411)
	at java.lang.ClassLoader.loadClass(ClassLoader.java:357)
	at java.lang.Class.forName0(Native Method)
	at java.lang.Class.forName(Class.java:348)
	at beast.util.BEASTClassLoader.forName(BEASTClassLoader.java:64)
	at beast.util.PackageManager.find(PackageManager.java:1664)
	at beast.util.PackageManager.find(PackageManager.java:1618)
	at beast.util.XMLParserUtils.<clinit>(XMLParserUtils.java:41)
	at beast.util.XMLParser.parseFile(XMLParser.java:286)
	at beast.app.BeastMCMC.parseArgs(BeastMCMC.java:300)
	at beast.app.BeastMCMC.main(BeastMCMC.java:556)
java.lang.UnsupportedClassVersionError: beast/app/simulators/SABDSkylineTreeSimulator has been compiled by a more recent version of the Java Runtime (class file version 56.0), this version of the Java Runtime only recognizes class file versions up to 52.0
	at java.lang.ClassLoader.defineClass1(Native Method)
	at java.lang.ClassLoader.defineClass(ClassLoader.java:763)
	at java.security.SecureClassLoader.defineClass(SecureClassLoader.java:142)
	at java.net.URLClassLoader.defineClass(URLClassLoader.java:467)
	at java.net.URLClassLoader.access$100(URLClassLoader.java:73)
	at java.net.URLClassLoader$1.run(URLClassLoader.java:368)
	at java.net.URLClassLoader$1.run(URLClassLoader.java:362)
	at java.security.AccessController.doPrivileged(Native Method)
	at java.net.URLClassLoader.findClass(URLClassLoader.java:361)
	at java.lang.ClassLoader.loadClass(ClassLoader.java:424)
	at sun.misc.Launcher$AppClassLoader.loadClass(Launcher.java:349)
	at java.lang.ClassLoader.loadClass(ClassLoader.java:411)
	at java.lang.ClassLoader.loadClass(ClassLoader.java:357)
	at java.lang.Class.forName0(Native Method)
	at java.lang.Class.forName(Class.java:348)
	at beast.util.BEASTClassLoader.forName(BEASTClassLoader.java:64)
	at beast.util.PackageManager.find(PackageManager.java:1664)
	at beast.util.PackageManager.find(PackageManager.java:1618)
	at beast.util.XMLParserUtils.<clinit>(XMLParserUtils.java:41)
	at beast.util.XMLParser.parseFile(XMLParser.java:286)
	at beast.app.BeastMCMC.parseArgs(BeastMCMC.java:300)
	at beast.app.BeastMCMC.main(BeastMCMC.java:556)
java.lang.UnsupportedClassVersionError: beast/app/simulators/SABDSkylineTreeSimulator$1 has been compiled by a more recent version of the Java Runtime (class file version 56.0), this version of the Java Runtime only recognizes class file versions up to 52.0
	at java.lang.ClassLoader.defineClass1(Native Method)
	at java.lang.ClassLoader.defineClass(ClassLoader.java:763)
	at java.security.SecureClassLoader.defineClass(SecureClassLoader.java:142)
	at java.net.URLClassLoader.defineClass(URLClassLoader.java:467)
	at java.net.URLClassLoader.access$100(URLClassLoader.java:73)
	at java.net.URLClassLoader$1.run(URLClassLoader.java:368)
	at java.net.URLClassLoader$1.run(URLClassLoader.java:362)
	at java.security.AccessController.doPrivileged(Native Method)
	at java.net.URLClassLoader.findClass(URLClassLoader.java:361)
	at java.lang.ClassLoader.loadClass(ClassLoader.java:424)
	at sun.misc.Launcher$AppClassLoader.loadClass(Launcher.java:349)
	at java.lang.ClassLoader.loadClass(ClassLoader.java:411)
	at java.lang.ClassLoader.loadClass(ClassLoader.java:357)
	at java.lang.Class.forName0(Native Method)
	at java.lang.Class.forName(Class.java:348)
	at beast.util.BEASTClassLoader.forName(BEASTClassLoader.java:64)
	at beast.util.PackageManager.find(PackageManager.java:1664)
	at beast.util.PackageManager.find(PackageManager.java:1618)
	at beast.util.XMLParserUtils.<clinit>(XMLParserUtils.java:41)
	at beast.util.XMLParser.parseFile(XMLParser.java:286)
	at beast.app.BeastMCMC.parseArgs(BeastMCMC.java:300)
	at beast.app.BeastMCMC.main(BeastMCMC.java:556)
java.lang.UnsupportedClassVersionError: beast/app/simulators/Simulator has been compiled by a more recent version of the Java Runtime (class file version 56.0), this version of the Java Runtime only recognizes class file versions up to 52.0
	at java.lang.ClassLoader.defineClass1(Native Method)
	at java.lang.ClassLoader.defineClass(ClassLoader.java:763)
	at java.security.SecureClassLoader.defineClass(SecureClassLoader.java:142)
	at java.net.URLClassLoader.defineClass(URLClassLoader.java:467)
	at java.net.URLClassLoader.access$100(URLClassLoader.java:73)
	at java.net.URLClassLoader$1.run(URLClassLoader.java:368)
	at java.net.URLClassLoader$1.run(URLClassLoader.java:362)
	at java.security.AccessController.doPrivileged(Native Method)
	at java.net.URLClassLoader.findClass(URLClassLoader.java:361)
	at java.lang.ClassLoader.loadClass(ClassLoader.java:424)
	at sun.misc.Launcher$AppClassLoader.loadClass(Launcher.java:349)
	at java.lang.ClassLoader.loadClass(ClassLoader.java:411)
	at java.lang.ClassLoader.loadClass(ClassLoader.java:357)
	at java.lang.Class.forName0(Native Method)
	at java.lang.Class.forName(Class.java:348)
	at beast.util.BEASTClassLoader.forName(BEASTClassLoader.java:64)
	at beast.util.PackageManager.find(PackageManager.java:1664)
	at beast.util.PackageManager.find(PackageManager.java:1618)
	at beast.util.XMLParserUtils.<clinit>(XMLParserUtils.java:41)
	at beast.util.XMLParser.parseFile(XMLParser.java:286)
	at beast.app.BeastMCMC.parseArgs(BeastMCMC.java:300)
	at beast.app.BeastMCMC.main(BeastMCMC.java:556)
java.lang.UnsupportedClassVersionError: beast/app/beauti/BeautiMorphModelAlignmentProvider has been compiled by a more recent version of the Java Runtime (class file version 56.0), this version of the Java Runtime only recognizes class file versions up to 52.0
	at java.lang.ClassLoader.defineClass1(Native Method)
	at java.lang.ClassLoader.defineClass(ClassLoader.java:763)
	at java.security.SecureClassLoader.defineClass(SecureClassLoader.java:142)
	at java.net.URLClassLoader.defineClass(URLClassLoader.java:467)
	at java.net.URLClassLoader.access$100(URLClassLoader.java:73)
	at java.net.URLClassLoader$1.run(URLClassLoader.java:368)
	at java.net.URLClassLoader$1.run(URLClassLoader.java:362)
	at java.security.AccessController.doPrivileged(Native Method)
	at java.net.URLClassLoader.findClass(URLClassLoader.java:361)
	at java.lang.ClassLoader.loadClass(ClassLoader.java:424)
	at sun.misc.Launcher$AppClassLoader.loadClass(Launcher.java:349)
	at java.lang.ClassLoader.loadClass(ClassLoader.java:357)
	at java.lang.ClassLoader.defineClass1(Native Method)
	at java.lang.ClassLoader.defineClass(ClassLoader.java:763)
	at java.security.SecureClassLoader.defineClass(SecureClassLoader.java:142)
	at java.net.URLClassLoader.defineClass(URLClassLoader.java:467)
	at java.net.URLClassLoader.access$100(URLClassLoader.java:73)
	at java.net.URLClassLoader$1.run(URLClassLoader.java:368)
	at java.net.URLClassLoader$1.run(URLClassLoader.java:362)
	at java.security.AccessController.doPrivileged(Native Method)
	at java.net.URLClassLoader.findClass(URLClassLoader.java:361)
	at java.lang.ClassLoader.loadClass(ClassLoader.java:424)
	at sun.misc.Launcher$AppClassLoader.loadClass(Launcher.java:349)
	at java.lang.ClassLoader.loadClass(ClassLoader.java:411)
	at java.lang.ClassLoader.loadClass(ClassLoader.java:357)
	at java.lang.Class.forName0(Native Method)
	at java.lang.Class.forName(Class.java:348)
	at beast.util.BEASTClassLoader.forName(BEASTClassLoader.java:64)
	at beast.util.PackageManager.find(PackageManager.java:1664)
	at beast.util.PackageManager.find(PackageManager.java:1618)
	at beast.util.XMLParserUtils.<clinit>(XMLParserUtils.java:41)
	at beast.util.XMLParser.parseFile(XMLParser.java:286)
	at beast.app.BeastMCMC.parseArgs(BeastMCMC.java:300)
	at beast.app.BeastMCMC.main(BeastMCMC.java:556)
Alignment(mumps-wa)
  109 taxa
  15320 sites
  1007 patterns

Washington.USA/2017011/49.16/G|2016.932|2016-12-07|north_america|usa|washington|41|unknown|Not_Marshallese = 2016.932 (0.6320000000000618)
Washington.USA/2017013/48.16/3/G|2016.932|2016-12-07|north_america|usa|washington|11|vaccinated|Marshallese = 2016.932 (0.6320000000000618)
Washington.USA/2017018/49.16/3/G|2016.94|2016-12-10|north_america|usa|washington|28|unknown|Not_Marshallese = 2016.94 (0.6240000000000236)
Washington.USA/2017023/50.16/G|2016.948|2016-12-13|north_america|usa|washington|14|vaccinated|Marshallese = 2016.948 (0.6159999999999854)
Washington.USA/2017025/50.16/2/G|2016.945|2016-12-12|north_america|usa|washington|12|vaccinated|Not_Marshallese = 2016.945 (0.6190000000001419)
Washington.USA/2017030/50.16/3/G|2016.945|2016-12-12|north_america|usa|washington|12|vaccinated|Marshallese = 2016.945 (0.6190000000001419)
Washington.USA/2017031/50.16/4/G|2016.948|2016-12-13|north_america|usa|washington|17|unknown|Not_Marshallese = 2016.948 (0.6159999999999854)
Washington.USA/2017047/51.16/G|2016.973|2016-12-22|north_america|usa|washington|43|unknown|Not_Marshallese = 2016.973 (0.5910000000001219)
Washington.USA/2017058/52.16/G|2016.995|2016-12-30|north_america|usa|washington|8|vaccinated|Marshallese = 2016.995 (0.5690000000001874)
Washington.USA/2017059/1.17/G|2017.005|2017-01-03|north_america|usa|washington|11|vaccinated|Not_Marshallese = 2017.005 (0.5589999999999691)
Washington.USA/2017064/52.16/2/G|2016.997|2016-12-31|north_america|usa|washington|27|unknown|Marshallese = 2016.997 (0.5670000000000073)
Washington.USA/2017065/1.17/2/G|2017.008|2017-01-04|north_america|usa|washington|23|unvaccinated|Marshallese = 2017.008 (0.55600000000004)
Washington.USA/2017067/1.17/3/G|2017.014|2017-01-06|north_america|usa|washington|13|vaccinated|Marshallese = 2017.014 (0.5500000000001819)
Washington.USA/2017069/1.17/5/G|2017.019|2017-01-08|north_america|usa|washington|20|vaccinated|Marshallese = 2017.019 (0.5450000000000728)
Washington.USA/2017071/1.17/6/G|2017.011|2017-01-05|north_america|usa|washington|13|unknown|Marshallese = 2017.011 (0.553000000000111)
Washington.USA/2017073/1.17/7/G|2017.027|2017-01-11|north_america|usa|washington|22|vaccinated|Marshallese = 2017.027 (0.5370000000000346)
Washington.USA/2017075/2.17/G|2017.027|2017-01-11|north_america|usa|washington|10|vaccinated|Marshallese = 2017.027 (0.5370000000000346)
Washington.USA/2017080/1.17/8/G|2017.025|2017-01-10|north_america|usa|washington|7|vaccinated|Marshallese = 2017.025 (0.5389999999999873)
Washington.USA/2017088/2.17/4/G|2017.03|2017-01-12|north_america|usa|washington|7|vaccinated|Marshallese = 2017.03 (0.5340000000001055)
Washington.USA/2017093/2.17/6/G|2017.033|2017-01-13|north_america|usa|washington|38|unknown|Not_Marshallese = 2017.033 (0.5310000000001764)
Washington.USA/2017100/2.17/8/G|2017.03|2017-01-12|north_america|usa|washington|17|vaccinated|Marshallese = 2017.03 (0.5340000000001055)
Washington.USA/2017105/2.17/9/G|2017.033|2017-01-13|north_america|usa|washington|4|vaccinated|Marshallese = 2017.033 (0.5310000000001764)
Washington.USA/2017108/2.17/10/G|2017.044|2017-01-17|north_america|usa|washington|1|unvaccinated|Marshallese = 2017.044 (0.5199999999999818)
Washington.USA/2017118/3.17/G|2017.044|2017-01-17|north_america|usa|washington|10|vaccinated|Marshallese = 2017.044 (0.5199999999999818)
Washington.USA/2017120/2.17/11/G|2017.033|2017-01-13|north_america|usa|washington|16|vaccinated|Marshallese = 2017.033 (0.5310000000001764)
Washington.USA/2017130/3.17/2/G|2017.049|2017-01-19|north_america|usa|washington|32|vaccinated|Marshallese = 2017.049 (0.5150000000001)
Washington.USA/2017132/3.17/3/G|2017.052|2017-01-20|north_america|usa|washington|11|vaccinated|Marshallese = 2017.052 (0.512000000000171)
Washington.USA/2017139/4.17/G|2017.068|2017-01-26|north_america|usa|washington|12|vaccinated|Marshallese = 2017.068 (0.4960000000000946)
Washington.USA/2017141/4.17/3/G|2017.074|2017-01-28|north_america|usa|washington|22|vaccinated|Not_Marshallese = 2017.074 (0.4900000000000091)
Washington.USA/2017144/4.17/4/G|2017.079|2017-01-30|north_america|usa|washington|41|unknown|Not_Marshallese = 2017.079 (0.48500000000012733)
Washington.USA/2017145/4.17/5/G|2017.079|2017-01-30|north_america|usa|washington|15|vaccinated|Not_Marshallese = 2017.079 (0.48500000000012733)
Washington.USA/2017147/5.17/G|2017.079|2017-01-30|north_america|usa|washington|15|vaccinated|Marshallese = 2017.079 (0.48500000000012733)
Washington.USA/2017151/5.17/2/G|2017.085|2017-02-01|north_america|usa|washington|21|unknown|Marshallese = 2017.085 (0.47900000000004184)
Washington.USA/2017153/5.17/3/G|2017.082|2017-01-31|north_america|usa|washington|9|vaccinated|Marshallese = 2017.082 (0.4819999999999709)
Washington.USA/2017156/4.17/6/G|2017.082|2017-01-31|north_america|usa|washington|20|vaccinated|Marshallese = 2017.082 (0.4819999999999709)
Washington.USA/2017158/5.17/4/G|2017.099|2017-02-06|north_america|usa|washington|59|unknown|Not_Marshallese = 2017.099 (0.4650000000001455)
Washington.USA/2017165/6.17/G|2017.099|2017-02-06|north_america|usa|washington|54|unknown|Not_Marshallese = 2017.099 (0.4650000000001455)
Washington.USA/2017173/5.17/5/G|2017.088|2017-02-02|north_america|usa|washington|29|unknown|Marshallese = 2017.088 (0.4760000000001128)
Washington.USA/2017174/5.17/6/G|2017.093|2017-02-04|north_america|usa|washington|3|vaccinated|Marshallese = 2017.093 (0.47100000000000364)
Washington.USA/2017177/5.17/7/G|2017.104|2017-02-08|north_america|usa|washington|12|vaccinated|Not_Marshallese = 2017.104 (0.4600000000000364)
Washington.USA/2017178/6.17/2/G|2017.104|2017-02-08|north_america|usa|washington|36|unknown|Marshallese = 2017.104 (0.4600000000000364)
Washington.USA/2017179/6.17/3/G|2017.118|2017-02-13|north_america|usa|washington|15|vaccinated|Marshallese = 2017.118 (0.44600000000014006)
Washington.USA/2017193/6.17/5/G|2017.104|2017-02-08|north_america|usa|washington|39|unknown|Marshallese = 2017.104 (0.4600000000000364)
Washington.USA/2017195/7.17/G|2017.123|2017-02-15|north_america|usa|washington|21|unknown|Marshallese = 2017.123 (0.4410000000000309)
Washington.USA/2017217/9.17/G|2017.159|2017-02-28|north_america|usa|washington|21|vaccinated|Not_Marshallese = 2017.159 (0.4049999999999727)
Washington.USA/2017228/8.17/4/G|2017.145|2017-02-23|north_america|usa|washington|13|vaccinated|Marshallese = 2017.145 (0.4190000000000964)
Washington.USA/2017229/9.17/2/G|2017.162|2017-03-01|north_america|usa|washington|10|vaccinated|Marshallese = 2017.162 (0.40200000000004366)
Washington.USA/2017231/9.17/3/G|2017.162|2017-03-01|north_america|usa|washington|13|vaccinated|Marshallese = 2017.162 (0.40200000000004366)
Washington.USA/2017232/8.17/5/G|2017.159|2017-02-28|north_america|usa|washington|27|unknown|Marshallese = 2017.159 (0.4049999999999727)
Washington.USA/2017249/10.17/G|2017.192|2017-03-12|north_america|usa|washington|5|unvaccinated|Marshallese = 2017.192 (0.37200000000007094)
Washington.USA/2017257/11.17/2/G|2017.2|2017-03-15|north_america|usa|washington|48|unknown|Not_Marshallese = 2017.2 (0.36400000000003274)
Washington.USA/2017268/12.17/G|2017.219|2017-03-22|north_america|usa|washington|36|unknown|Marshallese = 2017.219 (0.3450000000000273)
Washington.USA/2017269/12.17/2/G|2017.219|2017-03-22|north_america|usa|washington|10|vaccinated|Marshallese = 2017.219 (0.3450000000000273)
Washington.USA/2017277/12.17/3/G|2017.225|2017-03-24|north_america|usa|washington|14|unknown|Not_Marshallese = 2017.225 (0.33900000000016917)
Washington.USA/2017279/12.17/5/G|2017.225|2017-03-24|north_america|usa|washington|2|unvaccinated|Not_Marshallese = 2017.225 (0.33900000000016917)
Washington.USA/2017304/15.17/2/G|2017.279|2017-04-13|north_america|usa|washington|18|vaccinated|Marshallese = 2017.279 (0.28500000000008185)
Washington.USA/2017311/16.17/G|2017.296|2017-04-19|north_america|usa|washington|27|vaccinated|Marshallese = 2017.296 (0.2680000000000291)
Washington.USA/2017315/16.17/2/G|2017.307|2017-04-23|north_america|usa|washington|31|vaccinated|Not_Marshallese = 2017.307 (0.25700000000006185)
Washington.USA/2017318/17.17/G|2017.312|2017-04-25|north_america|usa|washington|22|unknown|Marshallese = 2017.312 (0.2520000000001801)
Washington.USA/2017319/17.17/2/G|2017.318|2017-04-27|north_america|usa|washington|18|vaccinated|Marshallese = 2017.318 (0.2460000000000946)
Washington.USA/2017321/17.17/3/G|2017.323|2017-04-29|north_america|usa|washington|24|vaccinated|Not_Marshallese = 2017.323 (0.24099999999998545)
Washington.USA/2017325/17.17/4/G|2017.332|2017-05-02|north_america|usa|washington|34|unknown|Not_Marshallese = 2017.332 (0.2319999999999709)
Washington.USA/2017330/19.17/G|2017.353|2017-05-10|north_america|usa|washington|29|unknown|Not_Marshallese = 2017.353 (0.21100000000001273)
Washington.USA/2017331/19.17/2/G|2017.359|2017-05-12|north_america|usa|washington|35|unknown|Not_Marshallese = 2017.359 (0.20500000000015461)
Washington.USA/2017333/19.17/3/G|2017.356|2017-05-11|north_america|usa|washington|26|unknown|Not_Marshallese = 2017.356 (0.20800000000008367)
Washington.USA/2017335/21.17/G|2017.386|2017-05-22|north_america|usa|washington|13|unvaccinated|Marshallese = 2017.386 (0.17800000000011096)
Washington.USA/2017336/20.17/G|2017.384|2017-05-21|north_america|usa|washington|27|unvaccinated|Marshallese = 2017.384 (0.18000000000006366)
Washington.USA/2017340/20.17/2/G|2017.384|2017-05-21|north_america|usa|washington|14|vaccinated|Marshallese = 2017.384 (0.18000000000006366)
Washington.USA/2017341/20.17/3/G|2017.386|2017-05-22|north_america|usa|washington|23|vaccinated|Not_Marshallese = 2017.386 (0.17800000000011096)
Washington.USA/2017347/22.17/G|2017.408|2017-05-30|north_america|usa|washington|16|vaccinated|Not_Marshallese = 2017.408 (0.15600000000017644)
Washington.USA/2017358/29.17/G|2017.564|2017-07-26|north_america|usa|washington|25|unvaccinated|Not_Marshallese = 2017.564 (0.0)
Washington.USA/2017359/30.17/G|2017.562|2017-07-25|north_america|usa|washington|71|unvaccinated|Not_Marshallese = 2017.562 (0.00200000000018008)
Washington.USA/2017360/50.16/6/G|2016.964|2016-12-19|north_america|usa|washington|25|unknown|Marshallese = 2016.964 (0.6000000000001364)
Washington.USA/2017361/51.16/3/G|2016.97|2016-12-21|north_america|usa|washington|50|unknown|Marshallese = 2016.97 (0.5940000000000509)
Washington.USA/2017362/9.17/4/G|2017.175|2017-03-06|north_america|usa|washington|10|vaccinated|Marshallese = 2017.175 (0.3890000000001237)
Washington.USA/2017363/10.17/3/G|2017.178|2017-03-07|north_america|usa|washington|15|vaccinated|Marshallese = 2017.178 (0.38599999999996726)
Washington.USA/2017364/2.17/12/G|2017.033|2017-01-13|north_america|usa|washington|2|unvaccinated|Marshallese = 2017.033 (0.5310000000001764)
Washington.USA/2017365/2.17/13/G|2017.033|2017-01-13|north_america|usa|washington|11|vaccinated|Marshallese = 2017.033 (0.5310000000001764)
Washington.USA/2017366/3.17/5/G|2017.047|2017-01-18|north_america|usa|washington|18|vaccinated|Marshallese = 2017.047 (0.5170000000000528)
Washington.USA/2017367/4.17/7/G|2017.09|2017-02-03|north_america|usa|washington|37|unvaccinated|Marshallese = 2017.09 (0.47400000000016007)
Washington.USA/2017368/12.17/6/G|2017.219|2017-03-22|north_america|usa|washington|13|unvaccinated|Marshallese = 2017.219 (0.3450000000000273)
Washington.USA/2017369/7.17/2/G|2017.142|2017-02-22|north_america|usa|washington|12|unknown|Marshallese = 2017.142 (0.42200000000002547)
Washington.USA/2017370/3.17/6/G|2017.049|2017-01-19|north_america|usa|washington|24|unknown|Marshallese = 2017.049 (0.5150000000001)
Washington.USA/2017371/16.17/3/G|2017.301|2017-04-21|north_america|usa|washington|8|vaccinated|Marshallese = 2017.301 (0.26300000000014734)
Washington.USA/2017373/49.16/4/G|2016.943|2016-12-11|north_america|usa|washington|44|unknown|Not_Marshallese = 2016.943 (0.6210000000000946)
Washington.USA/2017374/1.17/10/G|2017.005|2017-01-03|north_america|usa|washington|44|unknown|Not_Marshallese = 2017.005 (0.5589999999999691)
Washington.USA/2017375/4.17/8/G|2017.077|2017-01-29|north_america|usa|washington|15|vaccinated|Not_Marshallese = 2017.077 (0.48700000000008004)
Washington.USA/2017376/5.17/8/G|2017.082|2017-01-31|north_america|usa|washington|29|vaccinated|Not_Marshallese = 2017.082 (0.4819999999999709)
Washington.USA/2017377/5.17/9/G|2017.088|2017-02-02|north_america|usa|washington|13|vaccinated|Not_Marshallese = 2017.088 (0.4760000000001128)
Washington.USA/2017379/5.17/11/G|2017.104|2017-02-08|north_america|usa|washington|21|vaccinated|Not_Marshallese = 2017.104 (0.4600000000000364)
Washington.USA/2017380/6.17/6/G|2017.11|2017-02-10|north_america|usa|washington|38|vaccinated|Not_Marshallese = 2017.11 (0.45400000000017826)
Washington.USA/2017381/7.17/3/G|2017.121|2017-02-14|north_america|usa|washington|2|unvaccinated|Not_Marshallese = 2017.121 (0.44299999999998363)
Washington.USA/2017382/7.17/4/G|2017.134|2017-02-19|north_america|usa|washington|6|vaccinated|Not_Marshallese = 2017.134 (0.43000000000006366)
Washington.USA/2017383/8.17/6/G|2017.142|2017-02-22|north_america|usa|washington|21|vaccinated|Not_Marshallese = 2017.142 (0.42200000000002547)
Washington.USA/2017385/11.17/3/G|2017.2|2017-03-15|north_america|usa|washington|5|vaccinated|Not_Marshallese = 2017.2 (0.36400000000003274)
Washington.USA/2017386/11.17/4/G|2017.2|2017-03-15|north_america|usa|washington|29|vaccinated|Not_Marshallese = 2017.2 (0.36400000000003274)
Washington.USA/2017387/11.17/5/G|2017.208|2017-03-18|north_america|usa|washington|18|vaccinated|Not_Marshallese = 2017.208 (0.35599999999999454)
Washington.USA/2017388/12.17/7/G|2017.222|2017-03-23|north_america|usa|washington|11|vaccinated|Not_Marshallese = 2017.222 (0.3420000000000982)
Washington.USA/2017389/12.17/8/G|2017.233|2017-03-27|north_america|usa|washington|57|unknown|Not_Marshallese = 2017.233 (0.33100000000013097)
Washington.USA/2017391/14.17/G|2017.26|2017-04-06|north_america|usa|washington|47|unvaccinated|Not_Marshallese = 2017.26 (0.3040000000000873)
Washington.USA/2017392/14.17/2/G|2017.26|2017-04-06|north_america|usa|washington|1|vaccinated|Not_Marshallese = 2017.26 (0.3040000000000873)
Washington.USA/2017393/15.17/3/G|2017.293|2017-04-18|north_america|usa|washington|9|vaccinated|Not_Marshallese = 2017.293 (0.27100000000018554)
Washington.USA/2017395/18.17/2/G|2017.337|2017-05-04|north_america|usa|washington|2|vaccinated|Not_Marshallese = 2017.337 (0.22700000000008913)
Washington.USA/2017396/19.17/4/G|2017.356|2017-05-11|north_america|usa|washington|39|vaccinated|Not_Marshallese = 2017.356 (0.20800000000008367)
Washington.USA/2017397/20.17/4/G|2017.392|2017-05-24|north_america|usa|washington|12|vaccinated|Not_Marshallese = 2017.392 (0.17200000000002547)
Washington.USA/2017398/23.17/G|2017.441|2017-06-11|north_america|usa|washington|50|unknown|Not_Marshallese = 2017.441 (0.1230000000000473)
Washington.USA/2017399/23.17/2/G|2017.444|2017-06-12|north_america|usa|washington|13|vaccinated|Not_Marshallese = 2017.444 (0.12000000000011823)
Washington.USA/2017401/28.17/G|2017.526|2017-07-12|north_america|usa|washington|13|vaccinated|Not_Marshallese = 2017.526 (0.038000000000010914)
Washington.USA/2017402/16.17/4/G|2017.29|2017-04-17|north_america|usa|washington|17|vaccinated|Not_Marshallese = 2017.29 (0.2740000000001146)
Washington.USA/2017011/49.16/G|2016.932|2016-12-07|north_america|usa|washington|41|unknown|Not_Marshallese = Not_Marshallese (NaN)
Washington.USA/2017013/48.16/3/G|2016.932|2016-12-07|north_america|usa|washington|11|vaccinated|Marshallese = Marshallese (NaN)
Washington.USA/2017018/49.16/3/G|2016.94|2016-12-10|north_america|usa|washington|28|unknown|Not_Marshallese = Not_Marshallese (NaN)
Washington.USA/2017023/50.16/G|2016.948|2016-12-13|north_america|usa|washington|14|vaccinated|Marshallese = Marshallese (NaN)
Washington.USA/2017025/50.16/2/G|2016.945|2016-12-12|north_america|usa|washington|12|vaccinated|Not_Marshallese = Not_Marshallese (NaN)
Washington.USA/2017030/50.16/3/G|2016.945|2016-12-12|north_america|usa|washington|12|vaccinated|Marshallese = Marshallese (NaN)
Washington.USA/2017031/50.16/4/G|2016.948|2016-12-13|north_america|usa|washington|17|unknown|Not_Marshallese = Not_Marshallese (NaN)
Washington.USA/2017047/51.16/G|2016.973|2016-12-22|north_america|usa|washington|43|unknown|Not_Marshallese = Not_Marshallese (NaN)
Washington.USA/2017058/52.16/G|2016.995|2016-12-30|north_america|usa|washington|8|vaccinated|Marshallese = Marshallese (NaN)
Washington.USA/2017059/1.17/G|2017.005|2017-01-03|north_america|usa|washington|11|vaccinated|Not_Marshallese = Not_Marshallese (NaN)
Washington.USA/2017064/52.16/2/G|2016.997|2016-12-31|north_america|usa|washington|27|unknown|Marshallese = Marshallese (NaN)
Washington.USA/2017065/1.17/2/G|2017.008|2017-01-04|north_america|usa|washington|23|unvaccinated|Marshallese = Marshallese (NaN)
Washington.USA/2017067/1.17/3/G|2017.014|2017-01-06|north_america|usa|washington|13|vaccinated|Marshallese = Marshallese (NaN)
Washington.USA/2017069/1.17/5/G|2017.019|2017-01-08|north_america|usa|washington|20|vaccinated|Marshallese = Marshallese (NaN)
Washington.USA/2017071/1.17/6/G|2017.011|2017-01-05|north_america|usa|washington|13|unknown|Marshallese = Marshallese (NaN)
Washington.USA/2017073/1.17/7/G|2017.027|2017-01-11|north_america|usa|washington|22|vaccinated|Marshallese = Marshallese (NaN)
Washington.USA/2017075/2.17/G|2017.027|2017-01-11|north_america|usa|washington|10|vaccinated|Marshallese = Marshallese (NaN)
Washington.USA/2017080/1.17/8/G|2017.025|2017-01-10|north_america|usa|washington|7|vaccinated|Marshallese = Marshallese (NaN)
Washington.USA/2017088/2.17/4/G|2017.03|2017-01-12|north_america|usa|washington|7|vaccinated|Marshallese = Marshallese (NaN)
Washington.USA/2017093/2.17/6/G|2017.033|2017-01-13|north_america|usa|washington|38|unknown|Not_Marshallese = Not_Marshallese (NaN)
Washington.USA/2017100/2.17/8/G|2017.03|2017-01-12|north_america|usa|washington|17|vaccinated|Marshallese = Marshallese (NaN)
Washington.USA/2017105/2.17/9/G|2017.033|2017-01-13|north_america|usa|washington|4|vaccinated|Marshallese = Marshallese (NaN)
Washington.USA/2017108/2.17/10/G|2017.044|2017-01-17|north_america|usa|washington|1|unvaccinated|Marshallese = Marshallese (NaN)
Washington.USA/2017118/3.17/G|2017.044|2017-01-17|north_america|usa|washington|10|vaccinated|Marshallese = Marshallese (NaN)
Washington.USA/2017120/2.17/11/G|2017.033|2017-01-13|north_america|usa|washington|16|vaccinated|Marshallese = Marshallese (NaN)
Washington.USA/2017130/3.17/2/G|2017.049|2017-01-19|north_america|usa|washington|32|vaccinated|Marshallese = Marshallese (NaN)
Washington.USA/2017132/3.17/3/G|2017.052|2017-01-20|north_america|usa|washington|11|vaccinated|Marshallese = Marshallese (NaN)
Washington.USA/2017139/4.17/G|2017.068|2017-01-26|north_america|usa|washington|12|vaccinated|Marshallese = Marshallese (NaN)
Washington.USA/2017141/4.17/3/G|2017.074|2017-01-28|north_america|usa|washington|22|vaccinated|Not_Marshallese = Not_Marshallese (NaN)
Washington.USA/2017144/4.17/4/G|2017.079|2017-01-30|north_america|usa|washington|41|unknown|Not_Marshallese = Not_Marshallese (NaN)
Washington.USA/2017145/4.17/5/G|2017.079|2017-01-30|north_america|usa|washington|15|vaccinated|Not_Marshallese = Not_Marshallese (NaN)
Washington.USA/2017147/5.17/G|2017.079|2017-01-30|north_america|usa|washington|15|vaccinated|Marshallese = Marshallese (NaN)
Washington.USA/2017151/5.17/2/G|2017.085|2017-02-01|north_america|usa|washington|21|unknown|Marshallese = Marshallese (NaN)
Washington.USA/2017153/5.17/3/G|2017.082|2017-01-31|north_america|usa|washington|9|vaccinated|Marshallese = Marshallese (NaN)
Washington.USA/2017156/4.17/6/G|2017.082|2017-01-31|north_america|usa|washington|20|vaccinated|Marshallese = Marshallese (NaN)
Washington.USA/2017158/5.17/4/G|2017.099|2017-02-06|north_america|usa|washington|59|unknown|Not_Marshallese = Not_Marshallese (NaN)
Washington.USA/2017165/6.17/G|2017.099|2017-02-06|north_america|usa|washington|54|unknown|Not_Marshallese = Not_Marshallese (NaN)
Washington.USA/2017173/5.17/5/G|2017.088|2017-02-02|north_america|usa|washington|29|unknown|Marshallese = Marshallese (NaN)
Washington.USA/2017174/5.17/6/G|2017.093|2017-02-04|north_america|usa|washington|3|vaccinated|Marshallese = Marshallese (NaN)
Washington.USA/2017177/5.17/7/G|2017.104|2017-02-08|north_america|usa|washington|12|vaccinated|Not_Marshallese = Not_Marshallese (NaN)
Washington.USA/2017178/6.17/2/G|2017.104|2017-02-08|north_america|usa|washington|36|unknown|Marshallese = Marshallese (NaN)
Washington.USA/2017179/6.17/3/G|2017.118|2017-02-13|north_america|usa|washington|15|vaccinated|Marshallese = Marshallese (NaN)
Washington.USA/2017193/6.17/5/G|2017.104|2017-02-08|north_america|usa|washington|39|unknown|Marshallese = Marshallese (NaN)
Washington.USA/2017195/7.17/G|2017.123|2017-02-15|north_america|usa|washington|21|unknown|Marshallese = Marshallese (NaN)
Washington.USA/2017217/9.17/G|2017.159|2017-02-28|north_america|usa|washington|21|vaccinated|Not_Marshallese = Not_Marshallese (NaN)
Washington.USA/2017228/8.17/4/G|2017.145|2017-02-23|north_america|usa|washington|13|vaccinated|Marshallese = Marshallese (NaN)
Washington.USA/2017229/9.17/2/G|2017.162|2017-03-01|north_america|usa|washington|10|vaccinated|Marshallese = Marshallese (NaN)
Washington.USA/2017231/9.17/3/G|2017.162|2017-03-01|north_america|usa|washington|13|vaccinated|Marshallese = Marshallese (NaN)
Washington.USA/2017232/8.17/5/G|2017.159|2017-02-28|north_america|usa|washington|27|unknown|Marshallese = Marshallese (NaN)
Washington.USA/2017249/10.17/G|2017.192|2017-03-12|north_america|usa|washington|5|unvaccinated|Marshallese = Marshallese (NaN)
Washington.USA/2017257/11.17/2/G|2017.2|2017-03-15|north_america|usa|washington|48|unknown|Not_Marshallese = Not_Marshallese (NaN)
Washington.USA/2017268/12.17/G|2017.219|2017-03-22|north_america|usa|washington|36|unknown|Marshallese = Marshallese (NaN)
Washington.USA/2017269/12.17/2/G|2017.219|2017-03-22|north_america|usa|washington|10|vaccinated|Marshallese = Marshallese (NaN)
Washington.USA/2017277/12.17/3/G|2017.225|2017-03-24|north_america|usa|washington|14|unknown|Not_Marshallese = Not_Marshallese (NaN)
Washington.USA/2017279/12.17/5/G|2017.225|2017-03-24|north_america|usa|washington|2|unvaccinated|Not_Marshallese = Not_Marshallese (NaN)
Washington.USA/2017304/15.17/2/G|2017.279|2017-04-13|north_america|usa|washington|18|vaccinated|Marshallese = Marshallese (NaN)
Washington.USA/2017311/16.17/G|2017.296|2017-04-19|north_america|usa|washington|27|vaccinated|Marshallese = Marshallese (NaN)
Washington.USA/2017315/16.17/2/G|2017.307|2017-04-23|north_america|usa|washington|31|vaccinated|Not_Marshallese = Not_Marshallese (NaN)
Washington.USA/2017318/17.17/G|2017.312|2017-04-25|north_america|usa|washington|22|unknown|Marshallese = Marshallese (NaN)
Washington.USA/2017319/17.17/2/G|2017.318|2017-04-27|north_america|usa|washington|18|vaccinated|Marshallese = Marshallese (NaN)
Washington.USA/2017321/17.17/3/G|2017.323|2017-04-29|north_america|usa|washington|24|vaccinated|Not_Marshallese = Not_Marshallese (NaN)
Washington.USA/2017325/17.17/4/G|2017.332|2017-05-02|north_america|usa|washington|34|unknown|Not_Marshallese = Not_Marshallese (NaN)
Washington.USA/2017330/19.17/G|2017.353|2017-05-10|north_america|usa|washington|29|unknown|Not_Marshallese = Not_Marshallese (NaN)
Washington.USA/2017331/19.17/2/G|2017.359|2017-05-12|north_america|usa|washington|35|unknown|Not_Marshallese = Not_Marshallese (NaN)
Washington.USA/2017333/19.17/3/G|2017.356|2017-05-11|north_america|usa|washington|26|unknown|Not_Marshallese = Not_Marshallese (NaN)
Washington.USA/2017335/21.17/G|2017.386|2017-05-22|north_america|usa|washington|13|unvaccinated|Marshallese = Marshallese (NaN)
Washington.USA/2017336/20.17/G|2017.384|2017-05-21|north_america|usa|washington|27|unvaccinated|Marshallese = Marshallese (NaN)
Washington.USA/2017340/20.17/2/G|2017.384|2017-05-21|north_america|usa|washington|14|vaccinated|Marshallese = Marshallese (NaN)
Washington.USA/2017341/20.17/3/G|2017.386|2017-05-22|north_america|usa|washington|23|vaccinated|Not_Marshallese = Not_Marshallese (NaN)
Washington.USA/2017347/22.17/G|2017.408|2017-05-30|north_america|usa|washington|16|vaccinated|Not_Marshallese = Not_Marshallese (NaN)
Washington.USA/2017358/29.17/G|2017.564|2017-07-26|north_america|usa|washington|25|unvaccinated|Not_Marshallese = Not_Marshallese (NaN)
Washington.USA/2017359/30.17/G|2017.562|2017-07-25|north_america|usa|washington|71|unvaccinated|Not_Marshallese = Not_Marshallese (NaN)
Washington.USA/2017360/50.16/6/G|2016.964|2016-12-19|north_america|usa|washington|25|unknown|Marshallese = Marshallese (NaN)
Washington.USA/2017361/51.16/3/G|2016.97|2016-12-21|north_america|usa|washington|50|unknown|Marshallese = Marshallese (NaN)
Washington.USA/2017362/9.17/4/G|2017.175|2017-03-06|north_america|usa|washington|10|vaccinated|Marshallese = Marshallese (NaN)
Washington.USA/2017363/10.17/3/G|2017.178|2017-03-07|north_america|usa|washington|15|vaccinated|Marshallese = Marshallese (NaN)
Washington.USA/2017364/2.17/12/G|2017.033|2017-01-13|north_america|usa|washington|2|unvaccinated|Marshallese = Marshallese (NaN)
Washington.USA/2017365/2.17/13/G|2017.033|2017-01-13|north_america|usa|washington|11|vaccinated|Marshallese = Marshallese (NaN)
Washington.USA/2017366/3.17/5/G|2017.047|2017-01-18|north_america|usa|washington|18|vaccinated|Marshallese = Marshallese (NaN)
Washington.USA/2017367/4.17/7/G|2017.09|2017-02-03|north_america|usa|washington|37|unvaccinated|Marshallese = Marshallese (NaN)
Washington.USA/2017368/12.17/6/G|2017.219|2017-03-22|north_america|usa|washington|13|unvaccinated|Marshallese = Marshallese (NaN)
Washington.USA/2017369/7.17/2/G|2017.142|2017-02-22|north_america|usa|washington|12|unknown|Marshallese = Marshallese (NaN)
Washington.USA/2017370/3.17/6/G|2017.049|2017-01-19|north_america|usa|washington|24|unknown|Marshallese = Marshallese (NaN)
Washington.USA/2017371/16.17/3/G|2017.301|2017-04-21|north_america|usa|washington|8|vaccinated|Marshallese = Marshallese (NaN)
Washington.USA/2017373/49.16/4/G|2016.943|2016-12-11|north_america|usa|washington|44|unknown|Not_Marshallese = Not_Marshallese (NaN)
Washington.USA/2017374/1.17/10/G|2017.005|2017-01-03|north_america|usa|washington|44|unknown|Not_Marshallese = Not_Marshallese (NaN)
Washington.USA/2017375/4.17/8/G|2017.077|2017-01-29|north_america|usa|washington|15|vaccinated|Not_Marshallese = Not_Marshallese (NaN)
Washington.USA/2017376/5.17/8/G|2017.082|2017-01-31|north_america|usa|washington|29|vaccinated|Not_Marshallese = Not_Marshallese (NaN)
Washington.USA/2017377/5.17/9/G|2017.088|2017-02-02|north_america|usa|washington|13|vaccinated|Not_Marshallese = Not_Marshallese (NaN)
Washington.USA/2017379/5.17/11/G|2017.104|2017-02-08|north_america|usa|washington|21|vaccinated|Not_Marshallese = Not_Marshallese (NaN)
Washington.USA/2017380/6.17/6/G|2017.11|2017-02-10|north_america|usa|washington|38|vaccinated|Not_Marshallese = Not_Marshallese (NaN)
Washington.USA/2017381/7.17/3/G|2017.121|2017-02-14|north_america|usa|washington|2|unvaccinated|Not_Marshallese = Not_Marshallese (NaN)
Washington.USA/2017382/7.17/4/G|2017.134|2017-02-19|north_america|usa|washington|6|vaccinated|Not_Marshallese = Not_Marshallese (NaN)
Washington.USA/2017383/8.17/6/G|2017.142|2017-02-22|north_america|usa|washington|21|vaccinated|Not_Marshallese = Not_Marshallese (NaN)
Washington.USA/2017385/11.17/3/G|2017.2|2017-03-15|north_america|usa|washington|5|vaccinated|Not_Marshallese = Not_Marshallese (NaN)
Washington.USA/2017386/11.17/4/G|2017.2|2017-03-15|north_america|usa|washington|29|vaccinated|Not_Marshallese = Not_Marshallese (NaN)
Washington.USA/2017387/11.17/5/G|2017.208|2017-03-18|north_america|usa|washington|18|vaccinated|Not_Marshallese = Not_Marshallese (NaN)
Washington.USA/2017388/12.17/7/G|2017.222|2017-03-23|north_america|usa|washington|11|vaccinated|Not_Marshallese = Not_Marshallese (NaN)
Washington.USA/2017389/12.17/8/G|2017.233|2017-03-27|north_america|usa|washington|57|unknown|Not_Marshallese = Not_Marshallese (NaN)
Washington.USA/2017391/14.17/G|2017.26|2017-04-06|north_america|usa|washington|47|unvaccinated|Not_Marshallese = Not_Marshallese (NaN)
Washington.USA/2017392/14.17/2/G|2017.26|2017-04-06|north_america|usa|washington|1|vaccinated|Not_Marshallese = Not_Marshallese (NaN)
Washington.USA/2017393/15.17/3/G|2017.293|2017-04-18|north_america|usa|washington|9|vaccinated|Not_Marshallese = Not_Marshallese (NaN)
Washington.USA/2017395/18.17/2/G|2017.337|2017-05-04|north_america|usa|washington|2|vaccinated|Not_Marshallese = Not_Marshallese (NaN)
Washington.USA/2017396/19.17/4/G|2017.356|2017-05-11|north_america|usa|washington|39|vaccinated|Not_Marshallese = Not_Marshallese (NaN)
Washington.USA/2017397/20.17/4/G|2017.392|2017-05-24|north_america|usa|washington|12|vaccinated|Not_Marshallese = Not_Marshallese (NaN)
Washington.USA/2017398/23.17/G|2017.441|2017-06-11|north_america|usa|washington|50|unknown|Not_Marshallese = Not_Marshallese (NaN)
Washington.USA/2017399/23.17/2/G|2017.444|2017-06-12|north_america|usa|washington|13|vaccinated|Not_Marshallese = Not_Marshallese (NaN)
Washington.USA/2017401/28.17/G|2017.526|2017-07-12|north_america|usa|washington|13|vaccinated|Not_Marshallese = Not_Marshallese (NaN)
Washington.USA/2017402/16.17/4/G|2017.29|2017-04-17|north_america|usa|washington|17|vaccinated|Not_Marshallese = Not_Marshallese (NaN)
3
the dimension of NeConstantBSSVS.t:mumps-wa is set to 3
Wrong number of migration elements, assume asymmetric migration:
the dimension of relativeMigrationRatesConstantBSSVS.t:mumps-wa is set to 6
Mascot native library not loaded
Mascot native library not loaded
Using Euler2ndOrder3
Failed to load BEAGLE library: no hmsbeagle-jni in java.library.path
TreeLikelihood(treeLikelihood.mumps-wa0) uses BeerLikelihoodCore4
  Alignment(mumps-wa): [taxa, patterns, sites] = [109, 1007, 15320]
WARNING: no up item specified in UpDownOperator
===============================================================================
Citations for this model:

Bouckaert, Remco, Timothy G. Vaughan, Joëlle Barido-Sottani, Sebastián Duchêne, 
  Mathieu Fourment, Alexandra Gavryushkina, Joseph Heled et al. 
  BEAST 2.5: An advanced software platform for Bayesian evolutionary analysis. 
  PLoS computational biology 15, no. 4 (2019): e1006650.

Nicola F. Müller, David A. Rasmussen, Tanja Stadler (2017)
  The Structured Coalescent and its Approximations.
  Mol Biol Evol 2017 msx186. doi: 10.1093/molbev/msx186

Lemey, Philippe and Rambaut, Andrew and Drummond, Alexei J and Suchard, Marc A (2009)
  Bayesian phylogeography finds its roots
  PLoS computational biology, https://doi.org/10.1371/journal.pcbi.1000520

Hasegawa M, Kishino H, Yano T (1985) Dating the human-ape splitting by a
  molecular clock of mitochondrial DNA. Journal of Molecular Evolution
  22:160-174.

Nicola F. Müller, David A. Rasmussen, Tanja Stadler (2018)
  MASCOT: parameter and state inference under the marginal
  structured coalescent approximation
  Bioinformatics, , bty406, https://doi.org/10.1093/bioinformatics/bty406

===============================================================================
Warning: state contains a node clockRate.c:mumps-wa for which there is no operator.
Warning: state contains a node indicatorsConstantBSSVS.t:mumps-wa for which there is no operator.
Start likelihood: -52535.8009196495 
Writing file mumps_1_rep0.log
Writing file mumps_1_rep0.trees
         Sample      posterior     likelihood          prior
              0    -52535.8009    -52292.7980      -243.0028 --
          50000    -26850.4995    -26592.8293      -257.6701 --
         100000    -26706.4489    -26493.0581      -213.3907 --
         150000    -26735.9133    -26496.1397      -239.7735 --
         200000    -26726.0391    -26484.6093      -241.4297 --
         250000    -26733.0950    -26470.4244      -262.6705 --
         300000    -26708.6822    -26472.6102      -236.0719 18m54s/Msamples
         350000    -26711.9731    -26477.5235      -234.4495 18m59s/Msamples
         400000    -26699.0117    -26473.2625      -225.7491 18m45s/Msamples
         450000    -26700.9858    -26471.1285      -229.8573 18m41s/Msamples
         500000    -26712.5371    -26479.8765      -232.6605 18m34s/Msamples
         550000    -26720.2270    -26460.1626      -260.0643 18m32s/Msamples
         600000    -26702.6297    -26462.2174      -240.4122 18m31s/Msamples
         650000    -26695.1635    -26478.1086      -217.0548 18m34s/Msamples
         700000    -26727.7291    -26480.6966      -247.0325 18m31s/Msamples
         750000    -26695.1340    -26464.5925      -230.5414 18m31s/Msamples
         800000    -26680.3288    -26465.6064      -214.7223 18m31s/Msamples
         850000    -26701.9940    -26472.2977      -229.6963 18m32s/Msamples
         900000    -26704.9602    -26482.3565      -222.6036 18m31s/Msamples
         950000    -26703.9002    -26471.7738      -232.1263 18m29s/Msamples
        1000000    -26696.3061    -26467.2007      -229.1054 18m29s/Msamples
        1050000    -26686.1569    -26461.8951      -224.2618 18m30s/Msamples
        1100000    -26695.5132    -26473.5278      -221.9854 18m30s/Msamples
        1150000    -26724.0015    -26464.7877      -259.2138 18m30s/Msamples
        1200000    -26667.9654    -26488.0102      -179.9552 18m32s/Msamples
        1250000    -26698.4610    -26463.8635      -234.5974 18m32s/Msamples
        1300000    -26718.5035    -26468.9883      -249.5152 18m32s/Msamples
        1350000    -26702.6394    -26482.8200      -219.8194 18m32s/Msamples
        1400000    -26692.5090    -26467.0901      -225.4189 18m32s/Msamples
        1450000    -26694.8275    -26470.3227      -224.5048 18m32s/Msamples
        1500000    -26719.1683    -26468.4148      -250.7535 18m33s/Msamples
        1550000    -26683.4923    -26472.8682      -210.6241 18m33s/Msamples
        1600000    -26681.5452    -26459.4594      -222.0858 18m33s/Msamples
        1650000    -26728.0405    -26479.9906      -248.0498 18m34s/Msamples
        1700000    -26711.9946    -26487.3192      -224.6753 18m34s/Msamples
        1750000    -26709.2042    -26477.6477      -231.5564 18m34s/Msamples
        1800000    -26701.5186    -26484.4381      -217.0804 18m34s/Msamples
        1850000    -26716.1325    -26470.0062      -246.1263 18m34s/Msamples
        1900000    -26701.0914    -26479.5560      -221.5353 18m34s/Msamples
        1950000    -26697.1247    -26470.2856      -226.8390 18m34s/Msamples
        2000000    -26713.0846    -26467.9534      -245.1312 18m34s/Msamples
        2050000    -26726.9148    -26472.0608      -254.8539 18m34s/Msamples
        2100000    -26691.7894    -26474.4643      -217.3251 18m34s/Msamples
        2150000    -26694.5168    -26456.8770      -237.6398 18m34s/Msamples
        2200000    -26702.7764    -26464.6427      -238.1336 18m34s/Msamples
        2250000    -26706.3435    -26479.3866      -226.9569 18m34s/Msamples
        2300000    -26707.4222    -26473.1970      -234.2252 18m34s/Msamples
        2350000    -26703.7436    -26474.0993      -229.6442 18m34s/Msamples
        2400000    -26702.0100    -26471.8079      -230.2021 18m34s/Msamples
        2450000    -26683.5887    -26473.6879      -209.9008 18m34s/Msamples
        2500000    -26694.9069    -26481.8655      -213.0413 18m34s/Msamples
        2550000    -26709.8021    -26463.2136      -246.5885 18m34s/Msamples
        2600000    -26703.9661    -26465.0222      -238.9439 18m34s/Msamples
        2650000    -26741.7152    -26468.5566      -273.1585 18m34s/Msamples
        2700000    -26717.4454    -26472.8024      -244.6430 18m33s/Msamples
        2750000    -26703.1828    -26468.0361      -235.1466 18m33s/Msamples
        2800000    -26704.4811    -26472.5593      -231.9217 18m33s/Msamples
        2850000    -26717.1366    -26472.6747      -244.4619 18m34s/Msamples
        2900000    -26679.0631    -26469.9662      -209.0968 18m33s/Msamples
        2950000    -26676.9730    -26463.0119      -213.9610 18m33s/Msamples
        3000000    -26714.4733    -26476.0305      -238.4428 18m33s/Msamples
        3050000    -26666.9570    -26469.2415      -197.7155 18m33s/Msamples
        3100000    -26712.3426    -26467.1415      -245.2010 18m33s/Msamples
        3150000    -26694.8192    -26469.3317      -225.4874 18m33s/Msamples
        3200000    -26701.6909    -26486.7847      -214.9062 18m33s/Msamples
        3250000    -26709.3487    -26459.8561      -249.4925 18m33s/Msamples
        3300000    -26726.3544    -26484.9715      -241.3828 18m33s/Msamples
        3350000    -26699.6231    -26469.5213      -230.1017 18m33s/Msamples
        3400000    -26688.5880    -26471.5627      -217.0253 18m32s/Msamples
        3450000    -26704.9921    -26472.3340      -232.6581 18m33s/Msamples
        3500000    -26707.8248    -26463.6843      -244.1405 18m33s/Msamples
        3550000    -26712.7863    -26471.5975      -241.1888 18m33s/Msamples
        3600000    -26723.5125    -26483.7863      -239.7261 18m33s/Msamples
        3650000    -26675.4422    -26467.8662      -207.5759 18m33s/Msamples
        3700000    -26699.5739    -26465.6932      -233.8807 18m33s/Msamples
        3750000    -26726.0813    -26491.3134      -234.7678 18m33s/Msamples
        3800000    -26704.5898    -26467.0678      -237.5220 18m33s/Msamples
        3850000    -26694.1811    -26479.2197      -214.9614 18m33s/Msamples
        3900000    -26718.8735    -26465.7109      -253.1626 18m33s/Msamples
        3950000    -26719.1521    -26467.1626      -251.9894 18m33s/Msamples
        4000000    -26692.4723    -26458.5323      -233.9400 18m33s/Msamples
        4050000    -26685.4032    -26474.6496      -210.7535 18m33s/Msamples
        4100000    -26691.8800    -26466.7307      -225.1493 18m33s/Msamples
        4150000    -26701.9487    -26463.4287      -238.5200 18m33s/Msamples
        4200000    -26715.2489    -26476.9144      -238.3344 18m33s/Msamples
        4250000    -26721.0084    -26467.5302      -253.4781 18m33s/Msamples
        4300000    -26709.6547    -26464.0255      -245.6292 18m33s/Msamples
        4350000    -26704.3273    -26472.8616      -231.4656 18m33s/Msamples
        4400000    -26702.0705    -26472.7302      -229.3402 18m33s/Msamples
        4450000    -26735.7119    -26474.5609      -261.1509 18m33s/Msamples
        4500000    -26709.4657    -26470.5445      -238.9211 18m33s/Msamples
        4550000    -26691.6633    -26464.5708      -227.0925 18m33s/Msamples
        4600000    -26699.7268    -26478.8510      -220.8757 18m33s/Msamples
        4650000    -26702.1990    -26474.0988      -228.1002 18m33s/Msamples
        4700000    -26715.6727    -26469.1400      -246.5327 18m33s/Msamples
        4750000    -26708.1856    -26483.1095      -225.0760 18m33s/Msamples
        4800000    -26708.4555    -26471.8261      -236.6293 18m33s/Msamples
        4850000    -26710.6474    -26475.1010      -235.5464 18m32s/Msamples
        4900000    -26700.6975    -26462.1306      -238.5669 18m32s/Msamples
        4950000    -26682.1556    -26465.7753      -216.3803 18m32s/Msamples
        5000000    -26702.1990    -26472.9664      -229.2325 18m32s/Msamples
        5050000    -26730.6708    -26466.9949      -263.6759 18m32s/Msamples
        5100000    -26690.8087    -26477.0747      -213.7339 18m32s/Msamples
        5150000    -26690.2538    -26469.8776      -220.3761 18m31s/Msamples
        5200000    -26719.2282    -26472.4542      -246.7739 18m32s/Msamples
        5250000    -26699.1278    -26466.2827      -232.8450 18m32s/Msamples
        5300000    -26681.5148    -26467.6597      -213.8551 18m31s/Msamples
        5350000    -26704.9590    -26482.5718      -222.3872 18m31s/Msamples
        5400000    -26710.0776    -26477.4375      -232.6401 18m31s/Msamples
        5450000    -26717.0661    -26475.0238      -242.0422 18m31s/Msamples
        5500000    -26707.9203    -26459.8310      -248.0892 18m32s/Msamples
        5550000    -26707.9242    -26467.3884      -240.5358 18m32s/Msamples
        5600000    -26710.0942    -26465.0049      -245.0892 18m32s/Msamples
        5650000    -26729.6234    -26465.8834      -263.7399 18m32s/Msamples
        5700000    -26689.2505    -26472.2252      -217.0252 18m31s/Msamples
        5750000    -26713.4460    -26469.4672      -243.9787 18m31s/Msamples
        5800000    -26722.2617    -26474.1524      -248.1092 18m31s/Msamples
        5850000    -26692.4906    -26471.1125      -221.3780 18m31s/Msamples
        5900000    -26687.9553    -26475.3174      -212.6379 18m31s/Msamples
        5950000    -26709.6115    -26471.8223      -237.7891 18m31s/Msamples
        6000000    -26684.1540    -26463.8186      -220.3353 18m31s/Msamples
        6050000    -26694.8759    -26469.9971      -224.8788 18m31s/Msamples
        6100000    -26732.5004    -26477.8040      -254.6963 18m31s/Msamples
        6150000    -26739.3977    -26480.8869      -258.5107 18m31s/Msamples
        6200000    -26730.9145    -26477.7523      -253.1622 18m31s/Msamples
        6250000    -26709.1687    -26466.1733      -242.9953 18m31s/Msamples
        6300000    -26701.6323    -26466.2968      -235.3354 18m31s/Msamples
        6350000    -26690.5360    -26471.4807      -219.0552 18m31s/Msamples
        6400000    -26691.0521    -26476.6181      -214.4339 18m31s/Msamples
        6450000    -26721.7462    -26484.7612      -236.9849 18m31s/Msamples
        6500000    -26704.5033    -26469.3544      -235.1489 18m31s/Msamples
        6550000    -26689.3876    -26474.2223      -215.1653 18m30s/Msamples
        6600000    -26695.1331    -26468.9183      -226.2147 18m30s/Msamples
        6650000    -26711.5196    -26475.9174      -235.6021 18m30s/Msamples
        6700000    -26694.4357    -26469.8233      -224.6123 18m30s/Msamples
        6750000    -26703.7087    -26478.1974      -225.5113 18m30s/Msamples
        6800000    -26705.9473    -26475.9132      -230.0341 18m30s/Msamples
        6850000    -26709.5321    -26467.8738      -241.6582 18m30s/Msamples
        6900000    -26713.9580    -26472.1861      -241.7719 18m30s/Msamples
        6950000    -26696.0750    -26463.1240      -232.9510 18m30s/Msamples
        7000000    -26714.7633    -26472.9894      -241.7738 18m30s/Msamples
        7050000    -26697.3676    -26455.5391      -241.8285 18m30s/Msamples
        7100000    -26710.9338    -26475.5592      -235.3745 18m30s/Msamples
        7150000    -26699.3909    -26478.7281      -220.6628 18m30s/Msamples
        7200000    -26707.1112    -26464.1136      -242.9976 18m30s/Msamples
        7250000    -26720.6101    -26484.7042      -235.9059 18m29s/Msamples
        7300000    -26703.7129    -26480.7325      -222.9803 18m29s/Msamples
        7350000    -26700.8152    -26470.5354      -230.2798 18m29s/Msamples
        7400000    -26708.7708    -26470.1086      -238.6622 18m29s/Msamples
        7450000    -26701.7857    -26470.4837      -231.3019 18m29s/Msamples
        7500000    -26705.3565    -26460.6580      -244.6984 18m29s/Msamples
        7550000    -26697.4766    -26478.5017      -218.9748 18m29s/Msamples
        7600000    -26715.5632    -26474.5530      -241.0101 18m29s/Msamples
        7650000    -26696.0633    -26465.4341      -230.6291 18m29s/Msamples
        7700000    -26710.7268    -26473.9989      -236.7278 18m29s/Msamples
        7750000    -26742.4828    -26480.4333      -262.0495 18m29s/Msamples
        7800000    -26720.1092    -26469.9044      -250.2048 18m29s/Msamples
        7850000    -26692.2045    -26472.2750      -219.9294 18m29s/Msamples
        7900000    -26690.9306    -26474.8285      -216.1020 18m29s/Msamples
        7950000    -26688.7837    -26473.7231      -215.0606 18m29s/Msamples
        8000000    -26702.0727    -26464.4381      -237.6345 18m29s/Msamples
        8050000    -26710.9997    -26469.8515      -241.1481 18m29s/Msamples
        8100000    -26713.6336    -26476.6573      -236.9762 18m29s/Msamples
        8150000    -26705.3962    -26474.3043      -231.0918 18m29s/Msamples
        8200000    -26704.2060    -26466.2286      -237.9773 18m29s/Msamples
        8250000    -26719.2848    -26474.3225      -244.9622 18m29s/Msamples
        8300000    -26726.0217    -26483.7137      -242.3080 18m29s/Msamples
        8350000    -26686.5781    -26463.2166      -223.3614 18m29s/Msamples
        8400000    -26743.4232    -26481.6373      -261.7858 18m29s/Msamples
        8450000    -26699.7012    -26466.7731      -232.9281 18m29s/Msamples
        8500000    -26710.0717    -26475.6557      -234.4160 18m29s/Msamples
        8550000    -26707.7882    -26463.6984      -244.0897 18m29s/Msamples
        8600000    -26678.0280    -26475.6624      -202.3656 18m29s/Msamples
        8650000    -26714.7523    -26482.8426      -231.9096 18m29s/Msamples
        8700000    -26694.4619    -26470.6687      -223.7932 18m29s/Msamples
        8750000    -26685.8282    -26480.5086      -205.3196 18m29s/Msamples
        8800000    -26715.4945    -26477.0470      -238.4475 18m29s/Msamples
        8850000    -26696.1543    -26459.4408      -236.7134 18m29s/Msamples
        8900000    -26712.3952    -26465.3390      -247.0561 18m29s/Msamples
        8950000    -26713.4336    -26474.7488      -238.6847 18m29s/Msamples
        9000000    -26733.7583    -26479.6540      -254.1042 18m29s/Msamples
        9050000    -26707.4677    -26472.6944      -234.7732 18m29s/Msamples
        9100000    -26707.7836    -26468.0948      -239.6888 18m29s/Msamples
        9150000    -26703.3874    -26476.0259      -227.3615 18m29s/Msamples
        9200000    -26704.0928    -26474.4606      -229.6322 18m29s/Msamples
        9250000    -26707.1352    -26484.7237      -222.4114 18m29s/Msamples
        9300000    -26700.3065    -26467.0840      -233.2224 18m29s/Msamples
        9350000    -26699.3582    -26479.1032      -220.2549 18m29s/Msamples
        9400000    -26683.9126    -26479.5151      -204.3974 18m29s/Msamples
        9450000    -26683.0795    -26464.6275      -218.4520 18m29s/Msamples
        9500000    -26705.2130    -26474.3892      -230.8238 18m29s/Msamples
        9550000    -26699.9064    -26465.1401      -234.7663 18m29s/Msamples
        9600000    -26677.9694    -26476.2533      -201.7161 18m29s/Msamples
        9650000    -26692.3212    -26464.4202      -227.9009 18m29s/Msamples
        9700000    -26703.2398    -26471.8303      -231.4094 18m29s/Msamples
        9750000    -26707.3409    -26470.7911      -236.5497 18m28s/Msamples
        9800000    -26707.1513    -26468.5887      -238.5626 18m28s/Msamples
        9850000    -26684.7205    -26470.1546      -214.5659 18m29s/Msamples
        9900000    -26701.1235    -26475.4649      -225.6586 18m29s/Msamples
        9950000    -26709.2605    -26478.3617      -230.8988 18m29s/Msamples
       10000000    -26700.7997    -26476.2635      -224.5362 18m29s/Msamples

Operator                                                                Tuning    #accept    #reject      Pr(m)  Pr(acc|m)
UpDownOperator(strictClockUpDownOperator.c:mumps-wa)                   0.54072       1287     354530    0.03559    0.00362 Try setting scaleFactor to about 0.735
ScaleOperator(KappaScaler.s:mumps-wa)                                  0.55671       2730       8988    0.00119    0.23297 
ScaleOperator(gammaShapeScaler.s:mumps-wa)                             0.22198       3371       8592    0.00119    0.28179 
ScaleOperator(MascotTreeScaler.t:mumps-wa)                             0.66866       1867     353457    0.03559    0.00525 Try setting scaleFactor to about 0.818
ScaleOperator(MascotTreeRootScaler.t:mumps-wa)                         0.56357      40460     316449    0.03559    0.11336 
Uniform(MascotUniformOperator.t:mumps-wa)                                    -    2383188    1173847    0.35587    0.66999 
SubtreeSlide(MascotSubtreeSlide.t:mumps-wa)                            2.56572      50175    1727734    0.17794    0.02822 Try decreasing size to about 1.283
Exchange(MascotNarrow.t:mumps-wa)                                            -     976705     803867    0.17794    0.54853 
Exchange(MascotWide.t:mumps-wa)                                              -       6268     350716    0.03559    0.01756 
WilsonBalding(MascotWilsonBalding.t:mumps-wa)                                -      14584     341702    0.03559    0.04093 
ScaleOperator(relativeMigrationRatesConstantBSSVSScaler.t:mumps-wa)    0.18696     100590     256303    0.03559    0.28185 
ScaleOperator(migrationClockConstantBSSVSScaler.t:mumps-wa)            0.30966      89461     266245    0.03559    0.25150 
ScaleOperator(NeConstantBSSVSScaler.t:mumps-wa)                        0.33221      95472     259652    0.03559    0.26884 
DeltaExchangeOperator(FrequenciesExchanger.s:mumps-wa)                 0.01820       2877       8884    0.00119    0.24462 

     Tuning: The value of the operator's tuning parameter, or '-' if the operator can't be optimized.
    #accept: The total number of times a proposal by this operator has been accepted.
    #reject: The total number of times a proposal by this operator has been rejected.
      Pr(m): The probability this operator is chosen in a step of the MCMC (i.e. the normalized weight).
  Pr(acc|m): The acceptance probability (#accept as a fraction of the total proposals for this operator).


Total calculation time: 11116.208 seconds
End likelihood: -26700.799790272904
