# Supplementary material for: Repeated introductions and intensive community transmission fueled a mumps virus outbreak in Washington State
Source: eLife. 2021 Apr 19;10:e66448. doi: 10.7554/eLife.66448 (PMC8079146; doi:10.7554/eLife.66448)
Supplement: Figure 6—source data 1. [file elife-66448-fig6-data1.zip › xml-and-combined-output-files/mumps_1_rep1.xml.state]

<itsabeastystatewerein version='2.0' sample='10000000'>
<statenode id='Tree.t:mumps-wa'>(((((((((0:0.07019733984060061,((6:0.03820636416514622,(7:0.05092474042803585,19:0.11092474042798128)213:0.012281623736973946)127:0.01294018016631282,85:0.10814654433147541)215:0.03505079550921797)149:0.14066298489896567,86:0.3558603247395481)158:0.08276611640161324,15:0.3886264411412068)174:0.06816672103473842,((((((1:0.02260617798083453,84:0.03360617798080179)205:0.06626487870985032,91:0.27787105669076306)156:0.09304667524391697,((5:0.1607870157694199,(((10:0.04626076853068106,20:0.07926076853058284)110:0.009884434533400266,(((11:0.03213952095447947,(22:0.04912740846376973,88:0.09312740846363876)172:0.01901211249076795)181:0.0033747092303800796,13:0.04651423018482681)179:0.028188405534472105,((14:0.007943704850566835,24:0.02994370485050135)184:0.039945799883597366,((29:0.0850410027183437,33:0.08804100271850013)131:0.005995480452967827,30:0.09103648317131152)177:0.024853021562836308)159:0.018813130985096516)208:0.003442567344716929)136:0.005299668538293001,(((((26:0.00137092018221463,(46:0.028199007495025574,47:0.028199007495025574)214:0.08317191268731638)121:0.014236003414103915,(37:0.04560252447147972,45:0.10260252447149609)120:0.006004399124897031)118:6.729846365485237E-4,(((49:0.010394934353184171,(51:0.02675420075107271,52:0.02675420075107271)147:0.010640733602155117)162:0.02524057090744497,(69:0.14315267300458484,108:0.025152673004646686)151:0.1084828322559388)144:0.02629043297931305,81:0.011925938239987666)173:0.09435396999302492)186:0.04155003641118793,((42:0.019848415222391058,(48:0.027580160153429734,54:0.09358016015323328)183:0.04726825506902499)145:8.829557106683761E-4,90:0.026731370932917553)175:0.08909857371113017)122:0.006306470309393131,(77:0.01845035670854811,78:0.0324503567086718)133:0.02668605824489456)130:0.05230845664876249)169:0.15134214416718017)170:0.02045405822761559,((21:0.025812078151153273,92:0.12681207815126605)140:0.09046568918027265,87:0.16527776733163146)160:0.152963306665575)167:0.013676657937486292)202:0.02034360558672521,(((2:0.06354095583017028,((55:0.052658736493211955,(59:0.08713528055777403,105:0.21013528055782132)206:0.004523455935425191)155:0.023139064612327898,(((65:0.013949115021263586,67:0.01194911502131088)116:0.04077962412704303,106:0.11272873914829934)114:0.09946242391367449,(71:0.2971255359038494,104:0.127125535904004)211:0.033065627158062605)154:0.028606638043529642)134:0.3267431547245722)124:0.040705120263966776,((25:0.014818253850086283,(34:0.0016324330773965778,50:0.11963243307733473)168:0.04618582077281885)171:0.01508451223111662,41:0.09890276608116289)204:0.18334331001285775)212:0.04047629649970241,3:0.15272237259387766)112:0.06553896492752576)137:0.047723046373931544,((4:0.08898778493911319,(((12:0.0029380384743912247,((32:0.019294783720925246,(64:0.09372670153046747,70:0.30172670153055114)182:0.19656808219041594)146:0.01918568774083601,40:0.05748047146176671)141:0.03545756701277003)117:6.779049741093557E-4,27:0.05761594344858789)142:0.01710798630389554,(16:0.02351482934126503,31:0.07551482934117226)119:0.010209100411278427)148:0.13726385518667705)152:0.06228615760045442,73:0.17627394253965856)194:0.11171044135561092)166:0.06209930882860171,((((8:0.02470711915432544,(17:0.018371279440184685,(38:0.03938813494834381,((((66:0.09182623121328959,68:0.0938262312132423)128:0.16673887586937303,97:0.09656510708262805)188:0.04200870505463611,79:0.006573812137202317)209:0.001440029147220967,(74:0.002827046564117308,75:0.005827046564273741)143:0.09018679472034236)210:0.028374293663764094)153:0.0469831444918245)126:0.036335839714340845)196:0.18662178805911367,(18:0.2449506023865845,39:0.3189506023866536)132:0.0013783048269364606)111:0.0678649785284734,9:0.2891938857421308)164:0.026406170168682297,72:0.27460005591064574)109:0.06948363681313996)135:0.049709469452057675)180:0.36016203098156574,(28:0.06360181365697426,((56:0.06323959482255831,(58:0.07656241399895469,83:0.06556241399898743)203:0.0026771808234526406)197:0.18274298907233716,80:0.1689825838948973)201:0.03961922976205878)123:0.8003533795005622)129:0.09613873509048165,((((23:0.01933419674017689,76:0.008334196739982258)161:0.027829664573705615,102:0.3401638613137752)150:0.0017290293233218623,(43:0.1193620983819822,82:0.045362098381913074)193:0.008530792255173059)125:0.0453149021371706,((94:0.024822010734604327,98:0.0578220107345061)192:0.17988342952464675,101:0.2977054402590983)163:0.04550235251507295)165:0.8358861354736704)157:3.1217116089375234,(((35:0.1163959484203344,(36:0.031108707003189462,61:0.2641087070033641)198:0.08528724141714494)115:0.0907201683288964,62:0.4611161167493636)139:1.235924671844478,((57:1.2384753377848488,(60:1.231439450037875,63:1.2674394500377058)207:0.023035887747050232)199:0.376481071432883,96:1.515956409217799)200:0.03608437937606079)190:2.663764748591696)187:12.097210762073587,(53:15.215162284895321,107:15.51616228489548)113:1.1148540143636474)138:4.721733279993899,(((44:0.06699724497658355,(89:0.0028976999035965068,((93:0.009277966609374078,95:0.0672779666093668)189:0.003512249006877244,99:0.13079021561618948)178:0.0281074842873561)195:0.009099545072923376)185:0.03359716165845095,100:0.2015944066349199)176:0.6039806103211501,103:0.9015750169560737)191:20.28117456229688)216:0.0</statenode>
<statenode id='clockRate.c:mumps-wa'>clockRate.c:mumps-wa[1 1] (0.0,Infinity): 5.27E-4 </statenode>
<statenode id='kappa.s:mumps-wa'>kappa.s:mumps-wa[1 1] (0.0,Infinity): 7.627789542120631 </statenode>
<statenode id='gammaShape.s:mumps-wa'>gammaShape.s:mumps-wa[1 1] (0.001,1000.0): 0.33689759796509744 </statenode>
<statenode id='relativeMigrationRatesConstantBSSVS.t:mumps-wa'>relativeMigrationRatesConstantBSSVS.t:mumps-wa[6 1] (0.0,Infinity): 0.39172531750598943 0.49415304149861244 3.242764748419932 0.4370959900771527 1.2444824831385988 3.0923563759414665 </statenode>
<statenode id='migrationClockConstantBSSVS.t:mumps-wa'>migrationClockConstantBSSVS.t:mumps-wa[1 1] (0.0,Infinity): 0.9154284342731571 </statenode>
<statenode id='NeConstantBSSVS.t:mumps-wa'>NeConstantBSSVS.t:mumps-wa[3 1] (0.0,Infinity): 0.36013145875932756 0.944551398012151 4.641142687759092 </statenode>
<statenode id='indicatorsConstantBSSVS.t:mumps-wa'>indicatorsConstantBSSVS.t:mumps-wa[6 1] (null,true): true true true true false false </statenode>
<statenode id='freqParameter.s:mumps-wa'>freqParameter.s:mumps-wa[4 1] (0.0,1.0): 0.3129671511342614 0.22633048989388316 0.20029560065700966 0.2604067583148453 </statenode>
</itsabeastystatewerein>
<!--
{"operators":[
{"id":"strictClockUpDownOperator.c:mumps-wa","p":0.5971359012683138,"accept":1590,"reject":354715,"acceptFC":1558,"rejectFC":353743,"rejectIv":220264,"rejectOp":220264},
{"id":"KappaScaler.s:mumps-wa","p":0.5670923431554874,"accept":2944,"reject":8929,"acceptFC":2935,"rejectFC":8907,"rejectIv":0,"rejectOp":0},
{"id":"gammaShapeScaler.s:mumps-wa","p":0.22339983592764912,"accept":3335,"reject":8355,"acceptFC":3327,"rejectFC":8328,"rejectIv":0,"rejectOp":0},
{"id":"MascotTreeScaler.t:mumps-wa","p":0.6885651352009908,"accept":2041,"reject":353618,"acceptFC":2026,"rejectFC":352652,"rejectIv":143363,"rejectOp":143363},
{"id":"MascotTreeRootScaler.t:mumps-wa","p":0.5757411840135788,"accept":42736,"reject":313583,"acceptFC":42655,"rejectFC":312684,"rejectIv":70970,"rejectOp":70970},
{"id":"MascotUniformOperator.t:mumps-wa","p":"NaN","accept":2382385,"reject":1175767,"acceptFC":2376320,"rejectFC":1172398,"rejectIv":0,"rejectOp":0},
{"id":"MascotSubtreeSlide.t:mumps-wa","p":1.7150928767398987,"accept":73961,"reject":1705688,"acceptFC":73167,"rejectFC":1701604,"rejectIv":816059,"rejectOp":816059},
{"id":"MascotNarrow.t:mumps-wa","p":"NaN","accept":980216,"reject":799869,"acceptFC":977454,"rejectFC":797875,"rejectIv":296077,"rejectOp":296077},
{"id":"MascotWide.t:mumps-wa","p":"NaN","accept":6518,"reject":348611,"acceptFC":6440,"rejectFC":347723,"rejectIv":252692,"rejectOp":252692},
{"id":"MascotWilsonBalding.t:mumps-wa","p":"NaN","accept":14608,"reject":341316,"acceptFC":14482,"rejectFC":340531,"rejectIv":16844,"rejectOp":16844},
{"id":"relativeMigrationRatesConstantBSSVSScaler.t:mumps-wa","p":0.18589444946865827,"accept":99512,"reject":256710,"acceptFC":98767,"rejectFC":256542,"rejectIv":0,"rejectOp":0},
{"id":"migrationClockConstantBSSVSScaler.t:mumps-wa","p":0.31267046347997857,"accept":92078,"reject":263719,"acceptFC":91366,"rejectFC":263432,"rejectIv":0,"rejectOp":0},
{"id":"NeConstantBSSVSScaler.t:mumps-wa","p":0.34141449560935855,"accept":99239,"reject":256165,"acceptFC":98578,"rejectFC":255899,"rejectIv":0,"rejectOp":0},
{"id":"FrequenciesExchanger.s:mumps-wa","p":0.018140995639058417,"accept":2885,"reject":8908,"acceptFC":2865,"rejectFC":8893,"rejectIv":0,"rejectOp":0}
]}
-->
