# Supplementary material for: Repeated introductions and intensive community transmission fueled a mumps virus outbreak in Washington State
Source: eLife. 2021 Apr 19;10:e66448. doi: 10.7554/eLife.66448 (PMC8079146; doi:10.7554/eLife.66448)
Supplement: Figure 6—source data 1. [file elife-66448-fig6-data1.zip › xml-and-combined-output-files/mumps_1_rep2.out]

File: mumps_1_rep2.xml seed: 4 threads: 1
Loading package BEAST v2.6.0
Loading package BDSKY v1.4.5
Loading package MASTER v6.1.1
java.lang.UnsupportedClassVersionError: beast/evolution/substitutionmodel/NStatesNoRatesSubstitutionModel has been compiled by a more recent version of the Java Runtime (class file version 56.0), this version of the Java Runtime only recognizes class file versions up to 52.0
	at java.lang.ClassLoader.defineClass1(Native Method)
	at java.lang.ClassLoader.defineClass(ClassLoader.java:763)
	at java.security.SecureClassLoader.defineClass(SecureClassLoader.java:142)
	at java.net.URLClassLoader.defineClass(URLClassLoader.java:467)
	at java.net.URLClassLoader.access$100(URLClassLoader.java:73)
	at java.net.URLClassLoader$1.run(URLClassLoader.java:368)
	at java.net.URLClassLoader$1.run(URLClassLoader.java:362)
	at java.security.AccessController.doPrivileged(Native Method)
	at java.net.URLClassLoader.findClass(URLClassLoader.java:361)
	at java.lang.ClassLoader.loadClass(ClassLoader.java:424)
	at sun.misc.Launcher$AppClassLoader.loadClass(Launcher.java:349)
	at java.lang.ClassLoader.loadClass(ClassLoader.java:411)
	at java.lang.ClassLoader.loadClass(ClassLoader.java:357)
	at java.lang.Class.forName0(Native Method)
	at java.lang.Class.forName(Class.java:348)
	at beast.util.BEASTClassLoader.forName(BEASTClassLoader.java:64)
	at beast.util.PackageManager.find(PackageManager.java:1664)
	at beast.util.PackageManager.find(PackageManager.java:1618)
	at beast.util.XMLParserUtils.<clinit>(XMLParserUtils.java:41)
	at beast.util.XMLParser.parseFile(XMLParser.java:286)
	at beast.app.BeastMCMC.parseArgs(BeastMCMC.java:300)
	at beast.app.BeastMCMC.main(BeastMCMC.java:556)
java.lang.UnsupportedClassVersionError: beast/evolution/substitutionmodel/Ordinal has been compiled by a more recent version of the Java Runtime (class file version 56.0), this version of the Java Runtime only recognizes class file versions up to 52.0
	at java.lang.ClassLoader.defineClass1(Native Method)
	at java.lang.ClassLoader.defineClass(ClassLoader.java:763)
	at java.security.SecureClassLoader.defineClass(SecureClassLoader.java:142)
	at java.net.URLClassLoader.defineClass(URLClassLoader.java:467)
	at java.net.URLClassLoader.access$100(URLClassLoader.java:73)
	at java.net.URLClassLoader$1.run(URLClassLoader.java:368)
	at java.net.URLClassLoader$1.run(URLClassLoader.java:362)
	at java.security.AccessController.doPrivileged(Native Method)
	at java.net.URLClassLoader.findClass(URLClassLoader.java:361)
	at java.lang.ClassLoader.loadClass(ClassLoader.java:424)
	at sun.misc.Launcher$AppClassLoader.loadClass(Launcher.java:349)
	at java.lang.ClassLoader.loadClass(ClassLoader.java:411)
	at java.lang.ClassLoader.loadClass(ClassLoader.java:357)
	at java.lang.Class.forName0(Native Method)
	at java.lang.Class.forName(Class.java:348)
	at beast.util.BEASTClassLoader.forName(BEASTClassLoader.java:64)
	at beast.util.PackageManager.find(PackageManager.java:1664)
	at beast.util.PackageManager.find(PackageManager.java:1618)
	at beast.util.XMLParserUtils.<clinit>(XMLParserUtils.java:41)
	at beast.util.XMLParser.parseFile(XMLParser.java:286)
	at beast.app.BeastMCMC.parseArgs(BeastMCMC.java:300)
	at beast.app.BeastMCMC.main(BeastMCMC.java:556)
java.lang.UnsupportedClassVersionError: beast/evolution/substitutionmodel/LewisMK has been compiled by a more recent version of the Java Runtime (class file version 56.0), this version of the Java Runtime only recognizes class file versions up to 52.0
	at java.lang.ClassLoader.defineClass1(Native Method)
	at java.lang.ClassLoader.defineClass(ClassLoader.java:763)
	at java.security.SecureClassLoader.defineClass(SecureClassLoader.java:142)
	at java.net.URLClassLoader.defineClass(URLClassLoader.java:467)
	at java.net.URLClassLoader.access$100(URLClassLoader.java:73)
	at java.net.URLClassLoader$1.run(URLClassLoader.java:368)
	at java.net.URLClassLoader$1.run(URLClassLoader.java:362)
	at java.security.AccessController.doPrivileged(Native Method)
	at java.net.URLClassLoader.findClass(URLClassLoader.java:361)
	at java.lang.ClassLoader.loadClass(ClassLoader.java:424)
	at sun.misc.Launcher$AppClassLoader.loadClass(Launcher.java:349)
	at java.lang.ClassLoader.loadClass(ClassLoader.java:411)
	at java.lang.ClassLoader.loadClass(ClassLoader.java:357)
	at java.lang.Class.forName0(Native Method)
	at java.lang.Class.forName(Class.java:348)
	at beast.util.BEASTClassLoader.forName(BEASTClassLoader.java:64)
	at beast.util.PackageManager.find(PackageManager.java:1664)
	at beast.util.PackageManager.find(PackageManager.java:1618)
	at beast.util.XMLParserUtils.<clinit>(XMLParserUtils.java:41)
	at beast.util.XMLParser.parseFile(XMLParser.java:286)
	at beast.app.BeastMCMC.parseArgs(BeastMCMC.java:300)
	at beast.app.BeastMCMC.main(BeastMCMC.java:556)
java.lang.UnsupportedClassVersionError: beast/evolution/substitutionmodel/NestedOrdinal has been compiled by a more recent version of the Java Runtime (class file version 56.0), this version of the Java Runtime only recognizes class file versions up to 52.0
	at java.lang.ClassLoader.defineClass1(Native Method)
	at java.lang.ClassLoader.defineClass(ClassLoader.java:763)
	at java.security.SecureClassLoader.defineClass(SecureClassLoader.java:142)
	at java.net.URLClassLoader.defineClass(URLClassLoader.java:467)
	at java.net.URLClassLoader.access$100(URLClassLoader.java:73)
	at java.net.URLClassLoader$1.run(URLClassLoader.java:368)
	at java.net.URLClassLoader$1.run(URLClassLoader.java:362)
	at java.security.AccessController.doPrivileged(Native Method)
	at java.net.URLClassLoader.findClass(URLClassLoader.java:361)
	at java.lang.ClassLoader.loadClass(ClassLoader.java:424)
	at sun.misc.Launcher$AppClassLoader.loadClass(Launcher.java:349)
	at java.lang.ClassLoader.loadClass(ClassLoader.java:411)
	at java.lang.ClassLoader.loadClass(ClassLoader.java:357)
	at java.lang.Class.forName0(Native Method)
	at java.lang.Class.forName(Class.java:348)
	at beast.util.BEASTClassLoader.forName(BEASTClassLoader.java:64)
	at beast.util.PackageManager.find(PackageManager.java:1664)
	at beast.util.PackageManager.find(PackageManager.java:1618)
	at beast.util.XMLParserUtils.<clinit>(XMLParserUtils.java:41)
	at beast.util.XMLParser.parseFile(XMLParser.java:286)
	at beast.app.BeastMCMC.parseArgs(BeastMCMC.java:300)
	at beast.app.BeastMCMC.main(BeastMCMC.java:556)
java.lang.UnsupportedClassVersionError: beast/evolution/alignment/AscertainedForParsimonyUninformativeAlignment has been compiled by a more recent version of the Java Runtime (class file version 56.0), this version of the Java Runtime only recognizes class file versions up to 52.0
	at java.lang.ClassLoader.defineClass1(Native Method)
	at java.lang.ClassLoader.defineClass(ClassLoader.java:763)
	at java.security.SecureClassLoader.defineClass(SecureClassLoader.java:142)
	at java.net.URLClassLoader.defineClass(URLClassLoader.java:467)
	at java.net.URLClassLoader.access$100(URLClassLoader.java:73)
	at java.net.URLClassLoader$1.run(URLClassLoader.java:368)
	at java.net.URLClassLoader$1.run(URLClassLoader.java:362)
	at java.security.AccessController.doPrivileged(Native Method)
	at java.net.URLClassLoader.findClass(URLClassLoader.java:361)
	at java.lang.ClassLoader.loadClass(ClassLoader.java:424)
	at sun.misc.Launcher$AppClassLoader.loadClass(Launcher.java:349)
	at java.lang.ClassLoader.loadClass(ClassLoader.java:411)
	at java.lang.ClassLoader.loadClass(ClassLoader.java:357)
	at java.lang.Class.forName0(Native Method)
	at java.lang.Class.forName(Class.java:348)
	at beast.util.BEASTClassLoader.forName(BEASTClassLoader.java:64)
	at beast.util.PackageManager.find(PackageManager.java:1664)
	at beast.util.PackageManager.find(PackageManager.java:1618)
	at beast.util.XMLParserUtils.<clinit>(XMLParserUtils.java:41)
	at beast.util.XMLParser.parseFile(XMLParser.java:286)
	at beast.app.BeastMCMC.parseArgs(BeastMCMC.java:300)
	at beast.app.BeastMCMC.main(BeastMCMC.java:556)
java.lang.UnsupportedClassVersionError: beast/evolution/alignment/AscertainedForParsimonyUninformativeFilteredAlignment has been compiled by a more recent version of the Java Runtime (class file version 56.0), this version of the Java Runtime only recognizes class file versions up to 52.0
	at java.lang.ClassLoader.defineClass1(Native Method)
	at java.lang.ClassLoader.defineClass(ClassLoader.java:763)
	at java.security.SecureClassLoader.defineClass(SecureClassLoader.java:142)
	at java.net.URLClassLoader.defineClass(URLClassLoader.java:467)
	at java.net.URLClassLoader.access$100(URLClassLoader.java:73)
	at java.net.URLClassLoader$1.run(URLClassLoader.java:368)
	at java.net.URLClassLoader$1.run(URLClassLoader.java:362)
	at java.security.AccessController.doPrivileged(Native Method)
	at java.net.URLClassLoader.findClass(URLClassLoader.java:361)
	at java.lang.ClassLoader.loadClass(ClassLoader.java:424)
	at sun.misc.Launcher$AppClassLoader.loadClass(Launcher.java:349)
	at java.lang.ClassLoader.loadClass(ClassLoader.java:411)
	at java.lang.ClassLoader.loadClass(ClassLoader.java:357)
	at java.lang.Class.forName0(Native Method)
	at java.lang.Class.forName(Class.java:348)
	at beast.util.BEASTClassLoader.forName(BEASTClassLoader.java:64)
	at beast.util.PackageManager.find(PackageManager.java:1664)
	at beast.util.PackageManager.find(PackageManager.java:1618)
	at beast.util.XMLParserUtils.<clinit>(XMLParserUtils.java:41)
	at beast.util.XMLParser.parseFile(XMLParser.java:286)
	at beast.app.BeastMCMC.parseArgs(BeastMCMC.java:300)
	at beast.app.BeastMCMC.main(BeastMCMC.java:556)
java.lang.UnsupportedClassVersionError: beast/app/beauti/BeautiMorphModelAlignmentProvider has been compiled by a more recent version of the Java Runtime (class file version 56.0), this version of the Java Runtime only recognizes class file versions up to 52.0
	at java.lang.ClassLoader.defineClass1(Native Method)
	at java.lang.ClassLoader.defineClass(ClassLoader.java:763)
	at java.security.SecureClassLoader.defineClass(SecureClassLoader.java:142)
	at java.net.URLClassLoader.defineClass(URLClassLoader.java:467)
	at java.net.URLClassLoader.access$100(URLClassLoader.java:73)
	at java.net.URLClassLoader$1.run(URLClassLoader.java:368)
	at java.net.URLClassLoader$1.run(URLClassLoader.java:362)
	at java.security.AccessController.doPrivileged(Native Method)
	at java.net.URLClassLoader.findClass(URLClassLoader.java:361)
	at java.lang.ClassLoader.loadClass(ClassLoader.java:424)
	at sun.misc.Launcher$AppClassLoader.loadClass(Launcher.java:349)
	at java.lang.ClassLoader.loadClass(ClassLoader.java:411)
	at java.lang.ClassLoader.loadClass(ClassLoader.java:357)
	at java.lang.Class.forName0(Native Method)
	at java.lang.Class.forName(Class.java:348)
	at beast.util.BEASTClassLoader.forName(BEASTClassLoader.java:64)
	at beast.util.PackageManager.find(PackageManager.java:1664)
	at beast.util.PackageManager.find(PackageManager.java:1618)
	at beast.util.XMLParserUtils.<clinit>(XMLParserUtils.java:41)
	at beast.util.XMLParser.parseFile(XMLParser.java:286)
	at beast.app.BeastMCMC.parseArgs(BeastMCMC.java:300)
	at beast.app.BeastMCMC.main(BeastMCMC.java:556)
java.lang.UnsupportedClassVersionError: beast/util/ZeroBranchSATreeParser has been compiled by a more recent version of the Java Runtime (class file version 56.0), this version of the Java Runtime only recognizes class file versions up to 52.0
	at java.lang.ClassLoader.defineClass1(Native Method)
	at java.lang.ClassLoader.defineClass(ClassLoader.java:763)
	at java.security.SecureClassLoader.defineClass(SecureClassLoader.java:142)
	at java.net.URLClassLoader.defineClass(URLClassLoader.java:467)
	at java.net.URLClassLoader.access$100(URLClassLoader.java:73)
	at java.net.URLClassLoader$1.run(URLClassLoader.java:368)
	at java.net.URLClassLoader$1.run(URLClassLoader.java:362)
	at java.security.AccessController.doPrivileged(Native Method)
	at java.net.URLClassLoader.findClass(URLClassLoader.java:361)
	at java.lang.ClassLoader.loadClass(ClassLoader.java:424)
	at sun.misc.Launcher$AppClassLoader.loadClass(Launcher.java:349)
	at java.lang.ClassLoader.loadClass(ClassLoader.java:411)
	at java.lang.ClassLoader.loadClass(ClassLoader.java:357)
	at java.lang.Class.forName0(Native Method)
	at java.lang.Class.forName(Class.java:348)
	at beast.util.BEASTClassLoader.forName(BEASTClassLoader.java:64)
	at beast.util.PackageManager.find(PackageManager.java:1664)
	at beast.util.PackageManager.find(PackageManager.java:1618)
	at beast.util.XMLParserUtils.<clinit>(XMLParserUtils.java:41)
	at beast.util.XMLParser.parseFile(XMLParser.java:286)
	at beast.app.BeastMCMC.parseArgs(BeastMCMC.java:300)
	at beast.app.BeastMCMC.main(BeastMCMC.java:556)
java.lang.UnsupportedClassVersionError: beast/util/SANexusParser has been compiled by a more recent version of the Java Runtime (class file version 56.0), this version of the Java Runtime only recognizes class file versions up to 52.0
	at java.lang.ClassLoader.defineClass1(Native Method)
	at java.lang.ClassLoader.defineClass(ClassLoader.java:763)
	at java.security.SecureClassLoader.defineClass(SecureClassLoader.java:142)
	at java.net.URLClassLoader.defineClass(URLClassLoader.java:467)
	at java.net.URLClassLoader.access$100(URLClassLoader.java:73)
	at java.net.URLClassLoader$1.run(URLClassLoader.java:368)
	at java.net.URLClassLoader$1.run(URLClassLoader.java:362)
	at java.security.AccessController.doPrivileged(Native Method)
	at java.net.URLClassLoader.findClass(URLClassLoader.java:361)
	at java.lang.ClassLoader.loadClass(ClassLoader.java:424)
	at sun.misc.Launcher$AppClassLoader.loadClass(Launcher.java:349)
	at java.lang.ClassLoader.loadClass(ClassLoader.java:411)
	at java.lang.ClassLoader.loadClass(ClassLoader.java:357)
	at java.lang.Class.forName0(Native Method)
	at java.lang.Class.forName(Class.java:348)
	at beast.util.BEASTClassLoader.forName(BEASTClassLoader.java:64)
	at beast.util.PackageManager.find(PackageManager.java:1664)
	at beast.util.PackageManager.find(PackageManager.java:1618)
	at beast.util.XMLParserUtils.<clinit>(XMLParserUtils.java:41)
	at beast.util.XMLParser.parseFile(XMLParser.java:286)
	at beast.app.BeastMCMC.parseArgs(BeastMCMC.java:300)
	at beast.app.BeastMCMC.main(BeastMCMC.java:556)
java.lang.UnsupportedClassVersionError: beast/util/ClusterZBSATree has been compiled by a more recent version of the Java Runtime (class file version 56.0), this version of the Java Runtime only recognizes class file versions up to 52.0
	at java.lang.ClassLoader.defineClass1(Native Method)
	at java.lang.ClassLoader.defineClass(ClassLoader.java:763)
	at java.security.SecureClassLoader.defineClass(SecureClassLoader.java:142)
	at java.net.URLClassLoader.defineClass(URLClassLoader.java:467)
	at java.net.URLClassLoader.access$100(URLClassLoader.java:73)
	at java.net.URLClassLoader$1.run(URLClassLoader.java:368)
	at java.net.URLClassLoader$1.run(URLClassLoader.java:362)
	at java.security.AccessController.doPrivileged(Native Method)
	at java.net.URLClassLoader.findClass(URLClassLoader.java:361)
	at java.lang.ClassLoader.loadClass(ClassLoader.java:424)
	at sun.misc.Launcher$AppClassLoader.loadClass(Launcher.java:349)
	at java.lang.ClassLoader.loadClass(ClassLoader.java:411)
	at java.lang.ClassLoader.loadClass(ClassLoader.java:357)
	at java.lang.Class.forName0(Native Method)
	at java.lang.Class.forName(Class.java:348)
	at beast.util.BEASTClassLoader.forName(BEASTClassLoader.java:64)
	at beast.util.PackageManager.find(PackageManager.java:1664)
	at beast.util.PackageManager.find(PackageManager.java:1618)
	at beast.util.XMLParserUtils.<clinit>(XMLParserUtils.java:41)
	at beast.util.XMLParser.parseFile(XMLParser.java:286)
	at beast.app.BeastMCMC.parseArgs(BeastMCMC.java:300)
	at beast.app.BeastMCMC.main(BeastMCMC.java:556)
java.lang.UnsupportedClassVersionError: beast/util/ClusterZBSATree$TupleComparator has been compiled by a more recent version of the Java Runtime (class file version 56.0), this version of the Java Runtime only recognizes class file versions up to 52.0
	at java.lang.ClassLoader.defineClass1(Native Method)
	at java.lang.ClassLoader.defineClass(ClassLoader.java:763)
	at java.security.SecureClassLoader.defineClass(SecureClassLoader.java:142)
	at java.net.URLClassLoader.defineClass(URLClassLoader.java:467)
	at java.net.URLClassLoader.access$100(URLClassLoader.java:73)
	at java.net.URLClassLoader$1.run(URLClassLoader.java:368)
	at java.net.URLClassLoader$1.run(URLClassLoader.java:362)
	at java.security.AccessController.doPrivileged(Native Method)
	at java.net.URLClassLoader.findClass(URLClassLoader.java:361)
	at java.lang.ClassLoader.loadClass(ClassLoader.java:424)
	at sun.misc.Launcher$AppClassLoader.loadClass(Launcher.java:349)
	at java.lang.ClassLoader.loadClass(ClassLoader.java:411)
	at java.lang.ClassLoader.loadClass(ClassLoader.java:357)
	at java.lang.Class.forName0(Native Method)
	at java.lang.Class.forName(Class.java:348)
	at beast.util.BEASTClassLoader.forName(BEASTClassLoader.java:64)
	at beast.util.PackageManager.find(PackageManager.java:1664)
	at beast.util.PackageManager.find(PackageManager.java:1618)
	at beast.util.XMLParserUtils.<clinit>(XMLParserUtils.java:41)
	at beast.util.XMLParser.parseFile(XMLParser.java:286)
	at beast.app.BeastMCMC.parseArgs(BeastMCMC.java:300)
	at beast.app.BeastMCMC.main(BeastMCMC.java:556)
java.lang.UnsupportedClassVersionError: beast/util/ClusterZBSATree$Tuple has been compiled by a more recent version of the Java Runtime (class file version 56.0), this version of the Java Runtime only recognizes class file versions up to 52.0
	at java.lang.ClassLoader.defineClass1(Native Method)
	at java.lang.ClassLoader.defineClass(ClassLoader.java:763)
	at java.security.SecureClassLoader.defineClass(SecureClassLoader.java:142)
	at java.net.URLClassLoader.defineClass(URLClassLoader.java:467)
	at java.net.URLClassLoader.access$100(URLClassLoader.java:73)
	at java.net.URLClassLoader$1.run(URLClassLoader.java:368)
	at java.net.URLClassLoader$1.run(URLClassLoader.java:362)
	at java.security.AccessController.doPrivileged(Native Method)
	at java.net.URLClassLoader.findClass(URLClassLoader.java:361)
	at java.lang.ClassLoader.loadClass(ClassLoader.java:424)
	at sun.misc.Launcher$AppClassLoader.loadClass(Launcher.java:349)
	at java.lang.ClassLoader.loadClass(ClassLoader.java:411)
	at java.lang.ClassLoader.loadClass(ClassLoader.java:357)
	at java.lang.Class.forName0(Native Method)
	at java.lang.Class.forName(Class.java:348)
	at beast.util.BEASTClassLoader.forName(BEASTClassLoader.java:64)
	at beast.util.PackageManager.find(PackageManager.java:1664)
	at beast.util.PackageManager.find(PackageManager.java:1618)
	at beast.util.XMLParserUtils.<clinit>(XMLParserUtils.java:41)
	at beast.util.XMLParser.parseFile(XMLParser.java:286)
	at beast.app.BeastMCMC.parseArgs(BeastMCMC.java:300)
	at beast.app.BeastMCMC.main(BeastMCMC.java:556)
java.lang.UnsupportedClassVersionError: beast/util/ClusterZBSATree$NodeX has been compiled by a more recent version of the Java Runtime (class file version 56.0), this version of the Java Runtime only recognizes class file versions up to 52.0
	at java.lang.ClassLoader.defineClass1(Native Method)
	at java.lang.ClassLoader.defineClass(ClassLoader.java:763)
	at java.security.SecureClassLoader.defineClass(SecureClassLoader.java:142)
	at java.net.URLClassLoader.defineClass(URLClassLoader.java:467)
	at java.net.URLClassLoader.access$100(URLClassLoader.java:73)
	at java.net.URLClassLoader$1.run(URLClassLoader.java:368)
	at java.net.URLClassLoader$1.run(URLClassLoader.java:362)
	at java.security.AccessController.doPrivileged(Native Method)
	at java.net.URLClassLoader.findClass(URLClassLoader.java:361)
	at java.lang.ClassLoader.loadClass(ClassLoader.java:424)
	at sun.misc.Launcher$AppClassLoader.loadClass(Launcher.java:349)
	at java.lang.ClassLoader.loadClass(ClassLoader.java:411)
	at java.lang.ClassLoader.loadClass(ClassLoader.java:357)
	at java.lang.Class.forName0(Native Method)
	at java.lang.Class.forName(Class.java:348)
	at beast.util.BEASTClassLoader.forName(BEASTClassLoader.java:64)
	at beast.util.PackageManager.find(PackageManager.java:1664)
	at beast.util.PackageManager.find(PackageManager.java:1618)
	at beast.util.XMLParserUtils.<clinit>(XMLParserUtils.java:41)
	at beast.util.XMLParser.parseFile(XMLParser.java:286)
	at beast.app.BeastMCMC.parseArgs(BeastMCMC.java:300)
	at beast.app.BeastMCMC.main(BeastMCMC.java:556)
java.lang.UnsupportedClassVersionError: beast/math/distributions/SpecialMRCAPrior has been compiled by a more recent version of the Java Runtime (class file version 56.0), this version of the Java Runtime only recognizes class file versions up to 52.0
	at java.lang.ClassLoader.defineClass1(Native Method)
	at java.lang.ClassLoader.defineClass(ClassLoader.java:763)
	at java.security.SecureClassLoader.defineClass(SecureClassLoader.java:142)
	at java.net.URLClassLoader.defineClass(URLClassLoader.java:467)
	at java.net.URLClassLoader.access$100(URLClassLoader.java:73)
	at java.net.URLClassLoader$1.run(URLClassLoader.java:368)
	at java.net.URLClassLoader$1.run(URLClassLoader.java:362)
	at java.security.AccessController.doPrivileged(Native Method)
	at java.net.URLClassLoader.findClass(URLClassLoader.java:361)
	at java.lang.ClassLoader.loadClass(ClassLoader.java:424)
	at sun.misc.Launcher$AppClassLoader.loadClass(Launcher.java:349)
	at java.lang.ClassLoader.loadClass(ClassLoader.java:411)
	at java.lang.ClassLoader.loadClass(ClassLoader.java:357)
	at java.lang.Class.forName0(Native Method)
	at java.lang.Class.forName(Class.java:348)
	at beast.util.BEASTClassLoader.forName(BEASTClassLoader.java:64)
	at beast.util.PackageManager.find(PackageManager.java:1664)
	at beast.util.PackageManager.find(PackageManager.java:1618)
	at beast.util.XMLParserUtils.<clinit>(XMLParserUtils.java:41)
	at beast.util.XMLParser.parseFile(XMLParser.java:286)
	at beast.app.BeastMCMC.parseArgs(BeastMCMC.java:300)
	at beast.app.BeastMCMC.main(BeastMCMC.java:556)
java.lang.UnsupportedClassVersionError: beast/math/distributions/DegenerateBeta has been compiled by a more recent version of the Java Runtime (class file version 56.0), this version of the Java Runtime only recognizes class file versions up to 52.0
	at java.lang.ClassLoader.defineClass1(Native Method)
	at java.lang.ClassLoader.defineClass(ClassLoader.java:763)
	at java.security.SecureClassLoader.defineClass(SecureClassLoader.java:142)
	at java.net.URLClassLoader.defineClass(URLClassLoader.java:467)
	at java.net.URLClassLoader.access$100(URLClassLoader.java:73)
	at java.net.URLClassLoader$1.run(URLClassLoader.java:368)
	at java.net.URLClassLoader$1.run(URLClassLoader.java:362)
	at java.security.AccessController.doPrivileged(Native Method)
	at java.net.URLClassLoader.findClass(URLClassLoader.java:361)
	at java.lang.ClassLoader.loadClass(ClassLoader.java:424)
	at sun.misc.Launcher$AppClassLoader.loadClass(Launcher.java:349)
	at java.lang.ClassLoader.loadClass(ClassLoader.java:411)
	at java.lang.ClassLoader.loadClass(ClassLoader.java:357)
	at java.lang.Class.forName0(Native Method)
	at java.lang.Class.forName(Class.java:348)
	at beast.util.BEASTClassLoader.forName(BEASTClassLoader.java:64)
	at beast.util.PackageManager.find(PackageManager.java:1664)
	at beast.util.PackageManager.find(PackageManager.java:1618)
	at beast.util.XMLParserUtils.<clinit>(XMLParserUtils.java:41)
	at beast.util.XMLParser.parseFile(XMLParser.java:286)
	at beast.app.BeastMCMC.parseArgs(BeastMCMC.java:300)
	at beast.app.BeastMCMC.main(BeastMCMC.java:556)
java.lang.UnsupportedClassVersionError: beast/math/distributions/DegenerateBeta$DegenerateBetaImpl has been compiled by a more recent version of the Java Runtime (class file version 56.0), this version of the Java Runtime only recognizes class file versions up to 52.0
	at java.lang.ClassLoader.defineClass1(Native Method)
	at java.lang.ClassLoader.defineClass(ClassLoader.java:763)
	at java.security.SecureClassLoader.defineClass(SecureClassLoader.java:142)
	at java.net.URLClassLoader.defineClass(URLClassLoader.java:467)
	at java.net.URLClassLoader.access$100(URLClassLoader.java:73)
	at java.net.URLClassLoader$1.run(URLClassLoader.java:368)
	at java.net.URLClassLoader$1.run(URLClassLoader.java:362)
	at java.security.AccessController.doPrivileged(Native Method)
	at java.net.URLClassLoader.findClass(URLClassLoader.java:361)
	at java.lang.ClassLoader.loadClass(ClassLoader.java:424)
	at sun.misc.Launcher$AppClassLoader.loadClass(Launcher.java:349)
	at java.lang.ClassLoader.loadClass(ClassLoader.java:411)
	at java.lang.ClassLoader.loadClass(ClassLoader.java:357)
	at java.lang.Class.forName0(Native Method)
	at java.lang.Class.forName(Class.java:348)
	at beast.util.BEASTClassLoader.forName(BEASTClassLoader.java:64)
	at beast.util.PackageManager.find(PackageManager.java:1664)
	at beast.util.PackageManager.find(PackageManager.java:1618)
	at beast.util.XMLParserUtils.<clinit>(XMLParserUtils.java:41)
	at beast.util.XMLParser.parseFile(XMLParser.java:286)
	at beast.app.BeastMCMC.parseArgs(BeastMCMC.java:300)
	at beast.app.BeastMCMC.main(BeastMCMC.java:556)
java.lang.UnsupportedClassVersionError: beast/math/distributions/DegenerateUniform has been compiled by a more recent version of the Java Runtime (class file version 56.0), this version of the Java Runtime only recognizes class file versions up to 52.0
	at java.lang.ClassLoader.defineClass1(Native Method)
	at java.lang.ClassLoader.defineClass(ClassLoader.java:763)
	at java.security.SecureClassLoader.defineClass(SecureClassLoader.java:142)
	at java.net.URLClassLoader.defineClass(URLClassLoader.java:467)
	at java.net.URLClassLoader.access$100(URLClassLoader.java:73)
	at java.net.URLClassLoader$1.run(URLClassLoader.java:368)
	at java.net.URLClassLoader$1.run(URLClassLoader.java:362)
	at java.security.AccessController.doPrivileged(Native Method)
	at java.net.URLClassLoader.findClass(URLClassLoader.java:361)
	at java.lang.ClassLoader.loadClass(ClassLoader.java:424)
	at sun.misc.Launcher$AppClassLoader.loadClass(Launcher.java:349)
	at java.lang.ClassLoader.loadClass(ClassLoader.java:411)
	at java.lang.ClassLoader.loadClass(ClassLoader.java:357)
	at java.lang.Class.forName0(Native Method)
	at java.lang.Class.forName(Class.java:348)
	at beast.util.BEASTClassLoader.forName(BEASTClassLoader.java:64)
	at beast.util.PackageManager.find(PackageManager.java:1664)
	at beast.util.PackageManager.find(PackageManager.java:1618)
	at beast.util.XMLParserUtils.<clinit>(XMLParserUtils.java:41)
	at beast.util.XMLParser.parseFile(XMLParser.java:286)
	at beast.app.BeastMCMC.parseArgs(BeastMCMC.java:300)
	at beast.app.BeastMCMC.main(BeastMCMC.java:556)
java.lang.UnsupportedClassVersionError: beast/math/distributions/DegenerateUniform$DegenerateUniformImpl has been compiled by a more recent version of the Java Runtime (class file version 56.0), this version of the Java Runtime only recognizes class file versions up to 52.0
	at java.lang.ClassLoader.defineClass1(Native Method)
	at java.lang.ClassLoader.defineClass(ClassLoader.java:763)
	at java.security.SecureClassLoader.defineClass(SecureClassLoader.java:142)
	at java.net.URLClassLoader.defineClass(URLClassLoader.java:467)
	at java.net.URLClassLoader.access$100(URLClassLoader.java:73)
	at java.net.URLClassLoader$1.run(URLClassLoader.java:368)
	at java.net.URLClassLoader$1.run(URLClassLoader.java:362)
	at java.security.AccessController.doPrivileged(Native Method)
	at java.net.URLClassLoader.findClass(URLClassLoader.java:361)
	at java.lang.ClassLoader.loadClass(ClassLoader.java:424)
	at sun.misc.Launcher$AppClassLoader.loadClass(Launcher.java:349)
	at java.lang.ClassLoader.loadClass(ClassLoader.java:411)
	at java.lang.ClassLoader.loadClass(ClassLoader.java:357)
	at java.lang.Class.forName0(Native Method)
	at java.lang.Class.forName(Class.java:348)
	at beast.util.BEASTClassLoader.forName(BEASTClassLoader.java:64)
	at beast.util.PackageManager.find(PackageManager.java:1664)
	at beast.util.PackageManager.find(PackageManager.java:1618)
	at beast.util.XMLParserUtils.<clinit>(XMLParserUtils.java:41)
	at beast.util.XMLParser.parseFile(XMLParser.java:286)
	at beast.app.BeastMCMC.parseArgs(BeastMCMC.java:300)
	at beast.app.BeastMCMC.main(BeastMCMC.java:556)
java.lang.UnsupportedClassVersionError: beast/evolution/tree/OffsetLogger has been compiled by a more recent version of the Java Runtime (class file version 56.0), this version of the Java Runtime only recognizes class file versions up to 52.0
	at java.lang.ClassLoader.defineClass1(Native Method)
	at java.lang.ClassLoader.defineClass(ClassLoader.java:763)
	at java.security.SecureClassLoader.defineClass(SecureClassLoader.java:142)
	at java.net.URLClassLoader.defineClass(URLClassLoader.java:467)
	at java.net.URLClassLoader.access$100(URLClassLoader.java:73)
	at java.net.URLClassLoader$1.run(URLClassLoader.java:368)
	at java.net.URLClassLoader$1.run(URLClassLoader.java:362)
	at java.security.AccessController.doPrivileged(Native Method)
	at java.net.URLClassLoader.findClass(URLClassLoader.java:361)
	at java.lang.ClassLoader.loadClass(ClassLoader.java:424)
	at sun.misc.Launcher$AppClassLoader.loadClass(Launcher.java:349)
	at java.lang.ClassLoader.loadClass(ClassLoader.java:411)
	at java.lang.ClassLoader.loadClass(ClassLoader.java:357)
	at java.lang.Class.forName0(Native Method)
	at java.lang.Class.forName(Class.java:348)
	at beast.util.BEASTClassLoader.forName(BEASTClassLoader.java:64)
	at beast.util.PackageManager.find(PackageManager.java:1664)
	at beast.util.PackageManager.find(PackageManager.java:1618)
	at beast.util.XMLParserUtils.<clinit>(XMLParserUtils.java:41)
	at beast.util.XMLParser.parseFile(XMLParser.java:286)
	at beast.app.BeastMCMC.parseArgs(BeastMCMC.java:300)
	at beast.app.BeastMCMC.main(BeastMCMC.java:556)
java.lang.UnsupportedClassVersionError: beast/evolution/tree/SampledAncestorLogger has been compiled by a more recent version of the Java Runtime (class file version 56.0), this version of the Java Runtime only recognizes class file versions up to 52.0
	at java.lang.ClassLoader.defineClass1(Native Method)
	at java.lang.ClassLoader.defineClass(ClassLoader.java:763)
	at java.security.SecureClassLoader.defineClass(SecureClassLoader.java:142)
	at java.net.URLClassLoader.defineClass(URLClassLoader.java:467)
	at java.net.URLClassLoader.access$100(URLClassLoader.java:73)
	at java.net.URLClassLoader$1.run(URLClassLoader.java:368)
	at java.net.URLClassLoader$1.run(URLClassLoader.java:362)
	at java.security.AccessController.doPrivileged(Native Method)
	at java.net.URLClassLoader.findClass(URLClassLoader.java:361)
	at java.lang.ClassLoader.loadClass(ClassLoader.java:424)
	at sun.misc.Launcher$AppClassLoader.loadClass(Launcher.java:349)
	at java.lang.ClassLoader.loadClass(ClassLoader.java:411)
	at java.lang.ClassLoader.loadClass(ClassLoader.java:357)
	at java.lang.Class.forName0(Native Method)
	at java.lang.Class.forName(Class.java:348)
	at beast.util.BEASTClassLoader.forName(BEASTClassLoader.java:64)
	at beast.util.PackageManager.find(PackageManager.java:1664)
	at beast.util.PackageManager.find(PackageManager.java:1618)
	at beast.util.XMLParserUtils.<clinit>(XMLParserUtils.java:41)
	at beast.util.XMLParser.parseFile(XMLParser.java:286)
	at beast.app.BeastMCMC.parseArgs(BeastMCMC.java:300)
	at beast.app.BeastMCMC.main(BeastMCMC.java:556)
java.lang.UnsupportedClassVersionError: beast/evolution/tree/TreeWOffset has been compiled by a more recent version of the Java Runtime (class file version 56.0), this version of the Java Runtime only recognizes class file versions up to 52.0
	at java.lang.ClassLoader.defineClass1(Native Method)
	at java.lang.ClassLoader.defineClass(ClassLoader.java:763)
	at java.security.SecureClassLoader.defineClass(SecureClassLoader.java:142)
	at java.net.URLClassLoader.defineClass(URLClassLoader.java:467)
	at java.net.URLClassLoader.access$100(URLClassLoader.java:73)
	at java.net.URLClassLoader$1.run(URLClassLoader.java:368)
	at java.net.URLClassLoader$1.run(URLClassLoader.java:362)
	at java.security.AccessController.doPrivileged(Native Method)
	at java.net.URLClassLoader.findClass(URLClassLoader.java:361)
	at java.lang.ClassLoader.loadClass(ClassLoader.java:424)
	at sun.misc.Launcher$AppClassLoader.loadClass(Launcher.java:349)
	at java.lang.ClassLoader.loadClass(ClassLoader.java:411)
	at java.lang.ClassLoader.loadClass(ClassLoader.java:357)
	at java.lang.Class.forName0(Native Method)
	at java.lang.Class.forName(Class.java:348)
	at beast.util.BEASTClassLoader.forName(BEASTClassLoader.java:64)
	at beast.util.PackageManager.find(PackageManager.java:1664)
	at beast.util.PackageManager.find(PackageManager.java:1618)
	at beast.util.XMLParserUtils.<clinit>(XMLParserUtils.java:41)
	at beast.util.XMLParser.parseFile(XMLParser.java:286)
	at beast.app.BeastMCMC.parseArgs(BeastMCMC.java:300)
	at beast.app.BeastMCMC.main(BeastMCMC.java:556)
java.lang.UnsupportedClassVersionError: beast/evolution/tree/CladeConstraint has been compiled by a more recent version of the Java Runtime (class file version 56.0), this version of the Java Runtime only recognizes class file versions up to 52.0
	at java.lang.ClassLoader.defineClass1(Native Method)
	at java.lang.ClassLoader.defineClass(ClassLoader.java:763)
	at java.security.SecureClassLoader.defineClass(SecureClassLoader.java:142)
	at java.net.URLClassLoader.defineClass(URLClassLoader.java:467)
	at java.net.URLClassLoader.access$100(URLClassLoader.java:73)
	at java.net.URLClassLoader$1.run(URLClassLoader.java:368)
	at java.net.URLClassLoader$1.run(URLClassLoader.java:362)
	at java.security.AccessController.doPrivileged(Native Method)
	at java.net.URLClassLoader.findClass(URLClassLoader.java:361)
	at java.lang.ClassLoader.loadClass(ClassLoader.java:424)
	at sun.misc.Launcher$AppClassLoader.loadClass(Launcher.java:349)
	at java.lang.ClassLoader.loadClass(ClassLoader.java:411)
	at java.lang.ClassLoader.loadClass(ClassLoader.java:357)
	at java.lang.Class.forName0(Native Method)
	at java.lang.Class.forName(Class.java:348)
	at beast.util.BEASTClassLoader.forName(BEASTClassLoader.java:64)
	at beast.util.PackageManager.find(PackageManager.java:1664)
	at beast.util.PackageManager.find(PackageManager.java:1618)
	at beast.util.XMLParserUtils.<clinit>(XMLParserUtils.java:41)
	at beast.util.XMLParser.parseFile(XMLParser.java:286)
	at beast.app.BeastMCMC.parseArgs(BeastMCMC.java:300)
	at beast.app.BeastMCMC.main(BeastMCMC.java:556)
java.lang.UnsupportedClassVersionError: beast/evolution/tree/SamplingDate has been compiled by a more recent version of the Java Runtime (class file version 56.0), this version of the Java Runtime only recognizes class file versions up to 52.0
	at java.lang.ClassLoader.defineClass1(Native Method)
	at java.lang.ClassLoader.defineClass(ClassLoader.java:763)
	at java.security.SecureClassLoader.defineClass(SecureClassLoader.java:142)
	at java.net.URLClassLoader.defineClass(URLClassLoader.java:467)
	at java.net.URLClassLoader.access$100(URLClassLoader.java:73)
	at java.net.URLClassLoader$1.run(URLClassLoader.java:368)
	at java.net.URLClassLoader$1.run(URLClassLoader.java:362)
	at java.security.AccessController.doPrivileged(Native Method)
	at java.net.URLClassLoader.findClass(URLClassLoader.java:361)
	at java.lang.ClassLoader.loadClass(ClassLoader.java:424)
	at sun.misc.Launcher$AppClassLoader.loadClass(Launcher.java:349)
	at java.lang.ClassLoader.loadClass(ClassLoader.java:411)
	at java.lang.ClassLoader.loadClass(ClassLoader.java:357)
	at java.lang.Class.forName0(Native Method)
	at java.lang.Class.forName(Class.java:348)
	at beast.util.BEASTClassLoader.forName(BEASTClassLoader.java:64)
	at beast.util.PackageManager.find(PackageManager.java:1664)
	at beast.util.PackageManager.find(PackageManager.java:1618)
	at beast.util.XMLParserUtils.<clinit>(XMLParserUtils.java:41)
	at beast.util.XMLParser.parseFile(XMLParser.java:286)
	at beast.app.BeastMCMC.parseArgs(BeastMCMC.java:300)
	at beast.app.BeastMCMC.main(BeastMCMC.java:556)
java.lang.UnsupportedClassVersionError: beast/evolution/speciation/DiversificationTurnoverParameterization has been compiled by a more recent version of the Java Runtime (class file version 56.0), this version of the Java Runtime only recognizes class file versions up to 52.0
	at java.lang.ClassLoader.defineClass1(Native Method)
	at java.lang.ClassLoader.defineClass(ClassLoader.java:763)
	at java.security.SecureClassLoader.defineClass(SecureClassLoader.java:142)
	at java.net.URLClassLoader.defineClass(URLClassLoader.java:467)
	at java.net.URLClassLoader.access$100(URLClassLoader.java:73)
	at java.net.URLClassLoader$1.run(URLClassLoader.java:368)
	at java.net.URLClassLoader$1.run(URLClassLoader.java:362)
	at java.security.AccessController.doPrivileged(Native Method)
	at java.net.URLClassLoader.findClass(URLClassLoader.java:361)
	at java.lang.ClassLoader.loadClass(ClassLoader.java:424)
	at sun.misc.Launcher$AppClassLoader.loadClass(Launcher.java:349)
	at java.lang.ClassLoader.loadClass(ClassLoader.java:411)
	at java.lang.ClassLoader.loadClass(ClassLoader.java:357)
	at java.lang.Class.forName0(Native Method)
	at java.lang.Class.forName(Class.java:348)
	at beast.util.BEASTClassLoader.forName(BEASTClassLoader.java:64)
	at beast.util.PackageManager.find(PackageManager.java:1664)
	at beast.util.PackageManager.find(PackageManager.java:1618)
	at beast.util.XMLParserUtils.<clinit>(XMLParserUtils.java:41)
	at beast.util.XMLParser.parseFile(XMLParser.java:286)
	at beast.app.BeastMCMC.parseArgs(BeastMCMC.java:300)
	at beast.app.BeastMCMC.main(BeastMCMC.java:556)
java.lang.UnsupportedClassVersionError: beast/evolution/speciation/DiversificationTurnoverPsiExpectedNParameterization has been compiled by a more recent version of the Java Runtime (class file version 56.0), this version of the Java Runtime only recognizes class file versions up to 52.0
	at java.lang.ClassLoader.defineClass1(Native Method)
	at java.lang.ClassLoader.defineClass(ClassLoader.java:763)
	at java.security.SecureClassLoader.defineClass(SecureClassLoader.java:142)
	at java.net.URLClassLoader.defineClass(URLClassLoader.java:467)
	at java.net.URLClassLoader.access$100(URLClassLoader.java:73)
	at java.net.URLClassLoader$1.run(URLClassLoader.java:368)
	at java.net.URLClassLoader$1.run(URLClassLoader.java:362)
	at java.security.AccessController.doPrivileged(Native Method)
	at java.net.URLClassLoader.findClass(URLClassLoader.java:361)
	at java.lang.ClassLoader.loadClass(ClassLoader.java:424)
	at sun.misc.Launcher$AppClassLoader.loadClass(Launcher.java:349)
	at java.lang.ClassLoader.loadClass(ClassLoader.java:411)
	at java.lang.ClassLoader.loadClass(ClassLoader.java:357)
	at java.lang.Class.forName0(Native Method)
	at java.lang.Class.forName(Class.java:348)
	at beast.util.BEASTClassLoader.forName(BEASTClassLoader.java:64)
	at beast.util.PackageManager.find(PackageManager.java:1664)
	at beast.util.PackageManager.find(PackageManager.java:1618)
	at beast.util.XMLParserUtils.<clinit>(XMLParserUtils.java:41)
	at beast.util.XMLParser.parseFile(XMLParser.java:286)
	at beast.app.BeastMCMC.parseArgs(BeastMCMC.java:300)
	at beast.app.BeastMCMC.main(BeastMCMC.java:556)
java.lang.UnsupportedClassVersionError: beast/evolution/speciation/RateParameterization has been compiled by a more recent version of the Java Runtime (class file version 56.0), this version of the Java Runtime only recognizes class file versions up to 52.0
	at java.lang.ClassLoader.defineClass1(Native Method)
	at java.lang.ClassLoader.defineClass(ClassLoader.java:763)
	at java.security.SecureClassLoader.defineClass(SecureClassLoader.java:142)
	at java.net.URLClassLoader.defineClass(URLClassLoader.java:467)
	at java.net.URLClassLoader.access$100(URLClassLoader.java:73)
	at java.net.URLClassLoader$1.run(URLClassLoader.java:368)
	at java.net.URLClassLoader$1.run(URLClassLoader.java:362)
	at java.security.AccessController.doPrivileged(Native Method)
	at java.net.URLClassLoader.findClass(URLClassLoader.java:361)
	at java.lang.ClassLoader.loadClass(ClassLoader.java:424)
	at sun.misc.Launcher$AppClassLoader.loadClass(Launcher.java:349)
	at java.lang.ClassLoader.loadClass(ClassLoader.java:411)
	at java.lang.ClassLoader.loadClass(ClassLoader.java:357)
	at java.lang.Class.forName0(Native Method)
	at java.lang.Class.forName(Class.java:348)
	at beast.util.BEASTClassLoader.forName(BEASTClassLoader.java:64)
	at beast.util.PackageManager.find(PackageManager.java:1664)
	at beast.util.PackageManager.find(PackageManager.java:1618)
	at beast.util.XMLParserUtils.<clinit>(XMLParserUtils.java:41)
	at beast.util.XMLParser.parseFile(XMLParser.java:286)
	at beast.app.BeastMCMC.parseArgs(BeastMCMC.java:300)
	at beast.app.BeastMCMC.main(BeastMCMC.java:556)
java.lang.UnsupportedClassVersionError: beast/evolution/speciation/ParameterizedSABirthDeathModel has been compiled by a more recent version of the Java Runtime (class file version 56.0), this version of the Java Runtime only recognizes class file versions up to 52.0
	at java.lang.ClassLoader.defineClass1(Native Method)
	at java.lang.ClassLoader.defineClass(ClassLoader.java:763)
	at java.security.SecureClassLoader.defineClass(SecureClassLoader.java:142)
	at java.net.URLClassLoader.defineClass(URLClassLoader.java:467)
	at java.net.URLClassLoader.access$100(URLClassLoader.java:73)
	at java.net.URLClassLoader$1.run(URLClassLoader.java:368)
	at java.net.URLClassLoader$1.run(URLClassLoader.java:362)
	at java.security.AccessController.doPrivileged(Native Method)
	at java.net.URLClassLoader.findClass(URLClassLoader.java:361)
	at java.lang.ClassLoader.loadClass(ClassLoader.java:424)
	at sun.misc.Launcher$AppClassLoader.loadClass(Launcher.java:349)
	at java.lang.ClassLoader.loadClass(ClassLoader.java:411)
	at java.lang.ClassLoader.loadClass(ClassLoader.java:357)
	at java.lang.Class.forName0(Native Method)
	at java.lang.Class.forName(Class.java:348)
	at beast.util.BEASTClassLoader.forName(BEASTClassLoader.java:64)
	at beast.util.PackageManager.find(PackageManager.java:1664)
	at beast.util.PackageManager.find(PackageManager.java:1618)
	at beast.util.XMLParserUtils.<clinit>(XMLParserUtils.java:41)
	at beast.util.XMLParser.parseFile(XMLParser.java:286)
	at beast.app.BeastMCMC.parseArgs(BeastMCMC.java:300)
	at beast.app.BeastMCMC.main(BeastMCMC.java:556)
java.lang.UnsupportedClassVersionError: beast/evolution/speciation/SABDParameterization has been compiled by a more recent version of the Java Runtime (class file version 56.0), this version of the Java Runtime only recognizes class file versions up to 52.0
	at java.lang.ClassLoader.defineClass1(Native Method)
	at java.lang.ClassLoader.defineClass(ClassLoader.java:763)
	at java.security.SecureClassLoader.defineClass(SecureClassLoader.java:142)
	at java.net.URLClassLoader.defineClass(URLClassLoader.java:467)
	at java.net.URLClassLoader.access$100(URLClassLoader.java:73)
	at java.net.URLClassLoader$1.run(URLClassLoader.java:368)
	at java.net.URLClassLoader$1.run(URLClassLoader.java:362)
	at java.security.AccessController.doPrivileged(Native Method)
	at java.net.URLClassLoader.findClass(URLClassLoader.java:361)
	at java.lang.ClassLoader.loadClass(ClassLoader.java:424)
	at sun.misc.Launcher$AppClassLoader.loadClass(Launcher.java:349)
	at java.lang.ClassLoader.loadClass(ClassLoader.java:411)
	at java.lang.ClassLoader.loadClass(ClassLoader.java:357)
	at java.lang.Class.forName0(Native Method)
	at java.lang.Class.forName(Class.java:348)
	at beast.util.BEASTClassLoader.forName(BEASTClassLoader.java:64)
	at beast.util.PackageManager.find(PackageManager.java:1664)
	at beast.util.PackageManager.find(PackageManager.java:1618)
	at beast.util.XMLParserUtils.<clinit>(XMLParserUtils.java:41)
	at beast.util.XMLParser.parseFile(XMLParser.java:286)
	at beast.app.BeastMCMC.parseArgs(BeastMCMC.java:300)
	at beast.app.BeastMCMC.main(BeastMCMC.java:556)
java.lang.UnsupportedClassVersionError: beast/evolution/speciation/ProbabilitySA has been compiled by a more recent version of the Java Runtime (class file version 56.0), this version of the Java Runtime only recognizes class file versions up to 52.0
	at java.lang.ClassLoader.defineClass1(Native Method)
	at java.lang.ClassLoader.defineClass(ClassLoader.java:763)
	at java.security.SecureClassLoader.defineClass(SecureClassLoader.java:142)
	at java.net.URLClassLoader.defineClass(URLClassLoader.java:467)
	at java.net.URLClassLoader.access$100(URLClassLoader.java:73)
	at java.net.URLClassLoader$1.run(URLClassLoader.java:368)
	at java.net.URLClassLoader$1.run(URLClassLoader.java:362)
	at java.security.AccessController.doPrivileged(Native Method)
	at java.net.URLClassLoader.findClass(URLClassLoader.java:361)
	at java.lang.ClassLoader.loadClass(ClassLoader.java:424)
	at sun.misc.Launcher$AppClassLoader.loadClass(Launcher.java:349)
	at java.lang.ClassLoader.loadClass(ClassLoader.java:411)
	at java.lang.ClassLoader.loadClass(ClassLoader.java:357)
	at java.lang.Class.forName0(Native Method)
	at java.lang.Class.forName(Class.java:348)
	at beast.util.BEASTClassLoader.forName(BEASTClassLoader.java:64)
	at beast.util.PackageManager.find(PackageManager.java:1664)
	at beast.util.PackageManager.find(PackageManager.java:1618)
	at beast.util.XMLParserUtils.<clinit>(XMLParserUtils.java:41)
	at beast.util.XMLParser.parseFile(XMLParser.java:286)
	at beast.app.BeastMCMC.parseArgs(BeastMCMC.java:300)
	at beast.app.BeastMCMC.main(BeastMCMC.java:556)
java.lang.UnsupportedClassVersionError: beast/evolution/speciation/SABirthDeathModel has been compiled by a more recent version of the Java Runtime (class file version 56.0), this version of the Java Runtime only recognizes class file versions up to 52.0
	at java.lang.ClassLoader.defineClass1(Native Method)
	at java.lang.ClassLoader.defineClass(ClassLoader.java:763)
	at java.security.SecureClassLoader.defineClass(SecureClassLoader.java:142)
	at java.net.URLClassLoader.defineClass(URLClassLoader.java:467)
	at java.net.URLClassLoader.access$100(URLClassLoader.java:73)
	at java.net.URLClassLoader$1.run(URLClassLoader.java:368)
	at java.net.URLClassLoader$1.run(URLClassLoader.java:362)
	at java.security.AccessController.doPrivileged(Native Method)
	at java.net.URLClassLoader.findClass(URLClassLoader.java:361)
	at java.lang.ClassLoader.loadClass(ClassLoader.java:424)
	at sun.misc.Launcher$AppClassLoader.loadClass(Launcher.java:349)
	at java.lang.ClassLoader.loadClass(ClassLoader.java:411)
	at java.lang.ClassLoader.loadClass(ClassLoader.java:357)
	at java.lang.Class.forName0(Native Method)
	at java.lang.Class.forName(Class.java:348)
	at beast.util.BEASTClassLoader.forName(BEASTClassLoader.java:64)
	at beast.util.PackageManager.find(PackageManager.java:1664)
	at beast.util.PackageManager.find(PackageManager.java:1618)
	at beast.util.XMLParserUtils.<clinit>(XMLParserUtils.java:41)
	at beast.util.XMLParser.parseFile(XMLParser.java:286)
	at beast.app.BeastMCMC.parseArgs(BeastMCMC.java:300)
	at beast.app.BeastMCMC.main(BeastMCMC.java:556)
java.lang.UnsupportedClassVersionError: beast/evolution/operators/JumpToPoint has been compiled by a more recent version of the Java Runtime (class file version 56.0), this version of the Java Runtime only recognizes class file versions up to 52.0
	at java.lang.ClassLoader.defineClass1(Native Method)
	at java.lang.ClassLoader.defineClass(ClassLoader.java:763)
	at java.security.SecureClassLoader.defineClass(SecureClassLoader.java:142)
	at java.net.URLClassLoader.defineClass(URLClassLoader.java:467)
	at java.net.URLClassLoader.access$100(URLClassLoader.java:73)
	at java.net.URLClassLoader$1.run(URLClassLoader.java:368)
	at java.net.URLClassLoader$1.run(URLClassLoader.java:362)
	at java.security.AccessController.doPrivileged(Native Method)
	at java.net.URLClassLoader.findClass(URLClassLoader.java:361)
	at java.lang.ClassLoader.loadClass(ClassLoader.java:424)
	at sun.misc.Launcher$AppClassLoader.loadClass(Launcher.java:349)
	at java.lang.ClassLoader.loadClass(ClassLoader.java:411)
	at java.lang.ClassLoader.loadClass(ClassLoader.java:357)
	at java.lang.Class.forName0(Native Method)
	at java.lang.Class.forName(Class.java:348)
	at beast.util.BEASTClassLoader.forName(BEASTClassLoader.java:64)
	at beast.util.PackageManager.find(PackageManager.java:1664)
	at beast.util.PackageManager.find(PackageManager.java:1618)
	at beast.util.XMLParserUtils.<clinit>(XMLParserUtils.java:41)
	at beast.util.XMLParser.parseFile(XMLParser.java:286)
	at beast.app.BeastMCMC.parseArgs(BeastMCMC.java:300)
	at beast.app.BeastMCMC.main(BeastMCMC.java:556)
java.lang.UnsupportedClassVersionError: beast/evolution/operators/SampledNodeDateRandomWalker has been compiled by a more recent version of the Java Runtime (class file version 56.0), this version of the Java Runtime only recognizes class file versions up to 52.0
	at java.lang.ClassLoader.defineClass1(Native Method)
	at java.lang.ClassLoader.defineClass(ClassLoader.java:763)
	at java.security.SecureClassLoader.defineClass(SecureClassLoader.java:142)
	at java.net.URLClassLoader.defineClass(URLClassLoader.java:467)
	at java.net.URLClassLoader.access$100(URLClassLoader.java:73)
	at java.net.URLClassLoader$1.run(URLClassLoader.java:368)
	at java.net.URLClassLoader$1.run(URLClassLoader.java:362)
	at java.security.AccessController.doPrivileged(Native Method)
	at java.net.URLClassLoader.findClass(URLClassLoader.java:361)
	at java.lang.ClassLoader.loadClass(ClassLoader.java:424)
	at sun.misc.Launcher$AppClassLoader.loadClass(Launcher.java:349)
	at java.lang.ClassLoader.loadClass(ClassLoader.java:411)
	at java.lang.ClassLoader.loadClass(ClassLoader.java:357)
	at java.lang.Class.forName0(Native Method)
	at java.lang.Class.forName(Class.java:348)
	at beast.util.BEASTClassLoader.forName(BEASTClassLoader.java:64)
	at beast.util.PackageManager.find(PackageManager.java:1664)
	at beast.util.PackageManager.find(PackageManager.java:1618)
	at beast.util.XMLParserUtils.<clinit>(XMLParserUtils.java:41)
	at beast.util.XMLParser.parseFile(XMLParser.java:286)
	at beast.app.BeastMCMC.parseArgs(BeastMCMC.java:300)
	at beast.app.BeastMCMC.main(BeastMCMC.java:556)
java.lang.UnsupportedClassVersionError: beast/evolution/operators/IntUniformWithExclusion has been compiled by a more recent version of the Java Runtime (class file version 56.0), this version of the Java Runtime only recognizes class file versions up to 52.0
	at java.lang.ClassLoader.defineClass1(Native Method)
	at java.lang.ClassLoader.defineClass(ClassLoader.java:763)
	at java.security.SecureClassLoader.defineClass(SecureClassLoader.java:142)
	at java.net.URLClassLoader.defineClass(URLClassLoader.java:467)
	at java.net.URLClassLoader.access$100(URLClassLoader.java:73)
	at java.net.URLClassLoader$1.run(URLClassLoader.java:368)
	at java.net.URLClassLoader$1.run(URLClassLoader.java:362)
	at java.security.AccessController.doPrivileged(Native Method)
	at java.net.URLClassLoader.findClass(URLClassLoader.java:361)
	at java.lang.ClassLoader.loadClass(ClassLoader.java:424)
	at sun.misc.Launcher$AppClassLoader.loadClass(Launcher.java:349)
	at java.lang.ClassLoader.loadClass(ClassLoader.java:411)
	at java.lang.ClassLoader.loadClass(ClassLoader.java:357)
	at java.lang.Class.forName0(Native Method)
	at java.lang.Class.forName(Class.java:348)
	at beast.util.BEASTClassLoader.forName(BEASTClassLoader.java:64)
	at beast.util.PackageManager.find(PackageManager.java:1664)
	at beast.util.PackageManager.find(PackageManager.java:1618)
	at beast.util.XMLParserUtils.<clinit>(XMLParserUtils.java:41)
	at beast.util.XMLParser.parseFile(XMLParser.java:286)
	at beast.app.BeastMCMC.parseArgs(BeastMCMC.java:300)
	at beast.app.BeastMCMC.main(BeastMCMC.java:556)
java.lang.UnsupportedClassVersionError: beast/evolution/operators/IntRandomWalkWithExclusion has been compiled by a more recent version of the Java Runtime (class file version 56.0), this version of the Java Runtime only recognizes class file versions up to 52.0
	at java.lang.ClassLoader.defineClass1(Native Method)
	at java.lang.ClassLoader.defineClass(ClassLoader.java:763)
	at java.security.SecureClassLoader.defineClass(SecureClassLoader.java:142)
	at java.net.URLClassLoader.defineClass(URLClassLoader.java:467)
	at java.net.URLClassLoader.access$100(URLClassLoader.java:73)
	at java.net.URLClassLoader$1.run(URLClassLoader.java:368)
	at java.net.URLClassLoader$1.run(URLClassLoader.java:362)
	at java.security.AccessController.doPrivileged(Native Method)
	at java.net.URLClassLoader.findClass(URLClassLoader.java:361)
	at java.lang.ClassLoader.loadClass(ClassLoader.java:424)
	at sun.misc.Launcher$AppClassLoader.loadClass(Launcher.java:349)
	at java.lang.ClassLoader.loadClass(ClassLoader.java:411)
	at java.lang.ClassLoader.loadClass(ClassLoader.java:357)
	at java.lang.Class.forName0(Native Method)
	at java.lang.Class.forName(Class.java:348)
	at beast.util.BEASTClassLoader.forName(BEASTClassLoader.java:64)
	at beast.util.PackageManager.find(PackageManager.java:1664)
	at beast.util.PackageManager.find(PackageManager.java:1618)
	at beast.util.XMLParserUtils.<clinit>(XMLParserUtils.java:41)
	at beast.util.XMLParser.parseFile(XMLParser.java:286)
	at beast.app.BeastMCMC.parseArgs(BeastMCMC.java:300)
	at beast.app.BeastMCMC.main(BeastMCMC.java:556)
java.lang.UnsupportedClassVersionError: beast/evolution/operators/Binary has been compiled by a more recent version of the Java Runtime (class file version 56.0), this version of the Java Runtime only recognizes class file versions up to 52.0
	at java.lang.ClassLoader.defineClass1(Native Method)
	at java.lang.ClassLoader.defineClass(ClassLoader.java:763)
	at java.security.SecureClassLoader.defineClass(SecureClassLoader.java:142)
	at java.net.URLClassLoader.defineClass(URLClassLoader.java:467)
	at java.net.URLClassLoader.access$100(URLClassLoader.java:73)
	at java.net.URLClassLoader$1.run(URLClassLoader.java:368)
	at java.net.URLClassLoader$1.run(URLClassLoader.java:362)
	at java.security.AccessController.doPrivileged(Native Method)
	at java.net.URLClassLoader.findClass(URLClassLoader.java:361)
	at java.lang.ClassLoader.loadClass(ClassLoader.java:424)
	at sun.misc.Launcher$AppClassLoader.loadClass(Launcher.java:349)
	at java.lang.ClassLoader.loadClass(ClassLoader.java:411)
	at java.lang.ClassLoader.loadClass(ClassLoader.java:357)
	at java.lang.Class.forName0(Native Method)
	at java.lang.Class.forName(Class.java:348)
	at beast.util.BEASTClassLoader.forName(BEASTClassLoader.java:64)
	at beast.util.PackageManager.find(PackageManager.java:1664)
	at beast.util.PackageManager.find(PackageManager.java:1618)
	at beast.util.XMLParserUtils.<clinit>(XMLParserUtils.java:41)
	at beast.util.XMLParser.parseFile(XMLParser.java:286)
	at beast.app.BeastMCMC.parseArgs(BeastMCMC.java:300)
	at beast.app.BeastMCMC.main(BeastMCMC.java:556)
java.lang.UnsupportedClassVersionError: beast/evolution/operators/LeafToSampledAncestorJump has been compiled by a more recent version of the Java Runtime (class file version 56.0), this version of the Java Runtime only recognizes class file versions up to 52.0
	at java.lang.ClassLoader.defineClass1(Native Method)
	at java.lang.ClassLoader.defineClass(ClassLoader.java:763)
	at java.security.SecureClassLoader.defineClass(SecureClassLoader.java:142)
	at java.net.URLClassLoader.defineClass(URLClassLoader.java:467)
	at java.net.URLClassLoader.access$100(URLClassLoader.java:73)
	at java.net.URLClassLoader$1.run(URLClassLoader.java:368)
	at java.net.URLClassLoader$1.run(URLClassLoader.java:362)
	at java.security.AccessController.doPrivileged(Native Method)
	at java.net.URLClassLoader.findClass(URLClassLoader.java:361)
	at java.lang.ClassLoader.loadClass(ClassLoader.java:424)
	at sun.misc.Launcher$AppClassLoader.loadClass(Launcher.java:349)
	at java.lang.ClassLoader.loadClass(ClassLoader.java:411)
	at java.lang.ClassLoader.loadClass(ClassLoader.java:357)
	at java.lang.Class.forName0(Native Method)
	at java.lang.Class.forName(Class.java:348)
	at beast.util.BEASTClassLoader.forName(BEASTClassLoader.java:64)
	at beast.util.PackageManager.find(PackageManager.java:1664)
	at beast.util.PackageManager.find(PackageManager.java:1618)
	at beast.util.XMLParserUtils.<clinit>(XMLParserUtils.java:41)
	at beast.util.XMLParser.parseFile(XMLParser.java:286)
	at beast.app.BeastMCMC.parseArgs(BeastMCMC.java:300)
	at beast.app.BeastMCMC.main(BeastMCMC.java:556)
java.lang.UnsupportedClassVersionError: beast/evolution/operators/SAUniform has been compiled by a more recent version of the Java Runtime (class file version 56.0), this version of the Java Runtime only recognizes class file versions up to 52.0
	at java.lang.ClassLoader.defineClass1(Native Method)
	at java.lang.ClassLoader.defineClass(ClassLoader.java:763)
	at java.security.SecureClassLoader.defineClass(SecureClassLoader.java:142)
	at java.net.URLClassLoader.defineClass(URLClassLoader.java:467)
	at java.net.URLClassLoader.access$100(URLClassLoader.java:73)
	at java.net.URLClassLoader$1.run(URLClassLoader.java:368)
	at java.net.URLClassLoader$1.run(URLClassLoader.java:362)
	at java.security.AccessController.doPrivileged(Native Method)
	at java.net.URLClassLoader.findClass(URLClassLoader.java:361)
	at java.lang.ClassLoader.loadClass(ClassLoader.java:424)
	at sun.misc.Launcher$AppClassLoader.loadClass(Launcher.java:349)
	at java.lang.ClassLoader.loadClass(ClassLoader.java:411)
	at java.lang.ClassLoader.loadClass(ClassLoader.java:357)
	at java.lang.Class.forName0(Native Method)
	at java.lang.Class.forName(Class.java:348)
	at beast.util.BEASTClassLoader.forName(BEASTClassLoader.java:64)
	at beast.util.PackageManager.find(PackageManager.java:1664)
	at beast.util.PackageManager.find(PackageManager.java:1618)
	at beast.util.XMLParserUtils.<clinit>(XMLParserUtils.java:41)
	at beast.util.XMLParser.parseFile(XMLParser.java:286)
	at beast.app.BeastMCMC.parseArgs(BeastMCMC.java:300)
	at beast.app.BeastMCMC.main(BeastMCMC.java:556)
java.lang.UnsupportedClassVersionError: beast/evolution/operators/SAScaleOperator has been compiled by a more recent version of the Java Runtime (class file version 56.0), this version of the Java Runtime only recognizes class file versions up to 52.0
	at java.lang.ClassLoader.defineClass1(Native Method)
	at java.lang.ClassLoader.defineClass(ClassLoader.java:763)
	at java.security.SecureClassLoader.defineClass(SecureClassLoader.java:142)
	at java.net.URLClassLoader.defineClass(URLClassLoader.java:467)
	at java.net.URLClassLoader.access$100(URLClassLoader.java:73)
	at java.net.URLClassLoader$1.run(URLClassLoader.java:368)
	at java.net.URLClassLoader$1.run(URLClassLoader.java:362)
	at java.security.AccessController.doPrivileged(Native Method)
	at java.net.URLClassLoader.findClass(URLClassLoader.java:361)
	at java.lang.ClassLoader.loadClass(ClassLoader.java:424)
	at sun.misc.Launcher$AppClassLoader.loadClass(Launcher.java:349)
	at java.lang.ClassLoader.loadClass(ClassLoader.java:411)
	at java.lang.ClassLoader.loadClass(ClassLoader.java:357)
	at java.lang.Class.forName0(Native Method)
	at java.lang.Class.forName(Class.java:348)
	at beast.util.BEASTClassLoader.forName(BEASTClassLoader.java:64)
	at beast.util.PackageManager.find(PackageManager.java:1664)
	at beast.util.PackageManager.find(PackageManager.java:1618)
	at beast.util.XMLParserUtils.<clinit>(XMLParserUtils.java:41)
	at beast.util.XMLParser.parseFile(XMLParser.java:286)
	at beast.app.BeastMCMC.parseArgs(BeastMCMC.java:300)
	at beast.app.BeastMCMC.main(BeastMCMC.java:556)
java.lang.UnsupportedClassVersionError: beast/evolution/operators/SAExchange has been compiled by a more recent version of the Java Runtime (class file version 56.0), this version of the Java Runtime only recognizes class file versions up to 52.0
	at java.lang.ClassLoader.defineClass1(Native Method)
	at java.lang.ClassLoader.defineClass(ClassLoader.java:763)
	at java.security.SecureClassLoader.defineClass(SecureClassLoader.java:142)
	at java.net.URLClassLoader.defineClass(URLClassLoader.java:467)
	at java.net.URLClassLoader.access$100(URLClassLoader.java:73)
	at java.net.URLClassLoader$1.run(URLClassLoader.java:368)
	at java.net.URLClassLoader$1.run(URLClassLoader.java:362)
	at java.security.AccessController.doPrivileged(Native Method)
	at java.net.URLClassLoader.findClass(URLClassLoader.java:361)
	at java.lang.ClassLoader.loadClass(ClassLoader.java:424)
	at sun.misc.Launcher$AppClassLoader.loadClass(Launcher.java:349)
	at java.lang.ClassLoader.loadClass(ClassLoader.java:411)
	at java.lang.ClassLoader.loadClass(ClassLoader.java:357)
	at java.lang.Class.forName0(Native Method)
	at java.lang.Class.forName(Class.java:348)
	at beast.util.BEASTClassLoader.forName(BEASTClassLoader.java:64)
	at beast.util.PackageManager.find(PackageManager.java:1664)
	at beast.util.PackageManager.find(PackageManager.java:1618)
	at beast.util.XMLParserUtils.<clinit>(XMLParserUtils.java:41)
	at beast.util.XMLParser.parseFile(XMLParser.java:286)
	at beast.app.BeastMCMC.parseArgs(BeastMCMC.java:300)
	at beast.app.BeastMCMC.main(BeastMCMC.java:556)
java.lang.UnsupportedClassVersionError: beast/evolution/operators/SAWilsonBalding has been compiled by a more recent version of the Java Runtime (class file version 56.0), this version of the Java Runtime only recognizes class file versions up to 52.0
	at java.lang.ClassLoader.defineClass1(Native Method)
	at java.lang.ClassLoader.defineClass(ClassLoader.java:763)
	at java.security.SecureClassLoader.defineClass(SecureClassLoader.java:142)
	at java.net.URLClassLoader.defineClass(URLClassLoader.java:467)
	at java.net.URLClassLoader.access$100(URLClassLoader.java:73)
	at java.net.URLClassLoader$1.run(URLClassLoader.java:368)
	at java.net.URLClassLoader$1.run(URLClassLoader.java:362)
	at java.security.AccessController.doPrivileged(Native Method)
	at java.net.URLClassLoader.findClass(URLClassLoader.java:361)
	at java.lang.ClassLoader.loadClass(ClassLoader.java:424)
	at sun.misc.Launcher$AppClassLoader.loadClass(Launcher.java:349)
	at java.lang.ClassLoader.loadClass(ClassLoader.java:411)
	at java.lang.ClassLoader.loadClass(ClassLoader.java:357)
	at java.lang.Class.forName0(Native Method)
	at java.lang.Class.forName(Class.java:348)
	at beast.util.BEASTClassLoader.forName(BEASTClassLoader.java:64)
	at beast.util.PackageManager.find(PackageManager.java:1664)
	at beast.util.PackageManager.find(PackageManager.java:1618)
	at beast.util.XMLParserUtils.<clinit>(XMLParserUtils.java:41)
	at beast.util.XMLParser.parseFile(XMLParser.java:286)
	at beast.app.BeastMCMC.parseArgs(BeastMCMC.java:300)
	at beast.app.BeastMCMC.main(BeastMCMC.java:556)
java.lang.UnsupportedClassVersionError: beast/evolution/operators/WilsonBaldingWithRateCategories has been compiled by a more recent version of the Java Runtime (class file version 56.0), this version of the Java Runtime only recognizes class file versions up to 52.0
	at java.lang.ClassLoader.defineClass1(Native Method)
	at java.lang.ClassLoader.defineClass(ClassLoader.java:763)
	at java.security.SecureClassLoader.defineClass(SecureClassLoader.java:142)
	at java.net.URLClassLoader.defineClass(URLClassLoader.java:467)
	at java.net.URLClassLoader.access$100(URLClassLoader.java:73)
	at java.net.URLClassLoader$1.run(URLClassLoader.java:368)
	at java.net.URLClassLoader$1.run(URLClassLoader.java:362)
	at java.security.AccessController.doPrivileged(Native Method)
	at java.net.URLClassLoader.findClass(URLClassLoader.java:361)
	at java.lang.ClassLoader.loadClass(ClassLoader.java:424)
	at sun.misc.Launcher$AppClassLoader.loadClass(Launcher.java:349)
	at java.lang.ClassLoader.loadClass(ClassLoader.java:411)
	at java.lang.ClassLoader.loadClass(ClassLoader.java:357)
	at java.lang.Class.forName0(Native Method)
	at java.lang.Class.forName(Class.java:348)
	at beast.util.BEASTClassLoader.forName(BEASTClassLoader.java:64)
	at beast.util.PackageManager.find(PackageManager.java:1664)
	at beast.util.PackageManager.find(PackageManager.java:1618)
	at beast.util.XMLParserUtils.<clinit>(XMLParserUtils.java:41)
	at beast.util.XMLParser.parseFile(XMLParser.java:286)
	at beast.app.BeastMCMC.parseArgs(BeastMCMC.java:300)
	at beast.app.BeastMCMC.main(BeastMCMC.java:556)
java.lang.UnsupportedClassVersionError: beast/evolution/operators/IntSwapWithExclusion has been compiled by a more recent version of the Java Runtime (class file version 56.0), this version of the Java Runtime only recognizes class file versions up to 52.0
	at java.lang.ClassLoader.defineClass1(Native Method)
	at java.lang.ClassLoader.defineClass(ClassLoader.java:763)
	at java.security.SecureClassLoader.defineClass(SecureClassLoader.java:142)
	at java.net.URLClassLoader.defineClass(URLClassLoader.java:467)
	at java.net.URLClassLoader.access$100(URLClassLoader.java:73)
	at java.net.URLClassLoader$1.run(URLClassLoader.java:368)
	at java.net.URLClassLoader$1.run(URLClassLoader.java:362)
	at java.security.AccessController.doPrivileged(Native Method)
	at java.net.URLClassLoader.findClass(URLClassLoader.java:361)
	at java.lang.ClassLoader.loadClass(ClassLoader.java:424)
	at sun.misc.Launcher$AppClassLoader.loadClass(Launcher.java:349)
	at java.lang.ClassLoader.loadClass(ClassLoader.java:411)
	at java.lang.ClassLoader.loadClass(ClassLoader.java:357)
	at java.lang.Class.forName0(Native Method)
	at java.lang.Class.forName(Class.java:348)
	at beast.util.BEASTClassLoader.forName(BEASTClassLoader.java:64)
	at beast.util.PackageManager.find(PackageManager.java:1664)
	at beast.util.PackageManager.find(PackageManager.java:1618)
	at beast.util.XMLParserUtils.<clinit>(XMLParserUtils.java:41)
	at beast.util.XMLParser.parseFile(XMLParser.java:286)
	at beast.app.BeastMCMC.parseArgs(BeastMCMC.java:300)
	at beast.app.BeastMCMC.main(BeastMCMC.java:556)
java.lang.UnsupportedClassVersionError: beast/evolution/operators/TreeDimensionJump has been compiled by a more recent version of the Java Runtime (class file version 56.0), this version of the Java Runtime only recognizes class file versions up to 52.0
	at java.lang.ClassLoader.defineClass1(Native Method)
	at java.lang.ClassLoader.defineClass(ClassLoader.java:763)
	at java.security.SecureClassLoader.defineClass(SecureClassLoader.java:142)
	at java.net.URLClassLoader.defineClass(URLClassLoader.java:467)
	at java.net.URLClassLoader.access$100(URLClassLoader.java:73)
	at java.net.URLClassLoader$1.run(URLClassLoader.java:368)
	at java.net.URLClassLoader$1.run(URLClassLoader.java:362)
	at java.security.AccessController.doPrivileged(Native Method)
	at java.net.URLClassLoader.findClass(URLClassLoader.java:361)
	at java.lang.ClassLoader.loadClass(ClassLoader.java:424)
	at sun.misc.Launcher$AppClassLoader.loadClass(Launcher.java:349)
	at java.lang.ClassLoader.loadClass(ClassLoader.java:411)
	at java.lang.ClassLoader.loadClass(ClassLoader.java:357)
	at java.lang.Class.forName0(Native Method)
	at java.lang.Class.forName(Class.java:348)
	at beast.util.BEASTClassLoader.forName(BEASTClassLoader.java:64)
	at beast.util.PackageManager.find(PackageManager.java:1664)
	at beast.util.PackageManager.find(PackageManager.java:1618)
	at beast.util.XMLParserUtils.<clinit>(XMLParserUtils.java:41)
	at beast.util.XMLParser.parseFile(XMLParser.java:286)
	at beast.app.BeastMCMC.parseArgs(BeastMCMC.java:300)
	at beast.app.BeastMCMC.main(BeastMCMC.java:556)
java.lang.UnsupportedClassVersionError: beast/app/tools/DivergenceTimeProcessor has been compiled by a more recent version of the Java Runtime (class file version 56.0), this version of the Java Runtime only recognizes class file versions up to 52.0
	at java.lang.ClassLoader.defineClass1(Native Method)
	at java.lang.ClassLoader.defineClass(ClassLoader.java:763)
	at java.security.SecureClassLoader.defineClass(SecureClassLoader.java:142)
	at java.net.URLClassLoader.defineClass(URLClassLoader.java:467)
	at java.net.URLClassLoader.access$100(URLClassLoader.java:73)
	at java.net.URLClassLoader$1.run(URLClassLoader.java:368)
	at java.net.URLClassLoader$1.run(URLClassLoader.java:362)
	at java.security.AccessController.doPrivileged(Native Method)
	at java.net.URLClassLoader.findClass(URLClassLoader.java:361)
	at java.lang.ClassLoader.loadClass(ClassLoader.java:424)
	at sun.misc.Launcher$AppClassLoader.loadClass(Launcher.java:349)
	at java.lang.ClassLoader.loadClass(ClassLoader.java:411)
	at java.lang.ClassLoader.loadClass(ClassLoader.java:357)
	at java.lang.Class.forName0(Native Method)
	at java.lang.Class.forName(Class.java:348)
	at beast.util.BEASTClassLoader.forName(BEASTClassLoader.java:64)
	at beast.util.PackageManager.find(PackageManager.java:1664)
	at beast.util.PackageManager.find(PackageManager.java:1618)
	at beast.util.XMLParserUtils.<clinit>(XMLParserUtils.java:41)
	at beast.util.XMLParser.parseFile(XMLParser.java:286)
	at beast.app.BeastMCMC.parseArgs(BeastMCMC.java:300)
	at beast.app.BeastMCMC.main(BeastMCMC.java:556)
java.lang.UnsupportedClassVersionError: beast/app/tools/SATreeComparingAnalysis has been compiled by a more recent version of the Java Runtime (class file version 56.0), this version of the Java Runtime only recognizes class file versions up to 52.0
	at java.lang.ClassLoader.defineClass1(Native Method)
	at java.lang.ClassLoader.defineClass(ClassLoader.java:763)
	at java.security.SecureClassLoader.defineClass(SecureClassLoader.java:142)
	at java.net.URLClassLoader.defineClass(URLClassLoader.java:467)
	at java.net.URLClassLoader.access$100(URLClassLoader.java:73)
	at java.net.URLClassLoader$1.run(URLClassLoader.java:368)
	at java.net.URLClassLoader$1.run(URLClassLoader.java:362)
	at java.security.AccessController.doPrivileged(Native Method)
	at java.net.URLClassLoader.findClass(URLClassLoader.java:361)
	at java.lang.ClassLoader.loadClass(ClassLoader.java:424)
	at sun.misc.Launcher$AppClassLoader.loadClass(Launcher.java:349)
	at java.lang.ClassLoader.loadClass(ClassLoader.java:411)
	at java.lang.ClassLoader.loadClass(ClassLoader.java:357)
	at java.lang.Class.forName0(Native Method)
	at java.lang.Class.forName(Class.java:348)
	at beast.util.BEASTClassLoader.forName(BEASTClassLoader.java:64)
	at beast.util.PackageManager.find(PackageManager.java:1664)
	at beast.util.PackageManager.find(PackageManager.java:1618)
	at beast.util.XMLParserUtils.<clinit>(XMLParserUtils.java:41)
	at beast.util.XMLParser.parseFile(XMLParser.java:286)
	at beast.app.BeastMCMC.parseArgs(BeastMCMC.java:300)
	at beast.app.BeastMCMC.main(BeastMCMC.java:556)
java.lang.UnsupportedClassVersionError: beast/app/tools/SATreeComparingAnalysis$TreeSummary has been compiled by a more recent version of the Java Runtime (class file version 56.0), this version of the Java Runtime only recognizes class file versions up to 52.0
	at java.lang.ClassLoader.defineClass1(Native Method)
	at java.lang.ClassLoader.defineClass(ClassLoader.java:763)
	at java.security.SecureClassLoader.defineClass(SecureClassLoader.java:142)
	at java.net.URLClassLoader.defineClass(URLClassLoader.java:467)
	at java.net.URLClassLoader.access$100(URLClassLoader.java:73)
	at java.net.URLClassLoader$1.run(URLClassLoader.java:368)
	at java.net.URLClassLoader$1.run(URLClassLoader.java:362)
	at java.security.AccessController.doPrivileged(Native Method)
	at java.net.URLClassLoader.findClass(URLClassLoader.java:361)
	at java.lang.ClassLoader.loadClass(ClassLoader.java:424)
	at sun.misc.Launcher$AppClassLoader.loadClass(Launcher.java:349)
	at java.lang.ClassLoader.loadClass(ClassLoader.java:411)
	at java.lang.ClassLoader.loadClass(ClassLoader.java:357)
	at java.lang.Class.forName0(Native Method)
	at java.lang.Class.forName(Class.java:348)
	at beast.util.BEASTClassLoader.forName(BEASTClassLoader.java:64)
	at beast.util.PackageManager.find(PackageManager.java:1664)
	at beast.util.PackageManager.find(PackageManager.java:1618)
	at beast.util.XMLParserUtils.<clinit>(XMLParserUtils.java:41)
	at beast.util.XMLParser.parseFile(XMLParser.java:286)
	at beast.app.BeastMCMC.parseArgs(BeastMCMC.java:300)
	at beast.app.BeastMCMC.main(BeastMCMC.java:556)
java.lang.UnsupportedClassVersionError: beast/app/tools/SampledAncestorTreeComparator has been compiled by a more recent version of the Java Runtime (class file version 56.0), this version of the Java Runtime only recognizes class file versions up to 52.0
	at java.lang.ClassLoader.defineClass1(Native Method)
	at java.lang.ClassLoader.defineClass(ClassLoader.java:763)
	at java.security.SecureClassLoader.defineClass(SecureClassLoader.java:142)
	at java.net.URLClassLoader.defineClass(URLClassLoader.java:467)
	at java.net.URLClassLoader.access$100(URLClassLoader.java:73)
	at java.net.URLClassLoader$1.run(URLClassLoader.java:368)
	at java.net.URLClassLoader$1.run(URLClassLoader.java:362)
	at java.security.AccessController.doPrivileged(Native Method)
	at java.net.URLClassLoader.findClass(URLClassLoader.java:361)
	at java.lang.ClassLoader.loadClass(ClassLoader.java:424)
	at sun.misc.Launcher$AppClassLoader.loadClass(Launcher.java:349)
	at java.lang.ClassLoader.loadClass(ClassLoader.java:411)
	at java.lang.ClassLoader.loadClass(ClassLoader.java:357)
	at java.lang.Class.forName0(Native Method)
	at java.lang.Class.forName(Class.java:348)
	at beast.util.BEASTClassLoader.forName(BEASTClassLoader.java:64)
	at beast.util.PackageManager.find(PackageManager.java:1664)
	at beast.util.PackageManager.find(PackageManager.java:1618)
	at beast.util.XMLParserUtils.<clinit>(XMLParserUtils.java:41)
	at beast.util.XMLParser.parseFile(XMLParser.java:286)
	at beast.app.BeastMCMC.parseArgs(BeastMCMC.java:300)
	at beast.app.BeastMCMC.main(BeastMCMC.java:556)
java.lang.UnsupportedClassVersionError: beast/app/tools/SampledAncestorTreeAnalyser has been compiled by a more recent version of the Java Runtime (class file version 56.0), this version of the Java Runtime only recognizes class file versions up to 52.0
	at java.lang.ClassLoader.defineClass1(Native Method)
	at java.lang.ClassLoader.defineClass(ClassLoader.java:763)
	at java.security.SecureClassLoader.defineClass(SecureClassLoader.java:142)
	at java.net.URLClassLoader.defineClass(URLClassLoader.java:467)
	at java.net.URLClassLoader.access$100(URLClassLoader.java:73)
	at java.net.URLClassLoader$1.run(URLClassLoader.java:368)
	at java.net.URLClassLoader$1.run(URLClassLoader.java:362)
	at java.security.AccessController.doPrivileged(Native Method)
	at java.net.URLClassLoader.findClass(URLClassLoader.java:361)
	at java.lang.ClassLoader.loadClass(ClassLoader.java:424)
	at sun.misc.Launcher$AppClassLoader.loadClass(Launcher.java:349)
	at java.lang.ClassLoader.loadClass(ClassLoader.java:411)
	at java.lang.ClassLoader.loadClass(ClassLoader.java:357)
	at java.lang.Class.forName0(Native Method)
	at java.lang.Class.forName(Class.java:348)
	at beast.util.BEASTClassLoader.forName(BEASTClassLoader.java:64)
	at beast.util.PackageManager.find(PackageManager.java:1664)
	at beast.util.PackageManager.find(PackageManager.java:1618)
	at beast.util.XMLParserUtils.<clinit>(XMLParserUtils.java:41)
	at beast.util.XMLParser.parseFile(XMLParser.java:286)
	at beast.app.BeastMCMC.parseArgs(BeastMCMC.java:300)
	at beast.app.BeastMCMC.main(BeastMCMC.java:556)
java.lang.UnsupportedClassVersionError: beast/app/tools/ConvertZBTreeToSATree has been compiled by a more recent version of the Java Runtime (class file version 56.0), this version of the Java Runtime only recognizes class file versions up to 52.0
	at java.lang.ClassLoader.defineClass1(Native Method)
	at java.lang.ClassLoader.defineClass(ClassLoader.java:763)
	at java.security.SecureClassLoader.defineClass(SecureClassLoader.java:142)
	at java.net.URLClassLoader.defineClass(URLClassLoader.java:467)
	at java.net.URLClassLoader.access$100(URLClassLoader.java:73)
	at java.net.URLClassLoader$1.run(URLClassLoader.java:368)
	at java.net.URLClassLoader$1.run(URLClassLoader.java:362)
	at java.security.AccessController.doPrivileged(Native Method)
	at java.net.URLClassLoader.findClass(URLClassLoader.java:361)
	at java.lang.ClassLoader.loadClass(ClassLoader.java:424)
	at sun.misc.Launcher$AppClassLoader.loadClass(Launcher.java:349)
	at java.lang.ClassLoader.loadClass(ClassLoader.java:411)
	at java.lang.ClassLoader.loadClass(ClassLoader.java:357)
	at java.lang.Class.forName0(Native Method)
	at java.lang.Class.forName(Class.java:348)
	at beast.util.BEASTClassLoader.forName(BEASTClassLoader.java:64)
	at beast.util.PackageManager.find(PackageManager.java:1664)
	at beast.util.PackageManager.find(PackageManager.java:1618)
	at beast.util.XMLParserUtils.<clinit>(XMLParserUtils.java:41)
	at beast.util.XMLParser.parseFile(XMLParser.java:286)
	at beast.app.BeastMCMC.parseArgs(BeastMCMC.java:300)
	at beast.app.BeastMCMC.main(BeastMCMC.java:556)
java.lang.UnsupportedClassVersionError: beast/app/tools/SATreeTraceAnalysis has been compiled by a more recent version of the Java Runtime (class file version 56.0), this version of the Java Runtime only recognizes class file versions up to 52.0
	at java.lang.ClassLoader.defineClass1(Native Method)
	at java.lang.ClassLoader.defineClass(ClassLoader.java:763)
	at java.security.SecureClassLoader.defineClass(SecureClassLoader.java:142)
	at java.net.URLClassLoader.defineClass(URLClassLoader.java:467)
	at java.net.URLClassLoader.access$100(URLClassLoader.java:73)
	at java.net.URLClassLoader$1.run(URLClassLoader.java:368)
	at java.net.URLClassLoader$1.run(URLClassLoader.java:362)
	at java.security.AccessController.doPrivileged(Native Method)
	at java.net.URLClassLoader.findClass(URLClassLoader.java:361)
	at java.lang.ClassLoader.loadClass(ClassLoader.java:424)
	at sun.misc.Launcher$AppClassLoader.loadClass(Launcher.java:349)
	at java.lang.ClassLoader.loadClass(ClassLoader.java:411)
	at java.lang.ClassLoader.loadClass(ClassLoader.java:357)
	at java.lang.Class.forName0(Native Method)
	at java.lang.Class.forName(Class.java:348)
	at beast.util.BEASTClassLoader.forName(BEASTClassLoader.java:64)
	at beast.util.PackageManager.find(PackageManager.java:1664)
	at beast.util.PackageManager.find(PackageManager.java:1618)
	at beast.util.XMLParserUtils.<clinit>(XMLParserUtils.java:41)
	at beast.util.XMLParser.parseFile(XMLParser.java:286)
	at beast.app.BeastMCMC.parseArgs(BeastMCMC.java:300)
	at beast.app.BeastMCMC.main(BeastMCMC.java:556)
java.lang.UnsupportedClassVersionError: beast/app/tools/SATreeTraceAnalysis$Utils has been compiled by a more recent version of the Java Runtime (class file version 56.0), this version of the Java Runtime only recognizes class file versions up to 52.0
	at java.lang.ClassLoader.defineClass1(Native Method)
	at java.lang.ClassLoader.defineClass(ClassLoader.java:763)
	at java.security.SecureClassLoader.defineClass(SecureClassLoader.java:142)
	at java.net.URLClassLoader.defineClass(URLClassLoader.java:467)
	at java.net.URLClassLoader.access$100(URLClassLoader.java:73)
	at java.net.URLClassLoader$1.run(URLClassLoader.java:368)
	at java.net.URLClassLoader$1.run(URLClassLoader.java:362)
	at java.security.AccessController.doPrivileged(Native Method)
	at java.net.URLClassLoader.findClass(URLClassLoader.java:361)
	at java.lang.ClassLoader.loadClass(ClassLoader.java:424)
	at sun.misc.Launcher$AppClassLoader.loadClass(Launcher.java:349)
	at java.lang.ClassLoader.loadClass(ClassLoader.java:411)
	at java.lang.ClassLoader.loadClass(ClassLoader.java:357)
	at java.lang.Class.forName0(Native Method)
	at java.lang.Class.forName(Class.java:348)
	at beast.util.BEASTClassLoader.forName(BEASTClassLoader.java:64)
	at beast.util.PackageManager.find(PackageManager.java:1664)
	at beast.util.PackageManager.find(PackageManager.java:1618)
	at beast.util.XMLParserUtils.<clinit>(XMLParserUtils.java:41)
	at beast.util.XMLParser.parseFile(XMLParser.java:286)
	at beast.app.BeastMCMC.parseArgs(BeastMCMC.java:300)
	at beast.app.BeastMCMC.main(BeastMCMC.java:556)
java.lang.UnsupportedClassVersionError: beast/app/tools/ResultsOutput has been compiled by a more recent version of the Java Runtime (class file version 56.0), this version of the Java Runtime only recognizes class file versions up to 52.0
	at java.lang.ClassLoader.defineClass1(Native Method)
	at java.lang.ClassLoader.defineClass(ClassLoader.java:763)
	at java.security.SecureClassLoader.defineClass(SecureClassLoader.java:142)
	at java.net.URLClassLoader.defineClass(URLClassLoader.java:467)
	at java.net.URLClassLoader.access$100(URLClassLoader.java:73)
	at java.net.URLClassLoader$1.run(URLClassLoader.java:368)
	at java.net.URLClassLoader$1.run(URLClassLoader.java:362)
	at java.security.AccessController.doPrivileged(Native Method)
	at java.net.URLClassLoader.findClass(URLClassLoader.java:361)
	at java.lang.ClassLoader.loadClass(ClassLoader.java:424)
	at sun.misc.Launcher$AppClassLoader.loadClass(Launcher.java:349)
	at java.lang.ClassLoader.loadClass(ClassLoader.java:411)
	at java.lang.ClassLoader.loadClass(ClassLoader.java:357)
	at java.lang.Class.forName0(Native Method)
	at java.lang.Class.forName(Class.java:348)
	at beast.util.BEASTClassLoader.forName(BEASTClassLoader.java:64)
	at beast.util.PackageManager.find(PackageManager.java:1664)
	at beast.util.PackageManager.find(PackageManager.java:1618)
	at beast.util.XMLParserUtils.<clinit>(XMLParserUtils.java:41)
	at beast.util.XMLParser.parseFile(XMLParser.java:286)
	at beast.app.BeastMCMC.parseArgs(BeastMCMC.java:300)
	at beast.app.BeastMCMC.main(BeastMCMC.java:556)
java.lang.UnsupportedClassVersionError: beast/app/tools/ResultsOutput$TabDelimitedPlainText has been compiled by a more recent version of the Java Runtime (class file version 56.0), this version of the Java Runtime only recognizes class file versions up to 52.0
	at java.lang.ClassLoader.defineClass1(Native Method)
	at java.lang.ClassLoader.defineClass(ClassLoader.java:763)
	at java.security.SecureClassLoader.defineClass(SecureClassLoader.java:142)
	at java.net.URLClassLoader.defineClass(URLClassLoader.java:467)
	at java.net.URLClassLoader.access$100(URLClassLoader.java:73)
	at java.net.URLClassLoader$1.run(URLClassLoader.java:368)
	at java.net.URLClassLoader$1.run(URLClassLoader.java:362)
	at java.security.AccessController.doPrivileged(Native Method)
	at java.net.URLClassLoader.findClass(URLClassLoader.java:361)
	at java.lang.ClassLoader.loadClass(ClassLoader.java:424)
	at sun.misc.Launcher$AppClassLoader.loadClass(Launcher.java:349)
	at java.lang.ClassLoader.loadClass(ClassLoader.java:411)
	at java.lang.ClassLoader.loadClass(ClassLoader.java:357)
	at java.lang.Class.forName0(Native Method)
	at java.lang.Class.forName(Class.java:348)
	at beast.util.BEASTClassLoader.forName(BEASTClassLoader.java:64)
	at beast.util.PackageManager.find(PackageManager.java:1664)
	at beast.util.PackageManager.find(PackageManager.java:1618)
	at beast.util.XMLParserUtils.<clinit>(XMLParserUtils.java:41)
	at beast.util.XMLParser.parseFile(XMLParser.java:286)
	at beast.app.BeastMCMC.parseArgs(BeastMCMC.java:300)
	at beast.app.BeastMCMC.main(BeastMCMC.java:556)
java.lang.UnsupportedClassVersionError: beast/app/tools/ResultsOutput$HTML has been compiled by a more recent version of the Java Runtime (class file version 56.0), this version of the Java Runtime only recognizes class file versions up to 52.0
	at java.lang.ClassLoader.defineClass1(Native Method)
	at java.lang.ClassLoader.defineClass(ClassLoader.java:763)
	at java.security.SecureClassLoader.defineClass(SecureClassLoader.java:142)
	at java.net.URLClassLoader.defineClass(URLClassLoader.java:467)
	at java.net.URLClassLoader.access$100(URLClassLoader.java:73)
	at java.net.URLClassLoader$1.run(URLClassLoader.java:368)
	at java.net.URLClassLoader$1.run(URLClassLoader.java:362)
	at java.security.AccessController.doPrivileged(Native Method)
	at java.net.URLClassLoader.findClass(URLClassLoader.java:361)
	at java.lang.ClassLoader.loadClass(ClassLoader.java:424)
	at sun.misc.Launcher$AppClassLoader.loadClass(Launcher.java:349)
	at java.lang.ClassLoader.loadClass(ClassLoader.java:411)
	at java.lang.ClassLoader.loadClass(ClassLoader.java:357)
	at java.lang.Class.forName0(Native Method)
	at java.lang.Class.forName(Class.java:348)
	at beast.util.BEASTClassLoader.forName(BEASTClassLoader.java:64)
	at beast.util.PackageManager.find(PackageManager.java:1664)
	at beast.util.PackageManager.find(PackageManager.java:1618)
	at beast.util.XMLParserUtils.<clinit>(XMLParserUtils.java:41)
	at beast.util.XMLParser.parseFile(XMLParser.java:286)
	at beast.app.BeastMCMC.parseArgs(BeastMCMC.java:300)
	at beast.app.BeastMCMC.main(BeastMCMC.java:556)
java.lang.UnsupportedClassVersionError: beast/app/tools/NexusImporter has been compiled by a more recent version of the Java Runtime (class file version 56.0), this version of the Java Runtime only recognizes class file versions up to 52.0
	at java.lang.ClassLoader.defineClass1(Native Method)
	at java.lang.ClassLoader.defineClass(ClassLoader.java:763)
	at java.security.SecureClassLoader.defineClass(SecureClassLoader.java:142)
	at java.net.URLClassLoader.defineClass(URLClassLoader.java:467)
	at java.net.URLClassLoader.access$100(URLClassLoader.java:73)
	at java.net.URLClassLoader$1.run(URLClassLoader.java:368)
	at java.net.URLClassLoader$1.run(URLClassLoader.java:362)
	at java.security.AccessController.doPrivileged(Native Method)
	at java.net.URLClassLoader.findClass(URLClassLoader.java:361)
	at java.lang.ClassLoader.loadClass(ClassLoader.java:424)
	at sun.misc.Launcher$AppClassLoader.loadClass(Launcher.java:349)
	at java.lang.ClassLoader.loadClass(ClassLoader.java:411)
	at java.lang.ClassLoader.loadClass(ClassLoader.java:357)
	at java.lang.Class.forName0(Native Method)
	at java.lang.Class.forName(Class.java:348)
	at beast.util.BEASTClassLoader.forName(BEASTClassLoader.java:64)
	at beast.util.PackageManager.find(PackageManager.java:1664)
	at beast.util.PackageManager.find(PackageManager.java:1618)
	at beast.util.XMLParserUtils.<clinit>(XMLParserUtils.java:41)
	at beast.util.XMLParser.parseFile(XMLParser.java:286)
	at beast.app.BeastMCMC.parseArgs(BeastMCMC.java:300)
	at beast.app.BeastMCMC.main(BeastMCMC.java:556)
java.lang.UnsupportedClassVersionError: beast/app/tools/SATreeToBinaryTreeConverter has been compiled by a more recent version of the Java Runtime (class file version 56.0), this version of the Java Runtime only recognizes class file versions up to 52.0
	at java.lang.ClassLoader.defineClass1(Native Method)
	at java.lang.ClassLoader.defineClass(ClassLoader.java:763)
	at java.security.SecureClassLoader.defineClass(SecureClassLoader.java:142)
	at java.net.URLClassLoader.defineClass(URLClassLoader.java:467)
	at java.net.URLClassLoader.access$100(URLClassLoader.java:73)
	at java.net.URLClassLoader$1.run(URLClassLoader.java:368)
	at java.net.URLClassLoader$1.run(URLClassLoader.java:362)
	at java.security.AccessController.doPrivileged(Native Method)
	at java.net.URLClassLoader.findClass(URLClassLoader.java:361)
	at java.lang.ClassLoader.loadClass(ClassLoader.java:424)
	at sun.misc.Launcher$AppClassLoader.loadClass(Launcher.java:349)
	at java.lang.ClassLoader.loadClass(ClassLoader.java:411)
	at java.lang.ClassLoader.loadClass(ClassLoader.java:357)
	at java.lang.Class.forName0(Native Method)
	at java.lang.Class.forName(Class.java:348)
	at beast.util.BEASTClassLoader.forName(BEASTClassLoader.java:64)
	at beast.util.PackageManager.find(PackageManager.java:1664)
	at beast.util.PackageManager.find(PackageManager.java:1618)
	at beast.util.XMLParserUtils.<clinit>(XMLParserUtils.java:41)
	at beast.util.XMLParser.parseFile(XMLParser.java:286)
	at beast.app.BeastMCMC.parseArgs(BeastMCMC.java:300)
	at beast.app.BeastMCMC.main(BeastMCMC.java:556)
java.lang.UnsupportedClassVersionError: beast/app/tools/FullToExtantTreeConverter has been compiled by a more recent version of the Java Runtime (class file version 56.0), this version of the Java Runtime only recognizes class file versions up to 52.0
	at java.lang.ClassLoader.defineClass1(Native Method)
	at java.lang.ClassLoader.defineClass(ClassLoader.java:763)
	at java.security.SecureClassLoader.defineClass(SecureClassLoader.java:142)
	at java.net.URLClassLoader.defineClass(URLClassLoader.java:467)
	at java.net.URLClassLoader.access$100(URLClassLoader.java:73)
	at java.net.URLClassLoader$1.run(URLClassLoader.java:368)
	at java.net.URLClassLoader$1.run(URLClassLoader.java:362)
	at java.security.AccessController.doPrivileged(Native Method)
	at java.net.URLClassLoader.findClass(URLClassLoader.java:361)
	at java.lang.ClassLoader.loadClass(ClassLoader.java:424)
	at sun.misc.Launcher$AppClassLoader.loadClass(Launcher.java:349)
	at java.lang.ClassLoader.loadClass(ClassLoader.java:411)
	at java.lang.ClassLoader.loadClass(ClassLoader.java:357)
	at java.lang.Class.forName0(Native Method)
	at java.lang.Class.forName(Class.java:348)
	at beast.util.BEASTClassLoader.forName(BEASTClassLoader.java:64)
	at beast.util.PackageManager.find(PackageManager.java:1664)
	at beast.util.PackageManager.find(PackageManager.java:1618)
	at beast.util.XMLParserUtils.<clinit>(XMLParserUtils.java:41)
	at beast.util.XMLParser.parseFile(XMLParser.java:286)
	at beast.app.BeastMCMC.parseArgs(BeastMCMC.java:300)
	at beast.app.BeastMCMC.main(BeastMCMC.java:556)
java.lang.UnsupportedClassVersionError: beast/app/tools/NodeComparator has been compiled by a more recent version of the Java Runtime (class file version 56.0), this version of the Java Runtime only recognizes class file versions up to 52.0
	at java.lang.ClassLoader.defineClass1(Native Method)
	at java.lang.ClassLoader.defineClass(ClassLoader.java:763)
	at java.security.SecureClassLoader.defineClass(SecureClassLoader.java:142)
	at java.net.URLClassLoader.defineClass(URLClassLoader.java:467)
	at java.net.URLClassLoader.access$100(URLClassLoader.java:73)
	at java.net.URLClassLoader$1.run(URLClassLoader.java:368)
	at java.net.URLClassLoader$1.run(URLClassLoader.java:362)
	at java.security.AccessController.doPrivileged(Native Method)
	at java.net.URLClassLoader.findClass(URLClassLoader.java:361)
	at java.lang.ClassLoader.loadClass(ClassLoader.java:424)
	at sun.misc.Launcher$AppClassLoader.loadClass(Launcher.java:349)
	at java.lang.ClassLoader.loadClass(ClassLoader.java:411)
	at java.lang.ClassLoader.loadClass(ClassLoader.java:357)
	at java.lang.Class.forName0(Native Method)
	at java.lang.Class.forName(Class.java:348)
	at beast.util.BEASTClassLoader.forName(BEASTClassLoader.java:64)
	at beast.util.PackageManager.find(PackageManager.java:1664)
	at beast.util.PackageManager.find(PackageManager.java:1618)
	at beast.util.XMLParserUtils.<clinit>(XMLParserUtils.java:41)
	at beast.util.XMLParser.parseFile(XMLParser.java:286)
	at beast.app.BeastMCMC.parseArgs(BeastMCMC.java:300)
	at beast.app.BeastMCMC.main(BeastMCMC.java:556)
java.lang.UnsupportedClassVersionError: beast/app/simulators/SABDSimulator has been compiled by a more recent version of the Java Runtime (class file version 56.0), this version of the Java Runtime only recognizes class file versions up to 52.0
	at java.lang.ClassLoader.defineClass1(Native Method)
	at java.lang.ClassLoader.defineClass(ClassLoader.java:763)
	at java.security.SecureClassLoader.defineClass(SecureClassLoader.java:142)
	at java.net.URLClassLoader.defineClass(URLClassLoader.java:467)
	at java.net.URLClassLoader.access$100(URLClassLoader.java:73)
	at java.net.URLClassLoader$1.run(URLClassLoader.java:368)
	at java.net.URLClassLoader$1.run(URLClassLoader.java:362)
	at java.security.AccessController.doPrivileged(Native Method)
	at java.net.URLClassLoader.findClass(URLClassLoader.java:361)
	at java.lang.ClassLoader.loadClass(ClassLoader.java:424)
	at sun.misc.Launcher$AppClassLoader.loadClass(Launcher.java:349)
	at java.lang.ClassLoader.loadClass(ClassLoader.java:411)
	at java.lang.ClassLoader.loadClass(ClassLoader.java:357)
	at java.lang.Class.forName0(Native Method)
	at java.lang.Class.forName(Class.java:348)
	at beast.util.BEASTClassLoader.forName(BEASTClassLoader.java:64)
	at beast.util.PackageManager.find(PackageManager.java:1664)
	at beast.util.PackageManager.find(PackageManager.java:1618)
	at beast.util.XMLParserUtils.<clinit>(XMLParserUtils.java:41)
	at beast.util.XMLParser.parseFile(XMLParser.java:286)
	at beast.app.BeastMCMC.parseArgs(BeastMCMC.java:300)
	at beast.app.BeastMCMC.main(BeastMCMC.java:556)
java.lang.UnsupportedClassVersionError: beast/app/simulators/SABDSimulator$1 has been compiled by a more recent version of the Java Runtime (class file version 56.0), this version of the Java Runtime only recognizes class file versions up to 52.0
	at java.lang.ClassLoader.defineClass1(Native Method)
	at java.lang.ClassLoader.defineClass(ClassLoader.java:763)
	at java.security.SecureClassLoader.defineClass(SecureClassLoader.java:142)
	at java.net.URLClassLoader.defineClass(URLClassLoader.java:467)
	at java.net.URLClassLoader.access$100(URLClassLoader.java:73)
	at java.net.URLClassLoader$1.run(URLClassLoader.java:368)
	at java.net.URLClassLoader$1.run(URLClassLoader.java:362)
	at java.security.AccessController.doPrivileged(Native Method)
	at java.net.URLClassLoader.findClass(URLClassLoader.java:361)
	at java.lang.ClassLoader.loadClass(ClassLoader.java:424)
	at sun.misc.Launcher$AppClassLoader.loadClass(Launcher.java:349)
	at java.lang.ClassLoader.loadClass(ClassLoader.java:411)
	at java.lang.ClassLoader.loadClass(ClassLoader.java:357)
	at java.lang.Class.forName0(Native Method)
	at java.lang.Class.forName(Class.java:348)
	at beast.util.BEASTClassLoader.forName(BEASTClassLoader.java:64)
	at beast.util.PackageManager.find(PackageManager.java:1664)
	at beast.util.PackageManager.find(PackageManager.java:1618)
	at beast.util.XMLParserUtils.<clinit>(XMLParserUtils.java:41)
	at beast.util.XMLParser.parseFile(XMLParser.java:286)
	at beast.app.BeastMCMC.parseArgs(BeastMCMC.java:300)
	at beast.app.BeastMCMC.main(BeastMCMC.java:556)
java.lang.UnsupportedClassVersionError: beast/app/simulators/SABDTreeSimulator has been compiled by a more recent version of the Java Runtime (class file version 56.0), this version of the Java Runtime only recognizes class file versions up to 52.0
	at java.lang.ClassLoader.defineClass1(Native Method)
	at java.lang.ClassLoader.defineClass(ClassLoader.java:763)
	at java.security.SecureClassLoader.defineClass(SecureClassLoader.java:142)
	at java.net.URLClassLoader.defineClass(URLClassLoader.java:467)
	at java.net.URLClassLoader.access$100(URLClassLoader.java:73)
	at java.net.URLClassLoader$1.run(URLClassLoader.java:368)
	at java.net.URLClassLoader$1.run(URLClassLoader.java:362)
	at java.security.AccessController.doPrivileged(Native Method)
	at java.net.URLClassLoader.findClass(URLClassLoader.java:361)
	at java.lang.ClassLoader.loadClass(ClassLoader.java:424)
	at sun.misc.Launcher$AppClassLoader.loadClass(Launcher.java:349)
	at java.lang.ClassLoader.loadClass(ClassLoader.java:411)
	at java.lang.ClassLoader.loadClass(ClassLoader.java:357)
	at java.lang.Class.forName0(Native Method)
	at java.lang.Class.forName(Class.java:348)
	at beast.util.BEASTClassLoader.forName(BEASTClassLoader.java:64)
	at beast.util.PackageManager.find(PackageManager.java:1664)
	at beast.util.PackageManager.find(PackageManager.java:1618)
	at beast.util.XMLParserUtils.<clinit>(XMLParserUtils.java:41)
	at beast.util.XMLParser.parseFile(XMLParser.java:286)
	at beast.app.BeastMCMC.parseArgs(BeastMCMC.java:300)
	at beast.app.BeastMCMC.main(BeastMCMC.java:556)
java.lang.UnsupportedClassVersionError: beast/app/simulators/SABDTreeSimulator$1 has been compiled by a more recent version of the Java Runtime (class file version 56.0), this version of the Java Runtime only recognizes class file versions up to 52.0
	at java.lang.ClassLoader.defineClass1(Native Method)
	at java.lang.ClassLoader.defineClass(ClassLoader.java:763)
	at java.security.SecureClassLoader.defineClass(SecureClassLoader.java:142)
	at java.net.URLClassLoader.defineClass(URLClassLoader.java:467)
	at java.net.URLClassLoader.access$100(URLClassLoader.java:73)
	at java.net.URLClassLoader$1.run(URLClassLoader.java:368)
	at java.net.URLClassLoader$1.run(URLClassLoader.java:362)
	at java.security.AccessController.doPrivileged(Native Method)
	at java.net.URLClassLoader.findClass(URLClassLoader.java:361)
	at java.lang.ClassLoader.loadClass(ClassLoader.java:424)
	at sun.misc.Launcher$AppClassLoader.loadClass(Launcher.java:349)
	at java.lang.ClassLoader.loadClass(ClassLoader.java:411)
	at java.lang.ClassLoader.loadClass(ClassLoader.java:357)
	at java.lang.Class.forName0(Native Method)
	at java.lang.Class.forName(Class.java:348)
	at beast.util.BEASTClassLoader.forName(BEASTClassLoader.java:64)
	at beast.util.PackageManager.find(PackageManager.java:1664)
	at beast.util.PackageManager.find(PackageManager.java:1618)
	at beast.util.XMLParserUtils.<clinit>(XMLParserUtils.java:41)
	at beast.util.XMLParser.parseFile(XMLParser.java:286)
	at beast.app.BeastMCMC.parseArgs(BeastMCMC.java:300)
	at beast.app.BeastMCMC.main(BeastMCMC.java:556)
java.lang.UnsupportedClassVersionError: beast/app/simulators/SABDSkylineTreeSimulatorArbitraryRateChanges has been compiled by a more recent version of the Java Runtime (class file version 56.0), this version of the Java Runtime only recognizes class file versions up to 52.0
	at java.lang.ClassLoader.defineClass1(Native Method)
	at java.lang.ClassLoader.defineClass(ClassLoader.java:763)
	at java.security.SecureClassLoader.defineClass(SecureClassLoader.java:142)
	at java.net.URLClassLoader.defineClass(URLClassLoader.java:467)
	at java.net.URLClassLoader.access$100(URLClassLoader.java:73)
	at java.net.URLClassLoader$1.run(URLClassLoader.java:368)
	at java.net.URLClassLoader$1.run(URLClassLoader.java:362)
	at java.security.AccessController.doPrivileged(Native Method)
	at java.net.URLClassLoader.findClass(URLClassLoader.java:361)
	at java.lang.ClassLoader.loadClass(ClassLoader.java:424)
	at sun.misc.Launcher$AppClassLoader.loadClass(Launcher.java:349)
	at java.lang.ClassLoader.loadClass(ClassLoader.java:411)
	at java.lang.ClassLoader.loadClass(ClassLoader.java:357)
	at java.lang.Class.forName0(Native Method)
	at java.lang.Class.forName(Class.java:348)
	at beast.util.BEASTClassLoader.forName(BEASTClassLoader.java:64)
	at beast.util.PackageManager.find(PackageManager.java:1664)
	at beast.util.PackageManager.find(PackageManager.java:1618)
	at beast.util.XMLParserUtils.<clinit>(XMLParserUtils.java:41)
	at beast.util.XMLParser.parseFile(XMLParser.java:286)
	at beast.app.BeastMCMC.parseArgs(BeastMCMC.java:300)
	at beast.app.BeastMCMC.main(BeastMCMC.java:556)
java.lang.UnsupportedClassVersionError: beast/app/simulators/SABDSkylineTreeSimulator has been compiled by a more recent version of the Java Runtime (class file version 56.0), this version of the Java Runtime only recognizes class file versions up to 52.0
	at java.lang.ClassLoader.defineClass1(Native Method)
	at java.lang.ClassLoader.defineClass(ClassLoader.java:763)
	at java.security.SecureClassLoader.defineClass(SecureClassLoader.java:142)
	at java.net.URLClassLoader.defineClass(URLClassLoader.java:467)
	at java.net.URLClassLoader.access$100(URLClassLoader.java:73)
	at java.net.URLClassLoader$1.run(URLClassLoader.java:368)
	at java.net.URLClassLoader$1.run(URLClassLoader.java:362)
	at java.security.AccessController.doPrivileged(Native Method)
	at java.net.URLClassLoader.findClass(URLClassLoader.java:361)
	at java.lang.ClassLoader.loadClass(ClassLoader.java:424)
	at sun.misc.Launcher$AppClassLoader.loadClass(Launcher.java:349)
	at java.lang.ClassLoader.loadClass(ClassLoader.java:411)
	at java.lang.ClassLoader.loadClass(ClassLoader.java:357)
	at java.lang.Class.forName0(Native Method)
	at java.lang.Class.forName(Class.java:348)
	at beast.util.BEASTClassLoader.forName(BEASTClassLoader.java:64)
	at beast.util.PackageManager.find(PackageManager.java:1664)
	at beast.util.PackageManager.find(PackageManager.java:1618)
	at beast.util.XMLParserUtils.<clinit>(XMLParserUtils.java:41)
	at beast.util.XMLParser.parseFile(XMLParser.java:286)
	at beast.app.BeastMCMC.parseArgs(BeastMCMC.java:300)
	at beast.app.BeastMCMC.main(BeastMCMC.java:556)
java.lang.UnsupportedClassVersionError: beast/app/simulators/SABDSkylineTreeSimulator$1 has been compiled by a more recent version of the Java Runtime (class file version 56.0), this version of the Java Runtime only recognizes class file versions up to 52.0
	at java.lang.ClassLoader.defineClass1(Native Method)
	at java.lang.ClassLoader.defineClass(ClassLoader.java:763)
	at java.security.SecureClassLoader.defineClass(SecureClassLoader.java:142)
	at java.net.URLClassLoader.defineClass(URLClassLoader.java:467)
	at java.net.URLClassLoader.access$100(URLClassLoader.java:73)
	at java.net.URLClassLoader$1.run(URLClassLoader.java:368)
	at java.net.URLClassLoader$1.run(URLClassLoader.java:362)
	at java.security.AccessController.doPrivileged(Native Method)
	at java.net.URLClassLoader.findClass(URLClassLoader.java:361)
	at java.lang.ClassLoader.loadClass(ClassLoader.java:424)
	at sun.misc.Launcher$AppClassLoader.loadClass(Launcher.java:349)
	at java.lang.ClassLoader.loadClass(ClassLoader.java:411)
	at java.lang.ClassLoader.loadClass(ClassLoader.java:357)
	at java.lang.Class.forName0(Native Method)
	at java.lang.Class.forName(Class.java:348)
	at beast.util.BEASTClassLoader.forName(BEASTClassLoader.java:64)
	at beast.util.PackageManager.find(PackageManager.java:1664)
	at beast.util.PackageManager.find(PackageManager.java:1618)
	at beast.util.XMLParserUtils.<clinit>(XMLParserUtils.java:41)
	at beast.util.XMLParser.parseFile(XMLParser.java:286)
	at beast.app.BeastMCMC.parseArgs(BeastMCMC.java:300)
	at beast.app.BeastMCMC.main(BeastMCMC.java:556)
java.lang.UnsupportedClassVersionError: beast/app/simulators/Simulator has been compiled by a more recent version of the Java Runtime (class file version 56.0), this version of the Java Runtime only recognizes class file versions up to 52.0
	at java.lang.ClassLoader.defineClass1(Native Method)
	at java.lang.ClassLoader.defineClass(ClassLoader.java:763)
	at java.security.SecureClassLoader.defineClass(SecureClassLoader.java:142)
	at java.net.URLClassLoader.defineClass(URLClassLoader.java:467)
	at java.net.URLClassLoader.access$100(URLClassLoader.java:73)
	at java.net.URLClassLoader$1.run(URLClassLoader.java:368)
	at java.net.URLClassLoader$1.run(URLClassLoader.java:362)
	at java.security.AccessController.doPrivileged(Native Method)
	at java.net.URLClassLoader.findClass(URLClassLoader.java:361)
	at java.lang.ClassLoader.loadClass(ClassLoader.java:424)
	at sun.misc.Launcher$AppClassLoader.loadClass(Launcher.java:349)
	at java.lang.ClassLoader.loadClass(ClassLoader.java:411)
	at java.lang.ClassLoader.loadClass(ClassLoader.java:357)
	at java.lang.Class.forName0(Native Method)
	at java.lang.Class.forName(Class.java:348)
	at beast.util.BEASTClassLoader.forName(BEASTClassLoader.java:64)
	at beast.util.PackageManager.find(PackageManager.java:1664)
	at beast.util.PackageManager.find(PackageManager.java:1618)
	at beast.util.XMLParserUtils.<clinit>(XMLParserUtils.java:41)
	at beast.util.XMLParser.parseFile(XMLParser.java:286)
	at beast.app.BeastMCMC.parseArgs(BeastMCMC.java:300)
	at beast.app.BeastMCMC.main(BeastMCMC.java:556)
java.lang.UnsupportedClassVersionError: beast/app/beauti/BeautiMorphModelAlignmentProvider has been compiled by a more recent version of the Java Runtime (class file version 56.0), this version of the Java Runtime only recognizes class file versions up to 52.0
	at java.lang.ClassLoader.defineClass1(Native Method)
	at java.lang.ClassLoader.defineClass(ClassLoader.java:763)
	at java.security.SecureClassLoader.defineClass(SecureClassLoader.java:142)
	at java.net.URLClassLoader.defineClass(URLClassLoader.java:467)
	at java.net.URLClassLoader.access$100(URLClassLoader.java:73)
	at java.net.URLClassLoader$1.run(URLClassLoader.java:368)
	at java.net.URLClassLoader$1.run(URLClassLoader.java:362)
	at java.security.AccessController.doPrivileged(Native Method)
	at java.net.URLClassLoader.findClass(URLClassLoader.java:361)
	at java.lang.ClassLoader.loadClass(ClassLoader.java:424)
	at sun.misc.Launcher$AppClassLoader.loadClass(Launcher.java:349)
	at java.lang.ClassLoader.loadClass(ClassLoader.java:357)
	at java.lang.ClassLoader.defineClass1(Native Method)
	at java.lang.ClassLoader.defineClass(ClassLoader.java:763)
	at java.security.SecureClassLoader.defineClass(SecureClassLoader.java:142)
	at java.net.URLClassLoader.defineClass(URLClassLoader.java:467)
	at java.net.URLClassLoader.access$100(URLClassLoader.java:73)
	at java.net.URLClassLoader$1.run(URLClassLoader.java:368)
	at java.net.URLClassLoader$1.run(URLClassLoader.java:362)
	at java.security.AccessController.doPrivileged(Native Method)
	at java.net.URLClassLoader.findClass(URLClassLoader.java:361)
	at java.lang.ClassLoader.loadClass(ClassLoader.java:424)
	at sun.misc.Launcher$AppClassLoader.loadClass(Launcher.java:349)
	at java.lang.ClassLoader.loadClass(ClassLoader.java:411)
	at java.lang.ClassLoader.loadClass(ClassLoader.java:357)
	at java.lang.Class.forName0(Native Method)
	at java.lang.Class.forName(Class.java:348)
	at beast.util.BEASTClassLoader.forName(BEASTClassLoader.java:64)
	at beast.util.PackageManager.find(PackageManager.java:1664)
	at beast.util.PackageManager.find(PackageManager.java:1618)
	at beast.util.XMLParserUtils.<clinit>(XMLParserUtils.java:41)
	at beast.util.XMLParser.parseFile(XMLParser.java:286)
	at beast.app.BeastMCMC.parseArgs(BeastMCMC.java:300)
	at beast.app.BeastMCMC.main(BeastMCMC.java:556)
Alignment(mumps-wa)
  109 taxa
  15320 sites
  1007 patterns

Washington.USA/2017011/49.16/G|2016.932|2016-12-07|north_america|usa|washington|41|unknown|Not_Marshallese = 2016.932 (0.6320000000000618)
Washington.USA/2017013/48.16/3/G|2016.932|2016-12-07|north_america|usa|washington|11|vaccinated|Marshallese = 2016.932 (0.6320000000000618)
Washington.USA/2017018/49.16/3/G|2016.94|2016-12-10|north_america|usa|washington|28|unknown|Not_Marshallese = 2016.94 (0.6240000000000236)
Washington.USA/2017023/50.16/G|2016.948|2016-12-13|north_america|usa|washington|14|vaccinated|Marshallese = 2016.948 (0.6159999999999854)
Washington.USA/2017025/50.16/2/G|2016.945|2016-12-12|north_america|usa|washington|12|vaccinated|Not_Marshallese = 2016.945 (0.6190000000001419)
Washington.USA/2017030/50.16/3/G|2016.945|2016-12-12|north_america|usa|washington|12|vaccinated|Marshallese = 2016.945 (0.6190000000001419)
Washington.USA/2017031/50.16/4/G|2016.948|2016-12-13|north_america|usa|washington|17|unknown|Not_Marshallese = 2016.948 (0.6159999999999854)
Washington.USA/2017047/51.16/G|2016.973|2016-12-22|north_america|usa|washington|43|unknown|Not_Marshallese = 2016.973 (0.5910000000001219)
Washington.USA/2017058/52.16/G|2016.995|2016-12-30|north_america|usa|washington|8|vaccinated|Marshallese = 2016.995 (0.5690000000001874)
Washington.USA/2017059/1.17/G|2017.005|2017-01-03|north_america|usa|washington|11|vaccinated|Not_Marshallese = 2017.005 (0.5589999999999691)
Washington.USA/2017064/52.16/2/G|2016.997|2016-12-31|north_america|usa|washington|27|unknown|Marshallese = 2016.997 (0.5670000000000073)
Washington.USA/2017065/1.17/2/G|2017.008|2017-01-04|north_america|usa|washington|23|unvaccinated|Marshallese = 2017.008 (0.55600000000004)
Washington.USA/2017067/1.17/3/G|2017.014|2017-01-06|north_america|usa|washington|13|vaccinated|Marshallese = 2017.014 (0.5500000000001819)
Washington.USA/2017069/1.17/5/G|2017.019|2017-01-08|north_america|usa|washington|20|vaccinated|Marshallese = 2017.019 (0.5450000000000728)
Washington.USA/2017071/1.17/6/G|2017.011|2017-01-05|north_america|usa|washington|13|unknown|Marshallese = 2017.011 (0.553000000000111)
Washington.USA/2017073/1.17/7/G|2017.027|2017-01-11|north_america|usa|washington|22|vaccinated|Marshallese = 2017.027 (0.5370000000000346)
Washington.USA/2017075/2.17/G|2017.027|2017-01-11|north_america|usa|washington|10|vaccinated|Marshallese = 2017.027 (0.5370000000000346)
Washington.USA/2017080/1.17/8/G|2017.025|2017-01-10|north_america|usa|washington|7|vaccinated|Marshallese = 2017.025 (0.5389999999999873)
Washington.USA/2017088/2.17/4/G|2017.03|2017-01-12|north_america|usa|washington|7|vaccinated|Marshallese = 2017.03 (0.5340000000001055)
Washington.USA/2017093/2.17/6/G|2017.033|2017-01-13|north_america|usa|washington|38|unknown|Not_Marshallese = 2017.033 (0.5310000000001764)
Washington.USA/2017100/2.17/8/G|2017.03|2017-01-12|north_america|usa|washington|17|vaccinated|Marshallese = 2017.03 (0.5340000000001055)
Washington.USA/2017105/2.17/9/G|2017.033|2017-01-13|north_america|usa|washington|4|vaccinated|Marshallese = 2017.033 (0.5310000000001764)
Washington.USA/2017108/2.17/10/G|2017.044|2017-01-17|north_america|usa|washington|1|unvaccinated|Marshallese = 2017.044 (0.5199999999999818)
Washington.USA/2017118/3.17/G|2017.044|2017-01-17|north_america|usa|washington|10|vaccinated|Marshallese = 2017.044 (0.5199999999999818)
Washington.USA/2017120/2.17/11/G|2017.033|2017-01-13|north_america|usa|washington|16|vaccinated|Marshallese = 2017.033 (0.5310000000001764)
Washington.USA/2017130/3.17/2/G|2017.049|2017-01-19|north_america|usa|washington|32|vaccinated|Marshallese = 2017.049 (0.5150000000001)
Washington.USA/2017132/3.17/3/G|2017.052|2017-01-20|north_america|usa|washington|11|vaccinated|Marshallese = 2017.052 (0.512000000000171)
Washington.USA/2017139/4.17/G|2017.068|2017-01-26|north_america|usa|washington|12|vaccinated|Marshallese = 2017.068 (0.4960000000000946)
Washington.USA/2017141/4.17/3/G|2017.074|2017-01-28|north_america|usa|washington|22|vaccinated|Not_Marshallese = 2017.074 (0.4900000000000091)
Washington.USA/2017144/4.17/4/G|2017.079|2017-01-30|north_america|usa|washington|41|unknown|Not_Marshallese = 2017.079 (0.48500000000012733)
Washington.USA/2017145/4.17/5/G|2017.079|2017-01-30|north_america|usa|washington|15|vaccinated|Not_Marshallese = 2017.079 (0.48500000000012733)
Washington.USA/2017147/5.17/G|2017.079|2017-01-30|north_america|usa|washington|15|vaccinated|Marshallese = 2017.079 (0.48500000000012733)
Washington.USA/2017151/5.17/2/G|2017.085|2017-02-01|north_america|usa|washington|21|unknown|Marshallese = 2017.085 (0.47900000000004184)
Washington.USA/2017153/5.17/3/G|2017.082|2017-01-31|north_america|usa|washington|9|vaccinated|Marshallese = 2017.082 (0.4819999999999709)
Washington.USA/2017156/4.17/6/G|2017.082|2017-01-31|north_america|usa|washington|20|vaccinated|Marshallese = 2017.082 (0.4819999999999709)
Washington.USA/2017158/5.17/4/G|2017.099|2017-02-06|north_america|usa|washington|59|unknown|Not_Marshallese = 2017.099 (0.4650000000001455)
Washington.USA/2017165/6.17/G|2017.099|2017-02-06|north_america|usa|washington|54|unknown|Not_Marshallese = 2017.099 (0.4650000000001455)
Washington.USA/2017173/5.17/5/G|2017.088|2017-02-02|north_america|usa|washington|29|unknown|Marshallese = 2017.088 (0.4760000000001128)
Washington.USA/2017174/5.17/6/G|2017.093|2017-02-04|north_america|usa|washington|3|vaccinated|Marshallese = 2017.093 (0.47100000000000364)
Washington.USA/2017177/5.17/7/G|2017.104|2017-02-08|north_america|usa|washington|12|vaccinated|Not_Marshallese = 2017.104 (0.4600000000000364)
Washington.USA/2017178/6.17/2/G|2017.104|2017-02-08|north_america|usa|washington|36|unknown|Marshallese = 2017.104 (0.4600000000000364)
Washington.USA/2017179/6.17/3/G|2017.118|2017-02-13|north_america|usa|washington|15|vaccinated|Marshallese = 2017.118 (0.44600000000014006)
Washington.USA/2017193/6.17/5/G|2017.104|2017-02-08|north_america|usa|washington|39|unknown|Marshallese = 2017.104 (0.4600000000000364)
Washington.USA/2017195/7.17/G|2017.123|2017-02-15|north_america|usa|washington|21|unknown|Marshallese = 2017.123 (0.4410000000000309)
Washington.USA/2017217/9.17/G|2017.159|2017-02-28|north_america|usa|washington|21|vaccinated|Not_Marshallese = 2017.159 (0.4049999999999727)
Washington.USA/2017228/8.17/4/G|2017.145|2017-02-23|north_america|usa|washington|13|vaccinated|Marshallese = 2017.145 (0.4190000000000964)
Washington.USA/2017229/9.17/2/G|2017.162|2017-03-01|north_america|usa|washington|10|vaccinated|Marshallese = 2017.162 (0.40200000000004366)
Washington.USA/2017231/9.17/3/G|2017.162|2017-03-01|north_america|usa|washington|13|vaccinated|Marshallese = 2017.162 (0.40200000000004366)
Washington.USA/2017232/8.17/5/G|2017.159|2017-02-28|north_america|usa|washington|27|unknown|Marshallese = 2017.159 (0.4049999999999727)
Washington.USA/2017249/10.17/G|2017.192|2017-03-12|north_america|usa|washington|5|unvaccinated|Marshallese = 2017.192 (0.37200000000007094)
Washington.USA/2017257/11.17/2/G|2017.2|2017-03-15|north_america|usa|washington|48|unknown|Not_Marshallese = 2017.2 (0.36400000000003274)
Washington.USA/2017268/12.17/G|2017.219|2017-03-22|north_america|usa|washington|36|unknown|Marshallese = 2017.219 (0.3450000000000273)
Washington.USA/2017269/12.17/2/G|2017.219|2017-03-22|north_america|usa|washington|10|vaccinated|Marshallese = 2017.219 (0.3450000000000273)
Washington.USA/2017277/12.17/3/G|2017.225|2017-03-24|north_america|usa|washington|14|unknown|Not_Marshallese = 2017.225 (0.33900000000016917)
Washington.USA/2017279/12.17/5/G|2017.225|2017-03-24|north_america|usa|washington|2|unvaccinated|Not_Marshallese = 2017.225 (0.33900000000016917)
Washington.USA/2017304/15.17/2/G|2017.279|2017-04-13|north_america|usa|washington|18|vaccinated|Marshallese = 2017.279 (0.28500000000008185)
Washington.USA/2017311/16.17/G|2017.296|2017-04-19|north_america|usa|washington|27|vaccinated|Marshallese = 2017.296 (0.2680000000000291)
Washington.USA/2017315/16.17/2/G|2017.307|2017-04-23|north_america|usa|washington|31|vaccinated|Not_Marshallese = 2017.307 (0.25700000000006185)
Washington.USA/2017318/17.17/G|2017.312|2017-04-25|north_america|usa|washington|22|unknown|Marshallese = 2017.312 (0.2520000000001801)
Washington.USA/2017319/17.17/2/G|2017.318|2017-04-27|north_america|usa|washington|18|vaccinated|Marshallese = 2017.318 (0.2460000000000946)
Washington.USA/2017321/17.17/3/G|2017.323|2017-04-29|north_america|usa|washington|24|vaccinated|Not_Marshallese = 2017.323 (0.24099999999998545)
Washington.USA/2017325/17.17/4/G|2017.332|2017-05-02|north_america|usa|washington|34|unknown|Not_Marshallese = 2017.332 (0.2319999999999709)
Washington.USA/2017330/19.17/G|2017.353|2017-05-10|north_america|usa|washington|29|unknown|Not_Marshallese = 2017.353 (0.21100000000001273)
Washington.USA/2017331/19.17/2/G|2017.359|2017-05-12|north_america|usa|washington|35|unknown|Not_Marshallese = 2017.359 (0.20500000000015461)
Washington.USA/2017333/19.17/3/G|2017.356|2017-05-11|north_america|usa|washington|26|unknown|Not_Marshallese = 2017.356 (0.20800000000008367)
Washington.USA/2017335/21.17/G|2017.386|2017-05-22|north_america|usa|washington|13|unvaccinated|Marshallese = 2017.386 (0.17800000000011096)
Washington.USA/2017336/20.17/G|2017.384|2017-05-21|north_america|usa|washington|27|unvaccinated|Marshallese = 2017.384 (0.18000000000006366)
Washington.USA/2017340/20.17/2/G|2017.384|2017-05-21|north_america|usa|washington|14|vaccinated|Marshallese = 2017.384 (0.18000000000006366)
Washington.USA/2017341/20.17/3/G|2017.386|2017-05-22|north_america|usa|washington|23|vaccinated|Not_Marshallese = 2017.386 (0.17800000000011096)
Washington.USA/2017347/22.17/G|2017.408|2017-05-30|north_america|usa|washington|16|vaccinated|Not_Marshallese = 2017.408 (0.15600000000017644)
Washington.USA/2017358/29.17/G|2017.564|2017-07-26|north_america|usa|washington|25|unvaccinated|Not_Marshallese = 2017.564 (0.0)
Washington.USA/2017359/30.17/G|2017.562|2017-07-25|north_america|usa|washington|71|unvaccinated|Not_Marshallese = 2017.562 (0.00200000000018008)
Washington.USA/2017360/50.16/6/G|2016.964|2016-12-19|north_america|usa|washington|25|unknown|Marshallese = 2016.964 (0.6000000000001364)
Washington.USA/2017361/51.16/3/G|2016.97|2016-12-21|north_america|usa|washington|50|unknown|Marshallese = 2016.97 (0.5940000000000509)
Washington.USA/2017362/9.17/4/G|2017.175|2017-03-06|north_america|usa|washington|10|vaccinated|Marshallese = 2017.175 (0.3890000000001237)
Washington.USA/2017363/10.17/3/G|2017.178|2017-03-07|north_america|usa|washington|15|vaccinated|Marshallese = 2017.178 (0.38599999999996726)
Washington.USA/2017364/2.17/12/G|2017.033|2017-01-13|north_america|usa|washington|2|unvaccinated|Marshallese = 2017.033 (0.5310000000001764)
Washington.USA/2017365/2.17/13/G|2017.033|2017-01-13|north_america|usa|washington|11|vaccinated|Marshallese = 2017.033 (0.5310000000001764)
Washington.USA/2017366/3.17/5/G|2017.047|2017-01-18|north_america|usa|washington|18|vaccinated|Marshallese = 2017.047 (0.5170000000000528)
Washington.USA/2017367/4.17/7/G|2017.09|2017-02-03|north_america|usa|washington|37|unvaccinated|Marshallese = 2017.09 (0.47400000000016007)
Washington.USA/2017368/12.17/6/G|2017.219|2017-03-22|north_america|usa|washington|13|unvaccinated|Marshallese = 2017.219 (0.3450000000000273)
Washington.USA/2017369/7.17/2/G|2017.142|2017-02-22|north_america|usa|washington|12|unknown|Marshallese = 2017.142 (0.42200000000002547)
Washington.USA/2017370/3.17/6/G|2017.049|2017-01-19|north_america|usa|washington|24|unknown|Marshallese = 2017.049 (0.5150000000001)
Washington.USA/2017371/16.17/3/G|2017.301|2017-04-21|north_america|usa|washington|8|vaccinated|Marshallese = 2017.301 (0.26300000000014734)
Washington.USA/2017373/49.16/4/G|2016.943|2016-12-11|north_america|usa|washington|44|unknown|Not_Marshallese = 2016.943 (0.6210000000000946)
Washington.USA/2017374/1.17/10/G|2017.005|2017-01-03|north_america|usa|washington|44|unknown|Not_Marshallese = 2017.005 (0.5589999999999691)
Washington.USA/2017375/4.17/8/G|2017.077|2017-01-29|north_america|usa|washington|15|vaccinated|Not_Marshallese = 2017.077 (0.48700000000008004)
Washington.USA/2017376/5.17/8/G|2017.082|2017-01-31|north_america|usa|washington|29|vaccinated|Not_Marshallese = 2017.082 (0.4819999999999709)
Washington.USA/2017377/5.17/9/G|2017.088|2017-02-02|north_america|usa|washington|13|vaccinated|Not_Marshallese = 2017.088 (0.4760000000001128)
Washington.USA/2017379/5.17/11/G|2017.104|2017-02-08|north_america|usa|washington|21|vaccinated|Not_Marshallese = 2017.104 (0.4600000000000364)
Washington.USA/2017380/6.17/6/G|2017.11|2017-02-10|north_america|usa|washington|38|vaccinated|Not_Marshallese = 2017.11 (0.45400000000017826)
Washington.USA/2017381/7.17/3/G|2017.121|2017-02-14|north_america|usa|washington|2|unvaccinated|Not_Marshallese = 2017.121 (0.44299999999998363)
Washington.USA/2017382/7.17/4/G|2017.134|2017-02-19|north_america|usa|washington|6|vaccinated|Not_Marshallese = 2017.134 (0.43000000000006366)
Washington.USA/2017383/8.17/6/G|2017.142|2017-02-22|north_america|usa|washington|21|vaccinated|Not_Marshallese = 2017.142 (0.42200000000002547)
Washington.USA/2017385/11.17/3/G|2017.2|2017-03-15|north_america|usa|washington|5|vaccinated|Not_Marshallese = 2017.2 (0.36400000000003274)
Washington.USA/2017386/11.17/4/G|2017.2|2017-03-15|north_america|usa|washington|29|vaccinated|Not_Marshallese = 2017.2 (0.36400000000003274)
Washington.USA/2017387/11.17/5/G|2017.208|2017-03-18|north_america|usa|washington|18|vaccinated|Not_Marshallese = 2017.208 (0.35599999999999454)
Washington.USA/2017388/12.17/7/G|2017.222|2017-03-23|north_america|usa|washington|11|vaccinated|Not_Marshallese = 2017.222 (0.3420000000000982)
Washington.USA/2017389/12.17/8/G|2017.233|2017-03-27|north_america|usa|washington|57|unknown|Not_Marshallese = 2017.233 (0.33100000000013097)
Washington.USA/2017391/14.17/G|2017.26|2017-04-06|north_america|usa|washington|47|unvaccinated|Not_Marshallese = 2017.26 (0.3040000000000873)
Washington.USA/2017392/14.17/2/G|2017.26|2017-04-06|north_america|usa|washington|1|vaccinated|Not_Marshallese = 2017.26 (0.3040000000000873)
Washington.USA/2017393/15.17/3/G|2017.293|2017-04-18|north_america|usa|washington|9|vaccinated|Not_Marshallese = 2017.293 (0.27100000000018554)
Washington.USA/2017395/18.17/2/G|2017.337|2017-05-04|north_america|usa|washington|2|vaccinated|Not_Marshallese = 2017.337 (0.22700000000008913)
Washington.USA/2017396/19.17/4/G|2017.356|2017-05-11|north_america|usa|washington|39|vaccinated|Not_Marshallese = 2017.356 (0.20800000000008367)
Washington.USA/2017397/20.17/4/G|2017.392|2017-05-24|north_america|usa|washington|12|vaccinated|Not_Marshallese = 2017.392 (0.17200000000002547)
Washington.USA/2017398/23.17/G|2017.441|2017-06-11|north_america|usa|washington|50|unknown|Not_Marshallese = 2017.441 (0.1230000000000473)
Washington.USA/2017399/23.17/2/G|2017.444|2017-06-12|north_america|usa|washington|13|vaccinated|Not_Marshallese = 2017.444 (0.12000000000011823)
Washington.USA/2017401/28.17/G|2017.526|2017-07-12|north_america|usa|washington|13|vaccinated|Not_Marshallese = 2017.526 (0.038000000000010914)
Washington.USA/2017402/16.17/4/G|2017.29|2017-04-17|north_america|usa|washington|17|vaccinated|Not_Marshallese = 2017.29 (0.2740000000001146)
Washington.USA/2017011/49.16/G|2016.932|2016-12-07|north_america|usa|washington|41|unknown|Not_Marshallese = Not_Marshallese (NaN)
Washington.USA/2017013/48.16/3/G|2016.932|2016-12-07|north_america|usa|washington|11|vaccinated|Marshallese = Marshallese (NaN)
Washington.USA/2017018/49.16/3/G|2016.94|2016-12-10|north_america|usa|washington|28|unknown|Not_Marshallese = Not_Marshallese (NaN)
Washington.USA/2017023/50.16/G|2016.948|2016-12-13|north_america|usa|washington|14|vaccinated|Marshallese = Marshallese (NaN)
Washington.USA/2017025/50.16/2/G|2016.945|2016-12-12|north_america|usa|washington|12|vaccinated|Not_Marshallese = Not_Marshallese (NaN)
Washington.USA/2017030/50.16/3/G|2016.945|2016-12-12|north_america|usa|washington|12|vaccinated|Marshallese = Marshallese (NaN)
Washington.USA/2017031/50.16/4/G|2016.948|2016-12-13|north_america|usa|washington|17|unknown|Not_Marshallese = Not_Marshallese (NaN)
Washington.USA/2017047/51.16/G|2016.973|2016-12-22|north_america|usa|washington|43|unknown|Not_Marshallese = Not_Marshallese (NaN)
Washington.USA/2017058/52.16/G|2016.995|2016-12-30|north_america|usa|washington|8|vaccinated|Marshallese = Marshallese (NaN)
Washington.USA/2017059/1.17/G|2017.005|2017-01-03|north_america|usa|washington|11|vaccinated|Not_Marshallese = Not_Marshallese (NaN)
Washington.USA/2017064/52.16/2/G|2016.997|2016-12-31|north_america|usa|washington|27|unknown|Marshallese = Marshallese (NaN)
Washington.USA/2017065/1.17/2/G|2017.008|2017-01-04|north_america|usa|washington|23|unvaccinated|Marshallese = Marshallese (NaN)
Washington.USA/2017067/1.17/3/G|2017.014|2017-01-06|north_america|usa|washington|13|vaccinated|Marshallese = Marshallese (NaN)
Washington.USA/2017069/1.17/5/G|2017.019|2017-01-08|north_america|usa|washington|20|vaccinated|Marshallese = Marshallese (NaN)
Washington.USA/2017071/1.17/6/G|2017.011|2017-01-05|north_america|usa|washington|13|unknown|Marshallese = Marshallese (NaN)
Washington.USA/2017073/1.17/7/G|2017.027|2017-01-11|north_america|usa|washington|22|vaccinated|Marshallese = Marshallese (NaN)
Washington.USA/2017075/2.17/G|2017.027|2017-01-11|north_america|usa|washington|10|vaccinated|Marshallese = Marshallese (NaN)
Washington.USA/2017080/1.17/8/G|2017.025|2017-01-10|north_america|usa|washington|7|vaccinated|Marshallese = Marshallese (NaN)
Washington.USA/2017088/2.17/4/G|2017.03|2017-01-12|north_america|usa|washington|7|vaccinated|Marshallese = Marshallese (NaN)
Washington.USA/2017093/2.17/6/G|2017.033|2017-01-13|north_america|usa|washington|38|unknown|Not_Marshallese = Not_Marshallese (NaN)
Washington.USA/2017100/2.17/8/G|2017.03|2017-01-12|north_america|usa|washington|17|vaccinated|Marshallese = Marshallese (NaN)
Washington.USA/2017105/2.17/9/G|2017.033|2017-01-13|north_america|usa|washington|4|vaccinated|Marshallese = Marshallese (NaN)
Washington.USA/2017108/2.17/10/G|2017.044|2017-01-17|north_america|usa|washington|1|unvaccinated|Marshallese = Marshallese (NaN)
Washington.USA/2017118/3.17/G|2017.044|2017-01-17|north_america|usa|washington|10|vaccinated|Marshallese = Marshallese (NaN)
Washington.USA/2017120/2.17/11/G|2017.033|2017-01-13|north_america|usa|washington|16|vaccinated|Marshallese = Marshallese (NaN)
Washington.USA/2017130/3.17/2/G|2017.049|2017-01-19|north_america|usa|washington|32|vaccinated|Marshallese = Marshallese (NaN)
Washington.USA/2017132/3.17/3/G|2017.052|2017-01-20|north_america|usa|washington|11|vaccinated|Marshallese = Marshallese (NaN)
Washington.USA/2017139/4.17/G|2017.068|2017-01-26|north_america|usa|washington|12|vaccinated|Marshallese = Marshallese (NaN)
Washington.USA/2017141/4.17/3/G|2017.074|2017-01-28|north_america|usa|washington|22|vaccinated|Not_Marshallese = Not_Marshallese (NaN)
Washington.USA/2017144/4.17/4/G|2017.079|2017-01-30|north_america|usa|washington|41|unknown|Not_Marshallese = Not_Marshallese (NaN)
Washington.USA/2017145/4.17/5/G|2017.079|2017-01-30|north_america|usa|washington|15|vaccinated|Not_Marshallese = Not_Marshallese (NaN)
Washington.USA/2017147/5.17/G|2017.079|2017-01-30|north_america|usa|washington|15|vaccinated|Marshallese = Marshallese (NaN)
Washington.USA/2017151/5.17/2/G|2017.085|2017-02-01|north_america|usa|washington|21|unknown|Marshallese = Marshallese (NaN)
Washington.USA/2017153/5.17/3/G|2017.082|2017-01-31|north_america|usa|washington|9|vaccinated|Marshallese = Marshallese (NaN)
Washington.USA/2017156/4.17/6/G|2017.082|2017-01-31|north_america|usa|washington|20|vaccinated|Marshallese = Marshallese (NaN)
Washington.USA/2017158/5.17/4/G|2017.099|2017-02-06|north_america|usa|washington|59|unknown|Not_Marshallese = Not_Marshallese (NaN)
Washington.USA/2017165/6.17/G|2017.099|2017-02-06|north_america|usa|washington|54|unknown|Not_Marshallese = Not_Marshallese (NaN)
Washington.USA/2017173/5.17/5/G|2017.088|2017-02-02|north_america|usa|washington|29|unknown|Marshallese = Marshallese (NaN)
Washington.USA/2017174/5.17/6/G|2017.093|2017-02-04|north_america|usa|washington|3|vaccinated|Marshallese = Marshallese (NaN)
Washington.USA/2017177/5.17/7/G|2017.104|2017-02-08|north_america|usa|washington|12|vaccinated|Not_Marshallese = Not_Marshallese (NaN)
Washington.USA/2017178/6.17/2/G|2017.104|2017-02-08|north_america|usa|washington|36|unknown|Marshallese = Marshallese (NaN)
Washington.USA/2017179/6.17/3/G|2017.118|2017-02-13|north_america|usa|washington|15|vaccinated|Marshallese = Marshallese (NaN)
Washington.USA/2017193/6.17/5/G|2017.104|2017-02-08|north_america|usa|washington|39|unknown|Marshallese = Marshallese (NaN)
Washington.USA/2017195/7.17/G|2017.123|2017-02-15|north_america|usa|washington|21|unknown|Marshallese = Marshallese (NaN)
Washington.USA/2017217/9.17/G|2017.159|2017-02-28|north_america|usa|washington|21|vaccinated|Not_Marshallese = Not_Marshallese (NaN)
Washington.USA/2017228/8.17/4/G|2017.145|2017-02-23|north_america|usa|washington|13|vaccinated|Marshallese = Marshallese (NaN)
Washington.USA/2017229/9.17/2/G|2017.162|2017-03-01|north_america|usa|washington|10|vaccinated|Marshallese = Marshallese (NaN)
Washington.USA/2017231/9.17/3/G|2017.162|2017-03-01|north_america|usa|washington|13|vaccinated|Marshallese = Marshallese (NaN)
Washington.USA/2017232/8.17/5/G|2017.159|2017-02-28|north_america|usa|washington|27|unknown|Marshallese = Marshallese (NaN)
Washington.USA/2017249/10.17/G|2017.192|2017-03-12|north_america|usa|washington|5|unvaccinated|Marshallese = Marshallese (NaN)
Washington.USA/2017257/11.17/2/G|2017.2|2017-03-15|north_america|usa|washington|48|unknown|Not_Marshallese = Not_Marshallese (NaN)
Washington.USA/2017268/12.17/G|2017.219|2017-03-22|north_america|usa|washington|36|unknown|Marshallese = Marshallese (NaN)
Washington.USA/2017269/12.17/2/G|2017.219|2017-03-22|north_america|usa|washington|10|vaccinated|Marshallese = Marshallese (NaN)
Washington.USA/2017277/12.17/3/G|2017.225|2017-03-24|north_america|usa|washington|14|unknown|Not_Marshallese = Not_Marshallese (NaN)
Washington.USA/2017279/12.17/5/G|2017.225|2017-03-24|north_america|usa|washington|2|unvaccinated|Not_Marshallese = Not_Marshallese (NaN)
Washington.USA/2017304/15.17/2/G|2017.279|2017-04-13|north_america|usa|washington|18|vaccinated|Marshallese = Marshallese (NaN)
Washington.USA/2017311/16.17/G|2017.296|2017-04-19|north_america|usa|washington|27|vaccinated|Marshallese = Marshallese (NaN)
Washington.USA/2017315/16.17/2/G|2017.307|2017-04-23|north_america|usa|washington|31|vaccinated|Not_Marshallese = Not_Marshallese (NaN)
Washington.USA/2017318/17.17/G|2017.312|2017-04-25|north_america|usa|washington|22|unknown|Marshallese = Marshallese (NaN)
Washington.USA/2017319/17.17/2/G|2017.318|2017-04-27|north_america|usa|washington|18|vaccinated|Marshallese = Marshallese (NaN)
Washington.USA/2017321/17.17/3/G|2017.323|2017-04-29|north_america|usa|washington|24|vaccinated|Not_Marshallese = Not_Marshallese (NaN)
Washington.USA/2017325/17.17/4/G|2017.332|2017-05-02|north_america|usa|washington|34|unknown|Not_Marshallese = Not_Marshallese (NaN)
Washington.USA/2017330/19.17/G|2017.353|2017-05-10|north_america|usa|washington|29|unknown|Not_Marshallese = Not_Marshallese (NaN)
Washington.USA/2017331/19.17/2/G|2017.359|2017-05-12|north_america|usa|washington|35|unknown|Not_Marshallese = Not_Marshallese (NaN)
Washington.USA/2017333/19.17/3/G|2017.356|2017-05-11|north_america|usa|washington|26|unknown|Not_Marshallese = Not_Marshallese (NaN)
Washington.USA/2017335/21.17/G|2017.386|2017-05-22|north_america|usa|washington|13|unvaccinated|Marshallese = Marshallese (NaN)
Washington.USA/2017336/20.17/G|2017.384|2017-05-21|north_america|usa|washington|27|unvaccinated|Marshallese = Marshallese (NaN)
Washington.USA/2017340/20.17/2/G|2017.384|2017-05-21|north_america|usa|washington|14|vaccinated|Marshallese = Marshallese (NaN)
Washington.USA/2017341/20.17/3/G|2017.386|2017-05-22|north_america|usa|washington|23|vaccinated|Not_Marshallese = Not_Marshallese (NaN)
Washington.USA/2017347/22.17/G|2017.408|2017-05-30|north_america|usa|washington|16|vaccinated|Not_Marshallese = Not_Marshallese (NaN)
Washington.USA/2017358/29.17/G|2017.564|2017-07-26|north_america|usa|washington|25|unvaccinated|Not_Marshallese = Not_Marshallese (NaN)
Washington.USA/2017359/30.17/G|2017.562|2017-07-25|north_america|usa|washington|71|unvaccinated|Not_Marshallese = Not_Marshallese (NaN)
Washington.USA/2017360/50.16/6/G|2016.964|2016-12-19|north_america|usa|washington|25|unknown|Marshallese = Marshallese (NaN)
Washington.USA/2017361/51.16/3/G|2016.97|2016-12-21|north_america|usa|washington|50|unknown|Marshallese = Marshallese (NaN)
Washington.USA/2017362/9.17/4/G|2017.175|2017-03-06|north_america|usa|washington|10|vaccinated|Marshallese = Marshallese (NaN)
Washington.USA/2017363/10.17/3/G|2017.178|2017-03-07|north_america|usa|washington|15|vaccinated|Marshallese = Marshallese (NaN)
Washington.USA/2017364/2.17/12/G|2017.033|2017-01-13|north_america|usa|washington|2|unvaccinated|Marshallese = Marshallese (NaN)
Washington.USA/2017365/2.17/13/G|2017.033|2017-01-13|north_america|usa|washington|11|vaccinated|Marshallese = Marshallese (NaN)
Washington.USA/2017366/3.17/5/G|2017.047|2017-01-18|north_america|usa|washington|18|vaccinated|Marshallese = Marshallese (NaN)
Washington.USA/2017367/4.17/7/G|2017.09|2017-02-03|north_america|usa|washington|37|unvaccinated|Marshallese = Marshallese (NaN)
Washington.USA/2017368/12.17/6/G|2017.219|2017-03-22|north_america|usa|washington|13|unvaccinated|Marshallese = Marshallese (NaN)
Washington.USA/2017369/7.17/2/G|2017.142|2017-02-22|north_america|usa|washington|12|unknown|Marshallese = Marshallese (NaN)
Washington.USA/2017370/3.17/6/G|2017.049|2017-01-19|north_america|usa|washington|24|unknown|Marshallese = Marshallese (NaN)
Washington.USA/2017371/16.17/3/G|2017.301|2017-04-21|north_america|usa|washington|8|vaccinated|Marshallese = Marshallese (NaN)
Washington.USA/2017373/49.16/4/G|2016.943|2016-12-11|north_america|usa|washington|44|unknown|Not_Marshallese = Not_Marshallese (NaN)
Washington.USA/2017374/1.17/10/G|2017.005|2017-01-03|north_america|usa|washington|44|unknown|Not_Marshallese = Not_Marshallese (NaN)
Washington.USA/2017375/4.17/8/G|2017.077|2017-01-29|north_america|usa|washington|15|vaccinated|Not_Marshallese = Not_Marshallese (NaN)
Washington.USA/2017376/5.17/8/G|2017.082|2017-01-31|north_america|usa|washington|29|vaccinated|Not_Marshallese = Not_Marshallese (NaN)
Washington.USA/2017377/5.17/9/G|2017.088|2017-02-02|north_america|usa|washington|13|vaccinated|Not_Marshallese = Not_Marshallese (NaN)
Washington.USA/2017379/5.17/11/G|2017.104|2017-02-08|north_america|usa|washington|21|vaccinated|Not_Marshallese = Not_Marshallese (NaN)
Washington.USA/2017380/6.17/6/G|2017.11|2017-02-10|north_america|usa|washington|38|vaccinated|Not_Marshallese = Not_Marshallese (NaN)
Washington.USA/2017381/7.17/3/G|2017.121|2017-02-14|north_america|usa|washington|2|unvaccinated|Not_Marshallese = Not_Marshallese (NaN)
Washington.USA/2017382/7.17/4/G|2017.134|2017-02-19|north_america|usa|washington|6|vaccinated|Not_Marshallese = Not_Marshallese (NaN)
Washington.USA/2017383/8.17/6/G|2017.142|2017-02-22|north_america|usa|washington|21|vaccinated|Not_Marshallese = Not_Marshallese (NaN)
Washington.USA/2017385/11.17/3/G|2017.2|2017-03-15|north_america|usa|washington|5|vaccinated|Not_Marshallese = Not_Marshallese (NaN)
Washington.USA/2017386/11.17/4/G|2017.2|2017-03-15|north_america|usa|washington|29|vaccinated|Not_Marshallese = Not_Marshallese (NaN)
Washington.USA/2017387/11.17/5/G|2017.208|2017-03-18|north_america|usa|washington|18|vaccinated|Not_Marshallese = Not_Marshallese (NaN)
Washington.USA/2017388/12.17/7/G|2017.222|2017-03-23|north_america|usa|washington|11|vaccinated|Not_Marshallese = Not_Marshallese (NaN)
Washington.USA/2017389/12.17/8/G|2017.233|2017-03-27|north_america|usa|washington|57|unknown|Not_Marshallese = Not_Marshallese (NaN)
Washington.USA/2017391/14.17/G|2017.26|2017-04-06|north_america|usa|washington|47|unvaccinated|Not_Marshallese = Not_Marshallese (NaN)
Washington.USA/2017392/14.17/2/G|2017.26|2017-04-06|north_america|usa|washington|1|vaccinated|Not_Marshallese = Not_Marshallese (NaN)
Washington.USA/2017393/15.17/3/G|2017.293|2017-04-18|north_america|usa|washington|9|vaccinated|Not_Marshallese = Not_Marshallese (NaN)
Washington.USA/2017395/18.17/2/G|2017.337|2017-05-04|north_america|usa|washington|2|vaccinated|Not_Marshallese = Not_Marshallese (NaN)
Washington.USA/2017396/19.17/4/G|2017.356|2017-05-11|north_america|usa|washington|39|vaccinated|Not_Marshallese = Not_Marshallese (NaN)
Washington.USA/2017397/20.17/4/G|2017.392|2017-05-24|north_america|usa|washington|12|vaccinated|Not_Marshallese = Not_Marshallese (NaN)
Washington.USA/2017398/23.17/G|2017.441|2017-06-11|north_america|usa|washington|50|unknown|Not_Marshallese = Not_Marshallese (NaN)
Washington.USA/2017399/23.17/2/G|2017.444|2017-06-12|north_america|usa|washington|13|vaccinated|Not_Marshallese = Not_Marshallese (NaN)
Washington.USA/2017401/28.17/G|2017.526|2017-07-12|north_america|usa|washington|13|vaccinated|Not_Marshallese = Not_Marshallese (NaN)
Washington.USA/2017402/16.17/4/G|2017.29|2017-04-17|north_america|usa|washington|17|vaccinated|Not_Marshallese = Not_Marshallese (NaN)
3
the dimension of NeConstantBSSVS.t:mumps-wa is set to 3
Wrong number of migration elements, assume asymmetric migration:
the dimension of relativeMigrationRatesConstantBSSVS.t:mumps-wa is set to 6
Mascot native library not loaded
Mascot native library not loaded
Using Euler2ndOrder3
Failed to load BEAGLE library: no hmsbeagle-jni in java.library.path
TreeLikelihood(treeLikelihood.mumps-wa0) uses BeerLikelihoodCore4
  Alignment(mumps-wa): [taxa, patterns, sites] = [109, 1007, 15320]
WARNING: no up item specified in UpDownOperator
===============================================================================
Citations for this model:

Bouckaert, Remco, Timothy G. Vaughan, Joëlle Barido-Sottani, Sebastián Duchêne, 
  Mathieu Fourment, Alexandra Gavryushkina, Joseph Heled et al. 
  BEAST 2.5: An advanced software platform for Bayesian evolutionary analysis. 
  PLoS computational biology 15, no. 4 (2019): e1006650.

Nicola F. Müller, David A. Rasmussen, Tanja Stadler (2017)
  The Structured Coalescent and its Approximations.
  Mol Biol Evol 2017 msx186. doi: 10.1093/molbev/msx186

Lemey, Philippe and Rambaut, Andrew and Drummond, Alexei J and Suchard, Marc A (2009)
  Bayesian phylogeography finds its roots
  PLoS computational biology, https://doi.org/10.1371/journal.pcbi.1000520

Hasegawa M, Kishino H, Yano T (1985) Dating the human-ape splitting by a
  molecular clock of mitochondrial DNA. Journal of Molecular Evolution
  22:160-174.

Nicola F. Müller, David A. Rasmussen, Tanja Stadler (2018)
  MASCOT: parameter and state inference under the marginal
  structured coalescent approximation
  Bioinformatics, , bty406, https://doi.org/10.1093/bioinformatics/bty406

===============================================================================
Warning: state contains a node clockRate.c:mumps-wa for which there is no operator.
Warning: state contains a node indicatorsConstantBSSVS.t:mumps-wa for which there is no operator.
Start likelihood: -52354.73248918181 
Writing file mumps_1_rep2.log
Writing file mumps_1_rep2.trees
         Sample      posterior     likelihood          prior
              0    -52354.7324    -52111.9952      -242.7372 --
          50000    -26754.8975    -26500.3634      -254.5341 --
         100000    -26721.8124    -26474.4156      -247.3968 --
         150000    -26718.6871    -26472.7528      -245.9342 --
         200000    -26700.7692    -26481.5481      -219.2211 --
         250000    -26701.4287    -26476.0730      -225.3557 --
         300000    -26695.0724    -26467.8920      -227.1804 18m54s/Msamples
         350000    -26690.3580    -26461.1131      -229.2449 19m4s/Msamples
         400000    -26706.3252    -26463.6287      -242.6965 19m0s/Msamples
         450000    -26728.2591    -26471.0878      -257.1713 19m10s/Msamples
         500000    -26710.5853    -26466.4831      -244.1021 19m13s/Msamples
         550000    -26702.3581    -26465.4787      -236.8793 19m16s/Msamples
         600000    -26693.0407    -26466.8877      -226.1530 19m18s/Msamples
         650000    -26717.6884    -26481.8854      -235.8029 19m23s/Msamples
         700000    -26704.4809    -26465.2946      -239.1863 19m23s/Msamples
         750000    -26700.6896    -26464.6003      -236.0893 19m19s/Msamples
         800000    -26690.5045    -26465.4185      -225.0860 19m16s/Msamples
         850000    -26712.4442    -26489.3016      -223.1426 19m13s/Msamples
         900000    -26709.3527    -26474.8874      -234.4653 19m13s/Msamples
         950000    -26701.9487    -26461.6912      -240.2574 19m12s/Msamples
        1000000    -26698.4712    -26468.7654      -229.7057 19m12s/Msamples
        1050000    -26689.6860    -26468.2950      -221.3910 19m13s/Msamples
        1100000    -26723.5368    -26481.7346      -241.8021 19m14s/Msamples
        1150000    -26716.8630    -26483.9638      -232.8991 19m16s/Msamples
        1200000    -26731.9855    -26476.8633      -255.1221 19m15s/Msamples
        1250000    -26686.3721    -26470.1201      -216.2520 19m15s/Msamples
        1300000    -26701.4869    -26469.0371      -232.4497 19m12s/Msamples
        1350000    -26703.4314    -26476.5964      -226.8349 19m11s/Msamples
        1400000    -26721.1436    -26478.0332      -243.1103 19m10s/Msamples
        1450000    -26699.3106    -26469.2606      -230.0499 19m10s/Msamples
        1500000    -26706.3926    -26479.0048      -227.3877 19m12s/Msamples
        1550000    -26677.2799    -26459.3854      -217.8945 19m12s/Msamples
        1600000    -26695.1015    -26465.7822      -229.3192 19m13s/Msamples
        1650000    -26691.3702    -26470.4232      -220.9469 19m14s/Msamples
        1700000    -26695.1436    -26469.7662      -225.3774 19m14s/Msamples
        1750000    -26709.3037    -26476.3917      -232.9119 19m13s/Msamples
        1800000    -26706.1159    -26472.5245      -233.5914 19m12s/Msamples
        1850000    -26688.9263    -26458.7667      -230.1595 19m12s/Msamples
        1900000    -26703.5738    -26465.2002      -238.3735 19m11s/Msamples
        1950000    -26696.3357    -26475.4038      -220.9319 19m10s/Msamples
        2000000    -26705.8992    -26467.6240      -238.2752 19m10s/Msamples
        2050000    -26693.6263    -26478.2110      -215.4153 19m10s/Msamples
        2100000    -26691.0285    -26474.4760      -216.5525 19m9s/Msamples
        2150000    -26709.2633    -26475.4368      -233.8264 19m10s/Msamples
        2200000    -26720.3959    -26474.6952      -245.7006 19m10s/Msamples
        2250000    -26718.5385    -26470.0379      -248.5005 19m10s/Msamples
        2300000    -26708.7942    -26478.6225      -230.1717 19m10s/Msamples
        2350000    -26728.2680    -26478.5019      -249.7660 19m11s/Msamples
        2400000    -26713.4535    -26476.4997      -236.9538 19m11s/Msamples
        2450000    -26702.7299    -26471.9698      -230.7601 19m11s/Msamples
        2500000    -26719.5836    -26473.8097      -245.7738 19m11s/Msamples
        2550000    -26713.5637    -26470.6553      -242.9083 19m12s/Msamples
        2600000    -26689.0498    -26474.7925      -214.2573 19m12s/Msamples
        2650000    -26713.9702    -26472.1731      -241.7971 19m13s/Msamples
        2700000    -26704.2339    -26472.8237      -231.4101 19m13s/Msamples
        2750000    -26698.5607    -26476.7005      -221.8602 19m13s/Msamples
        2800000    -26718.3725    -26472.5490      -245.8234 19m13s/Msamples
        2850000    -26734.7384    -26477.6215      -257.1168 19m13s/Msamples
        2900000    -26711.5851    -26478.1836      -233.4014 19m13s/Msamples
        2950000    -26697.7304    -26477.7355      -219.9949 19m12s/Msamples
        3000000    -26704.7636    -26482.1060      -222.6576 19m12s/Msamples
        3050000    -26738.8596    -26462.3822      -276.4774 19m12s/Msamples
        3100000    -26708.6021    -26466.2678      -242.3343 19m12s/Msamples
        3150000    -26715.2975    -26462.4891      -252.8084 19m12s/Msamples
        3200000    -26738.3721    -26481.0521      -257.3200 19m12s/Msamples
        3250000    -26735.6714    -26477.3998      -258.2716 19m12s/Msamples
        3300000    -26695.0987    -26473.0601      -222.0385 19m13s/Msamples
        3350000    -26685.4007    -26461.8882      -223.5125 19m13s/Msamples
        3400000    -26694.4585    -26472.2301      -222.2283 19m13s/Msamples
        3450000    -26712.4942    -26467.7711      -244.7230 19m12s/Msamples
        3500000    -26684.4543    -26465.5976      -218.8566 19m12s/Msamples
        3550000    -26737.9187    -26469.7232      -268.1954 19m12s/Msamples
        3600000    -26714.8615    -26464.4163      -250.4452 19m11s/Msamples
        3650000    -26697.6056    -26464.6922      -232.9133 19m11s/Msamples
        3700000    -26706.8914    -26480.2079      -226.6834 19m11s/Msamples
        3750000    -26702.1340    -26475.4823      -226.6517 19m11s/Msamples
        3800000    -26694.5988    -26469.5579      -225.0409 19m12s/Msamples
        3850000    -26740.7134    -26477.6288      -263.0845 19m13s/Msamples
        3900000    -26706.0025    -26473.3932      -232.6092 19m13s/Msamples
        3950000    -26701.5974    -26465.2772      -236.3202 19m12s/Msamples
        4000000    -26688.7541    -26473.5343      -215.2197 19m12s/Msamples
        4050000    -26712.3469    -26465.8372      -246.5097 19m11s/Msamples
        4100000    -26710.4591    -26463.4580      -247.0010 19m11s/Msamples
        4150000    -26721.0982    -26476.1125      -244.9857 19m11s/Msamples
        4200000    -26697.3940    -26471.1649      -226.2290 19m11s/Msamples
        4250000    -26711.4476    -26480.9781      -230.4694 19m11s/Msamples
        4300000    -26701.6010    -26472.2716      -229.3294 19m12s/Msamples
        4350000    -26708.4874    -26469.2092      -239.2782 19m12s/Msamples
        4400000    -26696.3992    -26475.5809      -220.8183 19m12s/Msamples
        4450000    -26697.0308    -26455.6242      -241.4066 19m11s/Msamples
        4500000    -26714.0191    -26479.4787      -234.5404 19m11s/Msamples
        4550000    -26721.0854    -26472.3231      -248.7622 19m11s/Msamples
        4600000    -26697.5030    -26471.2285      -226.2744 19m11s/Msamples
        4650000    -26689.0312    -26467.4732      -221.5579 19m10s/Msamples
        4700000    -26702.7225    -26473.6034      -229.1190 19m10s/Msamples
        4750000    -26718.3757    -26465.3988      -252.9769 19m10s/Msamples
        4800000    -26702.0316    -26474.3441      -227.6875 19m10s/Msamples
        4850000    -26714.7672    -26477.3992      -237.3679 19m10s/Msamples
        4900000    -26720.3941    -26470.2751      -250.1190 19m10s/Msamples
        4950000    -26689.2690    -26484.7109      -204.5580 19m11s/Msamples
        5000000    -26709.0866    -26478.6389      -230.4476 19m10s/Msamples
        5050000    -26695.4251    -26469.4778      -225.9472 19m11s/Msamples
        5100000    -26701.7467    -26475.3589      -226.3877 19m11s/Msamples
        5150000    -26702.6197    -26475.1905      -227.4292 19m11s/Msamples
        5200000    -26701.1523    -26469.1016      -232.0507 19m11s/Msamples
        5250000    -26698.2322    -26476.6074      -221.6247 19m11s/Msamples
        5300000    -26725.4807    -26482.3802      -243.1004 19m11s/Msamples
        5350000    -26703.7188    -26465.1277      -238.5910 19m11s/Msamples
        5400000    -26688.1239    -26455.9830      -232.1409 19m11s/Msamples
        5450000    -26726.6306    -26484.4409      -242.1897 19m11s/Msamples
        5500000    -26701.7862    -26467.7059      -234.0803 19m11s/Msamples
        5550000    -26718.9445    -26474.9998      -243.9447 19m11s/Msamples
        5600000    -26713.3023    -26474.6921      -238.6101 19m11s/Msamples
        5650000    -26713.5432    -26465.7034      -247.8398 19m11s/Msamples
        5700000    -26714.7908    -26469.3351      -245.4557 19m11s/Msamples
        5750000    -26696.5202    -26463.8531      -232.6670 19m10s/Msamples
        5800000    -26706.7824    -26462.6284      -244.1540 19m10s/Msamples
        5850000    -26691.6502    -26470.0414      -221.6088 19m10s/Msamples
        5900000    -26720.9450    -26481.2793      -239.6656 19m10s/Msamples
        5950000    -26693.6883    -26468.1515      -225.5368 19m10s/Msamples
        6000000    -26715.6192    -26479.0921      -236.5270 19m10s/Msamples
        6050000    -26691.6891    -26471.7254      -219.9637 19m11s/Msamples
        6100000    -26689.8962    -26464.3307      -225.5654 19m11s/Msamples
        6150000    -26742.2422    -26474.7795      -267.4627 19m10s/Msamples
        6200000    -26691.4782    -26481.7439      -209.7342 19m10s/Msamples
        6250000    -26681.1277    -26468.3781      -212.7496 19m10s/Msamples
        6300000    -26716.4757    -26465.7231      -250.7525 19m10s/Msamples
        6350000    -26687.0648    -26470.4559      -216.6088 19m10s/Msamples
        6400000    -26694.9169    -26464.4709      -230.4460 19m9s/Msamples
        6450000    -26695.4364    -26457.3635      -238.0728 19m9s/Msamples
        6500000    -26706.0785    -26463.7921      -242.2863 19m9s/Msamples
        6550000    -26694.8220    -26464.9302      -229.8917 19m9s/Msamples
        6600000    -26710.7106    -26471.5798      -239.1307 19m9s/Msamples
        6650000    -26725.0517    -26472.3189      -252.7327 19m9s/Msamples
        6700000    -26705.9084    -26459.5708      -246.3376 19m9s/Msamples
        6750000    -26716.6510    -26481.3682      -235.2827 19m8s/Msamples
        6800000    -26704.8747    -26488.0287      -216.8459 19m8s/Msamples
        6850000    -26735.1811    -26490.9686      -244.2125 19m8s/Msamples
        6900000    -26706.5984    -26462.2403      -244.3581 19m8s/Msamples
        6950000    -26695.7219    -26459.1586      -236.5633 19m8s/Msamples
        7000000    -26689.5265    -26479.1670      -210.3594 19m8s/Msamples
        7050000    -26700.3924    -26464.7479      -235.6444 19m8s/Msamples
        7100000    -26685.7294    -26466.9483      -218.7810 19m8s/Msamples
        7150000    -26725.8721    -26469.4459      -256.4262 19m8s/Msamples
        7200000    -26703.3806    -26464.0992      -239.2814 19m8s/Msamples
        7250000    -26722.0844    -26461.9049      -260.1795 19m8s/Msamples
        7300000    -26704.5619    -26473.3228      -231.2391 19m7s/Msamples
        7350000    -26732.5290    -26482.8625      -249.6665 19m7s/Msamples
        7400000    -26700.9922    -26465.6299      -235.3623 19m7s/Msamples
        7450000    -26714.9352    -26474.0456      -240.8896 19m7s/Msamples
        7500000    -26704.6593    -26472.9927      -231.6665 19m7s/Msamples
        7550000    -26693.6072    -26476.4154      -217.1917 19m7s/Msamples
        7600000    -26708.7127    -26459.7476      -248.9650 19m7s/Msamples
        7650000    -26705.7519    -26473.7595      -231.9924 19m7s/Msamples
        7700000    -26706.5261    -26471.9141      -234.6120 19m7s/Msamples
        7750000    -26715.6742    -26472.8716      -242.8025 19m7s/Msamples
        7800000    -26714.8949    -26480.0016      -234.8933 19m7s/Msamples
        7850000    -26710.1531    -26471.1864      -238.9666 19m7s/Msamples
        7900000    -26713.3679    -26474.8656      -238.5023 19m7s/Msamples
        7950000    -26695.2431    -26473.1234      -222.1196 19m7s/Msamples
        8000000    -26736.6386    -26476.2045      -260.4341 19m7s/Msamples
        8050000    -26695.2406    -26476.3858      -218.8547 19m8s/Msamples
        8100000    -26718.8622    -26465.8296      -253.0325 19m8s/Msamples
        8150000    -26688.1703    -26460.5160      -227.6542 19m8s/Msamples
        8200000    -26694.0458    -26475.4591      -218.5866 19m8s/Msamples
        8250000    -26709.2593    -26463.3632      -245.8961 19m8s/Msamples
        8300000    -26726.1537    -26471.4522      -254.7014 19m8s/Msamples
        8350000    -26707.1133    -26462.0394      -245.0738 19m8s/Msamples
        8400000    -26691.4599    -26470.6425      -220.8173 19m8s/Msamples
        8450000    -26716.2650    -26473.4999      -242.7651 19m7s/Msamples
        8500000    -26703.9608    -26473.4075      -230.5533 19m7s/Msamples
        8550000    -26703.1403    -26469.5102      -233.6301 19m7s/Msamples
        8600000    -26691.5078    -26474.3609      -217.1469 19m7s/Msamples
        8650000    -26700.5022    -26466.2257      -234.2765 19m7s/Msamples
        8700000    -26716.8324    -26470.3502      -246.4821 19m7s/Msamples
        8750000    -26704.4607    -26480.2489      -224.2117 19m7s/Msamples
        8800000    -26717.2753    -26461.5404      -255.7348 19m7s/Msamples
        8850000    -26683.5231    -26463.1861      -220.3369 19m7s/Msamples
        8900000    -26705.2297    -26464.8584      -240.3713 19m7s/Msamples
        8950000    -26736.4148    -26475.4802      -260.9346 19m7s/Msamples
        9000000    -26711.2664    -26477.8031      -233.4632 19m7s/Msamples
        9050000    -26717.3117    -26471.5823      -245.7293 19m7s/Msamples
        9100000    -26724.9370    -26466.5169      -258.4201 19m7s/Msamples
        9150000    -26682.9456    -26466.9906      -215.9550 19m7s/Msamples
        9200000    -26694.3665    -26463.1786      -231.1879 19m7s/Msamples
        9250000    -26709.9376    -26460.7087      -249.2289 19m7s/Msamples
        9300000    -26708.3211    -26464.6628      -243.6583 19m7s/Msamples
        9350000    -26678.8723    -26475.2251      -203.6472 19m7s/Msamples
        9400000    -26690.4431    -26466.9026      -223.5404 19m7s/Msamples
        9450000    -26680.2996    -26471.3634      -208.9361 19m7s/Msamples
        9500000    -26685.1132    -26477.1528      -207.9603 19m7s/Msamples
        9550000    -26695.5318    -26468.6440      -226.8878 19m7s/Msamples
        9600000    -26697.9558    -26474.9235      -223.0322 19m7s/Msamples
        9650000    -26700.5057    -26470.0699      -230.4357 19m7s/Msamples
        9700000    -26710.9785    -26472.9294      -238.0491 19m7s/Msamples
        9750000    -26729.4044    -26473.2626      -256.1417 19m7s/Msamples
        9800000    -26712.4769    -26474.1945      -238.2823 19m7s/Msamples
        9850000    -26701.1729    -26478.6532      -222.5196 19m7s/Msamples
        9900000    -26700.5413    -26471.4692      -229.0720 19m7s/Msamples
        9950000    -26690.3557    -26458.1413      -232.2143 19m6s/Msamples
       10000000    -26716.1240    -26474.0527      -242.0713 19m6s/Msamples

Operator                                                                Tuning    #accept    #reject      Pr(m)  Pr(acc|m)
UpDownOperator(strictClockUpDownOperator.c:mumps-wa)                   0.56223       1418     355015    0.03559    0.00398 Try setting scaleFactor to about 0.75
ScaleOperator(KappaScaler.s:mumps-wa)                                  0.54716       2615       9145    0.00119    0.22236 
ScaleOperator(gammaShapeScaler.s:mumps-wa)                             0.23463       3605       8167    0.00119    0.30624 
ScaleOperator(MascotTreeScaler.t:mumps-wa)                             0.58836       1338     353126    0.03559    0.00377 Try setting scaleFactor to about 0.767
ScaleOperator(MascotTreeRootScaler.t:mumps-wa)                         0.59883      46281     308493    0.03559    0.13045 
Uniform(MascotUniformOperator.t:mumps-wa)                                    -    2382141    1175364    0.35587    0.66961 
SubtreeSlide(MascotSubtreeSlide.t:mumps-wa)                            1.60289      78572    1702402    0.17794    0.04412 Try decreasing size to about 0.801
Exchange(MascotNarrow.t:mumps-wa)                                            -     980133     801195    0.17794    0.55023 
Exchange(MascotWide.t:mumps-wa)                                              -       6353     349314    0.03559    0.01786 
WilsonBalding(MascotWilsonBalding.t:mumps-wa)                                -      14494     340961    0.03559    0.04078 
ScaleOperator(relativeMigrationRatesConstantBSSVSScaler.t:mumps-wa)    0.18675     100772     255345    0.03559    0.28297 
ScaleOperator(migrationClockConstantBSSVSScaler.t:mumps-wa)            0.31493      92070     263863    0.03559    0.25867 
ScaleOperator(NeConstantBSSVSScaler.t:mumps-wa)                        0.32537      92785     263112    0.03559    0.26071 
DeltaExchangeOperator(FrequenciesExchanger.s:mumps-wa)                 0.01995       2656       9266    0.00119    0.22278 

     Tuning: The value of the operator's tuning parameter, or '-' if the operator can't be optimized.
    #accept: The total number of times a proposal by this operator has been accepted.
    #reject: The total number of times a proposal by this operator has been rejected.
      Pr(m): The probability this operator is chosen in a step of the MCMC (i.e. the normalized weight).
  Pr(acc|m): The acceptance probability (#accept as a fraction of the total proposals for this operator).


Total calculation time: 11490.825 seconds
End likelihood: -26716.124088063152
