# Supplementary material for: Repeated introductions and intensive community transmission fueled a mumps virus outbreak in Washington State
Source: eLife. 2021 Apr 19;10:e66448. doi: 10.7554/eLife.66448 (PMC8079146; doi:10.7554/eLife.66448)
Supplement: Figure 6—source data 1. [file elife-66448-fig6-data1.zip › xml-and-combined-output-files/mumps_1_rep2.no-metadata.trees]

#NEXUS
Begin taxa;
	Dimensions ntax=109;
		Taxlabels
			MuVs/Washington.USA/49.16/FH55[G]|2016.932|2016-12-07|north_america|usa|washington|age|vaccination_status|community_status
			MuVs/Washington.USA/48.16/FH1[G]|2016.932|2016-12-07|north_america|usa|washington|age|vaccination_status|community_status
			MuVs/Washington.USA/49.16/FH45[G]|2016.94|2016-12-10|north_america|usa|washington|age|vaccination_status|community_status
			MuVs/Washington.USA/50.16/FH2[G]|2016.948|2016-12-13|north_america|usa|washington|age|vaccination_status|community_status
			MuVs/Washington.USA/50.16/FH3[G]|2016.945|2016-12-12|north_america|usa|washington|age|vaccination_status|community_status
			MuVs/Washington.USA/50.16/FH64[G]|2016.945|2016-12-12|north_america|usa|washington|age|vaccination_status|community_status
			MuVs/Washington.USA/50.16/FH4[G]|2016.948|2016-12-13|north_america|usa|washington|age|vaccination_status|community_status
			MuVs/Washington.USA/51.16/FH46[G]|2016.973|2016-12-22|north_america|usa|washington|age|vaccination_status|community_status
			MuVs/Washington.USA/52.16/FH75[G]|2016.995|2016-12-30|north_america|usa|washington|age|vaccination_status|community_status
			MuVs/Washington.USA/1.17/FH5[G]|2017.005|2017-01-03|north_america|usa|washington|age|vaccination_status|community_status
			MuVs/Washington.USA/52.16/FH28[G]|2016.997|2016-12-31|north_america|usa|washington|age|vaccination_status|community_status
			MuVs/Washington.USA/1.17/FH6[G]|2017.008|2017-01-04|north_america|usa|washington|age|vaccination_status|community_status
			MuVs/Washington.USA/1.17/FH7[G]|2017.014|2017-01-06|north_america|usa|washington|age|vaccination_status|community_status
			MuVs/Washington.USA/1.17/FH65[G]|2017.019|2017-01-08|north_america|usa|washington|age|vaccination_status|community_status
			MuVs/Washington.USA/1.17/FH8[G]|2017.011|2017-01-05|north_america|usa|washington|age|vaccination_status|community_status
			MuVs/Washington.USA/1.17/FH77[G]|2017.027|2017-01-11|north_america|usa|washington|age|vaccination_status|community_status
			MuVs/Washington.USA/2.17/FH47[G]|2017.027|2017-01-11|north_america|usa|washington|age|vaccination_status|community_status
			MuVs/Washington.USA/1.17/FH29[G]|2017.025|2017-01-10|north_america|usa|washington|age|vaccination_status|community_status
			MuVs/Washington.USA/2.17/FH26[G]|2017.03|2017-01-12|north_america|usa|washington|age|vaccination_status|community_status
			MuVs/Washington.USA/2.17/FH66[G]|2017.033|2017-01-13|north_america|usa|washington|age|vaccination_status|community_status
			MuVs/Washington.USA/2.17/FH54[G]|2017.03|2017-01-12|north_america|usa|washington|age|vaccination_status|community_status
			MuVs/Washington.USA/2.17/FH21[G]|2017.033|2017-01-13|north_america|usa|washington|age|vaccination_status|community_status
			MuVs/Washington.USA/2.17/FH22[G]|2017.044|2017-01-17|north_america|usa|washington|age|vaccination_status|community_status
			MuVs/Washington.USA/3.17/FH67[G]|2017.044|2017-01-17|north_america|usa|washington|age|vaccination_status|community_status
			MuVs/Washington.USA/2.17/FH23[G]|2017.033|2017-01-13|north_america|usa|washington|age|vaccination_status|community_status
			MuVs/Washington.USA/3.17/FH24[G]|2017.049|2017-01-19|north_america|usa|washington|age|vaccination_status|community_status
			MuVs/Washington.USA/3.17/FH25[G]|2017.052|2017-01-20|north_america|usa|washington|age|vaccination_status|community_status
			MuVs/Washington.USA/4.17/FH68[G]|2017.068|2017-01-26|north_america|usa|washington|age|vaccination_status|community_status
			MuVs/Washington.USA/4.17/FH48[G]|2017.074|2017-01-28|north_america|usa|washington|age|vaccination_status|community_status
			MuVs/Washington.USA/4.17/FH70[G]|2017.079|2017-01-30|north_america|usa|washington|age|vaccination_status|community_status
			MuVs/Washington.USA/4.17/FH71[G]|2017.079|2017-01-30|north_america|usa|washington|age|vaccination_status|community_status
			MuVs/Washington.USA/5.17/FH27[G]|2017.079|2017-01-30|north_america|usa|washington|age|vaccination_status|community_status
			MuVs/Washington.USA/5.17/FH72[G]|2017.085|2017-02-01|north_america|usa|washington|age|vaccination_status|community_status
			MuVs/Washington.USA/5.17/FH9[G]|2017.082|2017-01-31|north_america|usa|washington|age|vaccination_status|community_status
			MuVs/Washington.USA/4.17/FH49[G]|2017.082|2017-01-31|north_america|usa|washington|age|vaccination_status|community_status
			Washington.USA/2017158/5.17/4/G|2017.099|2017-02-06|north_america|usa|washington|59|unknown|Not_Marshallese
			Washington.USA/2017165/6.17/G|2017.099|2017-02-06|north_america|usa|washington|54|unknown|Not_Marshallese
			MuVs/Washington.USA/5.17/FH30[G]|2017.088|2017-02-02|north_america|usa|washington|age|vaccination_status|community_status
			MuVs/Washington.USA/5.17/FH10[G]|2017.093|2017-02-04|north_america|usa|washington|age|vaccination_status|community_status
			MuVs/Washington.USA/5.17/FH11[G]|2017.104|2017-02-08|north_america|usa|washington|age|vaccination_status|community_status
			MuVs/Washington.USA/6.17/FH12[G]|2017.104|2017-02-08|north_america|usa|washington|age|vaccination_status|community_status
			MuVs/Washington.USA/6.17/FH13[G]|2017.118|2017-02-13|north_america|usa|washington|age|vaccination_status|community_status
			MuVs/Washington.USA/6.17/FH14[G]|2017.104|2017-02-08|north_america|usa|washington|age|vaccination_status|community_status
			MuVs/Washington.USA/7.17/FH15[G]|2017.123|2017-02-15|north_america|usa|washington|age|vaccination_status|community_status
			Washington.USA/2017217/9.17/G|2017.159|2017-02-28|north_america|usa|washington|21|vaccinated|Not_Marshallese
			MuVs/Washington.USA/8.17/FH17[G]|2017.145|2017-02-23|north_america|usa|washington|age|vaccination_status|community_status
			MuVs/Washington.USA/9.17/FH31[G]|2017.162|2017-03-01|north_america|usa|washington|age|vaccination_status|community_status
			MuVs/Washington.USA/9.17/FH18[G]|2017.162|2017-03-01|north_america|usa|washington|age|vaccination_status|community_status
			MuVs/Washington.USA/8.17/FH19[G]|2017.159|2017-02-28|north_america|usa|washington|age|vaccination_status|community_status
			MuVs/Washington.USA/10.17/FH52[G]|2017.192|2017-03-12|north_america|usa|washington|age|vaccination_status|community_status
			MuVs/Washington.USA/11.17/FH56[G]|2017.2|2017-03-15|north_america|usa|washington|age|vaccination_status|community_status
			MuVs/Washington.USA/12.17/FH57[G]|2017.219|2017-03-22|north_america|usa|washington|age|vaccination_status|community_status
			MuVs/Washington.USA/12.17/FH34[G]|2017.219|2017-03-22|north_america|usa|washington|age|vaccination_status|community_status
			Washington.USA/2017277/12.17/3/G|2017.225|2017-03-24|north_america|usa|washington|14|unknown|Not_Marshallese
			MuVs/Washington.USA/12.17/FH35[G]|2017.225|2017-03-24|north_america|usa|washington|age|vaccination_status|community_status
			MuVs/Washington.USA/15.17/FH20[G]|2017.279|2017-04-13|north_america|usa|washington|age|vaccination_status|community_status
			MuVs/Washington.USA/16.17/FH36[G]|2017.296|2017-04-19|north_america|usa|washington|age|vaccination_status|community_status
			Washington.USA/2017315/16.17/2/G|2017.307|2017-04-23|north_america|usa|washington|31|vaccinated|Not_Marshallese
			MuVs/Washington.USA/17.17/FH38[G]|2017.312|2017-04-25|north_america|usa|washington|age|vaccination_status|community_status
			MuVs/Washington.USA/17.17/FH39[G]|2017.318|2017-04-27|north_america|usa|washington|age|vaccination_status|community_status
			Washington.USA/2017321/17.17/3/G|2017.323|2017-04-29|north_america|usa|washington|24|vaccinated|Not_Marshallese
			Washington.USA/2017325/17.17/4/G|2017.332|2017-05-02|north_america|usa|washington|34|unknown|Not_Marshallese
			Washington.USA/2017330/19.17/G|2017.353|2017-05-10|north_america|usa|washington|29|unknown|Not_Marshallese
			Washington.USA/2017331/19.17/2/G|2017.359|2017-05-12|north_america|usa|washington|35|unknown|Not_Marshallese
			MuVs/Washington.USA/19.17/FH80[G]|2017.356|2017-05-11|north_america|usa|washington|age|vaccination_status|community_status
			MuVs/Washington.USA/21.17/FH69[G]|2017.386|2017-05-22|north_america|usa|washington|age|vaccination_status|community_status
			MuVs/Washington.USA/20.17/FH81[G]|2017.384|2017-05-21|north_america|usa|washington|age|vaccination_status|community_status
			MuVs/Washington.USA/20.17/FH73[G]|2017.384|2017-05-21|north_america|usa|washington|age|vaccination_status|community_status
			MuVs/Washington.USA/20.17/FH82[G]|2017.386|2017-05-22|north_america|usa|washington|age|vaccination_status|community_status
			MuVs/Washington.USA/22.17/FH74[G]|2017.408|2017-05-30|north_america|usa|washington|age|vaccination_status|community_status
			MuVs/Washington.USA/29.17/FH83[G]|2017.564|2017-07-26|north_america|usa|washington|age|vaccination_status|community_status
			MuVs/Washington.USA/30.17/FH32[G]|2017.562|2017-07-25|north_america|usa|washington|age|vaccination_status|community_status
			MuVs/Washington.USA/50.16/FH33[G]|2016.964|2016-12-19|north_america|usa|washington|age|vaccination_status|community_status
			MuVs/Washington.USA/51.16/FH41[G]|2016.97|2016-12-21|north_america|usa|washington|age|vaccination_status|community_status
			MuVs/Washington.USA/9.17/FH42[G]|2017.175|2017-03-06|north_america|usa|washington|age|vaccination_status|community_status
			MuVs/Washington.USA/10.17/FH43[G]|2017.178|2017-03-07|north_america|usa|washington|age|vaccination_status|community_status
			MuVs/Washington.USA/2.17/FH84[G]|2017.033|2017-01-13|north_america|usa|washington|age|vaccination_status|community_status
			MuVs/Washington.USA/2.17/FH58[G]|2017.033|2017-01-13|north_america|usa|washington|age|vaccination_status|community_status
			MuVs/Washington.USA/3.17/FH59[G]|2017.047|2017-01-18|north_america|usa|washington|age|vaccination_status|community_status
			MuVs/Washington.USA/4.17/FH60[G]|2017.09|2017-02-03|north_america|usa|washington|age|vaccination_status|community_status
			MuVs/Washington.USA/12.17/FH76[G]|2017.219|2017-03-22|north_america|usa|washington|age|vaccination_status|community_status
			MuVs/Washington.USA/7.17/FH61[G]|2017.142|2017-02-22|north_america|usa|washington|age|vaccination_status|community_status
			MuVs/Washington.USA/3.17/FH62[G]|2017.049|2017-01-19|north_america|usa|washington|age|vaccination_status|community_status
			MuVs/Washington.USA/16.17/FH63[G]|2017.301|2017-04-21|north_america|usa|washington|age|vaccination_status|community_status
			MuVs/Washington.USA/49.16/FH158[G]|2016.943|2016-12-11|north_america|usa|washington|age|vaccination_status|community_status
			MuVs/Washington.USA/1.17/FH160[G]|2017.005|2017-01-03|north_america|usa|washington|age|vaccination_status|community_status
			MuVs/Washington.USA/4.17/FH103[G]|2017.077|2017-01-29|north_america|usa|washington|age|vaccination_status|community_status
			MuVs/Washington.USA/5.17/FH161[G]|2017.082|2017-01-31|north_america|usa|washington|age|vaccination_status|community_status
			MuVs/Washington.USA/5.17/FH162[G]|2017.088|2017-02-02|north_america|usa|washington|age|vaccination_status|community_status
			Washington.USA/2017379/5.17/11/G|2017.104|2017-02-08|north_america|usa|washington|21|vaccinated|Not_Marshallese
			MuVs/Washington.USA/6.17/FH105[G]|2017.11|2017-02-10|north_america|usa|washington|age|vaccination_status|community_status
			MuVs/Washington.USA/7.17/FH106[G]|2017.121|2017-02-14|north_america|usa|washington|age|vaccination_status|community_status
			MuVs/Washington.USA/7.17/FH166[G]|2017.134|2017-02-19|north_america|usa|washington|age|vaccination_status|community_status
			Washington.USA/2017383/8.17/6/G|2017.142|2017-02-22|north_america|usa|washington|21|vaccinated|Not_Marshallese
			MuVs/Washington.USA/11.17/FH143[G]|2017.2|2017-03-15|north_america|usa|washington|age|vaccination_status|community_status
			Washington.USA/2017386/11.17/4/G|2017.2|2017-03-15|north_america|usa|washington|29|vaccinated|Not_Marshallese
			Washington.USA/2017387/11.17/5/G|2017.208|2017-03-18|north_america|usa|washington|18|vaccinated|Not_Marshallese
			MuVs/Washington.USA/12.17/FH97[G]|2017.222|2017-03-23|north_america|usa|washington|age|vaccination_status|community_status
			MuVs/Washington.USA/12.17/FH144[G]|2017.233|2017-03-27|north_america|usa|washington|age|vaccination_status|community_status
			Washington.USA/2017391/14.17/G|2017.26|2017-04-06|north_america|usa|washington|47|unvaccinated|Not_Marshallese
			Washington.USA/2017392/14.17/2/G|2017.26|2017-04-06|north_america|usa|washington|1|vaccinated|Not_Marshallese
			MuVs/Washington.USA/15.17/FH146[G]|2017.293|2017-04-18|north_america|usa|washington|age|vaccination_status|community_status
			MuVs/Washington.USA/18.17/FH147[G]|2017.337|2017-05-04|north_america|usa|washington|age|vaccination_status|community_status
			Washington.USA/2017396/19.17/4/G|2017.356|2017-05-11|north_america|usa|washington|39|vaccinated|Not_Marshallese
			MuVs/Washington.USA/20.17/FH148[G]|2017.392|2017-05-24|north_america|usa|washington|age|vaccination_status|community_status
			MuVs/Washington.USA/23.17/FH149[G]|2017.441|2017-06-11|north_america|usa|washington|age|vaccination_status|community_status
			MuVs/Washington.USA/23.17/FH150[G]|2017.444|2017-06-12|north_america|usa|washington|age|vaccination_status|community_status
			Washington.USA/2017401/28.17/G|2017.526|2017-07-12|north_america|usa|washington|13|vaccinated|Not_Marshallese
			MuVs/Washington.USA/16.17/FH152[G]|2017.29|2017-04-17|north_america|usa|washington|age|vaccination_status|community_status
			;
End;
Begin trees;
	Translate
		1 MuVs/Washington.USA/49.16/FH55[G]|2016.932|2016-12-07|north_america|usa|washington|age|vaccination_status|community_status,
		2 MuVs/Washington.USA/48.16/FH1[G]|2016.932|2016-12-07|north_america|usa|washington|age|vaccination_status|community_status,
		3 MuVs/Washington.USA/49.16/FH45[G]|2016.94|2016-12-10|north_america|usa|washington|age|vaccination_status|community_status,
		4 MuVs/Washington.USA/50.16/FH2[G]|2016.948|2016-12-13|north_america|usa|washington|age|vaccination_status|community_status,
		5 MuVs/Washington.USA/50.16/FH3[G]|2016.945|2016-12-12|north_america|usa|washington|age|vaccination_status|community_status,
		6 MuVs/Washington.USA/50.16/FH64[G]|2016.945|2016-12-12|north_america|usa|washington|age|vaccination_status|community_status,
		7 MuVs/Washington.USA/50.16/FH4[G]|2016.948|2016-12-13|north_america|usa|washington|age|vaccination_status|community_status,
		8 MuVs/Washington.USA/51.16/FH46[G]|2016.973|2016-12-22|north_america|usa|washington|age|vaccination_status|community_status,
		9 MuVs/Washington.USA/52.16/FH75[G]|2016.995|2016-12-30|north_america|usa|washington|age|vaccination_status|community_status,
		10 MuVs/Washington.USA/1.17/FH5[G]|2017.005|2017-01-03|north_america|usa|washington|age|vaccination_status|community_status,
		11 MuVs/Washington.USA/52.16/FH28[G]|2016.997|2016-12-31|north_america|usa|washington|age|vaccination_status|community_status,
		12 MuVs/Washington.USA/1.17/FH6[G]|2017.008|2017-01-04|north_america|usa|washington|age|vaccination_status|community_status,
		13 MuVs/Washington.USA/1.17/FH7[G]|2017.014|2017-01-06|north_america|usa|washington|age|vaccination_status|community_status,
		14 MuVs/Washington.USA/1.17/FH65[G]|2017.019|2017-01-08|north_america|usa|washington|age|vaccination_status|community_status,
		15 MuVs/Washington.USA/1.17/FH8[G]|2017.011|2017-01-05|north_america|usa|washington|age|vaccination_status|community_status,
		16 MuVs/Washington.USA/1.17/FH77[G]|2017.027|2017-01-11|north_america|usa|washington|age|vaccination_status|community_status,
		17 MuVs/Washington.USA/2.17/FH47[G]|2017.027|2017-01-11|north_america|usa|washington|age|vaccination_status|community_status,
		18 MuVs/Washington.USA/1.17/FH29[G]|2017.025|2017-01-10|north_america|usa|washington|age|vaccination_status|community_status,
		19 MuVs/Washington.USA/2.17/FH26[G]|2017.03|2017-01-12|north_america|usa|washington|age|vaccination_status|community_status,
		20 MuVs/Washington.USA/2.17/FH66[G]|2017.033|2017-01-13|north_america|usa|washington|age|vaccination_status|community_status,
		21 MuVs/Washington.USA/2.17/FH54[G]|2017.03|2017-01-12|north_america|usa|washington|age|vaccination_status|community_status,
		22 MuVs/Washington.USA/2.17/FH21[G]|2017.033|2017-01-13|north_america|usa|washington|age|vaccination_status|community_status,
		23 MuVs/Washington.USA/2.17/FH22[G]|2017.044|2017-01-17|north_america|usa|washington|age|vaccination_status|community_status,
		24 MuVs/Washington.USA/3.17/FH67[G]|2017.044|2017-01-17|north_america|usa|washington|age|vaccination_status|community_status,
		25 MuVs/Washington.USA/2.17/FH23[G]|2017.033|2017-01-13|north_america|usa|washington|age|vaccination_status|community_status,
		26 MuVs/Washington.USA/3.17/FH24[G]|2017.049|2017-01-19|north_america|usa|washington|age|vaccination_status|community_status,
		27 MuVs/Washington.USA/3.17/FH25[G]|2017.052|2017-01-20|north_america|usa|washington|age|vaccination_status|community_status,
		28 MuVs/Washington.USA/4.17/FH68[G]|2017.068|2017-01-26|north_america|usa|washington|age|vaccination_status|community_status,
		29 MuVs/Washington.USA/4.17/FH48[G]|2017.074|2017-01-28|north_america|usa|washington|age|vaccination_status|community_status,
		30 MuVs/Washington.USA/4.17/FH70[G]|2017.079|2017-01-30|north_america|usa|washington|age|vaccination_status|community_status,
		31 MuVs/Washington.USA/4.17/FH71[G]|2017.079|2017-01-30|north_america|usa|washington|age|vaccination_status|community_status,
		32 MuVs/Washington.USA/5.17/FH27[G]|2017.079|2017-01-30|north_america|usa|washington|age|vaccination_status|community_status,
		33 MuVs/Washington.USA/5.17/FH72[G]|2017.085|2017-02-01|north_america|usa|washington|age|vaccination_status|community_status,
		34 MuVs/Washington.USA/5.17/FH9[G]|2017.082|2017-01-31|north_america|usa|washington|age|vaccination_status|community_status,
		35 MuVs/Washington.USA/4.17/FH49[G]|2017.082|2017-01-31|north_america|usa|washington|age|vaccination_status|community_status,
		36 Washington.USA/2017158/5.17/4/G|2017.099|2017-02-06|north_america|usa|washington|59|unknown|Not_Marshallese,
		37 Washington.USA/2017165/6.17/G|2017.099|2017-02-06|north_america|usa|washington|54|unknown|Not_Marshallese,
		38 MuVs/Washington.USA/5.17/FH30[G]|2017.088|2017-02-02|north_america|usa|washington|age|vaccination_status|community_status,
		39 MuVs/Washington.USA/5.17/FH10[G]|2017.093|2017-02-04|north_america|usa|washington|age|vaccination_status|community_status,
		40 MuVs/Washington.USA/5.17/FH11[G]|2017.104|2017-02-08|north_america|usa|washington|age|vaccination_status|community_status,
		41 MuVs/Washington.USA/6.17/FH12[G]|2017.104|2017-02-08|north_america|usa|washington|age|vaccination_status|community_status,
		42 MuVs/Washington.USA/6.17/FH13[G]|2017.118|2017-02-13|north_america|usa|washington|age|vaccination_status|community_status,
		43 MuVs/Washington.USA/6.17/FH14[G]|2017.104|2017-02-08|north_america|usa|washington|age|vaccination_status|community_status,
		44 MuVs/Washington.USA/7.17/FH15[G]|2017.123|2017-02-15|north_america|usa|washington|age|vaccination_status|community_status,
		45 Washington.USA/2017217/9.17/G|2017.159|2017-02-28|north_america|usa|washington|21|vaccinated|Not_Marshallese,
		46 MuVs/Washington.USA/8.17/FH17[G]|2017.145|2017-02-23|north_america|usa|washington|age|vaccination_status|community_status,
		47 MuVs/Washington.USA/9.17/FH31[G]|2017.162|2017-03-01|north_america|usa|washington|age|vaccination_status|community_status,
		48 MuVs/Washington.USA/9.17/FH18[G]|2017.162|2017-03-01|north_america|usa|washington|age|vaccination_status|community_status,
		49 MuVs/Washington.USA/8.17/FH19[G]|2017.159|2017-02-28|north_america|usa|washington|age|vaccination_status|community_status,
		50 MuVs/Washington.USA/10.17/FH52[G]|2017.192|2017-03-12|north_america|usa|washington|age|vaccination_status|community_status,
		51 MuVs/Washington.USA/11.17/FH56[G]|2017.2|2017-03-15|north_america|usa|washington|age|vaccination_status|community_status,
		52 MuVs/Washington.USA/12.17/FH57[G]|2017.219|2017-03-22|north_america|usa|washington|age|vaccination_status|community_status,
		53 MuVs/Washington.USA/12.17/FH34[G]|2017.219|2017-03-22|north_america|usa|washington|age|vaccination_status|community_status,
		54 Washington.USA/2017277/12.17/3/G|2017.225|2017-03-24|north_america|usa|washington|14|unknown|Not_Marshallese,
		55 MuVs/Washington.USA/12.17/FH35[G]|2017.225|2017-03-24|north_america|usa|washington|age|vaccination_status|community_status,
		56 MuVs/Washington.USA/15.17/FH20[G]|2017.279|2017-04-13|north_america|usa|washington|age|vaccination_status|community_status,
		57 MuVs/Washington.USA/16.17/FH36[G]|2017.296|2017-04-19|north_america|usa|washington|age|vaccination_status|community_status,
		58 Washington.USA/2017315/16.17/2/G|2017.307|2017-04-23|north_america|usa|washington|31|vaccinated|Not_Marshallese,
		59 MuVs/Washington.USA/17.17/FH38[G]|2017.312|2017-04-25|north_america|usa|washington|age|vaccination_status|community_status,
		60 MuVs/Washington.USA/17.17/FH39[G]|2017.318|2017-04-27|north_america|usa|washington|age|vaccination_status|community_status,
		61 Washington.USA/2017321/17.17/3/G|2017.323|2017-04-29|north_america|usa|washington|24|vaccinated|Not_Marshallese,
		62 Washington.USA/2017325/17.17/4/G|2017.332|2017-05-02|north_america|usa|washington|34|unknown|Not_Marshallese,
		63 Washington.USA/2017330/19.17/G|2017.353|2017-05-10|north_america|usa|washington|29|unknown|Not_Marshallese,
		64 Washington.USA/2017331/19.17/2/G|2017.359|2017-05-12|north_america|usa|washington|35|unknown|Not_Marshallese,
		65 MuVs/Washington.USA/19.17/FH80[G]|2017.356|2017-05-11|north_america|usa|washington|age|vaccination_status|community_status,
		66 MuVs/Washington.USA/21.17/FH69[G]|2017.386|2017-05-22|north_america|usa|washington|age|vaccination_status|community_status,
		67 MuVs/Washington.USA/20.17/FH81[G]|2017.384|2017-05-21|north_america|usa|washington|age|vaccination_status|community_status,
		68 MuVs/Washington.USA/20.17/FH73[G]|2017.384|2017-05-21|north_america|usa|washington|age|vaccination_status|community_status,
		69 MuVs/Washington.USA/20.17/FH82[G]|2017.386|2017-05-22|north_america|usa|washington|age|vaccination_status|community_status,
		70 MuVs/Washington.USA/22.17/FH74[G]|2017.408|2017-05-30|north_america|usa|washington|age|vaccination_status|community_status,
		71 MuVs/Washington.USA/29.17/FH83[G]|2017.564|2017-07-26|north_america|usa|washington|age|vaccination_status|community_status,
		72 MuVs/Washington.USA/30.17/FH32[G]|2017.562|2017-07-25|north_america|usa|washington|age|vaccination_status|community_status,
		73 MuVs/Washington.USA/50.16/FH33[G]|2016.964|2016-12-19|north_america|usa|washington|age|vaccination_status|community_status,
		74 MuVs/Washington.USA/51.16/FH41[G]|2016.97|2016-12-21|north_america|usa|washington|age|vaccination_status|community_status,
		75 MuVs/Washington.USA/9.17/FH42[G]|2017.175|2017-03-06|north_america|usa|washington|age|vaccination_status|community_status,
		76 MuVs/Washington.USA/10.17/FH43[G]|2017.178|2017-03-07|north_america|usa|washington|age|vaccination_status|community_status,
		77 MuVs/Washington.USA/2.17/FH84[G]|2017.033|2017-01-13|north_america|usa|washington|age|vaccination_status|community_status,
		78 MuVs/Washington.USA/2.17/FH58[G]|2017.033|2017-01-13|north_america|usa|washington|age|vaccination_status|community_status,
		79 MuVs/Washington.USA/3.17/FH59[G]|2017.047|2017-01-18|north_america|usa|washington|age|vaccination_status|community_status,
		80 MuVs/Washington.USA/4.17/FH60[G]|2017.09|2017-02-03|north_america|usa|washington|age|vaccination_status|community_status,
		81 MuVs/Washington.USA/12.17/FH76[G]|2017.219|2017-03-22|north_america|usa|washington|age|vaccination_status|community_status,
		82 MuVs/Washington.USA/7.17/FH61[G]|2017.142|2017-02-22|north_america|usa|washington|age|vaccination_status|community_status,
		83 MuVs/Washington.USA/3.17/FH62[G]|2017.049|2017-01-19|north_america|usa|washington|age|vaccination_status|community_status,
		84 MuVs/Washington.USA/16.17/FH63[G]|2017.301|2017-04-21|north_america|usa|washington|age|vaccination_status|community_status,
		85 MuVs/Washington.USA/49.16/FH158[G]|2016.943|2016-12-11|north_america|usa|washington|age|vaccination_status|community_status,
		86 MuVs/Washington.USA/1.17/FH160[G]|2017.005|2017-01-03|north_america|usa|washington|age|vaccination_status|community_status,
		87 MuVs/Washington.USA/4.17/FH103[G]|2017.077|2017-01-29|north_america|usa|washington|age|vaccination_status|community_status,
		88 MuVs/Washington.USA/5.17/FH161[G]|2017.082|2017-01-31|north_america|usa|washington|age|vaccination_status|community_status,
		89 MuVs/Washington.USA/5.17/FH162[G]|2017.088|2017-02-02|north_america|usa|washington|age|vaccination_status|community_status,
		90 Washington.USA/2017379/5.17/11/G|2017.104|2017-02-08|north_america|usa|washington|21|vaccinated|Not_Marshallese,
		91 MuVs/Washington.USA/6.17/FH105[G]|2017.11|2017-02-10|north_america|usa|washington|age|vaccination_status|community_status,
		92 MuVs/Washington.USA/7.17/FH106[G]|2017.121|2017-02-14|north_america|usa|washington|age|vaccination_status|community_status,
		93 MuVs/Washington.USA/7.17/FH166[G]|2017.134|2017-02-19|north_america|usa|washington|age|vaccination_status|community_status,
		94 Washington.USA/2017383/8.17/6/G|2017.142|2017-02-22|north_america|usa|washington|21|vaccinated|Not_Marshallese,
		95 MuVs/Washington.USA/11.17/FH143[G]|2017.2|2017-03-15|north_america|usa|washington|age|vaccination_status|community_status,
		96 Washington.USA/2017386/11.17/4/G|2017.2|2017-03-15|north_america|usa|washington|29|vaccinated|Not_Marshallese,
		97 Washington.USA/2017387/11.17/5/G|2017.208|2017-03-18|north_america|usa|washington|18|vaccinated|Not_Marshallese,
		98 MuVs/Washington.USA/12.17/FH97[G]|2017.222|2017-03-23|north_america|usa|washington|age|vaccination_status|community_status,
		99 MuVs/Washington.USA/12.17/FH144[G]|2017.233|2017-03-27|north_america|usa|washington|age|vaccination_status|community_status,
		100 Washington.USA/2017391/14.17/G|2017.26|2017-04-06|north_america|usa|washington|47|unvaccinated|Not_Marshallese,
		101 Washington.USA/2017392/14.17/2/G|2017.26|2017-04-06|north_america|usa|washington|1|vaccinated|Not_Marshallese,
		102 MuVs/Washington.USA/15.17/FH146[G]|2017.293|2017-04-18|north_america|usa|washington|age|vaccination_status|community_status,
		103 MuVs/Washington.USA/18.17/FH147[G]|2017.337|2017-05-04|north_america|usa|washington|age|vaccination_status|community_status,
		104 Washington.USA/2017396/19.17/4/G|2017.356|2017-05-11|north_america|usa|washington|39|vaccinated|Not_Marshallese,
		105 MuVs/Washington.USA/20.17/FH148[G]|2017.392|2017-05-24|north_america|usa|washington|age|vaccination_status|community_status,
		106 MuVs/Washington.USA/23.17/FH149[G]|2017.441|2017-06-11|north_america|usa|washington|age|vaccination_status|community_status,
		107 MuVs/Washington.USA/23.17/FH150[G]|2017.444|2017-06-12|north_america|usa|washington|age|vaccination_status|community_status,
		108 Washington.USA/2017401/28.17/G|2017.526|2017-07-12|north_america|usa|washington|13|vaccinated|Not_Marshallese,
		109 MuVs/Washington.USA/16.17/FH152[G]|2017.29|2017-04-17|north_america|usa|washington|age|vaccination_status|community_status
;
tree STATE_0 = (((((((1[&Marshallese=0,Not_Marshallese=1,Outside=0,max=Not_Marshallese]:0.002340838085317598,(((33[&Marshallese=1,Not_Marshallese=0,Outside=0,max=Marshallese]:0.003237893706959094,(43[&Marshallese=1,Not_Marshallese=0,Outside=0,max=Marshallese]:0.01958079996469575,90[&Marshallese=0,Not_Marshallese=1,Outside=0,max=Not_Marshallese]:0.01958079996469575)[&Marshallese=0.997,Not_Marshall…
tree STATE_50000 = (((((((((1[&Marshallese=0,Not_Marshallese=1,Outside=0,max=Not_Marshallese]:0.3605959279404606,87[&Marshallese=0,Not_Marshallese=1,Outside=0,max=Not_Marshallese]:0.5055959279404424)[&Marshallese=0.990,Not_Marshallese=0.010,Outside=0.000,max=Marshallese]:0.03750133760432328,((3[&Marshallese=0,Not_Marshallese=1,Outside=0,max=Not_Marshallese]:0.1106339938457156,(4[&Marshallese=1,No…
tree STATE_100000 = ((((((((1[&Marshallese=0,Not_Marshallese=1,Outside=0,max=Not_Marshallese]:0.28176240356486115,(((6[&Marshallese=1,Not_Marshallese=0,Outside=0,max=Marshallese]:0.08819469644712341,(25[&Marshallese=1,Not_Marshallese=0,Outside=0,max=Marshallese]:0.04097335648109468,31[&Marshallese=0,Not_Marshallese=1,Outside=0,max=Not_Marshallese]:0.0869733564811438)[&Marshallese=0.996,Not_Marsha…
tree STATE_150000 = (((((((((((1[&Marshallese=0,Not_Marshallese=1,Outside=0,max=Not_Marshallese]:0.05754478023265386,((40[&Marshallese=0,Not_Marshallese=1,Outside=0,max=Not_Marshallese]:0.131932190162651,(67[&Marshallese=1,Not_Marshallese=0,Outside=0,max=Marshallese]:0.12968401804730734,69[&Marshallese=0,Not_Marshallese=1,Outside=0,max=Not_Marshallese]:0.13168401804726004)[&Marshallese=0.946,Not_…
tree STATE_200000 = ((((((((1[&Marshallese=0,Not_Marshallese=1,Outside=0,max=Not_Marshallese]:0.04414157609328406,8[&Marshallese=0,Not_Marshallese=1,Outside=0,max=Not_Marshallese]:0.08514157609322404)[&Marshallese=0.011,Not_Marshallese=0.989,Outside=0.000,max=Not_Marshallese]:0.004924741130506449,(10[&Marshallese=0,Not_Marshallese=1,Outside=0,max=Not_Marshallese]:0.1125561884183921,(((40[&Marshal…
tree STATE_250000 = ((((((((((((1[&Marshallese=0,Not_Marshallese=1,Outside=0,max=Not_Marshallese]:0.08456836960037217,16[&Marshallese=1,Not_Marshallese=0,Outside=0,max=Marshallese]:0.17956836960039946)[&Marshallese=0.993,Not_Marshallese=0.007,Outside=0.000,max=Marshallese]:0.004159216287912715,(((6[&Marshallese=1,Not_Marshallese=0,Outside=0,max=Marshallese]:0.02784397322286336,46[&Marshallese=1,N…
tree STATE_300000 = ((((((((((1[&Marshallese=0,Not_Marshallese=1,Outside=0,max=Not_Marshallese]:0.08273476430604876,(2[&Marshallese=1,Not_Marshallese=0,Outside=0,max=Marshallese]:0.035445877107938784,85[&Marshallese=0,Not_Marshallese=1,Outside=0,max=Not_Marshallese]:0.04644587710790604)[&Marshallese=0.947,Not_Marshallese=0.053,Outside=0.000,max=Marshallese]:0.047288887198109975)[&Marshallese=0.94…
tree STATE_350000 = (((((((((1[&Marshallese=0,Not_Marshallese=1,Outside=0,max=Not_Marshallese]:0.13030726044762075,(3[&Marshallese=0,Not_Marshallese=1,Outside=0,max=Not_Marshallese]:0.06235704139775666,((4[&Marshallese=1,Not_Marshallese=0,Outside=0,max=Marshallese]:0.00996880737246797,(26[&Marshallese=1,Not_Marshallese=0,Outside=0,max=Marshallese]:0.01152415021087394,(35[&Marshallese=1,Not_Marsha…
tree STATE_400000 = (((((((((1[&Marshallese=0,Not_Marshallese=1,Outside=0,max=Not_Marshallese]:0.0923884017706329,((18[&Marshallese=1,Not_Marshallese=0,Outside=0,max=Marshallese]:0.14353177744128742,(19[&Marshallese=1,Not_Marshallese=0,Outside=0,max=Marshallese]:0.03598717518647032,(39[&Marshallese=1,Not_Marshallese=0,Outside=0,max=Marshallese]:0.04387838018928891,(75[&Marshallese=1,Not_Marshalle…
tree STATE_450000 = ((((((((((1[&Marshallese=0,Not_Marshallese=1,Outside=0,max=Not_Marshallese]:0.15146122744191415,(((9[&Marshallese=1,Not_Marshallese=0,Outside=0,max=Marshallese]:0.09962404451105156,86[&Marshallese=0,Not_Marshallese=1,Outside=0,max=Not_Marshallese]:0.10962404451126984)[&Marshallese=1.000,Not_Marshallese=0.000,Outside=0.000,max=Marshallese]:3.86909653991907E-4,((39[&Marshallese=…
tree STATE_500000 = (((((((((1[&Marshallese=0,Not_Marshallese=1,Outside=0,max=Not_Marshallese]:0.1884413487473655,((7[&Marshallese=0,Not_Marshallese=1,Outside=0,max=Not_Marshallese]:0.13783453737975315,92[&Marshallese=0,Not_Marshallese=1,Outside=0,max=Not_Marshallese]:0.31083453737975497)[&Marshallese=0.994,Not_Marshallese=0.006,Outside=0.000,max=Marshallese]:0.0056201364534669285,((9[&Marshalles…
tree STATE_550000 = (((((((((1[&Marshallese=0,Not_Marshallese=1,Outside=0,max=Not_Marshallese]:0.123326037076679,(20[&Marshallese=0,Not_Marshallese=1,Outside=0,max=Not_Marshallese]:0.19357277477541568,73[&Marshallese=1,Not_Marshallese=0,Outside=0,max=Marshallese]:0.1245727747754557)[&Marshallese=0.940,Not_Marshallese=0.060,Outside=0.000,max=Marshallese]:0.03075326230114872)[&Marshallese=0.943,Not…
tree STATE_600000 = (((((((((1[&Marshallese=0,Not_Marshallese=1,Outside=0,max=Not_Marshallese]:0.1493346424878793,((((19[&Marshallese=1,Not_Marshallese=0,Outside=0,max=Marshallese]:0.014972166265027065,(((67[&Marshallese=1,Not_Marshallese=0,Outside=0,max=Marshallese]:0.14276166039048316,69[&Marshallese=0,Not_Marshallese=1,Outside=0,max=Not_Marshallese]:0.14476166039043586)[&Marshallese=0.997,Not_…
tree STATE_650000 = (((((((((((1[&Marshallese=0,Not_Marshallese=1,Outside=0,max=Not_Marshallese]:0.10155365062536825,((((6[&Marshallese=1,Not_Marshallese=0,Outside=0,max=Marshallese]:0.0294018227395626,((11[&Marshallese=1,Not_Marshallese=0,Outside=0,max=Marshallese]:0.020140912860174498,46[&Marshallese=1,Not_Marshallese=0,Outside=0,max=Marshallese]:0.16814091286008537)[&Marshallese=1.000,Not_Mars…
tree STATE_700000 = (((((((((((1[&Marshallese=0,Not_Marshallese=1,Outside=0,max=Not_Marshallese]:0.10225015220319533,73[&Marshallese=1,Not_Marshallese=0,Outside=0,max=Marshallese]:0.13425015220312075)[&Marshallese=0.994,Not_Marshallese=0.006,Outside=0.000,max=Marshallese]:0.00526632323879439,(((((9[&Marshallese=1,Not_Marshallese=0,Outside=0,max=Marshallese]:0.004130411461281014,(67[&Marshallese=1…
tree STATE_750000 = ((((((((((1[&Marshallese=0,Not_Marshallese=1,Outside=0,max=Not_Marshallese]:0.1186274895133772,((7[&Marshallese=0,Not_Marshallese=1,Outside=0,max=Not_Marshallese]:0.07656680841084307,16[&Marshallese=1,Not_Marshallese=0,Outside=0,max=Marshallese]:0.15556680841079396)[&Marshallese=0.925,Not_Marshallese=0.075,Outside=0.000,max=Marshallese]:0.0012823847949040568,(((9[&Marshallese=…
tree STATE_800000 = ((((((((((1[&Marshallese=0,Not_Marshallese=1,Outside=0,max=Not_Marshallese]:0.04177716418949673,(18[&Marshallese=1,Not_Marshallese=0,Outside=0,max=Marshallese]:0.07748822116388954,73[&Marshallese=1,Not_Marshallese=0,Outside=0,max=Marshallese]:0.01648822116374038)[&Marshallese=1.000,Not_Marshallese=0.000,Outside=0.000,max=Marshallese]:0.05728894302568177)[&Marshallese=0.974,Not…
tree STATE_850000 = ((((((((((1[&Marshallese=0,Not_Marshallese=1,Outside=0,max=Not_Marshallese]:0.17835917846630034,(3[&Marshallese=0,Not_Marshallese=1,Outside=0,max=Not_Marshallese]:0.12572860464784608,((4[&Marshallese=1,Not_Marshallese=0,Outside=0,max=Marshallese]:0.003557529067127252,((26[&Marshallese=1,Not_Marshallese=0,Outside=0,max=Marshallese]:0.00262479731158638,(51[&Marshallese=0,Not_Mar…
tree STATE_900000 = ((((((((((((1[&Marshallese=0,Not_Marshallese=1,Outside=0,max=Not_Marshallese]:0.12111776042769984,(10[&Marshallese=0,Not_Marshallese=1,Outside=0,max=Not_Marshallese]:0.06189027255677715,(16[&Marshallese=1,Not_Marshallese=0,Outside=0,max=Marshallese]:0.06888767106272553,(75[&Marshallese=1,Not_Marshallese=0,Outside=0,max=Marshallese]:6.972078838991536E-4,76[&Marshallese=1,Not_Ma…
tree STATE_950000 = ((((((((((1[&Marshallese=0,Not_Marshallese=1,Outside=0,max=Not_Marshallese]:0.13727715890011338,((3[&Marshallese=0,Not_Marshallese=1,Outside=0,max=Not_Marshallese]:0.09130701936716268,(4[&Marshallese=1,Not_Marshallese=0,Outside=0,max=Marshallese]:0.02391829691098757,((56[&Marshallese=1,Not_Marshallese=0,Outside=0,max=Marshallese]:0.05933720374588042,(60[&Marshallese=1,Not_Mars…
tree STATE_1000000 = ((((((((((((1[&Marshallese=0,Not_Marshallese=1,Outside=0,max=Not_Marshallese]:0.08872169660273133,73[&Marshallese=1,Not_Marshallese=0,Outside=0,max=Marshallese]:0.12072169660265675)[&Marshallese=0.997,Not_Marshallese=0.003,Outside=0.000,max=Marshallese]:0.005731115440358536,((9[&Marshallese=1,Not_Marshallese=0,Outside=0,max=Marshallese]:0.05797889408269752,10[&Marshallese=0,N…
tree STATE_1050000 = (((((((((1[&Marshallese=0,Not_Marshallese=1,Outside=0,max=Not_Marshallese]:0.23989666303708834,(7[&Marshallese=0,Not_Marshallese=1,Outside=0,max=Not_Marshallese]:0.19523125903839877,(((9[&Marshallese=1,Not_Marshallese=0,Outside=0,max=Marshallese]:0.05092714900263107,(((19[&Marshallese=1,Not_Marshallese=0,Outside=0,max=Marshallese]:0.006862949044928901,98[&Marshallese=0,Not_Ma…
tree STATE_1100000 = (((((((((((1[&Marshallese=0,Not_Marshallese=1,Outside=0,max=Not_Marshallese]:0.01598077910021345,(3[&Marshallese=0,Not_Marshallese=1,Outside=0,max=Not_Marshallese]:0.015249613457117839,(4[&Marshallese=1,Not_Marshallese=0,Outside=0,max=Marshallese]:0.013780704940553279,((26[&Marshallese=1,Not_Marshallese=0,Outside=0,max=Marshallese]:0.06242527382591301,(35[&Marshallese=1,Not_M…
tree STATE_1150000 = (((((((1[&Marshallese=0,Not_Marshallese=1,Outside=0,max=Not_Marshallese]:0.0429643689668443,7[&Marshallese=0,Not_Marshallese=1,Outside=0,max=Not_Marshallese]:0.0589643689669207)[&Marshallese=0.325,Not_Marshallese=0.675,Outside=0.000,max=Not_Marshallese]:0.07729409601088055,((3[&Marshallese=0,Not_Marshallese=1,Outside=0,max=Not_Marshallese]:0.023841454622864022,((56[&Marshalle…
tree STATE_1200000 = (((((((((((1[&Marshallese=0,Not_Marshallese=1,Outside=0,max=Not_Marshallese]:0.17010616743893792,3[&Marshallese=0,Not_Marshallese=1,Outside=0,max=Not_Marshallese]:0.17810616743897612)[&Marshallese=0.822,Not_Marshallese=0.178,Outside=0.000,max=Marshallese]:0.02857311033726906,((4[&Marshallese=1,Not_Marshallese=0,Outside=0,max=Marshallese]:0.07346776731939975,((56[&Marshallese=…
tree STATE_1250000 = ((((((((1[&Marshallese=0,Not_Marshallese=1,Outside=0,max=Not_Marshallese]:0.2302339525355832,(6[&Marshallese=1,Not_Marshallese=0,Outside=0,max=Marshallese]:0.10452021549119372,(((((((11[&Marshallese=1,Not_Marshallese=0,Outside=0,max=Marshallese]:0.02017757144322674,78[&Marshallese=1,Not_Marshallese=0,Outside=0,max=Marshallese]:0.05617757144305757)[&Marshallese=1.000,Not_Marsh…
tree STATE_1300000 = (((((((((((1[&Marshallese=0,Not_Marshallese=1,Outside=0,max=Not_Marshallese]:0.20815450402735347,(5[&Marshallese=0,Not_Marshallese=1,Outside=0,max=Not_Marshallese]:0.1264816103011822,(((((13[&Marshallese=1,Not_Marshallese=0,Outside=0,max=Marshallese]:0.003565349607161039,28[&Marshallese=1,Not_Marshallese=0,Outside=0,max=Marshallese]:0.05756534960724835)[&Marshallese=1.000,Not…
tree STATE_1350000 = (((((((((1[&Marshallese=0,Not_Marshallese=1,Outside=0,max=Not_Marshallese]:0.22794485523518115,92[&Marshallese=0,Not_Marshallese=1,Outside=0,max=Not_Marshallese]:0.41694485523525937)[&Marshallese=0.959,Not_Marshallese=0.041,Outside=0.000,max=Marshallese]:0.08779338278919013,(((((3[&Marshallese=0,Not_Marshallese=1,Outside=0,max=Not_Marshallese]:0.023511800396662008,((4[&Marsha…
tree STATE_1400000 = (((((((((((1[&Marshallese=0,Not_Marshallese=1,Outside=0,max=Not_Marshallese]:0.10550740808888703,40[&Marshallese=0,Not_Marshallese=1,Outside=0,max=Not_Marshallese]:0.2775074080889125)[&Marshallese=0.997,Not_Marshallese=0.003,Outside=0.000,max=Marshallese]:0.002827482446385643,(5[&Marshallese=0,Not_Marshallese=1,Outside=0,max=Not_Marshallese]:0.0941658866199252,(((13[&Marshall…
tree STATE_1450000 = ((((((((((1[&Marshallese=0,Not_Marshallese=1,Outside=0,max=Not_Marshallese]:0.13899197063397462,((3[&Marshallese=0,Not_Marshallese=1,Outside=0,max=Not_Marshallese]:0.007208428394544275,4[&Marshallese=1,Not_Marshallese=0,Outside=0,max=Marshallese]:0.015208428394582474)[&Marshallese=0.996,Not_Marshallese=0.004,Outside=0.000,max=Marshallese]:0.04532465533760266,((26[&Marshallese…
tree STATE_1500000 = (((((((((1[&Marshallese=0,Not_Marshallese=1,Outside=0,max=Not_Marshallese]:0.08706590631631217,(2[&Marshallese=1,Not_Marshallese=0,Outside=0,max=Marshallese]:0.023685540351033763,85[&Marshallese=0,Not_Marshallese=1,Outside=0,max=Not_Marshallese]:0.03468554035100102)[&Marshallese=0.912,Not_Marshallese=0.088,Outside=0.000,max=Marshallese]:0.0633803659652784)[&Marshallese=0.851,…
tree STATE_1550000 = (((((((((((((1[&Marshallese=0,Not_Marshallese=1,Outside=0,max=Not_Marshallese]:0.04560002322554002,((10[&Marshallese=0,Not_Marshallese=1,Outside=0,max=Not_Marshallese]:0.024408763462196337,86[&Marshallese=0,Not_Marshallese=1,Outside=0,max=Not_Marshallese]:0.024408763462196337)[&Marshallese=0.004,Not_Marshallese=0.996,Outside=0.000,max=Not_Marshallese]:0.04933202325093555,20[&…
tree STATE_1600000 = (((((((((((((1[&Marshallese=0,Not_Marshallese=1,Outside=0,max=Not_Marshallese]:0.089324671770875,((9[&Marshallese=1,Not_Marshallese=0,Outside=0,max=Marshallese]:0.06929956673247939,((19[&Marshallese=1,Not_Marshallese=0,Outside=0,max=Marshallese]:0.037604911999347346,((39[&Marshallese=1,Not_Marshallese=0,Outside=0,max=Marshallese]:0.02698967989120099,(67[&Marshallese=1,Not_Mar…
tree STATE_1650000 = ((((((((((((1[&Marshallese=0,Not_Marshallese=1,Outside=0,max=Not_Marshallese]:0.07141769949292731,10[&Marshallese=0,Not_Marshallese=1,Outside=0,max=Not_Marshallese]:0.14441769949302008)[&Marshallese=0.825,Not_Marshallese=0.175,Outside=0.000,max=Marshallese]:0.021001074296993272,(7[&Marshallese=0,Not_Marshallese=1,Outside=0,max=Not_Marshallese]:0.012465001867505654,((75[&Marsh…
tree STATE_1700000 = (((((((((1[&Marshallese=0,Not_Marshallese=1,Outside=0,max=Not_Marshallese]:0.12054427966134229,((3[&Marshallese=0,Not_Marshallese=1,Outside=0,max=Not_Marshallese]:0.024821941739418207,(4[&Marshallese=1,Not_Marshallese=0,Outside=0,max=Marshallese]:0.027366820849268003,((26[&Marshallese=1,Not_Marshallese=0,Outside=0,max=Marshallese]:0.015006365133592658,(35[&Marshallese=1,Not_M…
tree STATE_1750000 = (((((((((1[&Marshallese=0,Not_Marshallese=1,Outside=0,max=Not_Marshallese]:0.08841089795967827,(3[&Marshallese=0,Not_Marshallese=1,Outside=0,max=Not_Marshallese]:0.08666805834678881,((4[&Marshallese=1,Not_Marshallese=0,Outside=0,max=Marshallese]:0.009955413500137289,((((56[&Marshallese=1,Not_Marshallese=0,Outside=0,max=Marshallese]:0.039573524224175594,(66[&Marshallese=1,Not_…
tree STATE_1800000 = (((((((((1[&Marshallese=0,Not_Marshallese=1,Outside=0,max=Not_Marshallese]:0.09962127436741486,7[&Marshallese=0,Not_Marshallese=1,Outside=0,max=Not_Marshallese]:0.11562127436749126)[&Marshallese=0.913,Not_Marshallese=0.087,Outside=0.000,max=Marshallese]:0.06495443361650188,((8[&Marshallese=0,Not_Marshallese=1,Outside=0,max=Not_Marshallese]:0.07516055511592434,((10[&Marshalles…
tree STATE_1850000 = ((((((((((1[&Marshallese=0,Not_Marshallese=1,Outside=0,max=Not_Marshallese]:0.1820030416198698,(67[&Marshallese=1,Not_Marshallese=0,Outside=0,max=Marshallese]:0.3793793962386143,69[&Marshallese=0,Not_Marshallese=1,Outside=0,max=Not_Marshallese]:0.381379396238567)[&Marshallese=0.309,Not_Marshallese=0.691,Outside=0.000,max=Not_Marshallese]:0.2546236453812537)[&Marshallese=0.848…
tree STATE_1900000 = (((((((((((1[&Marshallese=0,Not_Marshallese=1,Outside=0,max=Not_Marshallese]:0.05764640408921273,(((3[&Marshallese=0,Not_Marshallese=1,Outside=0,max=Not_Marshallese]:0.023705992709037726,((26[&Marshallese=1,Not_Marshallese=0,Outside=0,max=Marshallese]:0.007422973822371337,(35[&Marshallese=1,Not_Marshallese=0,Outside=0,max=Marshallese]:0.03297368068755002,(42[&Marshallese=1,No…
tree STATE_1950000 = ((((((((((1[&Marshallese=0,Not_Marshallese=1,Outside=0,max=Not_Marshallese]:0.0075370749414048754,92[&Marshallese=0,Not_Marshallese=1,Outside=0,max=Not_Marshallese]:0.1965370749414831)[&Marshallese=0.091,Not_Marshallese=0.909,Outside=0.000,max=Not_Marshallese]:0.1767334764314884,(((9[&Marshallese=1,Not_Marshallese=0,Outside=0,max=Marshallese]:0.023934237907513256,(20[&Marshal…
tree STATE_2000000 = (((((((((1[&Marshallese=0,Not_Marshallese=1,Outside=0,max=Not_Marshallese]:0.24955178044188187,((((6[&Marshallese=1,Not_Marshallese=0,Outside=0,max=Marshallese]:0.025317567623329262,((43[&Marshallese=1,Not_Marshallese=0,Outside=0,max=Marshallese]:0.03382527831887233,(49[&Marshallese=1,Not_Marshallese=0,Outside=0,max=Marshallese]:0.03878769612515509,55[&Marshallese=0,Not_Marsh…
tree STATE_2050000 = ((((((((((((1[&Marshallese=0,Not_Marshallese=1,Outside=0,max=Not_Marshallese]:0.0611319086815898,86[&Marshallese=0,Not_Marshallese=1,Outside=0,max=Not_Marshallese]:0.13413190868168257)[&Marshallese=0.539,Not_Marshallese=0.461,Outside=0.000,max=Marshallese]:0.026037518932750636,20[&Marshallese=0,Not_Marshallese=1,Outside=0,max=Not_Marshallese]:0.18816942761422584)[&Marshallese…
tree STATE_2100000 = ((((((((((((((1[&Marshallese=0,Not_Marshallese=1,Outside=0,max=Not_Marshallese]:0.03410914659482245,(16[&Marshallese=1,Not_Marshallese=0,Outside=0,max=Marshallese]:0.12467092531154356,(19[&Marshallese=1,Not_Marshallese=0,Outside=0,max=Marshallese]:0.0798625982274851,73[&Marshallese=1,Not_Marshallese=0,Outside=0,max=Marshallese]:0.01386259822745417)[&Marshallese=1.000,Not_Mars…
tree STATE_2150000 = (((((((1[&Marshallese=0,Not_Marshallese=1,Outside=0,max=Not_Marshallese]:0.3158142528930584,(((2[&Marshallese=1,Not_Marshallese=0,Outside=0,max=Marshallese]:0.09714854002699114,85[&Marshallese=0,Not_Marshallese=1,Outside=0,max=Not_Marshallese]:0.1081485400269584)[&Marshallese=0.977,Not_Marshallese=0.023,Outside=0.000,max=Marshallese]:0.06957336991366903,((3[&Marshallese=0,Not…
tree STATE_2200000 = (((((((((1[&Marshallese=0,Not_Marshallese=1,Outside=0,max=Not_Marshallese]:0.09552973729082215,((9[&Marshallese=1,Not_Marshallese=0,Outside=0,max=Marshallese]:0.06652309731257955,10[&Marshallese=0,Not_Marshallese=1,Outside=0,max=Not_Marshallese]:0.07652309731279783)[&Marshallese=0.974,Not_Marshallese=0.026,Outside=0.000,max=Marshallese]:0.029702909075518646,(19[&Marshallese=1…
tree STATE_2250000 = ((((((((((1[&Marshallese=0,Not_Marshallese=1,Outside=0,max=Not_Marshallese]:0.043316774016595616,73[&Marshallese=1,Not_Marshallese=0,Outside=0,max=Marshallese]:0.07531677401652104)[&Marshallese=0.943,Not_Marshallese=0.057,Outside=0.000,max=Marshallese]:0.0738355697641142,((2[&Marshallese=1,Not_Marshallese=0,Outside=0,max=Marshallese]:0.06865456537556658,85[&Marshallese=0,Not_…
tree STATE_2300000 = ((((((((1[&Marshallese=0,Not_Marshallese=1,Outside=0,max=Not_Marshallese]:0.016576227601106774,87[&Marshallese=0,Not_Marshallese=1,Outside=0,max=Not_Marshallese]:0.16157622760108858)[&Marshallese=0.087,Not_Marshallese=0.913,Outside=0.000,max=Not_Marshallese]:0.1362854456796746,(2[&Marshallese=1,Not_Marshallese=0,Outside=0,max=Marshallese]:0.03680533902558536,85[&Marshallese=0…
tree STATE_2350000 = ((((((((((1[&Marshallese=0,Not_Marshallese=1,Outside=0,max=Not_Marshallese]:0.18295286851987813,(16[&Marshallese=1,Not_Marshallese=0,Outside=0,max=Marshallese]:0.1894190647546733,86[&Marshallese=0,Not_Marshallese=1,Outside=0,max=Not_Marshallese]:0.16741906475473878)[&Marshallese=0.877,Not_Marshallese=0.123,Outside=0.000,max=Marshallese]:0.08853380376523212)[&Marshallese=0.968…
tree STATE_2400000 = ((((((((((1[&Marshallese=0,Not_Marshallese=1,Outside=0,max=Not_Marshallese]:0.06754623145653293,(67[&Marshallese=1,Not_Marshallese=0,Outside=0,max=Marshallese]:0.3488447911006982,69[&Marshallese=0,Not_Marshallese=1,Outside=0,max=Not_Marshallese]:0.3508447911006509)[&Marshallese=0.538,Not_Marshallese=0.462,Outside=0.000,max=Marshallese]:0.1707014403558329)[&Marshallese=0.558,N…
tree STATE_2450000 = (((((((((1[&Marshallese=0,Not_Marshallese=1,Outside=0,max=Not_Marshallese]:0.18857782972333526,((3[&Marshallese=0,Not_Marshallese=1,Outside=0,max=Not_Marshallese]:0.008001186810595362,((4[&Marshallese=1,Not_Marshallese=0,Outside=0,max=Marshallese]:0.0022245371772888767,(26[&Marshallese=1,Not_Marshallese=0,Outside=0,max=Marshallese]:0.06390282849741036,((35[&Marshallese=1,Not_…
tree STATE_2500000 = ((((((((((1[&Marshallese=0,Not_Marshallese=1,Outside=0,max=Not_Marshallese]:0.24912681760694266,((((6[&Marshallese=1,Not_Marshallese=0,Outside=0,max=Marshallese]:0.09418250588218491,(((11[&Marshallese=1,Not_Marshallese=0,Outside=0,max=Marshallese]:0.021256762977823418,(25[&Marshallese=1,Not_Marshallese=0,Outside=0,max=Marshallese]:0.04794711123185402,((43[&Marshallese=1,Not_M…
tree STATE_2550000 = (((((((((1[&Marshallese=0,Not_Marshallese=1,Outside=0,max=Not_Marshallese]:0.31876653842006664,((((((5[&Marshallese=0,Not_Marshallese=1,Outside=0,max=Not_Marshallese]:0.1706867431234198,((13[&Marshallese=1,Not_Marshallese=0,Outside=0,max=Marshallese]:0.039345355028888696,(17[&Marshallese=1,Not_Marshallese=0,Outside=0,max=Marshallese]:0.0063954831658998845,(28[&Marshallese=1,N…
tree STATE_2600000 = ((((((((1[&Marshallese=0,Not_Marshallese=1,Outside=0,max=Not_Marshallese]:0.09457917711331754,73[&Marshallese=1,Not_Marshallese=0,Outside=0,max=Marshallese]:0.12657917711324296)[&Marshallese=0.951,Not_Marshallese=0.049,Outside=0.000,max=Marshallese]:0.1154882012934555,((3[&Marshallese=0,Not_Marshallese=1,Outside=0,max=Not_Marshallese]:0.07547101701902148,((4[&Marshallese=1,No…
tree STATE_2650000 = ((((((1[&Marshallese=0,Not_Marshallese=1,Outside=0,max=Not_Marshallese]:0.4615017414202227,87[&Marshallese=0,Not_Marshallese=1,Outside=0,max=Not_Marshallese]:0.6065017414202045)[&Marshallese=0.998,Not_Marshallese=0.000,Outside=0.002,max=Marshallese]:6.134310637226914E-4,((2[&Marshallese=1,Not_Marshallese=0,Outside=0,max=Marshallese]:0.05729248138176812,85[&Marshallese=0,Not_M…
tree STATE_2700000 = ((((((((((((1[&Marshallese=0,Not_Marshallese=1,Outside=0,max=Not_Marshallese]:0.014779899134560903,40[&Marshallese=0,Not_Marshallese=1,Outside=0,max=Not_Marshallese]:0.18677989913458637)[&Marshallese=0.055,Not_Marshallese=0.945,Outside=0.000,max=Not_Marshallese]:0.09499267094748365,87[&Marshallese=0,Not_Marshallese=1,Outside=0,max=Not_Marshallese]:0.25477257008202636)[&Marsha…
tree STATE_2750000 = (((((((((((1[&Marshallese=0,Not_Marshallese=1,Outside=0,max=Not_Marshallese]:0.14868804344766673,87[&Marshallese=0,Not_Marshallese=1,Outside=0,max=Not_Marshallese]:0.29368804344764854)[&Marshallese=0.958,Not_Marshallese=0.042,Outside=0.000,max=Marshallese]:0.011806641102371507,(((8[&Marshallese=0,Not_Marshallese=1,Outside=0,max=Not_Marshallese]:0.021499016922000513,(20[&Marsh…
tree STATE_2800000 = ((((((((((1[&Marshallese=0,Not_Marshallese=1,Outside=0,max=Not_Marshallese]:0.1808038529692202,86[&Marshallese=0,Not_Marshallese=1,Outside=0,max=Not_Marshallese]:0.25380385296931296)[&Marshallese=0.990,Not_Marshallese=0.010,Outside=0.000,max=Marshallese]:0.004057190359225249,((((6[&Marshallese=1,Not_Marshallese=0,Outside=0,max=Marshallese]:0.011592074907402439,78[&Marshallese…
tree STATE_2850000 = ((((((((((((1[&Marshallese=0,Not_Marshallese=1,Outside=0,max=Not_Marshallese]:0.14793612913583876,18[&Marshallese=1,Not_Marshallese=0,Outside=0,max=Marshallese]:0.24093612913591334)[&Marshallese=0.985,Not_Marshallese=0.015,Outside=0.000,max=Marshallese]:0.03958296023822394,((5[&Marshallese=0,Not_Marshallese=1,Outside=0,max=Not_Marshallese]:0.17898076474645486,(((((13[&Marshal…
tree STATE_2900000 = (((((((1[&Marshallese=0,Not_Marshallese=1,Outside=0,max=Not_Marshallese]:0.16617489699042975,(2[&Marshallese=1,Not_Marshallese=0,Outside=0,max=Marshallese]:0.10439441673451288,85[&Marshallese=0,Not_Marshallese=1,Outside=0,max=Not_Marshallese]:0.11539441673448014)[&Marshallese=0.977,Not_Marshallese=0.023,Outside=0.000,max=Marshallese]:0.06178048025591687)[&Marshallese=0.991,No…
tree STATE_2950000 = (((((((((1[&Marshallese=0,Not_Marshallese=1,Outside=0,max=Not_Marshallese]:0.1785370137481379,20[&Marshallese=0,Not_Marshallese=1,Outside=0,max=Not_Marshallese]:0.2795370137480233)[&Marshallese=0.969,Not_Marshallese=0.031,Outside=0.000,max=Marshallese]:0.013110217715483374,(((7[&Marshallese=0,Not_Marshallese=1,Outside=0,max=Not_Marshallese]:0.028968465180585712,(16[&Marshalle…
tree STATE_3000000 = ((((((((1[&Marshallese=0,Not_Marshallese=1,Outside=0,max=Not_Marshallese]:0.24173042924006471,(((2[&Marshallese=1,Not_Marshallese=0,Outside=0,max=Marshallese]:0.04631327647194672,85[&Marshallese=0,Not_Marshallese=1,Outside=0,max=Not_Marshallese]:0.057313276471913976)[&Marshallese=0.998,Not_Marshallese=0.002,Outside=0.000,max=Marshallese]:0.10108877110285441,(7[&Marshallese=0,…
tree STATE_3050000 = (((((((((1[&Marshallese=0,Not_Marshallese=1,Outside=0,max=Not_Marshallese]:0.09850088679358904,(((9[&Marshallese=1,Not_Marshallese=0,Outside=0,max=Marshallese]:0.01836804507026535,(75[&Marshallese=1,Not_Marshallese=0,Outside=0,max=Marshallese]:0.0773880388568331,76[&Marshallese=1,Not_Marshallese=0,Outside=0,max=Marshallese]:0.08038803885698953)[&Marshallese=0.998,Not_Marshall…
tree STATE_3100000 = ((((((((1[&Marshallese=0,Not_Marshallese=1,Outside=0,max=Not_Marshallese]:0.13011531585010894,87[&Marshallese=0,Not_Marshallese=1,Outside=0,max=Not_Marshallese]:0.27511531585009075)[&Marshallese=0.802,Not_Marshallese=0.198,Outside=0.000,max=Marshallese]:0.14826531162860135,((5[&Marshallese=0,Not_Marshallese=1,Outside=0,max=Not_Marshallese]:0.15136264515614217,(((13[&Marshalle…
tree STATE_3150000 = (((((((1[&Marshallese=0,Not_Marshallese=1,Outside=0,max=Not_Marshallese]:0.295991569308923,(((3[&Marshallese=0,Not_Marshallese=1,Outside=0,max=Not_Marshallese]:0.0779826012204442,4[&Marshallese=1,Not_Marshallese=0,Outside=0,max=Marshallese]:0.0859826012204824)[&Marshallese=0.999,Not_Marshallese=0.001,Outside=0.000,max=Marshallese]:0.009484437703395354,(((26[&Marshallese=1,Not…
tree STATE_3200000 = ((((((((1[&Marshallese=0,Not_Marshallese=1,Outside=0,max=Not_Marshallese]:0.2170882525543838,(8[&Marshallese=0,Not_Marshallese=1,Outside=0,max=Not_Marshallese]:0.12666716633606678,20[&Marshallese=0,Not_Marshallese=1,Outside=0,max=Not_Marshallese]:0.1866671663360122)[&Marshallese=0.417,Not_Marshallese=0.583,Outside=0.000,max=Not_Marshallese]:0.131421086218257)[&Marshallese=0.9…
tree STATE_3250000 = (((((((((1[&Marshallese=0,Not_Marshallese=1,Outside=0,max=Not_Marshallese]:0.17826291842183872,((8[&Marshallese=0,Not_Marshallese=1,Outside=0,max=Not_Marshallese]:0.03579726442410469,80[&Marshallese=1,Not_Marshallese=0,Outside=0,max=Marshallese]:0.1527972644240665)[&Marshallese=0.400,Not_Marshallese=0.600,Outside=0.000,max=Not_Marshallese]:0.058545901485712704,10[&Marshallese…
tree STATE_3300000 = (((((((((((1[&Marshallese=0,Not_Marshallese=1,Outside=0,max=Not_Marshallese]:0.07616122534443837,((5[&Marshallese=0,Not_Marshallese=1,Outside=0,max=Not_Marshallese]:0.06603098709964439,32[&Marshallese=1,Not_Marshallese=0,Outside=0,max=Marshallese]:0.20003098709965894)[&Marshallese=0.986,Not_Marshallese=0.014,Outside=0.000,max=Marshallese]:0.0021247129038635126,((((13[&Marshal…
tree STATE_3350000 = ((((((((((((1[&Marshallese=0,Not_Marshallese=1,Outside=0,max=Not_Marshallese]:0.01308814851299267,92[&Marshallese=0,Not_Marshallese=1,Outside=0,max=Not_Marshallese]:0.2020881485130709)[&Marshallese=0.143,Not_Marshallese=0.857,Outside=0.000,max=Not_Marshallese]:0.07688188398839979,(8[&Marshallese=0,Not_Marshallese=1,Outside=0,max=Not_Marshallese]:0.01791850099685499,20[&Marsha…
tree STATE_3400000 = (((((((((((1[&Marshallese=0,Not_Marshallese=1,Outside=0,max=Not_Marshallese]:0.020186011157985684,86[&Marshallese=0,Not_Marshallese=1,Outside=0,max=Not_Marshallese]:0.09318601115807845)[&Marshallese=0.021,Not_Marshallese=0.979,Outside=0.000,max=Not_Marshallese]:0.023251002344996552,(8[&Marshallese=0,Not_Marshallese=1,Outside=0,max=Not_Marshallese]:0.05262362880325022,(10[&Mar…
tree STATE_3450000 = (((((((((1[&Marshallese=0,Not_Marshallese=1,Outside=0,max=Not_Marshallese]:0.12350696249533133,((((3[&Marshallese=0,Not_Marshallese=1,Outside=0,max=Not_Marshallese]:0.0406068581605763,(18[&Marshallese=1,Not_Marshallese=0,Outside=0,max=Marshallese]:0.11121041912363183,(((26[&Marshallese=1,Not_Marshallese=0,Outside=0,max=Marshallese]:0.021330548322260556,(35[&Marshallese=1,Not_…
tree STATE_3500000 = ((((((((1[&Marshallese=0,Not_Marshallese=1,Outside=0,max=Not_Marshallese]:0.2146070375250475,(3[&Marshallese=0,Not_Marshallese=1,Outside=0,max=Not_Marshallese]:0.16428015683467478,(4[&Marshallese=1,Not_Marshallese=0,Outside=0,max=Marshallese]:0.057981470777961897,((26[&Marshallese=1,Not_Marshallese=0,Outside=0,max=Marshallese]:0.011771468165635013,((35[&Marshallese=1,Not_Mars…
tree STATE_3550000 = (((((((((1[&Marshallese=0,Not_Marshallese=1,Outside=0,max=Not_Marshallese]:0.18954704617717189,((9[&Marshallese=1,Not_Marshallese=0,Outside=0,max=Marshallese]:0.1144862689800955,19[&Marshallese=1,Not_Marshallese=0,Outside=0,max=Marshallese]:0.14948626898017736)[&Marshallese=1.000,Not_Marshallese=0.000,Outside=0.000,max=Marshallese]:0.1092042216346979,(10[&Marshallese=0,Not_Ma…
tree STATE_3600000 = (((((((((1[&Marshallese=0,Not_Marshallese=1,Outside=0,max=Not_Marshallese]:0.11670735459266834,73[&Marshallese=1,Not_Marshallese=0,Outside=0,max=Marshallese]:0.14870735459259377)[&Marshallese=0.987,Not_Marshallese=0.013,Outside=0.000,max=Marshallese]:0.1261460946701316,8[&Marshallese=0,Not_Marshallese=1,Outside=0,max=Not_Marshallese]:0.2838534492627399)[&Marshallese=0.996,Not…
tree STATE_3650000 = (((((((((1[&Marshallese=0,Not_Marshallese=1,Outside=0,max=Not_Marshallese]:0.03330091674529467,((9[&Marshallese=1,Not_Marshallese=0,Outside=0,max=Marshallese]:0.057909309326640845,(19[&Marshallese=1,Not_Marshallese=0,Outside=0,max=Marshallese]:0.07290860494744311,((39[&Marshallese=1,Not_Marshallese=0,Outside=0,max=Marshallese]:0.04917526003747663,((67[&Marshallese=1,Not_Marsh…
tree STATE_3700000 = ((((((((((1[&Marshallese=0,Not_Marshallese=1,Outside=0,max=Not_Marshallese]:0.2960525524962837,((5[&Marshallese=0,Not_Marshallese=1,Outside=0,max=Not_Marshallese]:0.2504103636534607,(((13[&Marshallese=1,Not_Marshallese=0,Outside=0,max=Marshallese]:0.0053275954820531934,(17[&Marshallese=1,Not_Marshallese=0,Outside=0,max=Marshallese]:0.005563091609911419,28[&Marshallese=1,Not_M…
tree STATE_3750000 = ((((((((((1[&Marshallese=0,Not_Marshallese=1,Outside=0,max=Not_Marshallese]:0.07423087876865997,((2[&Marshallese=1,Not_Marshallese=0,Outside=0,max=Marshallese]:0.02827080464109355,85[&Marshallese=0,Not_Marshallese=1,Outside=0,max=Not_Marshallese]:0.03927080464106081)[&Marshallese=0.991,Not_Marshallese=0.009,Outside=0.000,max=Marshallese]:0.043585975212805717,(8[&Marshallese=0…
tree STATE_3800000 = ((((((((1[&Marshallese=0,Not_Marshallese=1,Outside=0,max=Not_Marshallese]:0.24155149587647795,7[&Marshallese=0,Not_Marshallese=1,Outside=0,max=Not_Marshallese]:0.25755149587655435)[&Marshallese=0.820,Not_Marshallese=0.180,Outside=0.000,max=Marshallese]:0.07632039589468564,(((2[&Marshallese=1,Not_Marshallese=0,Outside=0,max=Marshallese]:0.0813026087308295,85[&Marshallese=0,Not…
tree STATE_3850000 = ((((((((((1[&Marshallese=0,Not_Marshallese=1,Outside=0,max=Not_Marshallese]:0.2402294656139523,(3[&Marshallese=0,Not_Marshallese=1,Outside=0,max=Not_Marshallese]:0.13632250737325036,((4[&Marshallese=1,Not_Marshallese=0,Outside=0,max=Marshallese]:0.05227936881298412,(((56[&Marshallese=1,Not_Marshallese=0,Outside=0,max=Marshallese]:0.003566656465719853,(66[&Marshallese=1,Not_Ma…
tree STATE_3900000 = ((((((((((((1[&Marshallese=0,Not_Marshallese=1,Outside=0,max=Not_Marshallese]:0.14421660195615582,(7[&Marshallese=0,Not_Marshallese=1,Outside=0,max=Not_Marshallese]:0.1143120158056774,((((9[&Marshallese=1,Not_Marshallese=0,Outside=0,max=Marshallese]:0.007742113700965225,86[&Marshallese=0,Not_Marshallese=1,Outside=0,max=Not_Marshallese]:0.017742113701183504)[&Marshallese=0.999…
tree STATE_3950000 = (((((((1[&Marshallese=0,Not_Marshallese=1,Outside=0,max=Not_Marshallese]:0.20567155159516493,(((((((9[&Marshallese=1,Not_Marshallese=0,Outside=0,max=Marshallese]:0.03681672497047794,86[&Marshallese=0,Not_Marshallese=1,Outside=0,max=Not_Marshallese]:0.04681672497069622)[&Marshallese=0.991,Not_Marshallese=0.009,Outside=0.000,max=Marshallese]:0.006129240567969041,(67[&Marshalles…
tree STATE_4000000 = ((((((((((((1[&Marshallese=0,Not_Marshallese=1,Outside=0,max=Not_Marshallese]:0.05434980404779788,(((9[&Marshallese=1,Not_Marshallese=0,Outside=0,max=Marshallese]:0.037316829966331566,((39[&Marshallese=1,Not_Marshallese=0,Outside=0,max=Marshallese]:0.018776796124647055,(75[&Marshallese=1,Not_Marshallese=0,Outside=0,max=Marshallese]:0.0031756413231754377,76[&Marshallese=1,Not_…
tree STATE_4050000 = ((((((((((((1[&Marshallese=0,Not_Marshallese=1,Outside=0,max=Not_Marshallese]:0.08922150723303668,((((9[&Marshallese=1,Not_Marshallese=0,Outside=0,max=Marshallese]:0.010535064524581417,(67[&Marshallese=1,Not_Marshallese=0,Outside=0,max=Marshallese]:0.11327720956803217,69[&Marshallese=0,Not_Marshallese=1,Outside=0,max=Not_Marshallese]:0.11527720956798487)[&Marshallese=0.998,No…
tree STATE_4100000 = (((((((((1[&Marshallese=0,Not_Marshallese=1,Outside=0,max=Not_Marshallese]:0.1650684486807743,(3[&Marshallese=0,Not_Marshallese=1,Outside=0,max=Not_Marshallese]:0.07933839596959213,(((((56[&Marshallese=1,Not_Marshallese=0,Outside=0,max=Marshallese]:0.006524726229283351,72[&Marshallese=0,Not_Marshallese=1,Outside=0,max=Not_Marshallese]:0.2895247262291851)[&Marshallese=1.000,No…
tree STATE_4150000 = ((((((((((1[&Marshallese=0,Not_Marshallese=1,Outside=0,max=Not_Marshallese]:0.10866158053985087,((9[&Marshallese=1,Not_Marshallese=0,Outside=0,max=Marshallese]:0.09586522494162109,39[&Marshallese=1,Not_Marshallese=0,Outside=0,max=Marshallese]:0.1938652249418048)[&Marshallese=1.000,Not_Marshallese=0.000,Outside=0.000,max=Marshallese]:0.003591054610147748,((10[&Marshallese=0,No…
tree STATE_4200000 = ((((((((((1[&Marshallese=0,Not_Marshallese=1,Outside=0,max=Not_Marshallese]:0.16451684167324854,40[&Marshallese=0,Not_Marshallese=1,Outside=0,max=Not_Marshallese]:0.336516841673274)[&Marshallese=0.991,Not_Marshallese=0.009,Outside=0.000,max=Marshallese]:0.0021312292477645434,((((((3[&Marshallese=0,Not_Marshallese=1,Outside=0,max=Not_Marshallese]:0.028402397764872522,(4[&Marsh…
tree STATE_4250000 = ((((((((((1[&Marshallese=0,Not_Marshallese=1,Outside=0,max=Not_Marshallese]:0.18912525291736781,(((3[&Marshallese=0,Not_Marshallese=1,Outside=0,max=Not_Marshallese]:0.0617728219548378,(4[&Marshallese=1,Not_Marshallese=0,Outside=0,max=Marshallese]:0.0339817785230081,(18[&Marshallese=1,Not_Marshallese=0,Outside=0,max=Marshallese]:0.07190674589519608,(26[&Marshallese=1,Not_Marsh…
tree STATE_4300000 = (((((((1[&Marshallese=0,Not_Marshallese=1,Outside=0,max=Not_Marshallese]:0.4378512203026472,(((2[&Marshallese=1,Not_Marshallese=0,Outside=0,max=Marshallese]:0.0634685484264429,85[&Marshallese=0,Not_Marshallese=1,Outside=0,max=Not_Marshallese]:0.07446854842641015)[&Marshallese=0.908,Not_Marshallese=0.092,Outside=0.000,max=Marshallese]:0.18046185814614812,((((((3[&Marshallese=0…
tree STATE_4350000 = (((((((((1[&Marshallese=0,Not_Marshallese=1,Outside=0,max=Not_Marshallese]:0.08285356884204265,8[&Marshallese=0,Not_Marshallese=1,Outside=0,max=Not_Marshallese]:0.12385356884198262)[&Marshallese=0.740,Not_Marshallese=0.260,Outside=0.000,max=Marshallese]:0.17281539976313343,(((2[&Marshallese=1,Not_Marshallese=0,Outside=0,max=Marshallese]:0.08189243932801882,92[&Marshallese=0,N…
tree STATE_4400000 = (((((((((((1[&Marshallese=0,Not_Marshallese=1,Outside=0,max=Not_Marshallese]:0.06261451005475904,(8[&Marshallese=0,Not_Marshallese=1,Outside=0,max=Not_Marshallese]:0.07487922781589262,86[&Marshallese=0,Not_Marshallese=1,Outside=0,max=Not_Marshallese]:0.10687922781604542)[&Marshallese=0.593,Not_Marshallese=0.407,Outside=0.000,max=Marshallese]:0.028735282238806392)[&Marshallese…
tree STATE_4450000 = (((((((((((1[&Marshallese=0,Not_Marshallese=1,Outside=0,max=Not_Marshallese]:0.04011053174509227,((9[&Marshallese=1,Not_Marshallese=0,Outside=0,max=Marshallese]:0.07239636820898776,((19[&Marshallese=1,Not_Marshallese=0,Outside=0,max=Marshallese]:0.06576870072691421,(40[&Marshallese=0,Not_Marshallese=1,Outside=0,max=Not_Marshallese]:0.11601993027924273,80[&Marshallese=1,Not_Ma…
tree STATE_4500000 = (((((((1[&Marshallese=0,Not_Marshallese=1,Outside=0,max=Not_Marshallese]:0.25186032664710967,40[&Marshallese=0,Not_Marshallese=1,Outside=0,max=Not_Marshallese]:0.42386032664713513)[&Marshallese=0.992,Not_Marshallese=0.008,Outside=0.000,max=Marshallese]:0.017687092905137924,(((3[&Marshallese=0,Not_Marshallese=1,Outside=0,max=Not_Marshallese]:0.032654537029227826,((((56[&Marsha…
tree STATE_4550000 = (((((((((((1[&Marshallese=0,Not_Marshallese=1,Outside=0,max=Not_Marshallese]:0.06857895868994301,39[&Marshallese=1,Not_Marshallese=0,Outside=0,max=Marshallese]:0.22957895869000122)[&Marshallese=0.742,Not_Marshallese=0.258,Outside=0.000,max=Marshallese]:0.1269195216550919,19[&Marshallese=1,Not_Marshallese=0,Outside=0,max=Marshallese]:0.29349848034499126)[&Marshallese=0.972,Not…
tree STATE_4600000 = ((((((((((1[&Marshallese=0,Not_Marshallese=1,Outside=0,max=Not_Marshallese]:0.21881084100933235,(8[&Marshallese=0,Not_Marshallese=1,Outside=0,max=Not_Marshallese]:0.031519712508456754,92[&Marshallese=0,Not_Marshallese=1,Outside=0,max=Not_Marshallese]:0.179519712508595)[&Marshallese=0.155,Not_Marshallese=0.845,Outside=0.000,max=Not_Marshallese]:0.22829112850081557)[&Marshalles…
tree STATE_4650000 = ((((((((1[&Marshallese=0,Not_Marshallese=1,Outside=0,max=Not_Marshallese]:0.0930748618023548,(7[&Marshallese=0,Not_Marshallese=1,Outside=0,max=Not_Marshallese]:0.07184430773737682,((((8[&Marshallese=0,Not_Marshallese=1,Outside=0,max=Not_Marshallese]:0.05856162026607403,((39[&Marshallese=1,Not_Marshallese=0,Outside=0,max=Marshallese]:0.007908698475574849,98[&Marshallese=0,Not_…
tree STATE_4700000 = (((((((((((1[&Marshallese=0,Not_Marshallese=1,Outside=0,max=Not_Marshallese]:0.1539615934816878,(9[&Marshallese=1,Not_Marshallese=0,Outside=0,max=Marshallese]:0.01176277337827647,80[&Marshallese=1,Not_Marshallese=0,Outside=0,max=Marshallese]:0.10676277337830375)[&Marshallese=1.000,Not_Marshallese=0.000,Outside=0.000,max=Marshallese]:0.20519882010328583)[&Marshallese=0.984,Not…
tree STATE_4750000 = (((((((((((1[&Marshallese=0,Not_Marshallese=1,Outside=0,max=Not_Marshallese]:0.1637546692915326,40[&Marshallese=0,Not_Marshallese=1,Outside=0,max=Not_Marshallese]:0.33575466929155806)[&Marshallese=0.906,Not_Marshallese=0.094,Outside=0.000,max=Marshallese]:0.03950726102088831,8[&Marshallese=0,Not_Marshallese=1,Outside=0,max=Not_Marshallese]:0.24426193031236088)[&Marshallese=0.…
tree STATE_4800000 = ((((((((1[&Marshallese=0,Not_Marshallese=1,Outside=0,max=Not_Marshallese]:0.2777094316110862,(3[&Marshallese=0,Not_Marshallese=1,Outside=0,max=Not_Marshallese]:0.10559390180204153,(4[&Marshallese=1,Not_Marshallese=0,Outside=0,max=Marshallese]:0.08184428239139774,((26[&Marshallese=1,Not_Marshallese=0,Outside=0,max=Marshallese]:0.006922052354613628,(35[&Marshallese=1,Not_Marsha…
tree STATE_4850000 = (((((((1[&Marshallese=0,Not_Marshallese=1,Outside=0,max=Not_Marshallese]:0.2391126473849452,((2[&Marshallese=1,Not_Marshallese=0,Outside=0,max=Marshallese]:0.013516839315114049,85[&Marshallese=0,Not_Marshallese=1,Outside=0,max=Not_Marshallese]:0.024516839315081307)[&Marshallese=0.979,Not_Marshallese=0.021,Outside=0.000,max=Marshallese]:0.21490547704740548,(((((3[&Marshallese=…
tree STATE_4900000 = (((((((((1[&Marshallese=0,Not_Marshallese=1,Outside=0,max=Not_Marshallese]:0.09111618952366385,((39[&Marshallese=1,Not_Marshallese=0,Outside=0,max=Marshallese]:0.02630723219268405,98[&Marshallese=0,Not_Marshallese=1,Outside=0,max=Not_Marshallese]:0.15530723219258946)[&Marshallese=0.996,Not_Marshallese=0.004,Outside=0.000,max=Marshallese]:0.15009296377474812,40[&Marshallese=0,…
tree STATE_4950000 = (((((((((1[&Marshallese=0,Not_Marshallese=1,Outside=0,max=Not_Marshallese]:0.06711527594398159,((6[&Marshallese=1,Not_Marshallese=0,Outside=0,max=Marshallese]:0.04427878477383762,12[&Marshallese=1,Not_Marshallese=0,Outside=0,max=Marshallese]:0.10727878477393948)[&Marshallese=1.000,Not_Marshallese=0.000,Outside=0.000,max=Marshallese]:0.01110207538845509,((((11[&Marshallese=1,N…
tree STATE_5000000 = ((((((((1[&Marshallese=0,Not_Marshallese=1,Outside=0,max=Not_Marshallese]:0.25309639138677464,((((2[&Marshallese=1,Not_Marshallese=0,Outside=0,max=Marshallese]:0.08021589652210237,85[&Marshallese=0,Not_Marshallese=1,Outside=0,max=Not_Marshallese]:0.09121589652206963)[&Marshallese=0.998,Not_Marshallese=0.002,Outside=0.000,max=Marshallese]:0.06096588966003591,8[&Marshallese=0,N…
tree STATE_5050000 = ((((((((1[&Marshallese=0,Not_Marshallese=1,Outside=0,max=Not_Marshallese]:0.12889252328535938,((((((6[&Marshallese=1,Not_Marshallese=0,Outside=0,max=Marshallese]:0.0325975484382921,(((((11[&Marshallese=1,Not_Marshallese=0,Outside=0,max=Marshallese]:0.014811783432913117,30[&Marshallese=0,Not_Marshallese=1,Outside=0,max=Not_Marshallese]:0.09681178343279306)[&Marshallese=0.999,N…
tree STATE_5100000 = (((((((1[&Marshallese=0,Not_Marshallese=1,Outside=0,max=Not_Marshallese]:0.32576480546806297,((3[&Marshallese=0,Not_Marshallese=1,Outside=0,max=Not_Marshallese]:0.06389343567529271,((4[&Marshallese=1,Not_Marshallese=0,Outside=0,max=Marshallese]:0.005380614597443989,(18[&Marshallese=1,Not_Marshallese=0,Outside=0,max=Marshallese]:0.06806275892562474,(((26[&Marshallese=1,Not_Mar…
tree STATE_5150000 = ((((((((((1[&Marshallese=0,Not_Marshallese=1,Outside=0,max=Not_Marshallese]:0.20240583192172867,40[&Marshallese=0,Not_Marshallese=1,Outside=0,max=Not_Marshallese]:0.37440583192175414)[&Marshallese=0.935,Not_Marshallese=0.065,Outside=0.000,max=Marshallese]:0.04623096055493081,(10[&Marshallese=0,Not_Marshallese=1,Outside=0,max=Not_Marshallese]:0.2618022759700602,80[&Marshallese…
tree STATE_5200000 = (((((((((((((1[&Marshallese=0,Not_Marshallese=1,Outside=0,max=Not_Marshallese]:0.07103010092461992,(2[&Marshallese=1,Not_Marshallese=0,Outside=0,max=Marshallese]:0.03392336210658964,85[&Marshallese=0,Not_Marshallese=1,Outside=0,max=Not_Marshallese]:0.0449233621065569)[&Marshallese=0.989,Not_Marshallese=0.011,Outside=0.000,max=Marshallese]:0.03710673881803028)[&Marshallese=0.9…
tree STATE_5250000 = (((((((((((1[&Marshallese=0,Not_Marshallese=1,Outside=0,max=Not_Marshallese]:0.06994599692292947,7[&Marshallese=0,Not_Marshallese=1,Outside=0,max=Not_Marshallese]:0.08594599692300586)[&Marshallese=0.456,Not_Marshallese=0.544,Outside=0.000,max=Not_Marshallese]:0.10736979824018122,(((6[&Marshallese=1,Not_Marshallese=0,Outside=0,max=Marshallese]:0.02145390233669875,(12[&Marshall…
tree STATE_5300000 = ((((((((((((1[&Marshallese=0,Not_Marshallese=1,Outside=0,max=Not_Marshallese]:0.13128154023510696,((((19[&Marshallese=1,Not_Marshallese=0,Outside=0,max=Marshallese]:0.015531068197099485,(39[&Marshallese=1,Not_Marshallese=0,Outside=0,max=Marshallese]:0.028129966641054993,(67[&Marshallese=1,Not_Marshallese=0,Outside=0,max=Marshallese]:0.10434280934255985,69[&Marshallese=0,Not_M…
tree STATE_5350000 = (((((((((1[&Marshallese=0,Not_Marshallese=1,Outside=0,max=Not_Marshallese]:0.2146521767876256,(7[&Marshallese=0,Not_Marshallese=1,Outside=0,max=Not_Marshallese]:0.13767639519610209,(10[&Marshallese=0,Not_Marshallese=1,Outside=0,max=Not_Marshallese]:0.014237416360968758,20[&Marshallese=0,Not_Marshallese=1,Outside=0,max=Not_Marshallese]:0.04223741636076139)[&Marshallese=0.064,N…
tree STATE_5400000 = ((((((((((1[&Marshallese=0,Not_Marshallese=1,Outside=0,max=Not_Marshallese]:0.21333103063083603,((6[&Marshallese=1,Not_Marshallese=0,Outside=0,max=Marshallese]:0.12778216971119694,(((22[&Marshallese=1,Not_Marshallese=0,Outside=0,max=Marshallese]:0.022664576473094056,88[&Marshallese=0,Not_Marshallese=1,Outside=0,max=Not_Marshallese]:0.0716645764732996)[&Marshallese=0.986,Not_M…
tree STATE_5450000 = ((((((((((1[&Marshallese=0,Not_Marshallese=1,Outside=0,max=Not_Marshallese]:0.21096853185809605,87[&Marshallese=0,Not_Marshallese=1,Outside=0,max=Not_Marshallese]:0.35596853185807786)[&Marshallese=0.981,Not_Marshallese=0.019,Outside=0.000,max=Marshallese]:0.01965076807471311,((((6[&Marshallese=1,Not_Marshallese=0,Outside=0,max=Marshallese]:0.057688007060559654,(((11[&Marshall…
tree STATE_5500000 = (((((((((1[&Marshallese=0,Not_Marshallese=1,Outside=0,max=Not_Marshallese]:0.236047287546169,((3[&Marshallese=0,Not_Marshallese=1,Outside=0,max=Not_Marshallese]:0.02607781136471088,4[&Marshallese=1,Not_Marshallese=0,Outside=0,max=Marshallese]:0.03407781136474908)[&Marshallese=1.000,Not_Marshallese=0.000,Outside=0.000,max=Marshallese]:0.0010157605034996076,((26[&Marshallese=1,…
tree STATE_5550000 = ((((((((((((1[&Marshallese=0,Not_Marshallese=1,Outside=0,max=Not_Marshallese]:0.07520206641142191,(16[&Marshallese=1,Not_Marshallese=0,Outside=0,max=Marshallese]:0.13979807159124402,73[&Marshallese=1,Not_Marshallese=0,Outside=0,max=Marshallese]:0.07679807159114216)[&Marshallese=0.999,Not_Marshallese=0.001,Outside=0.000,max=Marshallese]:0.03040399482020517)[&Marshallese=0.998,…
tree STATE_5600000 = (((((((((((1[&Marshallese=0,Not_Marshallese=1,Outside=0,max=Not_Marshallese]:0.16474025544425164,86[&Marshallese=0,Not_Marshallese=1,Outside=0,max=Not_Marshallese]:0.2377402554443444)[&Marshallese=0.897,Not_Marshallese=0.103,Outside=0.000,max=Marshallese]:0.012544004355416027,(67[&Marshallese=1,Not_Marshallese=0,Outside=0,max=Marshallese]:0.1827497109911828,69[&Marshallese=0,…
tree STATE_5650000 = (((((((1[&Marshallese=0,Not_Marshallese=1,Outside=0,max=Not_Marshallese]:0.2345680980742546,(((7[&Marshallese=0,Not_Marshallese=1,Outside=0,max=Not_Marshallese]:0.07537232826112872,73[&Marshallese=1,Not_Marshallese=0,Outside=0,max=Marshallese]:0.09137232826097774)[&Marshallese=0.995,Not_Marshallese=0.005,Outside=0.000,max=Marshallese]:0.12634649760661032,16[&Marshallese=1,Not…
tree STATE_5700000 = ((((((((((1[&Marshallese=0,Not_Marshallese=1,Outside=0,max=Not_Marshallese]:0.18423127207137413,((3[&Marshallese=0,Not_Marshallese=1,Outside=0,max=Not_Marshallese]:0.0496053538425939,86[&Marshallese=0,Not_Marshallese=1,Outside=0,max=Not_Marshallese]:0.11460535384264847)[&Marshallese=0.835,Not_Marshallese=0.165,Outside=0.000,max=Marshallese]:0.008926387253301526,(4[&Marshalles…
tree STATE_5750000 = (((((((((1[&Marshallese=0,Not_Marshallese=1,Outside=0,max=Not_Marshallese]:0.12499499642489464,((((3[&Marshallese=0,Not_Marshallese=1,Outside=0,max=Not_Marshallese]:0.0514393980255754,18[&Marshallese=1,Not_Marshallese=0,Outside=0,max=Marshallese]:0.13643939802561178)[&Marshallese=0.996,Not_Marshallese=0.004,Outside=0.000,max=Marshallese]:0.009599979285324967,(26[&Marshallese=…
tree STATE_5800000 = ((((((((1[&Marshallese=0,Not_Marshallese=1,Outside=0,max=Not_Marshallese]:0.030432983102379074,7[&Marshallese=0,Not_Marshallese=1,Outside=0,max=Not_Marshallese]:0.04643298310245547)[&Marshallese=0.405,Not_Marshallese=0.595,Outside=0.000,max=Not_Marshallese]:0.03931960223400344,39[&Marshallese=1,Not_Marshallese=0,Outside=0,max=Marshallese]:0.23075258533644072)[&Marshallese=0.8…
tree STATE_5850000 = (((((((((((((1[&Marshallese=0,Not_Marshallese=1,Outside=0,max=Not_Marshallese]:0.0605254726951,20[&Marshallese=0,Not_Marshallese=1,Outside=0,max=Not_Marshallese]:0.1615254726949854)[&Marshallese=0.843,Not_Marshallese=0.157,Outside=0.000,max=Marshallese]:0.03164715184136202,((8[&Marshallese=0,Not_Marshallese=1,Outside=0,max=Not_Marshallese]:0.046364631738310735,(10[&Marshalles…
tree STATE_5900000 = ((((((((((((1[&Marshallese=0,Not_Marshallese=1,Outside=0,max=Not_Marshallese]:0.09286146573147214,(9[&Marshallese=1,Not_Marshallese=0,Outside=0,max=Marshallese]:0.04603468647333864,80[&Marshallese=1,Not_Marshallese=0,Outside=0,max=Marshallese]:0.14103468647336592)[&Marshallese=0.999,Not_Marshallese=0.001,Outside=0.000,max=Marshallese]:0.10982677925800799)[&Marshallese=0.985,N…
tree STATE_5950000 = (((((((((1[&Marshallese=0,Not_Marshallese=1,Outside=0,max=Not_Marshallese]:0.08958333209286895,92[&Marshallese=0,Not_Marshallese=1,Outside=0,max=Not_Marshallese]:0.27858333209294717)[&Marshallese=0.505,Not_Marshallese=0.495,Outside=0.000,max=Marshallese]:0.036142182756853436,(10[&Marshallese=0,Not_Marshallese=1,Outside=0,max=Not_Marshallese]:0.07180298443467426,86[&Marshalles…
tree STATE_6000000 = ((((((((((1[&Marshallese=0,Not_Marshallese=1,Outside=0,max=Not_Marshallese]:0.06195456761143092,(3[&Marshallese=0,Not_Marshallese=1,Outside=0,max=Not_Marshallese]:0.04978347821992957,((4[&Marshallese=1,Not_Marshallese=0,Outside=0,max=Marshallese]:0.0037761443328233613,(26[&Marshallese=1,Not_Marshallese=0,Outside=0,max=Marshallese]:0.04350593339633213,((35[&Marshallese=1,Not_M…
tree STATE_6050000 = (((((((1[&Marshallese=0,Not_Marshallese=1,Outside=0,max=Not_Marshallese]:0.07524616690637209,(((9[&Marshallese=1,Not_Marshallese=0,Outside=0,max=Marshallese]:0.045894203521154364,(18[&Marshallese=1,Not_Marshallese=0,Outside=0,max=Marshallese]:0.07053388910177127,19[&Marshallese=1,Not_Marshallese=0,Outside=0,max=Marshallese]:0.07553388910165304)[&Marshallese=1.000,Not_Marshall…
tree STATE_6100000 = ((((((((1[&Marshallese=0,Not_Marshallese=1,Outside=0,max=Not_Marshallese]:0.1650250079300084,(18[&Marshallese=1,Not_Marshallese=0,Outside=0,max=Marshallese]:0.07480365814364864,73[&Marshallese=1,Not_Marshallese=0,Outside=0,max=Marshallese]:0.013803658143499486)[&Marshallese=1.000,Not_Marshallese=0.000,Outside=0.000,max=Marshallese]:0.18322134978643434)[&Marshallese=0.903,Not_…
tree STATE_6150000 = (((((((((((((1[&Marshallese=0,Not_Marshallese=1,Outside=0,max=Not_Marshallese]:0.04286259869897091,((19[&Marshallese=1,Not_Marshallese=0,Outside=0,max=Marshallese]:0.11374275305999437,40[&Marshallese=0,Not_Marshallese=1,Outside=0,max=Not_Marshallese]:0.1877427530600635)[&Marshallese=0.999,Not_Marshallese=0.001,Outside=0.000,max=Marshallese]:0.005276521438505655,(39[&Marshalle…
tree STATE_6200000 = (((((((((((1[&Marshallese=0,Not_Marshallese=1,Outside=0,max=Not_Marshallese]:0.05428938255228777,7[&Marshallese=0,Not_Marshallese=1,Outside=0,max=Not_Marshallese]:0.07028938255236417)[&Marshallese=0.386,Not_Marshallese=0.614,Outside=0.000,max=Not_Marshallese]:0.07621796107685674,((10[&Marshallese=0,Not_Marshallese=1,Outside=0,max=Not_Marshallese]:0.009085526516620313,86[&Mars…
tree STATE_6250000 = ((((((((((1[&Marshallese=0,Not_Marshallese=1,Outside=0,max=Not_Marshallese]:0.07047452138063781,((9[&Marshallese=1,Not_Marshallese=0,Outside=0,max=Marshallese]:0.02636760682704964,((39[&Marshallese=1,Not_Marshallese=0,Outside=0,max=Marshallese]:0.039677740189696165,40[&Marshallese=0,Not_Marshallese=1,Outside=0,max=Not_Marshallese]:0.05067774018966342)[&Marshallese=0.997,Not_M…
tree STATE_6300000 = (((((((((((1[&Marshallese=0,Not_Marshallese=1,Outside=0,max=Not_Marshallese]:0.07914466572822154,4[&Marshallese=1,Not_Marshallese=0,Outside=0,max=Marshallese]:0.09514466572829794)[&Marshallese=0.989,Not_Marshallese=0.011,Outside=0.000,max=Marshallese]:0.006183027574318434,((3[&Marshallese=0,Not_Marshallese=1,Outside=0,max=Not_Marshallese]:0.04989830032487175,((((56[&Marshalle…
tree STATE_6350000 = ((((((((1[&Marshallese=0,Not_Marshallese=1,Outside=0,max=Not_Marshallese]:0.21015953773818508,87[&Marshallese=0,Not_Marshallese=1,Outside=0,max=Not_Marshallese]:0.3551595377381669)[&Marshallese=0.857,Not_Marshallese=0.143,Outside=0.000,max=Marshallese]:0.09746501710501276,((5[&Marshallese=0,Not_Marshallese=1,Outside=0,max=Not_Marshallese]:0.1844884438760125,((((13[&Marshalles…
tree STATE_6400000 = ((((((((((1[&Marshallese=0,Not_Marshallese=1,Outside=0,max=Not_Marshallese]:0.21662800295242568,(9[&Marshallese=1,Not_Marshallese=0,Outside=0,max=Marshallese]:0.08941441844144582,20[&Marshallese=0,Not_Marshallese=1,Outside=0,max=Not_Marshallese]:0.12741441844145673)[&Marshallese=0.937,Not_Marshallese=0.063,Outside=0.000,max=Marshallese]:0.19021358451085435)[&Marshallese=0.982…
tree STATE_6450000 = (((((((((((((1[&Marshallese=0,Not_Marshallese=1,Outside=0,max=Not_Marshallese]:0.06963701171693082,(10[&Marshallese=0,Not_Marshallese=1,Outside=0,max=Not_Marshallese]:0.003314179244821802,86[&Marshallese=0,Not_Marshallese=1,Outside=0,max=Not_Marshallese]:0.003314179244821802)[&Marshallese=0.001,Not_Marshallese=0.999,Outside=0.000,max=Not_Marshallese]:0.13932283247220179)[&Mar…
tree STATE_6500000 = ((((((((((((1[&Marshallese=0,Not_Marshallese=1,Outside=0,max=Not_Marshallese]:0.06763210229288485,16[&Marshallese=1,Not_Marshallese=0,Outside=0,max=Marshallese]:0.16263210229291214)[&Marshallese=0.990,Not_Marshallese=0.010,Outside=0.000,max=Marshallese]:0.003910646318411537,(9[&Marshallese=1,Not_Marshallese=0,Outside=0,max=Marshallese]:0.02315615705966101,((75[&Marshallese=1,…
tree STATE_6550000 = ((((((((((((1[&Marshallese=0,Not_Marshallese=1,Outside=0,max=Not_Marshallese]:0.05961848544109771,7[&Marshallese=0,Not_Marshallese=1,Outside=0,max=Not_Marshallese]:0.07561848544117411)[&Marshallese=0.071,Not_Marshallese=0.929,Outside=0.000,max=Not_Marshallese]:0.02736856988884906,10[&Marshallese=0,Not_Marshallese=1,Outside=0,max=Not_Marshallese]:0.15998705533003954)[&Marshall…
tree STATE_6600000 = (((((((((1[&Marshallese=0,Not_Marshallese=1,Outside=0,max=Not_Marshallese]:0.0997356619475418,8[&Marshallese=0,Not_Marshallese=1,Outside=0,max=Not_Marshallese]:0.14073566194748177)[&Marshallese=0.558,Not_Marshallese=0.442,Outside=0.000,max=Marshallese]:0.06725809995587317,(((2[&Marshallese=1,Not_Marshallese=0,Outside=0,max=Marshallese]:0.08497413595321679,85[&Marshallese=0,No…
tree STATE_6650000 = ((((((((1[&Marshallese=0,Not_Marshallese=1,Outside=0,max=Not_Marshallese]:0.3121482544748869,(73[&Marshallese=1,Not_Marshallese=0,Outside=0,max=Marshallese]:0.2573138370863812,86[&Marshallese=0,Not_Marshallese=1,Outside=0,max=Not_Marshallese]:0.29831383708654857)[&Marshallese=0.961,Not_Marshallese=0.039,Outside=0.000,max=Marshallese]:0.08683441738843112)[&Marshallese=0.990,No…
tree STATE_6700000 = ((((((((((1[&Marshallese=0,Not_Marshallese=1,Outside=0,max=Not_Marshallese]:0.18015246033609766,((3[&Marshallese=0,Not_Marshallese=1,Outside=0,max=Not_Marshallese]:0.047106059987465754,((4[&Marshallese=1,Not_Marshallese=0,Outside=0,max=Marshallese]:0.0020787623532704247,(18[&Marshallese=1,Not_Marshallese=0,Outside=0,max=Marshallese]:0.06895469384795105,((26[&Marshallese=1,Not…
tree STATE_6750000 = (((((((((((1[&Marshallese=0,Not_Marshallese=1,Outside=0,max=Not_Marshallese]:0.048954214682714325,87[&Marshallese=0,Not_Marshallese=1,Outside=0,max=Not_Marshallese]:0.19395421468269614)[&Marshallese=0.323,Not_Marshallese=0.677,Outside=0.000,max=Not_Marshallese]:0.07878635356512131,(8[&Marshallese=0,Not_Marshallese=1,Outside=0,max=Not_Marshallese]:0.048594184649246475,(9[&Mars…
tree STATE_6800000 = (((((((((((1[&Marshallese=0,Not_Marshallese=1,Outside=0,max=Not_Marshallese]:0.12624181902008058,(((5[&Marshallese=0,Not_Marshallese=1,Outside=0,max=Not_Marshallese]:0.0298033577553799,(((13[&Marshallese=1,Not_Marshallese=0,Outside=0,max=Marshallese]:0.019131779146406735,87[&Marshallese=0,Not_Marshallese=1,Outside=0,max=Not_Marshallese]:0.0821317791465086)[&Marshallese=0.999,…
tree STATE_6850000 = ((((((((((((1[&Marshallese=0,Not_Marshallese=1,Outside=0,max=Not_Marshallese]:0.17896941425730228,((9[&Marshallese=1,Not_Marshallese=0,Outside=0,max=Marshallese]:0.04384710144666504,((10[&Marshallese=0,Not_Marshallese=1,Outside=0,max=Not_Marshallese]:0.04708660619173344,((75[&Marshallese=1,Not_Marshallese=0,Outside=0,max=Marshallese]:0.027876053941745194,76[&Marshallese=1,Not…
tree STATE_6900000 = (((((((1[&Marshallese=0,Not_Marshallese=1,Outside=0,max=Not_Marshallese]:0.25155455771629,((6[&Marshallese=1,Not_Marshallese=0,Outside=0,max=Marshallese]:0.104545327518067,(((((((11[&Marshallese=1,Not_Marshallese=0,Outside=0,max=Marshallese]:0.028298346755885717,14[&Marshallese=1,Not_Marshallese=0,Outside=0,max=Marshallese]:0.050298346755820234)[&Marshallese=1.000,Not_Marshal…
tree STATE_6950000 = (((((((((1[&Marshallese=0,Not_Marshallese=1,Outside=0,max=Not_Marshallese]:0.16267020064660775,(((((3[&Marshallese=0,Not_Marshallese=1,Outside=0,max=Not_Marshallese]:0.006721627372329064,((56[&Marshallese=1,Not_Marshallese=0,Outside=0,max=Marshallese]:0.013244090980913004,((((66[&Marshallese=1,Not_Marshallese=0,Outside=0,max=Marshallese]:0.03772582059433352,(72[&Marshallese=0…
tree STATE_7000000 = (((((((((1[&Marshallese=0,Not_Marshallese=1,Outside=0,max=Not_Marshallese]:0.054447128838642,8[&Marshallese=0,Not_Marshallese=1,Outside=0,max=Not_Marshallese]:0.09544712883858197)[&Marshallese=0.288,Not_Marshallese=0.712,Outside=0.000,max=Not_Marshallese]:0.1705750709806828,(((((3[&Marshallese=0,Not_Marshallese=1,Outside=0,max=Not_Marshallese]:0.014530692114567811,(((26[&Mars…
tree STATE_7050000 = (((((((1[&Marshallese=0,Not_Marshallese=1,Outside=0,max=Not_Marshallese]:0.29328597596478234,((5[&Marshallese=0,Not_Marshallese=1,Outside=0,max=Not_Marshallese]:0.13317842416166426,((13[&Marshallese=1,Not_Marshallese=0,Outside=0,max=Marshallese]:0.10593554258277083,(((17[&Marshallese=1,Not_Marshallese=0,Outside=0,max=Marshallese]:0.006964411056624598,((33[&Marshallese=1,Not_M…
tree STATE_7100000 = (((((((((((1[&Marshallese=0,Not_Marshallese=1,Outside=0,max=Not_Marshallese]:0.026589803406237955,(((26[&Marshallese=1,Not_Marshallese=0,Outside=0,max=Marshallese]:0.00859866497696038,35[&Marshallese=1,Not_Marshallese=0,Outside=0,max=Marshallese]:0.04159866497708953)[&Marshallese=1.000,Not_Marshallese=0.000,Outside=0.000,max=Marshallese]:0.013987101498028287,(42[&Marshallese=…
tree STATE_7150000 = ((((((1[&Marshallese=0,Not_Marshallese=1,Outside=0,max=Not_Marshallese]:0.4535450980987552,(((2[&Marshallese=1,Not_Marshallese=0,Outside=0,max=Marshallese]:0.09672177421332306,85[&Marshallese=0,Not_Marshallese=1,Outside=0,max=Not_Marshallese]:0.10772177421329032)[&Marshallese=0.947,Not_Marshallese=0.053,Outside=0.000,max=Marshallese]:0.24182437282195668,(((3[&Marshallese=0,No…
tree STATE_7200000 = (((((((((((1[&Marshallese=0,Not_Marshallese=1,Outside=0,max=Not_Marshallese]:0.1318381486011112,(7[&Marshallese=0,Not_Marshallese=1,Outside=0,max=Not_Marshallese]:0.13977602323050764,(18[&Marshallese=1,Not_Marshallese=0,Outside=0,max=Marshallese]:0.187723913196839,((19[&Marshallese=1,Not_Marshallese=0,Outside=0,max=Marshallese]:0.0076564547320427945,80[&Marshallese=1,Not_Mars…
tree STATE_7250000 = ((((((((1[&Marshallese=0,Not_Marshallese=1,Outside=0,max=Not_Marshallese]:0.225980677229085,(((((6[&Marshallese=1,Not_Marshallese=0,Outside=0,max=Marshallese]:0.09313824610334309,(((11[&Marshallese=1,Not_Marshallese=0,Outside=0,max=Marshallese]:0.09345846770686195,(((12[&Marshallese=1,Not_Marshallese=0,Outside=0,max=Marshallese]:0.016796830557425646,15[&Marshallese=1,Not_Mars…
tree STATE_7300000 = ((((((((((1[&Marshallese=0,Not_Marshallese=1,Outside=0,max=Not_Marshallese]:0.09662074383876873,((4[&Marshallese=1,Not_Marshallese=0,Outside=0,max=Marshallese]:0.0032884998562291434,((26[&Marshallese=1,Not_Marshallese=0,Outside=0,max=Marshallese]:0.017420408758748396,(35[&Marshallese=1,Not_Marshallese=0,Outside=0,max=Marshallese]:0.037384529170991776,42[&Marshallese=1,Not_Mar…
tree STATE_7350000 = (((((((((((1[&Marshallese=0,Not_Marshallese=1,Outside=0,max=Not_Marshallese]:0.033672060811802074,((10[&Marshallese=0,Not_Marshallese=1,Outside=0,max=Not_Marshallese]:0.02467141293799191,86[&Marshallese=0,Not_Marshallese=1,Outside=0,max=Not_Marshallese]:0.02467141293799191)[&Marshallese=0.003,Not_Marshallese=0.997,Outside=0.000,max=Not_Marshallese]:0.02354157714037819,20[&Mar…
tree STATE_7400000 = (((((((((1[&Marshallese=0,Not_Marshallese=1,Outside=0,max=Not_Marshallese]:0.03927565064720229,8[&Marshallese=0,Not_Marshallese=1,Outside=0,max=Not_Marshallese]:0.08027565064714226)[&Marshallese=0.372,Not_Marshallese=0.628,Outside=0.000,max=Not_Marshallese]:0.10628605169746996,(((3[&Marshallese=0,Not_Marshallese=1,Outside=0,max=Not_Marshallese]:0.021498831268690233,4[&Marshal…
tree STATE_7450000 = (((((((((((1[&Marshallese=0,Not_Marshallese=1,Outside=0,max=Not_Marshallese]:0.14773429787243064,(8[&Marshallese=0,Not_Marshallese=1,Outside=0,max=Not_Marshallese]:0.08932611442548133,(10[&Marshallese=0,Not_Marshallese=1,Outside=0,max=Not_Marshallese]:0.09400166645807495,92[&Marshallese=0,Not_Marshallese=1,Outside=0,max=Not_Marshallese]:0.2100016664580604)[&Marshallese=0.354,…
tree STATE_7500000 = ((((((((1[&Marshallese=0,Not_Marshallese=1,Outside=0,max=Not_Marshallese]:0.23072001499326444,(((6[&Marshallese=1,Not_Marshallese=0,Outside=0,max=Marshallese]:0.10003224014791301,(((12[&Marshallese=1,Not_Marshallese=0,Outside=0,max=Marshallese]:0.001509668648995155,(((23[&Marshallese=1,Not_Marshallese=0,Outside=0,max=Marshallese]:0.011625883645139279,89[&Marshallese=0,Not_Mar…
tree STATE_7550000 = ((((((((((((1[&Marshallese=0,Not_Marshallese=1,Outside=0,max=Not_Marshallese]:0.039161584370929536,(10[&Marshallese=0,Not_Marshallese=1,Outside=0,max=Not_Marshallese]:0.0887635817833955,19[&Marshallese=1,Not_Marshallese=0,Outside=0,max=Marshallese]:0.11376358178325907)[&Marshallese=0.991,Not_Marshallese=0.009,Outside=0.000,max=Marshallese]:0.02339800258762681)[&Marshallese=0.…
tree STATE_7600000 = (((((((1[&Marshallese=0,Not_Marshallese=1,Outside=0,max=Not_Marshallese]:0.22791095234664538,(((6[&Marshallese=1,Not_Marshallese=0,Outside=0,max=Marshallese]:0.10124490347497694,(((((11[&Marshallese=1,Not_Marshallese=0,Outside=0,max=Marshallese]:0.005575349951216113,15[&Marshallese=1,Not_Marshallese=0,Outside=0,max=Marshallese]:0.01957534995111243)[&Marshallese=1.000,Not_Mars…
tree STATE_7650000 = (((((((((1[&Marshallese=0,Not_Marshallese=1,Outside=0,max=Not_Marshallese]:0.12020344545704786,(2[&Marshallese=1,Not_Marshallese=0,Outside=0,max=Marshallese]:0.03442160247305426,85[&Marshallese=0,Not_Marshallese=1,Outside=0,max=Not_Marshallese]:0.045421602473021516)[&Marshallese=0.973,Not_Marshallese=0.027,Outside=0.000,max=Marshallese]:0.0857818429839936)[&Marshallese=0.993,…
tree STATE_7700000 = ((((((((((((1[&Marshallese=0,Not_Marshallese=1,Outside=0,max=Not_Marshallese]:0.048590712018727555,(39[&Marshallese=1,Not_Marshallese=0,Outside=0,max=Marshallese]:0.129435971901807,80[&Marshallese=1,Not_Marshallese=0,Outside=0,max=Marshallese]:0.12643597190165057)[&Marshallese=0.888,Not_Marshallese=0.112,Outside=0.000,max=Marshallese]:0.08015474011697876)[&Marshallese=0.767,N…
tree STATE_7750000 = (((((((((((1[&Marshallese=0,Not_Marshallese=1,Outside=0,max=Not_Marshallese]:0.10893069357758867,(((9[&Marshallese=1,Not_Marshallese=0,Outside=0,max=Marshallese]:0.003149038700136053,(19[&Marshallese=1,Not_Marshallese=0,Outside=0,max=Marshallese]:0.009428807330193245,((67[&Marshallese=1,Not_Marshallese=0,Outside=0,max=Marshallese]:0.0969765082074332,69[&Marshallese=0,Not_Mars…
tree STATE_7800000 = ((((((((1[&Marshallese=0,Not_Marshallese=1,Outside=0,max=Not_Marshallese]:0.3145521928957661,(((10[&Marshallese=0,Not_Marshallese=1,Outside=0,max=Not_Marshallese]:0.027671381315759525,(75[&Marshallese=1,Not_Marshallese=0,Outside=0,max=Marshallese]:0.05678389412946799,76[&Marshallese=1,Not_Marshallese=0,Outside=0,max=Marshallese]:0.059783894129624426)[&Marshallese=1.000,Not_Ma…
tree STATE_7850000 = (((((((((1[&Marshallese=0,Not_Marshallese=1,Outside=0,max=Not_Marshallese]:0.313497271730681,87[&Marshallese=0,Not_Marshallese=1,Outside=0,max=Not_Marshallese]:0.4584972717306628)[&Marshallese=0.885,Not_Marshallese=0.115,Outside=0.000,max=Marshallese]:0.059435059958304226,((3[&Marshallese=0,Not_Marshallese=1,Outside=0,max=Not_Marshallese]:0.057798695784510135,(4[&Marshallese=…
tree STATE_7900000 = (((((((((((1[&Marshallese=0,Not_Marshallese=1,Outside=0,max=Not_Marshallese]:0.12421642652376086,((3[&Marshallese=0,Not_Marshallese=1,Outside=0,max=Not_Marshallese]:0.0557206355146076,(4[&Marshallese=1,Not_Marshallese=0,Outside=0,max=Marshallese]:0.03138855424458864,(((26[&Marshallese=1,Not_Marshallese=0,Outside=0,max=Marshallese]:0.0023574780423488706,(35[&Marshallese=1,Not_…
tree STATE_7950000 = (((((((((1[&Marshallese=0,Not_Marshallese=1,Outside=0,max=Not_Marshallese]:0.16571243868866747,(((9[&Marshallese=1,Not_Marshallese=0,Outside=0,max=Marshallese]:0.02979139313889445,((10[&Marshallese=0,Not_Marshallese=1,Outside=0,max=Not_Marshallese]:0.03217669546338642,40[&Marshallese=0,Not_Marshallese=1,Outside=0,max=Not_Marshallese]:0.13117669546331912)[&Marshallese=0.910,No…
tree STATE_8000000 = ((((((1[&Marshallese=0,Not_Marshallese=1,Outside=0,max=Not_Marshallese]:0.3718784964225592,(((2[&Marshallese=1,Not_Marshallese=0,Outside=0,max=Marshallese]:0.015414860384789675,85[&Marshallese=0,Not_Marshallese=1,Outside=0,max=Not_Marshallese]:0.026414860384756933)[&Marshallese=0.965,Not_Marshallese=0.035,Outside=0.000,max=Marshallese]:0.29470866165112863,(((3[&Marshallese=0,…
tree STATE_8050000 = ((((((((1[&Marshallese=0,Not_Marshallese=1,Outside=0,max=Not_Marshallese]:0.19765517614725925,18[&Marshallese=1,Not_Marshallese=0,Outside=0,max=Marshallese]:0.2906551761473338)[&Marshallese=0.971,Not_Marshallese=0.029,Outside=0.000,max=Marshallese]:0.06769281057744425,(((2[&Marshallese=1,Not_Marshallese=0,Outside=0,max=Marshallese]:0.08219339642495904,85[&Marshallese=0,Not_Ma…
tree STATE_8100000 = (((((((((1[&Marshallese=0,Not_Marshallese=1,Outside=0,max=Not_Marshallese]:0.24256355508708216,(((2[&Marshallese=1,Not_Marshallese=0,Outside=0,max=Marshallese]:0.04206071744988993,85[&Marshallese=0,Not_Marshallese=1,Outside=0,max=Not_Marshallese]:0.053060717449857187)[&Marshallese=0.953,Not_Marshallese=0.047,Outside=0.000,max=Marshallese]:0.11347078768308094,(((3[&Marshallese…
tree STATE_8150000 = ((((((((1[&Marshallese=0,Not_Marshallese=1,Outside=0,max=Not_Marshallese]:0.1103507980459455,(7[&Marshallese=0,Not_Marshallese=1,Outside=0,max=Not_Marshallese]:0.057305407034789146,(10[&Marshallese=0,Not_Marshallese=1,Outside=0,max=Not_Marshallese]:0.01888615195351584,86[&Marshallese=0,Not_Marshallese=1,Outside=0,max=Not_Marshallese]:0.01888615195351584)[&Marshallese=0.013,No…
tree STATE_8200000 = ((((((((((1[&Marshallese=0,Not_Marshallese=1,Outside=0,max=Not_Marshallese]:0.06966481332392815,((3[&Marshallese=0,Not_Marshallese=1,Outside=0,max=Not_Marshallese]:0.0362899799825096,((4[&Marshallese=1,Not_Marshallese=0,Outside=0,max=Marshallese]:0.008281687410897187,(26[&Marshallese=1,Not_Marshallese=0,Outside=0,max=Marshallese]:0.012876409133776634,(35[&Marshallese=1,Not_Ma…
tree STATE_8250000 = ((((((((((1[&Marshallese=0,Not_Marshallese=1,Outside=0,max=Not_Marshallese]:0.17613686073567747,((((6[&Marshallese=1,Not_Marshallese=0,Outside=0,max=Marshallese]:0.07623137380001865,((25[&Marshallese=1,Not_Marshallese=0,Outside=0,max=Marshallese]:0.021048228641339928,53[&Marshallese=1,Not_Marshallese=0,Outside=0,max=Marshallese]:0.20704822864148908)[&Marshallese=0.998,Not_Mar…
tree STATE_8300000 = ((((((((((((1[&Marshallese=0,Not_Marshallese=1,Outside=0,max=Not_Marshallese]:0.04703255354403324,((2[&Marshallese=1,Not_Marshallese=0,Outside=0,max=Marshallese]:0.02057416760583708,85[&Marshallese=0,Not_Marshallese=1,Outside=0,max=Not_Marshallese]:0.03157416760580434)[&Marshallese=0.993,Not_Marshallese=0.007,Outside=0.000,max=Marshallese]:0.02269026486418979,((75[&Marshalles…
tree STATE_8350000 = ((((((((1[&Marshallese=0,Not_Marshallese=1,Outside=0,max=Not_Marshallese]:0.07734889938465439,10[&Marshallese=0,Not_Marshallese=1,Outside=0,max=Not_Marshallese]:0.15034889938474716)[&Marshallese=0.762,Not_Marshallese=0.238,Outside=0.000,max=Marshallese]:0.18674390084881454,((5[&Marshallese=0,Not_Marshallese=1,Outside=0,max=Not_Marshallese]:0.13273453677133695,((((13[&Marshall…
tree STATE_8400000 = (((((((1[&Marshallese=0,Not_Marshallese=1,Outside=0,max=Not_Marshallese]:0.13492823191731107,20[&Marshallese=0,Not_Marshallese=1,Outside=0,max=Not_Marshallese]:0.23592823191719647)[&Marshallese=0.925,Not_Marshallese=0.075,Outside=0.000,max=Marshallese]:0.11114179756813514,((((((3[&Marshallese=0,Not_Marshallese=1,Outside=0,max=Not_Marshallese]:0.02903889446209551,4[&Marshalles…
tree STATE_8450000 = (((((((((1[&Marshallese=0,Not_Marshallese=1,Outside=0,max=Not_Marshallese]:0.04751564648252382,(4[&Marshallese=1,Not_Marshallese=0,Outside=0,max=Marshallese]:0.04110765278187534,((18[&Marshallese=1,Not_Marshallese=0,Outside=0,max=Marshallese]:0.052083477649262355,((26[&Marshallese=1,Not_Marshallese=0,Outside=0,max=Marshallese]:5.367408277066055E-4,35[&Marshallese=1,Not_Marsha…
tree STATE_8500000 = ((((((((1[&Marshallese=0,Not_Marshallese=1,Outside=0,max=Not_Marshallese]:0.18419782725832978,((((9[&Marshallese=1,Not_Marshallese=0,Outside=0,max=Marshallese]:0.00727549079248091,((19[&Marshallese=1,Not_Marshallese=0,Outside=0,max=Marshallese]:0.024835808114135993,80[&Marshallese=1,Not_Marshallese=0,Outside=0,max=Marshallese]:0.08483580811408142)[&Marshallese=1.000,Not_Marsh…
tree STATE_8550000 = ((((((((((((((1[&Marshallese=0,Not_Marshallese=1,Outside=0,max=Not_Marshallese]:0.03516073635491024,(((9[&Marshallese=1,Not_Marshallese=0,Outside=0,max=Marshallese]:0.04423655691031547,(19[&Marshallese=1,Not_Marshallese=0,Outside=0,max=Marshallese]:0.00670271461676708,39[&Marshallese=1,Not_Marshallese=0,Outside=0,max=Marshallese]:0.06970271461686894)[&Marshallese=1.000,Not_Ma…
tree STATE_8600000 = (((((((((((1[&Marshallese=0,Not_Marshallese=1,Outside=0,max=Not_Marshallese]:0.050498191410338844,(((67[&Marshallese=1,Not_Marshallese=0,Outside=0,max=Marshallese]:0.11245506068735117,69[&Marshallese=0,Not_Marshallese=1,Outside=0,max=Not_Marshallese]:0.11445506068730388)[&Marshallese=0.897,Not_Marshallese=0.103,Outside=0.000,max=Marshallese]:0.19930434032521327,80[&Marshalles…
tree STATE_8650000 = ((((((((((1[&Marshallese=0,Not_Marshallese=1,Outside=0,max=Not_Marshallese]:0.0848200005288553,(7[&Marshallese=0,Not_Marshallese=1,Outside=0,max=Not_Marshallese]:0.060390600353662505,16[&Marshallese=1,Not_Marshallese=0,Outside=0,max=Marshallese]:0.1393906003536134)[&Marshallese=0.800,Not_Marshallese=0.200,Outside=0.000,max=Marshallese]:0.04042940017526919)[&Marshallese=0.847,…
tree STATE_8700000 = (((((((((((1[&Marshallese=0,Not_Marshallese=1,Outside=0,max=Not_Marshallese]:0.046958839733943325,19[&Marshallese=1,Not_Marshallese=0,Outside=0,max=Marshallese]:0.14495883973389967)[&Marshallese=0.935,Not_Marshallese=0.065,Outside=0.000,max=Marshallese]:0.0367209359807692,(10[&Marshallese=0,Not_Marshallese=1,Outside=0,max=Not_Marshallese]:0.12348785036082488,80[&Marshallese=1…
tree STATE_8750000 = (((((((1[&Marshallese=0,Not_Marshallese=1,Outside=0,max=Not_Marshallese]:0.2662362064413325,(((2[&Marshallese=1,Not_Marshallese=0,Outside=0,max=Marshallese]:0.06638905319150579,85[&Marshallese=0,Not_Marshallese=1,Outside=0,max=Not_Marshallese]:0.07738905319147305)[&Marshallese=0.981,Not_Marshallese=0.019,Outside=0.000,max=Marshallese]:0.06043408587874077,(((((3[&Marshallese=0…
tree STATE_8800000 = (((((((((1[&Marshallese=0,Not_Marshallese=1,Outside=0,max=Not_Marshallese]:0.25947918326154007,((2[&Marshallese=1,Not_Marshallese=0,Outside=0,max=Marshallese]:0.10382837043887849,85[&Marshallese=0,Not_Marshallese=1,Outside=0,max=Not_Marshallese]:0.11482837043884575)[&Marshallese=0.960,Not_Marshallese=0.040,Outside=0.000,max=Marshallese]:0.07833537367771082,86[&Marshallese=0,N…
tree STATE_8850000 = (((((((((((1[&Marshallese=0,Not_Marshallese=1,Outside=0,max=Not_Marshallese]:0.15507810333167893,((2[&Marshallese=1,Not_Marshallese=0,Outside=0,max=Marshallese]:0.07080872214954381,85[&Marshallese=0,Not_Marshallese=1,Outside=0,max=Not_Marshallese]:0.08180872214951107)[&Marshallese=0.987,Not_Marshallese=0.013,Outside=0.000,max=Marshallese]:0.07312873934180497,((((6[&Marshalles…
tree STATE_8900000 = ((((((((1[&Marshallese=0,Not_Marshallese=1,Outside=0,max=Not_Marshallese]:0.1972941355333775,19[&Marshallese=1,Not_Marshallese=0,Outside=0,max=Marshallese]:0.29529413553333383)[&Marshallese=0.999,Not_Marshallese=0.001,Outside=0.000,max=Marshallese]:1.8236682824979145E-4,((((2[&Marshallese=1,Not_Marshallese=0,Outside=0,max=Marshallese]:0.06895984728276183,85[&Marshallese=0,Not…
tree STATE_8950000 = ((((((((1[&Marshallese=0,Not_Marshallese=1,Outside=0,max=Not_Marshallese]:0.46656984224166886,((((3[&Marshallese=0,Not_Marshallese=1,Outside=0,max=Not_Marshallese]:0.010608304522335743,((((((56[&Marshallese=1,Not_Marshallese=0,Outside=0,max=Marshallese]:0.03292344177792622,(66[&Marshallese=1,Not_Marshallese=0,Outside=0,max=Marshallese]:0.0530719017556697,68[&Marshallese=1,Not…
tree STATE_9000000 = ((((((((((1[&Marshallese=0,Not_Marshallese=1,Outside=0,max=Not_Marshallese]:0.17260399585612618,(7[&Marshallese=0,Not_Marshallese=1,Outside=0,max=Not_Marshallese]:0.17651452510468535,16[&Marshallese=1,Not_Marshallese=0,Outside=0,max=Marshallese]:0.25551452510463624)[&Marshallese=0.980,Not_Marshallese=0.020,Outside=0.000,max=Marshallese]:0.012089470751517228)[&Marshallese=0.98…
tree STATE_9050000 = ((((((((((1[&Marshallese=0,Not_Marshallese=1,Outside=0,max=Not_Marshallese]:0.2563022162005465,((20[&Marshallese=0,Not_Marshallese=1,Outside=0,max=Not_Marshallese]:0.18531680404936235,40[&Marshallese=0,Not_Marshallese=1,Outside=0,max=Not_Marshallese]:0.2563168040495024)[&Marshallese=0.756,Not_Marshallese=0.244,Outside=0.000,max=Marshallese]:0.040825588898619536,87[&Marshalles…
tree STATE_9100000 = (((((((((((((1[&Marshallese=0,Not_Marshallese=1,Outside=0,max=Not_Marshallese]:0.1399311338469441,92[&Marshallese=0,Not_Marshallese=1,Outside=0,max=Not_Marshallese]:0.32893113384702233)[&Marshallese=0.888,Not_Marshallese=0.112,Outside=0.000,max=Marshallese]:0.018495723179234314,(10[&Marshallese=0,Not_Marshallese=1,Outside=0,max=Not_Marshallese]:0.1304019034079481,(((16[&Marsh…
tree STATE_9150000 = ((((((((1[&Marshallese=0,Not_Marshallese=1,Outside=0,max=Not_Marshallese]:0.03577127155382842,3[&Marshallese=0,Not_Marshallese=1,Outside=0,max=Not_Marshallese]:0.04377127155386662)[&Marshallese=0.581,Not_Marshallese=0.419,Outside=0.000,max=Marshallese]:0.018004649892380153,((4[&Marshallese=1,Not_Marshallese=0,Outside=0,max=Marshallese]:0.04594615250300649,(26[&Marshallese=1,N…
tree STATE_9200000 = ((((((((((1[&Marshallese=0,Not_Marshallese=1,Outside=0,max=Not_Marshallese]:0.08909672733451379,((10[&Marshallese=0,Not_Marshallese=1,Outside=0,max=Not_Marshallese]:0.06059035519316425,((39[&Marshallese=1,Not_Marshallese=0,Outside=0,max=Marshallese]:0.10316845758761972,(40[&Marshallese=0,Not_Marshallese=1,Outside=0,max=Not_Marshallese]:0.06720962612659276,80[&Marshallese=1,No…
tree STATE_9250000 = (((((((((((1[&Marshallese=0,Not_Marshallese=1,Outside=0,max=Not_Marshallese]:0.07469671357897878,18[&Marshallese=1,Not_Marshallese=0,Outside=0,max=Marshallese]:0.16769671357905336)[&Marshallese=0.983,Not_Marshallese=0.017,Outside=0.000,max=Marshallese]:0.020202826400344653,((((8[&Marshallese=0,Not_Marshallese=1,Outside=0,max=Not_Marshallese]:0.041070025108756236,(9[&Marshalle…
tree STATE_9300000 = ((((((((((1[&Marshallese=0,Not_Marshallese=1,Outside=0,max=Not_Marshallese]:0.14128142695018264,(7[&Marshallese=0,Not_Marshallese=1,Outside=0,max=Not_Marshallese]:0.027153013483497745,86[&Marshallese=0,Not_Marshallese=1,Outside=0,max=Not_Marshallese]:0.08415301348351412)[&Marshallese=0.060,Not_Marshallese=0.940,Outside=0.000,max=Not_Marshallese]:0.1301284134667613)[&Marshalle…
tree STATE_9350000 = (((((((((1[&Marshallese=0,Not_Marshallese=1,Outside=0,max=Not_Marshallese]:0.08861331502878478,8[&Marshallese=0,Not_Marshallese=1,Outside=0,max=Not_Marshallese]:0.12961331502872475)[&Marshallese=0.539,Not_Marshallese=0.461,Outside=0.000,max=Marshallese]:0.06487508926464247,(3[&Marshallese=0,Not_Marshallese=1,Outside=0,max=Not_Marshallese]:0.10432335551410876,(4[&Marshallese=1…
tree STATE_9400000 = ((((((((1[&Marshallese=0,Not_Marshallese=1,Outside=0,max=Not_Marshallese]:0.13935970483349247,((6[&Marshallese=1,Not_Marshallese=0,Outside=0,max=Marshallese]:0.055593436610911096,(((11[&Marshallese=1,Not_Marshallese=0,Outside=0,max=Marshallese]:0.001250057059150378,14[&Marshallese=1,Not_Marshallese=0,Outside=0,max=Marshallese]:0.023250057059084894)[&Marshallese=1.000,Not_Mars…
tree STATE_9450000 = ((((((((((1[&Marshallese=0,Not_Marshallese=1,Outside=0,max=Not_Marshallese]:0.09954600925918533,(((6[&Marshallese=1,Not_Marshallese=0,Outside=0,max=Marshallese]:0.0631751252245244,((((12[&Marshallese=1,Not_Marshallese=0,Outside=0,max=Marshallese]:0.0016436857927835113,15[&Marshallese=1,Not_Marshallese=0,Outside=0,max=Marshallese]:0.004643685792712571)[&Marshallese=1.000,Not_M…
tree STATE_9500000 = (((((((((1[&Marshallese=0,Not_Marshallese=1,Outside=0,max=Not_Marshallese]:0.23722108374088657,(((2[&Marshallese=1,Not_Marshallese=0,Outside=0,max=Marshallese]:0.10558431082029196,92[&Marshallese=0,Not_Marshallese=1,Outside=0,max=Not_Marshallese]:0.2945843108203702)[&Marshallese=0.993,Not_Marshallese=0.007,Outside=0.000,max=Marshallese]:0.03443854986415573,85[&Marshallese=0,N…
tree STATE_9550000 = (((((((((((1[&Marshallese=0,Not_Marshallese=1,Outside=0,max=Not_Marshallese]:0.08906597328512955,(((9[&Marshallese=1,Not_Marshallese=0,Outside=0,max=Marshallese]:5.991148581482308E-4,19[&Marshallese=1,Not_Marshallese=0,Outside=0,max=Marshallese]:0.035599114858230085)[&Marshallese=1.000,Not_Marshallese=0.000,Outside=0.000,max=Marshallese]:0.0021937681430893585,(39[&Marshallese…
tree STATE_9600000 = ((((((((1[&Marshallese=0,Not_Marshallese=1,Outside=0,max=Not_Marshallese]:0.2704190283939072,((5[&Marshallese=0,Not_Marshallese=1,Outside=0,max=Not_Marshallese]:0.23344970303140544,(((13[&Marshallese=1,Not_Marshallese=0,Outside=0,max=Marshallese]:7.497087948695746E-4,28[&Marshallese=1,Not_Marshallese=0,Outside=0,max=Marshallese]:0.054749708794956886)[&Marshallese=1.000,Not_Ma…
tree STATE_9650000 = (((((((1[&Marshallese=0,Not_Marshallese=1,Outside=0,max=Not_Marshallese]:0.2090775150917521,(2[&Marshallese=1,Not_Marshallese=0,Outside=0,max=Marshallese]:0.06053117037390521,85[&Marshallese=0,Not_Marshallese=1,Outside=0,max=Not_Marshallese]:0.07153117037387247)[&Marshallese=0.931,Not_Marshallese=0.069,Outside=0.000,max=Marshallese]:0.1485463447178469)[&Marshallese=0.948,Not_…
tree STATE_9700000 = (((((((((1[&Marshallese=0,Not_Marshallese=1,Outside=0,max=Not_Marshallese]:0.13804885185025184,(((8[&Marshallese=0,Not_Marshallese=1,Outside=0,max=Not_Marshallese]:0.08111264164234844,(10[&Marshallese=0,Not_Marshallese=1,Outside=0,max=Not_Marshallese]:0.07888785932519649,80[&Marshallese=1,Not_Marshallese=0,Outside=0,max=Marshallese]:0.1638878593250055)[&Marshallese=0.572,Not_…
tree STATE_9750000 = ((((((((((((1[&Marshallese=0,Not_Marshallese=1,Outside=0,max=Not_Marshallese]:0.08319760679746557,((((3[&Marshallese=0,Not_Marshallese=1,Outside=0,max=Not_Marshallese]:0.00472615925369313,(((26[&Marshallese=1,Not_Marshallese=0,Outside=0,max=Marshallese]:0.003603628912958401,(42[&Marshallese=1,Not_Marshallese=0,Outside=0,max=Marshallese]:0.06623954193615611,51[&Marshallese=0,N…
tree STATE_9800000 = (((((((((1[&Marshallese=0,Not_Marshallese=1,Outside=0,max=Not_Marshallese]:0.0782011077667345,20[&Marshallese=0,Not_Marshallese=1,Outside=0,max=Not_Marshallese]:0.1792011077666199)[&Marshallese=0.449,Not_Marshallese=0.551,Outside=0.000,max=Not_Marshallese]:0.1506180061198954,(7[&Marshallese=0,Not_Marshallese=1,Outside=0,max=Not_Marshallese]:0.20262252240926582,((8[&Marshalles…
tree STATE_9850000 = ((((((((1[&Marshallese=0,Not_Marshallese=1,Outside=0,max=Not_Marshallese]:0.2813906203448646,92[&Marshallese=0,Not_Marshallese=1,Outside=0,max=Not_Marshallese]:0.47039062034494283)[&Marshallese=0.966,Not_Marshallese=0.034,Outside=0.000,max=Marshallese]:0.008809471018702442,7[&Marshallese=0,Not_Marshallese=1,Outside=0,max=Not_Marshallese]:0.30620009136364346)[&Marshallese=0.98…
tree STATE_9900000 = (((((((((1[&Marshallese=0,Not_Marshallese=1,Outside=0,max=Not_Marshallese]:0.17182649984340048,(((9[&Marshallese=1,Not_Marshallese=0,Outside=0,max=Marshallese]:0.006244039243904487,19[&Marshallese=1,Not_Marshallese=0,Outside=0,max=Marshallese]:0.04124403924398634)[&Marshallese=1.000,Not_Marshallese=0.000,Outside=0.000,max=Marshallese]:0.02970673981976757,(20[&Marshallese=0,No…
tree STATE_9950000 = (((((((((1[&Marshallese=0,Not_Marshallese=1,Outside=0,max=Not_Marshallese]:0.14417498535092965,7[&Marshallese=0,Not_Marshallese=1,Outside=0,max=Not_Marshallese]:0.16017498535100605)[&Marshallese=0.981,Not_Marshallese=0.019,Outside=0.000,max=Marshallese]:0.0015000769574819994,((3[&Marshallese=0,Not_Marshallese=1,Outside=0,max=Not_Marshallese]:0.049953466605565766,(4[&Marshalle…
tree STATE_10000000 = ((((((((1[&Marshallese=0,Not_Marshallese=1,Outside=0,max=Not_Marshallese]:0.10524137152920454,3[&Marshallese=0,Not_Marshallese=1,Outside=0,max=Not_Marshallese]:0.11324137152924274)[&Marshallese=0.849,Not_Marshallese=0.151,Outside=0.000,max=Marshallese]:0.0454968872503696,((4[&Marshallese=1,Not_Marshallese=0,Outside=0,max=Marshallese]:0.03168513288383412,(26[&Marshallese=1,No…
End;
