# Supplementary material for: Repeated introductions and intensive community transmission fueled a mumps virus outbreak in Washington State
Source: eLife. 2021 Apr 19;10:e66448. doi: 10.7554/eLife.66448 (PMC8079146; doi:10.7554/eLife.66448)
Supplement: Figure 6—source data 1. [file elife-66448-fig6-data1.zip › xml-and-combined-output-files/mumps_1_rep1.xml]

<?xml version="1.0" encoding="UTF-8" standalone="no"?><beast beautitemplate='Standard' beautistatus='' namespace="beast.core:beast.evolution.alignment:beast.evolution.tree.coalescent:beast.core.util:beast.evolution.nuc:beast.evolution.operators:beast.evolution.sitemodel:beast.evolution.substitutionmodel:beast.evolution.likelihood" required="" version="2.6">


    <data
id="mumps-wa"
spec="Alignment"
name="alignment">
                        <sequence id="seq_Washington.USA/2017011/49.16/G|2016.932|2016-12-07|north_america|usa|washington|41|unknown|Not_Marshallese" spec="Sequence" taxon="Washington.USA/2017011/49.16/G|2016.932|2016-12-07|north_america|usa|washington|41|unknown|Not_Marshallese" totalcount="4" value="-nnnnnnnnnnnnnnnnnnnnnnnnnnnnnnnnnnnnnnnnnnnnnnnnnnnnnnnnnnnnnnnnnnnnnnnnnnnnnnnnnnnnnnnnnnnnnnnnnnnnnnnnnnnnnnnnnnnnnnnnnnnnnnnnnnnnnnnnnnnnnnnnnnnnnnnnnnnnnnnnnnnnnnnnnnnnnnnnnnnnnnnnnnnnnnnnnnnnnnnnnnnnnnnnnnnnnnnnnnnnnnnnnnnnnnnnnnnnnnnnnnnnnnnnnnnnnnnnnnnnnnnnnnnnnnnnnnnnnnnnnnnnnnnnnnnnnnnnnnnnnnnnnnnnnnnnnnnnnnnnnnnnnnnnnnnnnnnnnnnnnnnnnnnnnnnnnnnnnnnnnnnnnnnnnnnnnnnnnnnnnnnnnnnnnnnnnnnnnnnnnnnnnnnnnnnnnnnnnnnnnnnnnnnnnnnnnnnnnnnnnnnnnnnnnnnnnnnnnnnnnnnnnnnnnnnnnnnnnnnnnnnnnnnnnnnnnnnnnnnnnnnnnnnnnnnnnnnnnnnnnnnnnnnnnnnnnnnnnnnnnnnnnnnnnnnnnnnnnnnnnnnnnnnnnnnnnnnnnnnnnnnnnnnnnnnnnnnnnnnnnnnnnnnnnnnnnnnnnnnnnnnnnnnnnnnnnnnnnnnnnnnnnnnnnnnnnnnnnnnnnnnnnnnnnnnnnnnnnnnnnnnnnnnnnnnnnnnnnnnnnnnnnnnnnnnnnnnnnnnnnnnnnnnnnnnnnnnnnnnnnnnnnnnnnnnnnnnnnnnnnnnnnnnnnnnnnnnnnnnnnnnnnnnnnnnnnnnnnnnnnnnnnnnnnnnnnnnnnnnnnnnnnnnnnnnnnnnnnnnnnnnnnnnnnnnnnnnnnnnnnnnnnnnnnnnnnnnnnnnnnnnnnnnnnnnnnnnnnnnnnnnnnnnnnnnnnnnnnnnnnnnnnnnnnnnnnnnnnnnnnnnnnnnnnnnnnnnnnnnnnnnnnnnnnnnnnnnnnnnnnnnnnnnnnnnnnnnnnnnnnnnnnnnnnnnnnnnnnnnnnnnnnnnnnnnnnnnnnnnnnnnnnnnnnnnnnnnnnnnnnnnnnnnnnnnnnnnnnnnnnnnnnnnnnnnnnnnnnnnnnnnnnnnnnnnnnnnnnnnnnnnnnnnnnnnnnnnnnn-nnnnnnnnnnnnnnnnnnnnnnnnnnnnnnnnnnnnnnnnnnnnnnnnnnnnnnnnnnnnnnnnnnnnnnnnnnnnnnnnnnnnnnnnnnnnnnnnnnnnnnnnnnnnnnnnnnnnnnnnnnnnnnnnnnnnnnnnnnnnnnnnnnnnnnnnnnnnnnnnnnnnnnggcttgcaagaggcagaggtgcgggaataccaggtgggccggtgaatccctttgttcctccagttcaacaacaacaacctgctgccgtatatgaggacattcctgcattggaggaatcagatgacgatggtgatgaagatggaggtgcaggattccaaaatggagcacaagcaccagctgtaagacagggaggtcaaaatgactttagagcacagccgttacaggatccaattcaagcacaactcttcatgccattatatcctcaagtcagcaacatcccaaatcatcagaatcatcagattaatcgcatcggggggatggaacaccaagatttattacgatacaacgagaatggcgattctcagcaggatgcaaggggcgaacacggaaataccttcccaaacaatcccaatcaaaacgcacagtcacaagtgggtgactgggatgagtagatcaccgacatgaccaaactacccccaactgcaacaaacccagaacaatccagccacagccaaccgctcaaatccactacattccattcatatttagtctttaagaaaaaattaggcccggaaagaattagttctacgagcatcgacacgattatcttgatcgtgtttctttccgggcaagccatggatcaatttataaaacaagatgaaactggtgatttaattgagacaggaatgaatgttgcaaatcacttcctatctgcccccattcagggaaccaacttgttgagcaaggccacaatcatccccggtgttgcaccagtactcattggcaatccagagcaaaagaacattcagtaccccactgcatcacatcagggatccaagtcaaagggaagaagctcaggggccaagcccatcatagtctcatcttccgaagtaggcactggagggactcagattcctgagccccttttcgcacaaaccggacaaggtggcactgtcaccaccgtttatcaagatccaactatccaaccaacaggttcataccgaagtgtggaattggctaagataggaaaagaga-gaatgattaatcggtttgttgaaaaacccaggacctcaacgccggtaacagaatttaagaggggggccgggagcggctgctcaaggccagacaatccaagaggagggcatagacgggaatggagcctcagctgggtccaaggagaggtccgggtctttgagtggtgcaaccccatatgctcacctatcactgccgcagcaagattccactcctgcaaatgtgggaattgcccagcaaagtgcgatcagtgcgaacgagattatggacctccttagagggatggatgctcgcctgcaacatcttgaacaaaaggtggacaaggtgcttgcacagggcagcatggtgacccaaataaagaatgaattatcaacagtaaagacaacactagctacaattgaaggaatgatggcgacagtaaagatcatggatccgggaaacccgacaggggtcccagttgatgagcttagaagaagttttagtgatcatgtaacaattgttagtggaccaggagatgtgtcattcagctccagtgaagaacccacactgtatttggatgaactagcgaggcctatccccaagcctcgtcctgcaaagcagccaaaaccccaacccgtaaaggatttagcaggacggaaggtgatgataaccaaaatgatcactgactgtgtggccaatcctcaaatgaagcaggcgttcgagcaacgattggcaaaggccagcaccgaggatgccctgaatgatatcaagcgagacatcatacgaagcgccatatgaacctaccaagaacaccagactcacgggaaaatccatgaactgatagccgcaatgattccctattaaataaaaaataagcacgaacacaagtctaacccagccacagcagcaatggccggatcacagatcaaaattcctcttccgaagccccccgactcagattctcaaagactaaatgcattccctgtaatcatggctcaagaaggcaaagggcgactcctcagacagatcagacttaggaaaatattatcaggggatccgtctgatcagcaaattacatttgtgaatacatatggattcatccgtgctactccagaaacatcagagttcatctctgaatcatcacaacaaaaggtaactcctgtagtgacggcgtgcatgttatccttcggtgctggaccagtactagaagacccacaacatatgctgaaagctcttgatcagacagatatcagggttcggaagacagcaagtgataaagagcagatcttatttgagatcaaccgcattcccaatctattcaggcatcatcaaatatctgcggaccatctgattcaggccagctccgataaatatgtcaagtcaccagctaagttgattgcaggagtaaattacatttactgtgtcacatttttatccgtgacagtttgttctgcctcactcaagtttcgagttgcgcgcccattgcttgctgcacgatctagattagtgagagcagttcagatggaagttttgcttcgggtaacctgcaaaaaagactctcaaatggcaaagagcatgctaaatgaccctgatggagaaggttgcattgcatccgtgtggttccacctgtgtaatctgtgcaaaggcaggaacaaacttagaagttacgatgaaaattattttgcatctaagtgccgtaagatgaatttgacagtcagcataggggacatgtggggaccaaccattctagtccatgcaggcggtcacattccgacaactgcaaaacctttcttcaactcaagaggctgggtctgtcaccccatccatcaatcatcaccatcgttggcgaagaccctatggtcatctgggtgtgaaatcaaggctgccagtgctatcctccagggctcagactatgcatcactcgcaaaaactgatgacataatatattcaaagataaaggtcgacaaggatgcagccaactacaagggagtatcctggagtccatttaggaagtctgcctcaatgagcaacctatgataattctctctattttcaatgatgccttcaggaggatcaacaatcagtccaattttaccggtgataacttgattgaaattatagaaaaaataagcctagaaagatatcccacctctcgactttcccactttgaaaatagaattgatcagtaatcatgaaggtttctttagttacttgcttgggctttgcagtcttttcattttccatatgtgtgaatatcaatatcttgcagcaaattggatatatcaagcaacaagtcaggcaactgagctattactcacaaagttcaagctcctacatagtggtcaagcttttaccgaatatccaacccactgataacagctgtgaattcaagagtgtaactcaatacaataagaccttgagtaatttgcttcttccaattgcagaaaacataaataatattgcatcgccctcacctggatcaagacgtcataaaaggtttgctggcattgccattggcattgctgcactcggtgttgcaaccgcagcacaagtaaccgccgctgtctcattagttcaagcacagacaaatgcacgcgcaatagcggcgatgaaaaattcaatacaggcaactaatcgagcagtcttcgaagtgaaagaaggcacccaacagttagctatagcggtacaagcaatacagaaccacatcaatactattatgaacacccaattgaacaatatgtcctgtcagattcttgataaccagcttgcaacctccctgggattatacctaacagaattaacaacagtgttccagccacaattaattaatccggcattgtcaccgattagcatacaagccttgaggtctttgcttggaagtatgacacctgcagtggttcaagcaacattatctacttcaatttctgctgctgaaatactaagtgccggtctaatggagggtcagattgtttctgttctgctggatgagatgcagatgatagttaagataaatattccaaccattgtcacacaatcaaatgcattggtgattgacttctactcaatttcgagctttattaatagtcaggaatccataattcaattaccagacaggatcttggagatcgggaatgaacaatggagctatccagcaaaaaattgtaagttgacaagacacaacatattctgccaatacaatgaggcagagaggctgagcttagaatcaaaactatgccttgcaggcaatataagtgcctgtgtgttctcacccatagcagggagttatatgaggcgatttgtagcactggatggaacaattgttgcaaactgtcgaagtctaacgtgtctatgcaagagtccatcttatcctatataccaacctgaccatcatgcagtcacgaccattgatctaaccgcatgtcagacgttgtccctagacggattggatttcagcattgtctctctaagcaacatcacttacgctgagaaccttaccatttcattgtctcagacaatcaatactcaacccattgacatatcaactgaactgatcaaggtcaatgcatccctccaaaatgccgttaagtacataaaggagagcaaccatcaactccaatctgtgagtataaattctaaaatcggagctataatcatagcagccttagctttgagcatcctgtcaatgatcatttcactgttgttttgctgctgggcttacattgcaactaaagagatcagaagaatcaacttcaaaacaaatcatatcaacacaatatcaagtagtgtcgatgatctcatcaggtactaatcctaacatggtgattcattctgtatttagaaaatatttagaaaaaaactaaattaagaatgaatctcatggggtcgtaacgtctcgtgaccctgccgttgcactatgccggcgatccaacccccattatacctcacatttctattgctaattcttctttatctgatcataactttgtatgt--ctggattatattaactgttacttataagactgcggtgcgacatgcagcactgtaccagagatccttctttcactggagtttcgatcactcactctaagaagatccccagttaggacaagtcccgatccatcatgcaagaacaatctgcatttgaataatgccgttcaatcatgagacataaagaaaaaaccaggccagaacaaacttagggtcataatacaacacaaaaccttagcttctatctcaattgtgctccgaccgctcgaaagatggagccctcgaaattcttcacaatatcggacagtgccacctttgcacctgggcctgttagcaatgcggctaacaagaagacattccgaacctgcttccgaatactggcactatctgtacaagctgtcacccttatattagttattgtcactttaggtgagcttgtaaggatgatcaatgatcaaggcttgagcaatcagttgtcttcaattacagacaagataagagagtcagctactatgattgcatctgctgtgggagtaatgaatcaagttattcatggagtaacggtatccgtacccctacaaattgagggaaaccaaaatcaattgttagccacacttgccacaatctgcaccagccaaaaacaagtctcaaactgctctacaaacatccccttagtcaatgacctcaggtttataaatgggatcaataaattcatcattgaagattacgcaactcatgatttctctatcggccatccactcaatatgcccagctttatcccaactgcaacttcacccaatggttgcacaagaattccatccttttctttaggtaagacacactggtgctacacacataatgtaattaatgccaactgcaaggaccatacttcgtctaaccaatatgtgtccatggggattctcgttcagaccgcgtcaggttatcctatgttcaaaaccttaaaaatccaatatctcagtgatggcctgaatcggaaaagctgctcaattgcaacagtccctgatgggtgcgcgatgtactgttatgtctccactcaacttgaaaccgacgactatgcggggtccagtccacccacccaaaaacttaccctgttattctataatgacaccgtcacagaaaggacaatatctccatctggtcttgaagggaattgggctactttggtgccaggagtggggagtgggatatattttgagaataagttgatcttccctgcatatggtggtgtcttgcccaatagtacactcggggttaaatcagcaagagaatttttccggcctgttaatccatataatccatgttcaggaccacaacaagatttagaccagcgtgctttgaggtcatacttcccaagttatttctctaatcgaagaatacagagtgcatttcttgtctgtgcctggaatcagatcttagttacaaattgtgaactagttgtcccctcaagcaatcagacaatgatgggtgcagaaggaagagttttattgatcaataatcgactattatattatcagagaagtaccagctggtggccgtatgaactcctctacgagatatcattcacatttacaaactctggtccatcatctgtaaatatgtcctggatacctatatattcattcactcgtcctggttcaggcaattgcagtggtgaaaatgtgtgcccgactgcttgtgtgtcaggggtttatcttgatccctggccattaactccatatagccaccaatcaggtattaacagaaatttctattttacaggtgctctattaaattcaagtacaactagagtaaatcctaccctttatgtctctgctcttaataatcttaaagtattagccccatatggtactcaaggactgtttgcctcgtacaccacaaccacctgctttcaagataccggtgatgctagtgtgtattgtgtttatattatggaactagcatcaaatattgttggagaattccaaattctacctgtgctaactagattgactatcacttgaatcatagtgaatgcagcgggaagccctattggcgtgtctcaatttttatcgattattaagaaaaaacaggccagaatggcgggcctaaatgagatactcctacctgaagtacatttaaactcacccatcgttagatataagcttttctactatatattacatggccagttaccaaatgatttggagccagatgacttgggcccactagcaaatcagaattggaaggcaattcgagccgaagaatcccaggttcatgcacgtttaaaacagatcagagtagaactcatcgcaaggattcctagtctccggtggacccgctctcaaagagagattgctatactcatttggccaagaatacttccaatcctccaagcatatgatcttcggcaaagtatgcaattgcccacagtatgggagaaattgactcaatccacagttaatcttataagtgatggtctagaacgagttgtattacacatcagcaatcaactgacaggcaagccaaacttgtttaccagatctcgaacaggacaagacactaaggactactcaattccatccactagagagctatctcaaatatggtttaacaatgagtggagtggacctgtaaagacctggcttatgattaaatatagaatgaggcaactaatcacaaaccaaaagacaggtgagttaacagatttagtaaccattgtggatactaggtccactctatgcattattaccccagaattagttgctttatactctaatgggcacaaagcattaacgtacctcacctttgaaatggtactaatggtcactgatatgttggaaggacgactgaatgtttcttctttgtgcacagctagtcattatctgtccccactaaagaaaagaatcgaaattctcctaacattagttgatgaccttgctctactcatgggggacaaagtatacggtgttgtctcttcacttgagagttttgtttacgcccaattacagtatggtgatcctgttgtagacattaagggtacattctatggatttatatgtaatgagattctcgatctgctgactgaggacaacatctttactgaggaggaggcaaacaaggttctcctggacttgacttcacagtttgacaatctatcccctgatttaactgctgaactcctctgcattatgagactttggggccaccccacattaaccgccagccaagcagcatccaaggtccgagagtccatgtgcgctcccaaggtgttagatttccaaacaataatgaagaccctggctttctttcacgcaatccttattaacggttataggaggagccataatggaatctggcctcctactactcttcatggcaatgcccccaaaagcctcattgagatgcggcatgataattcagaacttaagtatgagtatgtcctcaagaattggaaaagtatatctatgttaagaatacacaaatgctttgatgcatcacctgatgaagatctcagcatattcatgaaggataaggcaataagctgtccaaagcaagactggatgggagtatttaggaggagcctcataaaacagcgatatcgagatgcgaatcgacctctaccacaaccattcaaccgacggctactgttgaattttctagaggatgacagattcgatcccattaaagagcttgagtatgtcaccagtggagaatatcttagggacccagaattttgtgcatcttactctctcaaagagaaggagataaaggctacaggtcgaatatttgcaaaaatgacaaagagaatgagatcgtgccaagtaattgcggaatcattattggccaatcatgcaggtaaattaatgagagaaaatggagttgttttagaccagttaaaattgacaaaatctttgttaacgatgaaccaaattggtattatatcagagcacagccgaagatccactgctgacaacatgactttggcacactccggttcaaataagcacagaattaataatagtcaattcaagaagaataaagacaataaacatgagatgcctgatgatggttttgagatagcagcctgctttctaacaactgacctcacaaaatactgcttaaattggaggtaccaagtcatcatcccctttgctcgtacattgaattcaatgtatggtatacctcacctgttcgaatggatacatttaaggctaatgcgaagcactctctatgtcggtgatcccttcaatcctccatcagatcctacccaacttgaccttgatacagctctcaatgatgatatatttatagtttctcctcgaggaggaatcgagggtttatgtcaaaaattatggactatgatttccatctcaacaatcatattatctgcaactgaggcaaacactagagttatgagcatggtccagggtgacaaccaggcgattgcaatcaccactagagtagtacgctcgctcagtcattccgagaagaaggagcaagcttataaagcaagtaaattattctttgaaaggcttagagccaacaatcatggaattggacaccacttgaaagaacaagaaactatcctcagttctgatttcttcatatacagtaagagagtgttttacaaaggtcggattttgactcaagcattaaagaacgtgagcaagatgtgcttaacagccgatatactaggggactgttcacaagcatcatgctccaatttagctactactgtaatgcgcctgactgagaatggggttgagaaagatttgtgttactttctgaatgcattcatgacaatcagacagttatgttatgatctagtatttccccaaactaaatctcttagtcaggacatcactaatgcttatcttaaccatccaatacttatctcaagattgtgtctattaccatctcaattggggggcctaaactttctctcatgtagtcgcctgttcaatagaaacatcggagacccattagtgtctgcaattgctgatgtgaaacgattaattaaagctggctgtctagatatctgggtcctgtataacatccttggaaggaggcctggaaaaggtaagtggagcactctggcagctgatccttatactctaaacatagattatttagttccttcaacaacttttttaaagaagcatgcccaatatacattgatggaacggagtgttaatcccatgctccgtggagtattcagtgaaaatgcagctgaggaagaagaggaactcgcacagtatctattagatcgtgaggtagtcatgcccagggttgcacatgtaatacttgcccagtctagttgcggtagaagaaaacagattcaaggttacttggattccactagaactattatcaggtattcactggaggtgagaccattgtcagcaaagaagctaaatacagtaatagaatacaacttattgtatctatcttacaatttggagattattgaaaaacccaatatagtccaaccctttttgaatgcaatcaatgttgatacttgtagcatcgatatagccaggtcccttagaaaactatcctgggcaactttacttaatggacgtcccatcgagggattagaaacacctgatcccattgaattggtacatgggtgtttgataattgggtcagatgaatgtgagcattgcagtagtggtgatgataaattcacctggtttttcctacccaaggggataaggctagataatgatccggcatccaacccacccatcagagtaccttacatcggatctaaaacagatgagcggagggttgcgtcaatggcttacatcaaaggagcatctgtatcactgaaatcagcactcaggttagcgggagtatatatttgggctttcggagatacagaagaatcatggcaggacgcctatgagttagcttccactcgtgttaatctcacactagagcaattgcaatctctcactcctttaccaacatctgctaacctagtacacagattagatgatggcaccactcaattaaaatttaccccggcaagttcctatgcattctctagcttcgttcatatatctaacgactgtcaagttctggagatcgatgatcaggttacagattctaacctgatttaccaacaagttatgattactggccttgctttaattgagacatggaacaatcctccaatcaacttctctgtctatgagactacactacacttgcacacaggctcatcttgctgtataagacctgtcgaatcttgtgtagtaaatcctcctttgcttcctgtacccttcattaatgttcctcaaatgaataaatttgtatatgaccctgaaccactcagtttgctagaaatggaaaaaattgaggatattgcttatcagaccagaatcggtggtttagatcaaatcccacttctggaaaaaatacccttactagctcacctcaccgccaagcagatggtaaacagcatcactgggcttgatgaagcaacatctatagtgaatgatgctgtagttcaagcagactacactagcaattggattagtgaatgctgctacacttacattgattctgtgtttgtttactctggctgggcattattattggagctttcgtatcaaatgtactacttaagaattcaaggcatccaaggaattctagactatgtgtatatgaccttgaggaggataccaggaatggctataacaggtatctcatccacgattagtcaccctcgtatactcagaagatgcatcaatttggatgtaatagccccaatcaattctccacacatagcttcactggattacacaaaattgagcatagatgcagtaatgtggggaactaagcaggttttgaccaacatttcgcaaggtatcgattatgagatagtagttccttctgaaagccaactaacacttagtgatagagttctaaatctagttgctcgaaaattatcactactggcaatcatctgggccaattataactatcctccaaaggttaaaggtatgtcacctgaggacaaatgtcaggctttaactacacatctaatccaaactgtcgaatatgttgagcacattcagattgagaagacaaacatcaggaggatgattattgaaccaaaattaactgcctaccctagtaatttgttttatctatctcgaaagttgcttaatgctattcgagattctgaagaaggacaatttctgattgcatcctattataacagttttggatttctggaaccaatactaatggaatctaaaatattcaatctaaattcatccgaatcagcatctcttacagaatttgatttcatcctcaacttggaattgtctgaaaccagtcttgagaaatactctctcccaagtttgttgatgacggctgagaatatggataacccatttcctcaaccaccccttcatcatgttctcagaccactaggattatcatccacttcatggtataaaacaatcagtgttttaaattatattagccatatgaaaatatctgacggtgcccatctatacttggcagagggaagcggggcctctatgtcacttatagagactttcttgcccggtgaaacaatatggtacaacagcctattcaatagtggtgaaaatcctccccaacgcaattttgctcctttgcccacccagtttattgaaagtgtcccttacagattgattcaagcaggtatagcagcaggaagtggtgtagtgcaaagtttctatccactctggaacggtaacagcgatatcactgacttgagcacgaaaaccagtgtcgaatacattattcacaaggtaggagctgatacatgtgcattggtccatgtggatttggagggtgtgcccggctcaatgaacagcatgttggagnnnnnnnnnnnnnnnnnnnnnnnnnnnnnnnnnnnnnnnnnnnnnnnnnnnnnnnnnnnnnnnnnnnnnnnnnnnnnnnnnnnnnnnnnnnnnnnnnnnnnnnnnnnnnnnnnnnnnnnnnnnnnnnnnnnnnnnnnnnnnnnnnnnnnnnnnnnnnnnnnnnnnnnnnnnnnnnnnnnnnnnnnnnnnnnnnnnnnnnnnnnnnnnnnnnnnnnnnnnnnnnnnnnnnnnnnnnnnnnnnnnnnnnnnnnnnnnnnnnnnnnnnnnnnnnnnnnnnnnnnnnnnnnnnnnnnnnnnnnnnnnnnnnnnnnnnnnnnnnnnnnnnnnnnnnnnnnnnnnnnnnnnnnnnnnnnnnnnnnnnnnnnnnnnnnnnnnnnnnnnnnnnnnnnnnnnnnnnnnnnnnnnnnnnnnnnnnnnnnnnnnnnnnnnnnnnnnnnnnnnnnnnnnnnnnnnnnnnnnnnnnnnnnnnnnnnnnnnnnnnnnnnnnnnnnnnnnnnnnnnnnnnnnnnnnnnnnnnnnnnnnnnnnnnnnnnnnnnnnnnnnnnnnnnnnnnnnnnnnnnnnnnnnnnnnnnnnnnnnnnnnnnnnnnnnnnnnnnnnnnnnnnnnnnnnnnnnnnnnnnnnnnnnnnnnnnnnnnnnnnnnnnnnnnnnnnnnnnnnnnnnnnnnnnnnnnnnnnnnnnnnnnnnnnnnnnnnnnnnnnnnnnnnnnnnnnnnnnnnnnnnnnnnnnnnnnnnnnnnnnnnnnnnnnnnnnnnnnnnnnnnnnnnnnnnnnnnnnnnnnnnnnnnnnnnnnnnnnnnnnnnnnnnnnnnnnnnnnnnnnnnnnnnnnnnnnnnnnnnnnnnnnnnnnnnnnnnnnnnnnnnnnnnnnnnnnnnnnnnnnnnnnnnnnnnnnnnnnnnnnnnnnnnnnnnnnnnnnnnnnnnnnnnnnnnnnnnnnnnnnnnnnnnnnnnnnnnnnnnnnnnnnnnnnnnnnnnnnnnnnnnnnnnnnnnnnnnnnnnnnnnnnnnnnnnnnnnnnnnnnnnnnnnnnnnnnnnnnnnnnnnnnnnnnnnnnnnnnnnnnnnnnnnnnnnnnnnnnnnnnnnnnnnnnnnnnnnnnnnnnnnnnnnnnnnnnnnnnnnnnnnnnnn"/>
                        <sequence id="seq_Washington.USA/2017013/48.16/3/G|2016.932|2016-12-07|north_america|usa|washington|11|vaccinated|Marshallese" spec="Sequence" taxon="Washington.USA/2017013/48.16/3/G|2016.932|2016-12-07|north_america|usa|washington|11|vaccinated|Marshallese" totalcount="4" value="-nnnnnnnnnnnnnnnnnnnnnnnnnnnnnnnnnnnnnnnnnnnnnnnnnnnnnnnnnnnnnnnnnnnnnnnnnnnnnnnnnnnnnnnnnnnnnnnnnnnnnnnnnnnnnnnnnnnnnnnnnnnnnnnnnnnnnnnnnnnnnnnnnnnnnnnnnnnnnnnnnnnnnnnnnnnnnnnnnnnnnatnnnnnnnnnnnnnnnnnnnnnnnnnnnnnnnnnnnnngttattaacacannnnnnnnnnnnnnncgctaccagatgctaaacttttgcctaagaataatttgcagtcaaaatgctagggcatctcacagggtaggtgcattgataacattattctcacttccctcggcaggtatgcaaaatcatattagactagcagacagatcacccgaagcccagatagaacgctgtgagattgatggctttgagcctggcacatataggctgattccgaatgcacgcgccaatcttactgccaatgaaattgctgcctatgctttgcttgcagatgacctccctccaaccataaataatggaactccttatgtacatgcagatgttgaagggcagccatgtgatgaaattgaacaattcctggatcgatgctacagtgtactaatccaggcttgggtgatggtctgtaaatgtatgacagcttacgaccaacctgctggatctgctgatcggcgatttgcgaaataccagcagcaaggtcgcctggaagcaagatacatgctgcagccagaagctcaaaggttgattcaaactgccatcaggaaaagtcttgttgttagacagtatcttacctttgaactccaactggcaagacggcaggggttgctatcaaacagatactatgcaatggtgggtgacattggaaagtacattgagaattcaggccttactgccttctttctcaccctcaaatatgcactaggcaccaaatggagtcctctgtcattggccgcattcaccggtgaactcactaagctccgatccttgatgatgttatatcgagatctcggagaacaagccagataccttgctctgttggaggctccccaaataatggactttgctcccgggggctacccattgatattcagttatgctatgggagtcggtacagtcctagat-gtccaaatgcgaaattacacttatgcacgacctttcctaaatggttactatttccagattggggttgagaccgcacgacggcaacaaggcacnnnnnnnnnnnnnnnnnnnnnnnatctaggccnnnnncctgaacaaagaactgaggtcacnnnnnnnnntgacaggcttgcaagaggcagaggtgcgggaataccaggtgggccggtgaatccctttgttcctccagttcaacaacaacaacctgctgccgtatatgaggacattcctgcattggaggaatcagatgacgatggtgatgaagatggaggtgcaggattccaaaatggagcacaagcaccagctgtaagacagggaggtcaaaatgactttagagcacagccgttacaggatccaattcaagcacaactcttcatgccattatatcctcaagtcagcaacatcccaaatcatcagaatcatcagattaatcgcatcggggggatggaacaccaagatttattacgatacaacgagaatggcgattctcagcaggatgcaaggggcgaacacggaaataccttcccaaacaatcccaatcaaaacgcacagtcacaagtgggtgactgggatgagtagatcaccgacatgaccaaactacccccaactgcaacaaacccagaacaatccagccacagccaaccgctcaaatccactacattccattcatatttagtctttaagaaaaaattaggcccggaaagaattagttctacgagcatcgacacgattatcttgatcgtgtttctttccgggcaagccatggatcaatttataaaacaagatgaaactggtgatttaattgagacaggaatgaatgttgcaaatcacttcctatctgcccccattcagggaaccaacttgttgagcaaggccacaatcatccccggtgttgcaccagtactcattggcaatccagagcaaaagaacattcagtaccccactgcatcacatcagggatccaagtcaaagggaagaagctcaggggccaagcccatcatagtctcatcttccgaagtaggcactggagggactcagattcctgagccccttttcgcacaaaccggacaaggtggcactgtcaccaccgtttatcaagatccaactatccaaccaacaggttcataccgaagtgtggaattggctaagataggaaaagaga-gaatgattaatcggtttgttgaaaaacccaggacctcaacgccggtaacagaatttaagaggggggccgggagcggctgctcaaggccagacaatccaagaggagggcatagacgggaatggagcctcagctgggtccaaggagaggtccgggtctttgagtggtgcaaccccatatgctcacctatcactgccgcagcaagattccactcctgcaaatgtgggaattgcccagcaaagtgcgatcagtgcgaacgagattatggacctccttagagggatggatgctcgcctgcaacatcttgaacaaaaggtggacaaggtgcttgcacagggcagcatggtgacccaaataaagaatgaattatcaacagtaaagacaacactagctacaattgaaggaatgatggcgacagtaaagatcatggatccgggaaacccgacaggggtcccagttgatgagcttagaagaagttttagtgatcatgtaacaattgttagtggaccaggagatgtgtcattcagctccagtgaagaacccacactgtatttggatgaactagcgaggcctatccccaagcctcgtcctgcaaagcagccaaaaccccaacccgtaaaggatttagcaggacggaaggtgatgataaccaaaatgatcactgactgtgtggccaatcctcaaatgaagcaggcgttcgagcaacgattggcaaaggccagcaccgaggatgccctgaatgatatcaagcgagacatcatacgaagcgccatatgaacctaccaagaacaccagactcacgggaaaatccatgaactgatagccgcaatgattccctattaaataaaaaataagcacgaacacaagtctaacccagccacagcagcaatggccggatcacagatcaaaattcctcttccgaagccccccgactcagattctcaaagactaaatgcattccctgtaatcatggctcaagaaggcaaagggcgactcctcagacagatcagacttaggaaaatattatcaggggatccgtctgatcagcaaattacatttgtgaatacatatggattcatccgtgctactccagaaacatcagagttcatctctgaatcatcacaacaaaaggtaactcctgtagtgacggcgtgcatgttatccttcggtgctggaccagtactagaagacccacaacatatgctgaaagctcttgatcagacagatatcagggttcggaagacagcaagtgataaagagcagatcttatttgagatcaaccgcattcccaatctattcaggcatcatcaaatatctgcggaccatctgattcaggccagctccgataaatatgtcaagtcaccagctaagttgattgcaggagtaaattacatttactgtgtcacatttttatccgtgacagtttgttctgcctcactcaagtttcgagttgcgcgcccattgcttgctgcacgatctagattagtgagagcagttcagatggaagttttgcttcgggtaacctgcaaaaaagactctcaaatggcaaagagcatgctaaatgaccctgatggagaaggttgcattgcatccgtgtggttccacctgtgtaatctgtgcaaaggcaggaacaaacttagaagttacgatgaaaattattttgcatctaagtgccgtaagatgaatttgacagtcagcataggggacatgtggggaccaaccattctagtccatgcaggcggtcacattccgacaactgcaaaacctttcttcaactcaagaggctgggtctgtcaccccatccatcaatcatcaccatcgttggcgaagaccctatggtcatctgggtgtgaaatcaaggctgccagtgctatcctccagggctcagactatgcatcactcgcaaaaactgatgacataatatattcaaagataaaggtcgacaaggatgcagccaactacaagggagtatcctggagtccatttaggaagtctgcctcaatgagcaacctatgataattctctctattttcaatgatgccttcaggaggatcaacaatcagtccaattttaccggtgataacttgattgaaattatagaaaaaataagcctagaaagatatcccacctctcgactttcccactttgaaaatagaattgatcagtaatcatgaaggtttctttagttacttgcttgggctttgcagtcttttcattttccatatgtgtgaatatcaatatcttgcagcaaattggatatatcaagcaacaagtcaggcaactgagctattactcacaaagttcaagctcctacatagtggtcaagcttttaccgaatatccaacccactgataacagctgtgaattcaagagtgtaactcaatacaataagaccttgagtaatttgcttcttccaattgcagaaaacataaataatattgcatcgccctcacctggatcaagacgtcataaaaggtttgctggcattgccattggcattgctgcactcggtgttgcaaccgcagcacaagtaaccgccgctgtctcattagttcaagcacagacaaatgcacgcgcaatagcggcgatgaaaaattcaatacaggcaactaatcgagcagtcttcgaagtgaaagaaggcacccaacagttagctatagcggtacaagcaatacagaaccacatcaatactattatgaacacccaattgaacaatatgtcctgtcagattcttgataaccagcttgcaacctccctgggattatacctaacagaattaacaacagtgttccagccacaattaattaatccggcattgtcaccgattagcatacaagccttgaggtctttgcttggaagtatgacacctgcagtggttcaagcaacattatctacttcaatttctgctgctgaaatactaagtgccggtctaatggagggtcagattgtttctgttctgctggatgagatgcagatgatagttaagataaatattccaaccattgtcacacaatcaaatgcattggtgattgacttctactcaatttcgagctttattaatagtcaggaatccataattcaattaccagacaggatcttggagatcgggaatgaacaatggagctatccagcaaaaaattgtaagttgacaagacacaacatattctgccaatacaatgaggcagagaggctgagcttagaatcaaaactatgccttgcaggcaatataagtgcctgtgtgttctcacccatagcagggagttatatgaggcgatttgtagcactggatggaacaattgttgcaaactgtcgaagtctaacgtgtctatgcaagagtccatcttatcctatataccaacctgaccatcatgcagtcacgaccattgatctaaccgcatgtcagacgttgtccctagacggattggatttcagcattgtctctctaagcaacatcacttacgctgagaaccttaccatttcattgtctcagacaatcaatactcaacccattgacatatcaactgaactgatcaaggtcaatgcatccctccaaaatgccgttaagtacataaaggagagcaaccatcaactccaatctgtgagtataaattctaaaatcggagctataatcatagcagccttagctttgagcatcctgtcaatgatcatttcactgttgttttgctgctgggcttacattgcaactaaagagatcagaagaatcaacttcaaaacaaatcatatcaacacaatatcaagtagtgtcgatgatctcatcaggtactaatcctaacatggtgattcattctgtatttagaaaatatttagaaaaaaactaaattaagaatgaatctcatggggtcgtaacgtctcgtgaccctgccgttgcactatgccggcgatccaacccccattatacctcacatttctattgctaattcttctttatctgatcataactttgtatgt--ctggattatattaactgttacttataagactgcggtgcgacatgcagcactgtaccagagatccttctttcactggagtttcgatcactcactctaagaagatccccagttaggacaagtcccgatccatcatgcaagaacaatctgcatttgaataatgccgttcaatcatgagacataaagaaaaaaccaggccagaacaaacttagggtcataatacaacacaaaaccttagcttctatctcaattgtgctccgaccgctcgaaagatggagccctcgaaattcttcacaatatcggacagtgccacctttgcacctgggcctgttagcaatgcggctaacaagaagacattccgaacctgcttccgaatactggcactatctgtacaagctgtcacccttatattagttattgtcactttaggtgagcttgtaaggatgatcaatgatcaaggcttgagcaatcagttgtcttcaattacagacaagataagagagtcagctactatgattgcatctgctgtgggagtaatgaatcaagttattcatggagtaacggtatccttacccctacaaattgagggaaaccaaaatcaattgttagccacacttgccacaatctgcaccagccaaaaacaagtctcaaactgctctacaaacatccccttagtcaatgacctcaggtttataaatgggatcaataaattcatcattgaagattacgcaactcatgatttctctatcggccatccactcaatatgcccagctttatcccaactgcaacttcacccaatggttgcacaagaattccatccttttctttaggtaagacacactggtgctacacacataatgtaattaatgccaactgcaaggaccatacttcgtctaaccaatatgtgtccatggggattctcgttcagaccgcgtcaggttatcctatgttcaaaaccttaaaaatccaatatctcagtgatggcctgaatcggaaaagctgctcaattgcaacagtccctgatgggtgcgcgatgtactgttacgtctccactcaacttgaaaccgacgactatgcggggtccagtccacccacccaaaaacttaccctgttattctataatgacaccgtcacagaaaggacaatatctccatctggtcttgaagggaattgggctactttggtgccaggagtggggagtgggatatattttgagaataagttgatcttccctgcatatggtggtgtcttgcccaatagtacactcggggttaaatcagcaagagaatttttccggcctgttaatccatataatccatgttcaggaccacaacaagatttagaccagcgtgctttgaggtcatacttcccaagttatttctctaatcgaagaatacagagtgcatttcttgtctgtgcctggaatcagatcttagttacaaattgtgaactagttgtcccctcaagcaatcagacaatgatgggtgcagaaggaagagttttattgatcaataatcgactattatattatcagagaagtaccagctggtggccgtatgaactcctctacgagatatcattcacatttacaaactctggtccatcatctgtaaatatgtcctggatacctatatattcattcactcgtcctggttcaggcaattgcagtggtgaaaatgtgtgcccgactgcttgtgtgtcaggggtttatcttgatccctggccattaactccatatagccaccaatcaggtattaacagaaatttctattttacaggtgctctattaaattcaagtacaactagagtaaatcctaccctttatgtctctgctcttaataatcttaaagtattagccccatatggtactcaaggactgtttgcctcgtacaccacaaccacctgctttcaagataccggtgatgctagtgtgtattgtgtttatattatggaactagcatcaaatattgttggagaattccaaattctacctgtgctaactagattgactatcacttgaatcatagtgaatgcagcgggaagccctattggcgtgtctcaatttttatcgattattaagaaaaaacaggccagaatggcgggcctaaatgagatactcctacctgaagtacatttaaactcacccatcgttagatataagcttttctactatatattacatggccagttaccaaatgatttggagccagatgacttgggcccactagcaaatcagaattggaaggcaattcgagccgaagaatcccaggttcatgcacgtttaaaacagatcagagtagaactcatcgcaaggattcctagtctccggtggacccgctctcaaagagagattgctatactcatttggccaagaatacttccaatcctccaagcatatgatcttcggcaaagtatgcaattgcccacagtatgggagaaattgactcaatccacagttaatcttataagtgatggtctagaacgagttgtattacacatcagcaatcaactgacaggcaagccaaacttgtttaccagatctcgaacaggacaagacactaaggactactcaattccatccactagagagctatctcaaatatggtttaacaatgagtggagtggacctgtaaagacctggcttatgattaaatatagaatgaggcaactaatcacaaaccaaaagacaggtgagttaacagatttagtaaccattgtggatactaggtccactctatgcattattaccccagaattagttgctttatactctaatgggcacaaagcattaacgtacctcacctttgaaatggtactaatggtcactgatatgttggaaggacgactgaatgtttcttctttgtgcacagctagtcattatctgtccccactaaagaaaagaatcgaaattctcctaacattagttgatgaccttgctctactcatgggggacaaagtatacggtgttgtctcttcacttgagagttttgtttacgcccaattacagtatggtgatcctgttgtagacattaagggtacattctatggatttatatgtaatgagattctcgatctgctgactgaggacaacatctttactgaggaggaggcaaacaaggttctcctggacttgacttcacagtttgacaatctatcccctgatttaactgctgaactcctctgcattatgagactttggggccaccccacattaaccgccagccaagcagcatccaaggtccgagagtccatgtgcgctcccaaggtgttagatttccaaacaataatgaagaccctggctttctttcacgcaatccttattaacggttataggaggagccataatggaatctggcctcctactactcttcatggcaatgcccccaaaagcctcattgagatgcggcatgataattcagaacttaagtatgagtatgtcctcaagaattggaaaagtatatctatgttaagaatacacaaatgctttgatgcatcacctgatgaagatctcagcatattcatgaaggataaggcaataagctgtccaaagcaagactggatgggagtatttaggaggagcctcataaaacagcgatatcgagatgcgaatcgacctctaccacaaccattcaaccgacggctactgttgaattttctagaggatgacagattcgatcccattaaagagcttgagtatgtcaccagtggagaatatcttagggacccagaattttgtgcatcttactctctcaaagagaaggagataaaggctacaggtcgaatatttgcaaaaatgacaaagagaatgagatcgtgccaagtaattgcggaatcattattggccaatcatgcaggtaaattaatgagagaaaatggagttgttttagaccagttaaaattgacaaaatctttgttaacgatgaaccaaattggtattatatcagagcacagccgaagatccactgctgacaacatgactttggcacactccggttcaaataagcacagaattaataatagtcaattcaagaagaataaagacaataaacatgagatgcctgatgatggttttgagatagcagcctgctttctaacaactgacctcacaaaatactgcttaaattggaggtaccaagtcatcatcccctttgctcgtacattgaattcaatgtatggtatacctcacctgttcgaatggatacatttaaggctaatgcgaagcactctctatgtcggtgatcccttcaatcctccatcagatcctacccaacttgaccttgatacagctctcaatgatgatatatttatagtttctcctcgaggaggaatcgagggtttatgtcaaaaattatggactatgatttccatctcaacaatcatattatctgcaactgaggcaaacactagagttatgagcatggtccagggtgacaaccaggcgattgcaatcaccactagagtagtacgctcgctcagtcattccgagaagaaggagcaagcttataaagcaagtaaattattctttgaaaggcttagagccaacaatcatggaattggacaccacttgaaagaacaagaaactatcctcagttctgatttcttcatatacagtaagagagtgttttacaaaggtcggattttgactcaagcattaaagaacgtgagcaagatgtgcttaacagccgatatactaggggactgttcacaagcatcatgctccaatttagctactactgtaatgcgcctgactgagaatggggttgagaaagatttgtgttactttctgaatgcattcatgacaatcagacagttatgttatgatctagtatttccccaaactaaatctcttagtcaggacatcactaatgcttatcttaaccatccaatacttatctcaagattgtgtctattaccatctcaattggggggcctaaactttctctcatgtagtcgcctgttcaatagaaacatcggagacccattagtgtctgcaattgctgatgtgaaacgattaattaaagctggctgtctagatatctgggtcctgtataacatccttggaaggaggcctggaaaaggtaagtggagcactctggcagctgatccttatactctaaacatagattatttagttccttcaacaacttttttaaagaagcatgcccaatatacattgatggaacggagtgttaatcccatgctccgtggagtattcagtgaaaatgcagctgaggaagaagaggaactcgcacagtatctattagatcgtgaggtagtcatgcccagggttgcacatgtaatacttgcccagtctagttgcggtagaagaaaacagattcaaggttacttggattccactagaactattatcaggtattcactggaggtgagaccattgtcagcaaagaagctaaatacagtaatagaatacaacttattgtatctatcttacaatttggagattattgaaaaacccaatatagtccaaccctttttgaatgcaatcaatgttgatacttgtagcatcgatatagccaggtcccttagaaaactatcctgggcaactttacttaatggacgtcccatcgagggattagaaacacctgatcccattgaattggtacatgggtgtttgataattgggtcagatgaatgtgagcattgcagtagtggtgatgataaattcacctggtttttcctacccaaggggataaggctagataatgatccggcatccaacccacccatcagagtaccttacatcggatctaaaacagatgagcggagggttgcgtcaatggcttacatcaaaggagcatctgtatcactgaaatcagcactcaggttagcgggagtatatatttgggctttcggagatacagaagaatcatggcaggacgcctatgagttagcttccactcgtgttaatctcacactagagcaattgcaatctctcactcctttaccaacatctgctaacctagtacacagattagatgatggcaccactcaattaaaatttaccccggcaagttcctatgcattctctagcttcgttcatatatctaacgactgtcaagttctggagatcgatgatcaggttacagattctaacctgatttaccaacaagttatgattactggccttgctttaattgagacatggaacaatcctccaatcaacttctctgtctatgagactacactacacttgcacacaggctcatcttgctgtataagacctgtcgaatcttgtgtagtaaatcctcctttgcttcctgtacccttcattaatgttcctcaaatgaataaatttgtatatgaccctgaaccactcagtttgctagaaatggaaaaaattgaggatattgcttatcagaccagaatcggtggtttagatcaaatcccacttctggaaaaaatacccttactagctcacctcaccgccaagcagatggtaaacagcatcactgggcttgatgaagcaacatctatagtgaatgatgctgtagttcaagcagactacactagcaattggattagtgaatgctgctacacttacattgattctgtgtttgtttactctggctgggcattattattggagctttcgtatcaaatgtactacttaagaattcaaggcatccaaggaattctagactatgtgtatatgaccttgaggaggataccaggaatggctataacaggtatctcatccacgattagtcaccctcgtatactcagaagatgcatcaatttggatgtaatagccccaatcaattctccacacatagcttcactggattacacaaaattgagcatagatgcagtaatgtggggaactaagcaggttttgaccaacatttcgcaaggtatcgattatgagatagtagttccttctgaaagccaactaacacttagtgatagagttctaaatctagttgctcgaaaattatcactactggcaatcatctgggccaattataactatcctccaaaggttaaaggtatgtcacctgaggacaaatgtcaggctttaactacacatctaatccaaactgtcgaatatgttgagcacattcagattgagaagacaaacatcaggaggatgattattgaaccaaaattaactgcctaccctagtaatttgttttatctatctcgaaagttgcttaatgctattcgagattctgaagaaggacaatttctgattgcatcctattataacagttttggatttctggaaccaatactaatggaatctaaaatattcaatctaaattcatccgaatcagcatctcttacagaatttgatttcatcctcaacttggaattgtctgaaaccagtcttgagaaatactctctcccaagtttgttgatgacggctgagaatatggataacccatttcctcaaccaccccttcatcatgttctcagaccactaggattatcatccacttcatggtataaaacaatcagtgttttaaattatattagccatatgaaaatatctgacggtgcccatctatacttggcagagggaagcggggcctctatgtcacttatagagactttcttgcccggtgaaacaatatggtacaacagcctattcaatagtggtgaaaatcctccccaacgcaattttgctcctttgcccacccagtttattgaaagtgtcccttacagattgattcaagcaggtatagcagcaggaagtggtgtagtgcaaagtttctatccactctggaacggtaacagcgatatcactgacttgagcacgaaaaccagtgtcgaatacattattcacaaggtaggagctgatacatgtgcattggtccatgtggatttggagggtgtgcccggctcaatgaacagcatgttggagnnnnnnnnnnnnnnnnnnnnnnnnnnnnnnnnnnnnnnnnnnnnnnnnnnnnnnnnnnnnnnnnnnnnnnnnnnnnnnnnnnnnnnnnnnnnnnnnnnnnnnnnnnnnnnnnnnnnnnnnnnnnnnnnnnnnnnnnnnnnnnnnnnnnnnnnnnnnnnnnnnnnnnnnnnnnnnnnnnnnnnnnnnnnnnnnnnnnnnnnnnnnnnnnnnnnnnnnnnnnnnnnnnnnnnnnnnnnnnnnnnnnnnnnnnnnnnnnnnnnnnnnnnnnnnnnnnnnnnnnnnnnnnnnnnnnnnnnnnnnnnnnnnnnnnnnnnnnnnnnnnnnnnnnnnnnnnnnnnnnnnnnnnnnnnnnnnnnnnnnnnnnnnnnnnnnnnnnnnnnnnnnnnnnnnnnnnnnnnnnnnnnnnnnnnnnnnnnnnnnnnnnnnnnnnnnnnnnnnnnnnnnnnnnnnnnnnnnnnnnnnnnnnnnnnnnnnnnnnnnnnnnnnnnnnnnnnnnnnnnnnnnnnnnnnnnnnnnnnnnnnnnnnnnnnnnnnnnnnnnnnnnnnnnnnnnnnnnnnnnnnnnnnnnnnnnnnnnnnnnnnnnnnnnnnnnnnnnnnnnnnnnnnnnnnnnnnnnnnnnnnnnnnnnnnnnnnnnnnnnnnnnnnnnnnnnnnnnnnnnnnnnnnnnnnnnnnnnnnnnnnnnnnnnnnnnnnnnnnnnnnnnnnnnnnnnnnnnnnnnnnnnnnnnnnnnnnnnnnnnnnnnnnnnnnnnnnnnnnnnnnnnnnnnnnnnnnnnnnnnnnnnnnnnnnnnnnnnnnnnnnnnnnnnnnnnnnnnnnnnnnnnnnnnnnnnnnnnnnnnnnnnnnnnnnnnnnnnnnnnnnnnnnnnnnnnnnnnnnnnnnnnnnnnnnnnnnnnnnnnnnnnnnnnnnnnnnnnnnnnnnnnnnnnnnnnnnnnnnnnnnnnnnnnnnnnnnnnnnnnnnnnnnnnnnnnnnnnnnnnnnnnnnnnnnnnnnnnnnnnnnnnnnnnnnnnnnnnnnnnnnnnnnnnnnnnnnnnnnnnnnnnnnnnnnnnnnnnnnnnnnnnnnnnnnnnnnnnnnnnnnnnnnnnnnnnnnnnnnnnnnnnnnnnnnnnnnnnnnnnnnnnnnn"/>
                        <sequence id="seq_Washington.USA/2017018/49.16/3/G|2016.94|2016-12-10|north_america|usa|washington|28|unknown|Not_Marshallese" spec="Sequence" taxon="Washington.USA/2017018/49.16/3/G|2016.94|2016-12-10|north_america|usa|washington|28|unknown|Not_Marshallese" totalcount="4" value="-tagtgtaagaaacagtaagcccggaagtggtgttttgcgatttcgaggccgggctcgatcctcacctttcattgtcaataggggacactttgacgctaccttgaaaatgtcgtccgtgctcaaagcatttgagcgattcactatagaacaggaacttcaagacaggggtgaggagggttcaattccgccggagactttaaagtcagcagtcaaagtcttcgttattaacacacccaatcccaccacacgctaccagatgctaaacttttgcctaagaataatttgcagtcaaaatgctagggcatctcacagggtaggtgcattgataacattattctcacttccctcggcaggtatgcaaaatcatattagactagcagatagatcacccgaagcccagatagaacgctgtgagattgatggctttgagcctggcacatataggctgattccgaatgcacgcgccaatcttactgccaatgaaattgctgcctatgctttgcttgcagatgacctccctccaaccataaataatggaactccttatgtacatgcagatgttgaagggcagccatgtgatgaaattgaacaattcctggatcggtgctacagtgtactaatccaggcttgggtgatggtctgtaaatgtatgacagcttacgaccaacctgctggatctgctgatcggcgatttgcgaaataccagcagcaaggtcgcctggaagcaagatacatgctgcagccagaagctcaaaggttgattcaaactgccatcaggaaaagtcttgttgttagacagtatcttacctttgaactccaactggcaagacggcaggggttgctatcaaacagatactatgcaatggtgggtgacattggaaagtacattgagaattcaggccttactgccttctttctcaccctcaaatatgcactaggcaccaaatggagtcctctgtcattggccgcattcaccggtgaactcactaagctccgatccttgatgatgttatatcgagatctcggagaacaagccagataccttgctctgttggaggctccccaaataatggactttgctcccgggggctacccattgatattcagttatgctatgggagtcggtacagtcctagat-gtccaaatgcgaaattacacttatgcacgacctttcctaaatggttactatttccagattggggttgagaccgcacgacggcaacaaggcactgttgacaacagagtagcagatgatctaggcctgactcctgaacaaagaactgaggtcactcagcttgttgacaggcttgcaagaggcagaggtgcgggaataccaggtgggccggtgaatccctttgttcctccagttcaacaacaacaacctgctgccgtatatgaggacattcctgcattggaggaatcagatgacgatggtgatgaagatggaggtgcaggattccaaaatggagcacaagcaccagctgtaagacagggaggtcaaaatgactttagagcacagccgttacaggatccaattcaagcacaactcttcatgccattatatcctcaagtcagcaacatcccaaatcatcagaatcatcagattaatcgcatcggggggatggaacaccaagatttattacgatacaacgagaatggcgattctcagcaggatgcaaggggcgaacacggaaataccttcccaaacaatcccaatcaaaacgcacagtcacaagtgggtgactgggatgagtagatcaccgacatgaccaaactacccccaactgcaacaaacccagaacaatccagccacagccaaccgctcaaatccactacattccattcatatttagtctttaagaaaaaattaggcccggaaagaattagttctacgagcatcgacacgattatcttgatcgtgtttctttccgggcaagccatggatcaatttataaaacaagatgaaactggtgatttaattgagacaggaatgaatgttgcaaatcacttcctatctgcccccattcagggaaccaacttgttgagcaaggccacaatcatccccggtgttgcaccagtactcattggcaatccagagcaaaagaacattcagtaccccactgcatcacatcagggatccaagtcaaagggaagaagctcaggggccaagcccatcatagtctcatcttccgaagtaggcactggagggactcagattcctgagccccttttcgcacaaaccggacaaggtggcactgtcaccaccgtttatcaagatccaactatccaaccaacaggttcataccgaagtgtggaattggctaagataggaaaagaga-gaatgattaatcggtttgttgaaaaacccaggacctcaacgccggtaacagaatttaagaggggggccgggagcggctgctcaaggccagacaatccaagaggagggcatagacgggaatggagcctcagctgggtccaaggagaggtccgggtctttgagtggtgcaaccccatatgctcacctatcactgccgcagcaagattccactcctgcaaatgtgggaattgcccagcaaagtgcgatcagtgcgaacgagattatggacctccttagagggatggatgctcgcctgcaacatcttgaacaaaaggtggacaaggtgcttgcacagggcagcatggtgacccaaataaagaatgaattatcaacagtaaagacaacactagctacaattgaaggaatgatggcgacagtaaagatcatggatccgggaaacccgacaggggtcccagttgatgagcttagaagaagttttagtgatcatgtaacaattgttagtggaccaggagatgtgtcattcagctccagtgaagaacccacactgtatttggatgaactagcgaggcctatccccaagcctcgtcctgcaaagcagccaaaaccccaacccgtaaaggatttagcaggacggaaggtgatgataaccaaaatgatcactgactgtgtggccaatcctcaaatgaagcaggcgttcgagcaacgattggcaaaggccagcaccgaggatgccctgaatgatatcaagcgagacatcatacgaagcgccatatgaacctaccaagaacaccagactcacgggaaaatccatgaactgatagccgcaatgattccctattaaataaaaaataagcacgaacacaagtctaacccagccacagcagcaatggccggatcacagatcaaaattcctcttccgaagccccccgactcagattctcaaagactaaatgcattccctgtaatcatggctcaagaaggcaaagggcgactcctcagacagatcagacttaggaaaatattatcaggggatccgtctgatcagcaaattacatttgtgaatacatatggattcatccgtgctactccagaaacatcagagttcatctctgaatcatcacaacaaaaggtaactcctgtagtgacggcgtgcatgttatccttcggtgctggaccagtactagaagacccacaacatatgctgaaagctcttgatcagacagatatcagggttcggaagacagcaagtgataaagagcagatcttatttgagatcaaccgcattcccaatctattcaggcatcatcaaatatctgcggaccatctgattcaggccagctccgataaatatgtcaagtcaccagctaagttgattgcaggagtaaattacatttactgtgtcacatttttatccgtgacagtttgttctgcctcactcaagtttcgagttgcgcgcccattgcttgctgcacgatctagattagtgagagcagttcagatggaagttttgcttcgggtaacctgcaaaaaagactctcaaatggcaaagagcatgctaaatgaccctgatggagaaggttgcattgcatccgtgtggttccacctgtgtaatctgtgcaaaggcaggaacaaacttagaagttacgatgaaaattattttgcatctaagtgccgtaagatgaatttgacagtcagcataggggacatgtggggaccaaccattctagtccatgcaggcggtcacattccgacaactgcaaaacctttcttcaactcaagaggctgggtctgtcaccccatccatcaatcatcaccatcgttggcgaagaccctatggtcatctgggtgtgaaatcaaggctgccagtgctatcctccagggctcagactatgcatcactcgcaaaaactgatgacataatatattcaaagataaaggtcgacaaggatgcagccaactacaagggagtatcctggagtccatttaggaagtctgcctcaatgagcaacctatgataattctctctattttcaatgatgccttcaggaggatcaacaatcagtccaattttaccggtgataacttgattgaaattatagaaaaaataagcctagaaagatatcccacctctcgactttcccactttgaaaatagaattgatcagtaatcatgaaggtttctttagttacttgcttgggctttgcagtcttttcattttccatatgtgtgaatatcaatatcttgcagcaaattggatatatcaagcaacaagtcaggcaactgagctattactcacaaagttcaagctcctacatagtggtcaagcttttaccgaatatccaacccactgataacagctgtgaattcaagagtgtaactcaatacaataagaccttgagtaatttgcttcttccaattgcagaaaacataaataatattgcatcgccctcacctggatcaagacgtcataaaaggtttgctggcattgccattggcattgctgcactcggtgttgcaaccgcagcacaagtaaccgccgctgtctcattagttcaagcacagacaaatgcacgcgcaatagcggcgatgaaaaattcaatacaggcaactaatcgagcagtcttcgaagtgaaagaaggcacccaacagttagctatagcggtacaagcaatacagaaccacatcaatactattatgaacacccaattgaacaatatgtcctgtcagattcttgataaccagcttgcaacctccctgggattatacctaacagaattaacaacagtgttccagccacaattaattaatccggcattgtcaccgattagcatacaagccttgaggtctttgcttggaagtatgacacctgcagtggttcaagcaacattatctacttcaatttctgctgctgaaatactaagtgccggtctaatggagggtcagattgtttctgttctgctggatgagatgcagatgatagttaagataaatattccaaccattgtcacacaatcaaatgcattggtgattgacttctactcaatttcgagctttattaatagtcaggaatccataattcaattaccagacaggatcttggagatcgggaatgaacaatggagctatccagcaaaaaattgtaagttgacaagacacaacatattctgccaatacaatgaggcagagaggctgagcttagaatcaaaactatgccttgcaggcaatataagtgcctgtgtgttctcacccatagcagggagttatatgaggcgatttgtagcactggatggaacaattgttgcaaactgtcgaagtctaacgtgtctatgcaagagtccatcttatcctatataccaacctgaccatcatgcagtcacgaccattgatctaaccgcatgtcagacgttgtccctagacggattggatttcagcattgtctctctaagcaacatcacttacgctgagaaccttaccatttcattgtctcagacaatcaatactcaacccattgacatatcaactgaactgatcaaggtcaatgcatccctccaaaatgccgttaagtacataaaggagagcaaccatcaactccaatctgtgagtataaattctaaaatcggagctataatcatagcagccttagctttgagcatcctgtcaatgatcatttcactgttgttttgctgctgggcttacattgcaactaaagagatcagaagaatcaacttcaaaacaaatcatatcaacacaatatcaagtagtgtcgatgatctcatcaggtactaatcctaacatggtgattcattctgtatttagaaaatatttagaaaaaaactaaattaagaatgaatctcatggggtcgtaacgtctcgtgaccctgccgttgcactatgccggcgatccaacccccattatacctcacatttctattgctaattcttctttatctgatcataactttgtatgt--ctggattatattaactgttacttataagactgcggtgcgacatgcagcactgtaccagagatccttctttcactggagtttcgatcactcactctaagaagatccccagttaggacaagtcccgatccatcatgcaagaacaatctgcatttgaataatgccgttcaatcatgagacataaagaaaaaaccaggccagaacaaacttagggtcataatacaacacaaaaccttagcttctatctcaattgtgctccgaccgctcgaaagatggagccctcgaaattcttcacaatatcggacagtgccacctttgcacctgggcctgttagcaatgcggctaacaagaagacattccgaacctgcttccgaatactggcactatctgtacaagctgtcacccttatattagttattgtcactttaggtgagcttgtaaggatgatcaatgatcaaggcttgagcaatcagttgtcttcaattacagacaagataagagagtcagctactatgattgcatctgctgtgggagtaatgaatcaagttattcatggagtaacggtatccttacccctacaaattgagggaaaccaaaatcaattgttagccacacttgccacaatctgcaccagccaaaaacaagtctcaaactgctctacaaacatccccttagtcaatgacctcaggtttataaatgggatcaataaattcatcattgaagattacgcaactcatgatttctctatcggccatccactcaatatgcccagctttatcccaactgcaacttcacccaatggttgcacaagaattccatccttttctttaggtaagacacactggtgctacacacataatgtaattaatgccaactgcaaggaccatacttcgtctaaccaatatgtgtccatggggattctcgttcagaccgcgtcaggttatcctatgttcaaaaccttaaaaatccaatatctcagtgatggcctgaatcggaaaagctgctcaattgcaacagtccctgatgggtgcgcgatgtactgttatgtctccactcaacttgaaaccgacgactatgcggggtccagtccacccacccaaaaacttaccctgttattctataatgacaccgtcacagaaaggacaatatctccatctggtcttgaagggaattgggctactttggtgccaggagtggggagtgggatatattttgagaataagttgatcttccctgcatatggtggtgtcttgcccaatagtacactcggggttaaatcagcaagagaatttttccggcctgttaatccatataatccatgttcaggaccacaacaagatttagaccagcgtgctttgaggtcatacttcccaagttatttctctaatcgaagaatacagagtgcatttcttgtctgtgcctggaatcagatcttagttacaaattgtgaactagttgtcccctcaagcaatcagacaatgatgggtgcagaaggaagagttttattgatcaataatcgactattatattatcagagaagtaccagctggtggccgtatgaactcctctacgagatatcattcacatttacaaactctggtccatcatctgtaaatatgtcctggatacctatatattcattcactcgtcctggttcaggcaattgcagtggtgaaaatgtgtgcccgactgcttgtgtgtcaggggtttatcttgatccctggccattaactccatatagccaccaatcaggtattaacagaaatttctattttacaggtgctctattaaattcaagtacaactagagtaaatcctaccctttatgtctctgctcttaataatcttaaagtattagccccatatggtactcaaggactgtttgcctcgtacaccacaaccacctgctttcaagataccggtgatgctagtgtgtattgtgtttatattatggaactagcatcaaatattgttggagaattccaaattctacctgtgctaactagattgactatcacttgaatcatagtgaatgcagcgggaagccctattggcgtgtctcaatttttatcgattattaagaaaaaacaggccagaatggcgggcctaaatgagatactcctacctgaagtacatttaaactcacccatcgttagatataagcttttctactatatattacatggccagttaccaaatgatttggagccagatgacttgggcccactagcaaatcagaattggaaggcaattcgagccgaagaatcccaggttcatgcacgtttaaaacagatcagagtagaactcatcgcaaggattcctagtctccggtggacccgctctcaaagagagattgctatactcatttggccaagaatacttccaatcctccaagcatatgatcttcggcaaagtatgcaattgcccacagtatgggagaaattgactcaatccacagttaatcttataagtgatggtctagaacgagttgtattacacatcagcaatcaactgacaggcaagccaaacttgtttaccagatctcgaacaggacaagacactaaggactactcaattccatccactagagagctatctcaaatatggtttaacaatgagtggagtggacctgtaaagacctggcttatgattaaatatagaatgaggcaactaatcacaaaccaaaagacaggtgagttaacagatttagtaaccattgtggatactaggtccactctatgcattattaccccagaattagttgctttatactctaatgggcacaaagcattaacgtacctcacctttgaaatggtactaatggtcactgatatgttggaaggacgactgaatgtttcttctttgtgcacagctagtcattatctgtccccactaaagaaaagaatcgaaattctcctaacattagttgatgaccttgctctactcatgggggacaaagtatacggtgttgtctcttcacttgagagttttgtttacgcccaattacagtatggtgatcctgttgtagacattaagggtacattctatggatttatatgtaatgagattctcgatctgctgactgaggacaacatctttactgaggaggaggcaaacaaggttctcctggacttgacttcacagtttgacaatctatcccctgatttaactgctgaactcctctgcattatgagactttggggccaccccacattaaccgccagccaagcagcatccaaggtccgagagtccatgtgcgctcccaaggtgttagatttccaaacaataatgaagaccctggctttctttcacgcaatccttattaacggttataggaggagccataatggaatctggcctcctactactcttcatggcaatgcccccaaaagcctcattgagatgcggcatgataattcagaacttaagtatgagtatgtcctcaagaattggaaaagtatatctatgttaagaatacacaaatgctttgatgcatcacctgatgaagatctcagcatattcatgaaggataaggcaataagctgtccaaagcaagactggatgggagtatttaggaggagcctcataaaacagcgatatcgagatgcgaatcgacctctaccacaaccattcaaccgacggctactgttgaattttctagaggatgacagattcgatcccattaaagagcttgagtatgtcaccagtggagaatatcttagggacccagaattttgtgcatcttactctctcaaagagaaggagataaaggctacaggtcgaatatttgcaaaaatgacaaagagaatgagatcgtgccaagtaattgcggaatcattattggccaatcatgcaggtaaattaatgagagaaaatggagttgttttagaccagttaaaattgacaaaatctttgttaacgatgaaccaaattggtattatatcagagcacagccgaagatccactgctgacaacatgactttggcacactccggttcaaataagcacagaattaataatagtcaattcaagaagaataaagacaataaacatgagatgcctgatgatggttttgagatagcagcctgctttctaacaactgacctcacaaaatactgcttaaattggaggtaccaagtcatcatcccctttgctcgtacattgaattcaatgtatggtatacctcacctgttcgaatggatacatttaaggctaatgcgaagcactctctatgtcggtgatcccttcaatcctccatcagatcctacccaacttgaccttgatacagctctcaatgatgatatatttatagtttctcctcgaggaggaatcgagggtttatgtcaaaaattatggactatgatttccatctcaacaatcatattatctgcaactgaggcaaacactagagttatgagcatggtccagggtgacaaccaggcgattgcaatcaccactagagtagtacgctcgctcagtcattccgagaagaaggagcaagcttataaagcaagtaaattattctttgaaaggcttagagccaacaatcatggaattggacaccacttgaaagaacaagaaactatcctcagttctgatttcttcatatacagtaagagagtgttttacaaaggtcggattttgactcaagcattaaagaacgtgagcaagatgtgcttaacagccgatatactaggggactgttcacaagcatcatgctccaatttagctactactgtaatgcgcctgactgagaatggggttgagaaagatttgtgttactttctgaatgcattcatgacaatcagacagttatgttatgatctagtatttccccaaactaaatctcttagtcaggacatcactaatgcttatcttaaccatccaatacttatctcaagattgtgtctattaccatctcaattggggggcctaaactttctctcatgtagtcgcctgttcaatagaaacatcggagacccattagtgtctgcaattgctgatgtgaaacgattaattaaagctggctgtctagatatctgggtcctgtataacatccttggaaggaggcctggaaaaggtaagtggagcactctggcagctgatccttatactctaaacatagattatttagttccttcaacaacttttttaaagaagcatgcccaatatacattgatggaacggagtgttaatcccatgctccgtggagtattcagtgaaaatgcagctgaggaagaagaggaactcgcacagtatctattagatcgtgaggtagtcatgcccagggttgcacatgtaatacttgcccagtctagttgcggtagaagaaaacagattcaaggttacttggattccactagaactattatcaggtattcactggaggtgagaccattgtcagcaaagaagctaaatacagtaatagaatacaacttattgtatctatcttacaatttggagattattgaaaaacccaatatagtccaaccctttttgaatgcaatcaatgttgatacttgtagcatcgatatagccaggtcccttagaaaactatcctgggcaactttacttaatggacgtcccatcgagggattagaaacacctgatcccattgaattggtacatgggtgtttgataattgggtcagatgaatgtgagcattgcagtagtggtgatgataaattcacctggtttttcctacccaaggggataaggctagataatgatccggcatccaacccacccatcagagtaccttacatcggatctaaaacagatgagcggagggttgcgtcaatggcttacatcaaaggagcatctgtatcactgaaatcagcactcaggttagcgggagtatatatttgggctttcggagatacagaagaatcatggcaggacgcctatgagttagcttccactcgtgttaatctcacactagagcaattgcaatctctcactcctttaccaacatctgctaacctagtacacagattagatgatggcaccactcaattaaaatttaccccggcaagttcctatgcattctctagcttcgttcatatatctaacgactgtcaagttctggagatcgatgatcaggttacagattctaacctgatttaccaacaagttatgattactggccttgctttaattgagacatggaacaatcctccaatcaacttctctgtctatgagactacactacacttgcacacaggctcatcttgctgtataagacctgtcgaatcttgtgtagtaaatcctcctttgcttcctgtacccttcattaatgttcctcaaatgaataaatttgtatatgaccctgaaccactcagtttgctagaaatggaaaaaattgaggatattgcttatcagaccagaatcggtggtttagatcaaatcccacttctggaaaaaatacccttactagctcacctcaccgccaagcagatggtaaacagcatcactgggcttgatgaagcaacatctatagtgaatgatgctgtagttcaagcagactacactagcaattggattagtgaatgctgctacacttacattgattctgtgtttgtttactctggctgggcattattattggagctttcgtatcaaatgtactacttaagaattcaaggcatccaaggaattctagactatgtgtatatgaccttgaggaggataccaggaatggctataacaggtatctcatccacgattagtcaccctcgtatactcagaagatgcatcaatttggatgtaatagccccaatcaattctccacacatagcttcactggattacacaaaattgagcatagatgcagtaatgtggggaactaagcaggttttgaccaacatttcgcaaggtatcgattatgagatagtagttccttctgaaagccaactaacacttagtgatagagttctaaatctagttgctcgaaaattatcactactggcaatcatctgggccaattataactatcctccaaaggttaaaggtatgtcacctgaggacaaatgtcaggctttaactacacatctaatccaaactgtcgaatatgttgagcacattcagattgagaagacaaacatcaggaggatgattattgaaccaaaattaactgcctaccctagtaatttgttttatctatctcgaaagttgcttaatgctattcgagattctgaagaaggacaatttctgattgcatcctattataacagttttggatttctggaaccaatactaatggaatctaaaatattcaatctaaattcatccgaatcagcatctcttacagaatttgatttcatcctcaacttggaattgtctgaaaccagtcttgagaaatactctctcccaagtttgttgatgacggctgagaatatggataacccatttcctcaaccaccccttcatcatgttctcagaccactaggattatcatccacttcatggtataaaacaatcagtgttttaaattatattagccatatgaaaatatctgacggtgcccatctatacttggcagagggaagcggggcctctatgtcacttatagagactttcttgcccggtgaaacaatatggtacaacagcctattcaatagtggtgaaaatcctccccaacgcaattttgctcctttgcccacccagtttattgaaagtgtcccttacagattgattcaagcaggtatagcagcaggaagtggtgtagtgcaaagtttctatccactctggaacggtaacagcgatatcactgacttgagcacgaaaaccagtgtcgaatacattattcacaaggtaggagctgatacatgtgcattggtccatgtggatttggagggtgtgcccggctcaatgaacagcatgttggagnnnnnnnnnnnnnnnnnnnnnnnnnnnnnnnnnnnnnnnnnnnnnnnnnnnnnnnnnnnnnnnnnnnnnnnnnnnnnnnnnnnnnnnnnnnnnnnnnnnnnnnnnnnnnnnnnnnnnnnnnnnnnnnnnnnnnnnnnnnnnnnnnnnnnnnnnnnnnnnnnnnnnnnnnnnnnnnnnnnnnnnnnnnnnnnnnnnnnnnnnnnnnnnnnnnnnnnnnnnnnnnnnnnnnnnnnnnnnnnnnnnnnnnnnnnnnnnnnnnnnnnnnnnnnnnnnnnnnnnnnnnnnnnnnnnnnnnnnnnnnnnnnnnnnnnnnnnnnnnnnnnnnnnnnnnnnnnnnnnnnnnnnnnnnnnnnnnnnnnnnnnnnnnnnnnnnnnnnnnnnnnnnnnnnnnnnnnnnnnnnnnnnnnnnnnnnnnnnnnnnnnnnnnnnnnnnnnnnnnnnnnnnnnnnnnnnnnnnnnnnnnnnnnnnnnnnnnnnnnnnnnnnnnnnnnnnnnnnnnnnnnnnnnnnnnnnnnnnnnnnnnnnnnnnnnnnnnnnnnnnnnnnnnnnnnnnnnnnnnnnnnnnnnnnnnnnnnnnnnnnnnnnnnnnnnnnnnnnnnnnnnnnnnnnnnnnnnnnnnnnnnnnnnnnnnnnnnnnnnnnnnnnnnnnnnnnnnnnnnnnnnnnnnnnnnnnnnnnnnnnnnnnnnnnnnnnnnnnnnnnnnnnnnnnnnnnnnnnnnnnnnnnnnnnnnnnnnnnnnnnnnnnnnnnnnnnnnnnnnnnnnnnnnnnnnnnnnnnnnnnnnnnnnnnnnnnnnnnnnnnnnnnnnnnnnnnnnnnnnnnnnnnnnnnnnnnnnnnnnnnnnnnnnnnnnnnnnnnnnnnnnnnnnnnnnnnnnnnnnnnnnnnnnnnnnnnnnnnnnnnnnnnnnnnnnnnnnnnnnnnnnnnnnnnnnnnnnnnnnnnnnnnnnnnnnnnnnnnnnnnnnnnnnnnnnnnnnnnnnnnnnnnnnnnnnnnnnnnnnnnnnnnnnnnnnnnnnnnnnnnnnnnnnnnnnnnnnnnnnnnnnnnnnnnnnnnnnnnnnnnnnnnnnnnnnnnnnnnnnnnnnnnnnnnnnnnnnnnnnnnnnnnnnnnnnnnnnnnnnnnnnnnnn"/>
                        <sequence id="seq_Washington.USA/2017023/50.16/G|2016.948|2016-12-13|north_america|usa|washington|14|vaccinated|Marshallese" spec="Sequence" taxon="Washington.USA/2017023/50.16/G|2016.948|2016-12-13|north_america|usa|washington|14|vaccinated|Marshallese" totalcount="4" value="-tagtgtaagaaacagtaagcccggaagtggtgttttgcgatttcgaggccgggctcgatcctcacctttcattgtcaataggggacactttgacgctaccttgaaaatgtcgtccgtgctcaaagcatttgagcgattcactatagaacaggaacttcaagacaggggtgaggagggttcaattccgccggagactttaaagtcagcagtcaaagtcttcgttattaacacacccaatcccaccacacgctaccagatgctaaacttttgcctaagaataatttgcagtcaaaatgctagggcatctcacagggtaggtgcattgataacattattctcacttccctcggcaggtatgcaaaatcatattagactagcagatagatcacccgaagcccagatagaacgctgtgagattgatggctttgagcctggcacatataggctgattccgaatgcacgcgccaatcttactgccaatgaaattgctgcctatgctttgcttgcagatgacctccctccaaccataaataatggaactccttatgtacatgcagatgttgaagggcagccatgtgatgaaattgaacaattcctggatcggtgctacagtgtactaatccaggcttgggtgatggtctgtaaatgtatgacagcttacgaccaacctgctggatctgctgatcggcgatttgcgaaataccagcagcaaggtcgcctggaagcaagatacatgctgcagccagaagctcaaaggttgattcaaactgccatcaggaaaagtcttgttgttagacagtatcttacctttgaactccaactggcaagacggcaggggttgctatcaaacagatactatgcaatggtgggtgacattggaaagtacattgagaattcaggccttactgccttctttctcaccctcaaatatgcactaggcaccaaatggagtcctctgtcattggccgcattcaccggtgaactcactaagctccgatccttgatgatgttatatcgagatctcggagaacaagccagataccttgctctgttggaggctccccaaataatggactttgctcccgggggctacccattgatattcagttatgctatgggagtcggtacagtcctagat-gtccaaatgcgaaattacacttatgcacgacctttcctaaatggttactatttccagattggggttgagaccgcacgacggcaacaaggcactgttgacaacagagtagcagatgatctaggcctgactcctgaacaaagaactgaggtcactcagcttgttgacaggcttgcaagaggcagaggtgcgggaataccaggtgggccggtgaatccctttgttcctccagttcaacaacaacaacctgctgccgtatatgaggacattcctgcattggaggaatcagatgacgatggtgatgaagatggaggtgcaggattccaaaatggagcacaagcaccagctgtaagacagggaggtcaaaatgactttagagcacagccgttacaggatccaattcaagcacaactcttcatgccattatatcctcaagtcagcaacatcccaaatcatcagaatcatcagattaatcgcatcggggggatggaacaccaagatttattacgatacaacgagaatggcgattctcagcaggatgcaaggggcgaacacggaaataccttcccaaacaatcccaatcaaaacgcacagtcacaagtgggtgactgggatgagtagatcaccgacatgaccaaactacccccaactgcaacaaacccagaacaatccagccacagccaaccgctcaaatccactacattccattcatatttagtctttaagaaaaaattaggcccggaaagaattagttctacgagcatcgacacgattatcttgatcgtgtttctttccgggcaagccatggatcaatttataaaacaagatgaaactggtgatttaattgagacaggaatgaatgttgcaaatcacttcctatctgcccccattcagggaaccaacttgttgagcaaggccacaatcatccccggtgttgcaccagtactcattggcaatccagagcaaaagaacattcagtaccccactgcatcacatcagggatccaagtcaaagggaagaagctcaggggccaagcccatcatagtctcatcttccgaagtaggcactggagggactcagattcctgagccccttttcgcacaaaccggacaaggtggcactgtcaccaccgtttatcaagatccaactatccaaccaacaggttcataccgaagtgtggaattggctaagataggaaaagaga-gaatgattaatcggtttgttgaaaaacccaggacctcaacgccggtaacagaatttaagaggggggccgggagcggctgctcaaggccagacaatccaagaggagggcatagacgggaatggagcctcagctgggtccaaggagaggtccgggtctttgagtggtgcaaccccatatgctcacctatcactgccgcagcaagattccactcctgcaaatgtgggaattgcccagcaaagtgcgatcagtgcgaacgagattatggacctccttagagggatggatgctcgcctgcaacatcttgaacaaaaggtggacaaggtgcttgcacagggcagcatggtgacccaaataaagaatgaattatcaacagtaaagacaacactagctacaattgaaggaatgatggcgacagtaaagatcatggatccgggaaacccgacaggggtcccagttgatgagcttagaagaagttttagtgatcatgtaacaattgttagtggaccaggagatgtgtcattcagctccagtgaagaacccacactgtatttggatgaactagcgaggcctatccccaagcctcgtcctgcaaagcagccaaaaccccaacccgtaaaggatttagcaggacggaaggtgatgataaccaaaatgatcactgactgtgtggccaatcctcaaatgaagcaggcgttcgagcaacgattggcaaaggccagcaccgaggatgccctgaatgatatcaagcgagacatcatacgaagcgccatatgaacctaccaagaacaccagactcacgggaaaatccatgaactgatagccgcaatgattccctattaaataaaaaataagcacgaacacaagtctaacccagccacagcagcaatggccggatcacagatcaaaattcctcttccgaagccccccgactcagattctcaaagactaaatgcattccctgtaatcatggctcaagaaggcaaagggcgactcctcagacagatcagacttaggaaaatattatcaggggatccgtctgatcagcaaattacatttgtgaatacatatggattcatccgtgctactccagaaacatcagagttcatctctgaatcatcacaacaaaaggtaactcctgtagtgacggcgtgcatgttatccttcggtgctggaccagtactagaagacccacaacatatgctgaaagctcttgatcagacagatatcagggttcggaagacagcaagtgataaagagcagatcttatttgagatcaaccgcattcccaatctattcaggcatcatcaaatatctgcggaccatctgattcaggccagctccgataaatatgtcaagtcaccagctaagttgattgcaggagtaaattacatttactgtgtcacatttttatccgtgacagtttgttctgcctcactcaagtttcgagttgcgcgcccattgcttgctgcacgatctagattagtgagagcagttcagatggaagttttgcttcgggtaacctgcaaaaaagactctcaaatggcaaagagcatgctaaatgaccctgatggagaaggttgcattgcatccgtgtggttccacctgtgtaatctgtgcaaaggcaggaacaaacttagaagttacgatgaaaattattttgcatctaagtgccgtaagatgaatttgacagtcagcataggggacatgtggggaccaaccattctagtccatgcaggcggtcacattccgacaactgcaaaacctttcttcaactcaagaggctgggtctgtcaccccatccatcaatcatcaccatcgttggcgaagaccctatggtcatctgggtgtgaaatcaaggctgccagtgctatcctccagggctcagactatgcatcactcgcaaaaactgatgacataatatattcaaagataaaggtcgacaaggatgcagccaactacaagggagtatcctggagtccatttaggaagtctgcctcaatgagcaacctatgataattctctctattttcaatgatgccttcaggaggatcaacaatcagtccaattttaccggtgataacttgattgaaattatagaaaaaataagcctagaaagatatcccacctctcgactttcccactttgaaaatagaattgatcagtaatcatgaaggtttctttagttacttgcttgggctttgcagtcttttcattttccatatgtgtgaatatcaatatcttgcagcaaattggatatatcaagcaacaagtcaggcaactgagctattactcacaaagttcaagctcctacatagtggtcaagcttttaccgaatatccaacccactgataacagctgtgaattcaagagtgtaactcaatacaataagaccttgagtaatttgcttcttccaattgcagaaaacataaataatattgcatcgccctcacctggatcaagacgtcataaaaggtttgctggcattgccattggcattgctgcactcggtgttgcaaccgcagcacaagtaaccgccgctgtctcattagttcaagcacagacaaatgcacgcgcaatagcggcgatgaaaaattcaatacaggcaactaatcgagcagtcttcgaagtgaaagaaggcacccaacagttagctatagcggtacaagcaatacagaaccacatcaatactattatgaacacccaattgaacaatatgtcctgtcagattcttgataaccagcttgcaacctccctgggattatacctaacagaattaacaacagtgttccagccacaattaattaatccggcattgtcaccgattagcatacaagccttgaggtctttgcttggaagtatgacacctgcagtggttcaagcaacattatctacttcaatttctgctgctgaaatactaagtgccggtctaatggagggtcagattgtttctgttctgctggatgagatgcagatgatagttaagataaatattccaaccattgtcacacaatcaaatgcattggtgattgacttctactcaatttcgagctttattaatagtcaggaatccataattcaattaccagacaggatcttggagatcgggaatgaacaatggagctatccagcaaaaaattgtaagttgacaagacacaacatattctgccaatacaatgaggcagagaggctgagcttagaatcaaaactatgccttgcaggcaatataagtgcctgtgtgttctcacccatagcagggagttatatgaggcgatttgtagcactggatggaacaattgttgcaaactgtcgaagtctaacgtgtctatgcaagagtccatcttatcctatataccaacctgaccatcatgcagtcacgaccattgatctaaccgcatgtcagacgttgtccctagacggattggatttcagcattgtctctctaagcaacatcacttacgctgagaaccttaccatttcattgtctcagacaatcaatactcaacccattgacatatcaactgaactgatcaaggtcaatgcatccctccaaaatgccgttaagtacataaaggagagcaaccatcaactccaatctgtgagtataaattctaaaatcggagctataatcatagcagccttagctttgagcatcctgtcaatgatcatttcactgttgttttgctgctgggcttacattgcaactaaagagatcagaagaatcaacttcaaaacaaatcatatcaacacaatatcaagtagtgtcgatgatctcatcaggtactaatcctaacatggtgattcattctgtatttagaaaatatttagaaaaaaactaaattaagaatgaatctcatggggtcgtaacgtctcgtgaccctgccgttgcactatgccggcgatccaacccccattatacctcacatttctattgctaattcttctttatctgatcataactttgtatgt--ctggattatattaactgttacttataagactgcggtgcgacatgcagcactgtaccagagatccttctttcactggagtttcgatcactcactctaagaagatccccagttaggacaagtcccgatccatcatgcaagaacaatctgcatttgaataatgccgttcaatcatgagacataaagaaaaaaccaggccagaacaaacttagggtcataatacaacacaaaaccttagcttctatctcaattgtgctccgaccgctcgaaagatggagccctcgaaattcttcacaatatcggacagtgccacctttgcacctgggcctgttagcaatgcggctaacaagaagacattccgaacctgcttccgaatactggcactatctgtacaagctgtcacccttatattagttattgtcactttaggtgagcttgtaaggatgatcaatgatcaaggcttgagcaatcagttgtcttcaattacagacaagataagagagtcagctactatgattgcatctgctgtgggagtaatgaatcaagttattcatggagtaacggtatccttacccctacaaattgagggaaaccaaaatcaattgttagccacacttgccacaatctgcaccagccaaaaacaagtctcaaactgctctacaaacatccccttagtcaatgacctcaggtttataaatgggatcaataaattcatcattgaagattacgcaactcatgatttctctatcggccatccactcaatatgcccagctttatcccaactgcaacttcacccaatggttgcacaagaattccatccttttctttaggtaagacacactggtgctacacacataatgtaattaatgccaactgcaaggaccatacttcgtctaaccaatatgtgtccatggggattctcgttcagaccgcgtcaggttatcctatgttcaaaaccttaaaaatccaatatctcagtgatggcctgaatcggaaaagctgctcaattgcaacagtccctgatgggtgcgcgatgtactgttatgtctccactcaacttgaaaccgacgactatgcggggtccagtccacccacccaaaaacttaccctgttattctataatgacaccgtcacagaaaggacaatatctccatctggtcttgaagggaattgggctactttggtgccaggagtggggagtgggatatattttgagaataagttgatcttccctgcatatggtggtgtcttgcccaatagtacactcggggttaaatcagcaagagaatttttccggcctgttaatccatataatccatgttcaggaccacaacaagatttagaccagcgtgctttgaggtcatacttcccaagttatttctctaatcgaagaatacagagtgcatttcttgtctgtgcctggaatcagatcttagttacaaattgtgaactagttgtcccctcaagcaatcagacaatgatgggtgcagaaggaagagttttattgatcaataatcgactattatattatcagagaagtaccagctggtggccgtatgaactcctctacgagatatcattcacatttacaaactctggtccatcatctgtaaatatgtcctggatacctatatattcattcactcgtcctggttcaggcaattgcagtggtgaaaatgtgtgcccgactgcttgtgtgtcaggggtttatcttgatccctggccattaactccatatagccaccaatcaggtattaacagaaatttctattttacaggtgctctattaaattcaagtacaactagagtaaatcctaccctttatgtctctgctcttaataatcttaaagtattagccccatatggtactcaaggactgtttgcctcgtacaccacaaccacctgctttcaagataccggtgatgctagtgtgtattgtgtttatattatggaactagcatcaaatattgttggagaattccaaattctacctgtgctaactagattgactatcacttgaatcatagtgaatgcagcgggaagccctattggcgtgtctcaatttttatcgattattaagaaaaaacaggccagaatggcgggcctaaatgagatactcctacctgaagtacatttaaactcacccatcgttagatataagcttttctactatatattacatggccagttaccaaatgatttggagccagatgacttgggcccactagcaaatcagaattggaaggcaattcgagccgaagaatcccaggttcatgcacgtttaaaacagatcagagtagaactcatcgcaaggattcctagtctccggtggacccgctctcaaagagagattgctatactcatttggccaagaatacttccaatcctccaagcatatgatcttcggcaaagtatgcaattgcccacagtatgggagaaattgactcaatccacagttaatcttataagtgatggtctagaacgagttgtattacacatcagcaatcaactgacaggcaagccaaacttgtttaccagatctcgaacaggacaagacactaaggactactcaattccatccactagagagctatctcaaatatggtttaacaatgagtggagtggacctgtaaagacctggcttatgattaaatatagaatgaggcaactaatcacaaaccaaaagacaggtgagttaacagatttagtaaccattgtggatactaggtccactctatgcattattaccccagaattagttgctttatactctaatgggcacaaagcattaacgtacctcacctttgaaatggtactaatggtcactgatatgttggaaggacgactgaatgtttcttctttgtgcacagctagtcattatctgtccccactaaagaaaagaatcgaaattctcctaacattagttgatgaccttgctctactcatgggggacaaagtatacggtgttgtctcttcacttgagagttttgtttacgcccaattacagtatggtgatcctgttgtagacattaagggtacattctatggatttatatgtaatgagattctcgatctgctgactgaggacaacatctttactgaggaggaggcaaacaaggttctcctggacttgacttcacagtttgacaatctatcccctgatttaactgctgaactcctctgcattatgagactttggggccaccccacattaaccgccagccaagcagcatccaaggtccgagagtccatgtgcgctcccaaggtgttagatttccaaacaataatgaagaccctggctttctttcacgcaatccttattaacggttataggaggagccataatggaatctggcctcctactactcttcatggcaatgcccccaaaagcctcattgagatgcggcatgataattcagaacttaagtatgagtatgtcctcaagaattggaaaagtatatctatgttaagaatacacaaatgctttgatgcatcacctgatgaagatctcagcatattcatgaaggataaggcaataagctgtccaaagcaagactggatgggagtatttaggaggagcctcataaaacagcgatatcgagatgcgaatcgacctctaccacaaccattcaaccgacggctactgttgaattttctagaggatgacagattcgatcccattaaagagcttgagtatgtcaccagtggagaatatcttagggacccagaattttgtgcatcttactctctcaaagagaaggagataaaggctacaggtcgaatatttgcaaaaatgacaaagagaatgagatcgtgccaagtaattgcggaatcattattggccaatcatgcaggtaaattaatgagagaaaatggagttgttttagaccagttaaaattgacaaaatctttgttaacgatgaaccaaattggtattatatcagagcacagccgaagatccactgctgacaacatgactttggcacactccggttcaaataagcacagaattaataatagtcaattcaagaagaataaagacaataaacatgagatgcctgatgatggttttgagatagcagcctgctttctaacaactgacctcacaaaatactgcttaaattggaggtaccaagtcatcatcccctttgctcgtacattgaattcaatgtatggtatacctcacctgttcgaatggatacatttaaggctaatgcgaagcactctctatgtcggtgatcccttcaatcctccatcagatcctacccaacttgaccttgatacagctctcaatgatgatatatttatagtttctcctcgaggaggaatcgagggtttatgtcaaaaattatggactatgatttccatctcaacaatcatattatctgcaactgaggcaaacactagagttatgagcatggtccagggtgacaaccaggcgattgcaatcaccactagagtagtacgctcgctcagtcattccgagaagaaggagcaagcttataaagcaagtaaattattctttgaaaggcttagagccaacaatcatggaattggacaccacttgaaagaacaagaaactatcctcagttctgatttcttcatatacagtaagagagtgttttacaaaggtcggattttgactcaagcattaaagaacgtgagcaagatgtgcttaacagccgatatactaggggactgttcacaagcatcatgctccaatttagctactactgtaatgcgcctgactgagaatggggttgagaaagatttgtgttactttctgaatgcattcatgacaatcagacagttatgttatgatctagtatttccccaaactaaatctcttagtcaggacatcactaatgcttatcttaaccatccaatacttatctcaagattgtgtctattaccatctcaattggggggcctaaactttctctcatgtagtcgcctgttcaatagaaacatcggagacccattagtgtctgcaattgctgatgtgaaacgattaattaaagctggctgtctagatatctgggtcctgtataacatccttggaaggaggcctggaaaaggtaagtggagcactctggcagctgatccttatactctaaacatagattatttagttccttcaacaacttttttaaagaagcatgcccaatatacattgatggaacggagtgttaatcccatgctccgtggagtattcagtgaaaatgcagctgaggaagaagaggaactcgcacagtatctattagatcgtgaggtagtcatgcccagggttgcacatgtaatacttgcccagtctagttgcggtagaagaaaacagattcaaggttacttggattccactagaactattatcaggtattcactggaggtgagaccattgtcagcaaagaagctaaatacagtaatagaatacaacttattgtatctatcttacaatttggagattattgaaaaacccaatatagtccaaccctttttgaatgcaatcaatgttgatacttgtagcatcgatatagccaggtcccttagaaaactatcctgggcaactttacttaatggacgtcccatcgagggattagaaacacctgatcccattgaattggtacatgggtgtttgataattgggtcagatgaatgtgagcattgcagtagtggtgatgataaattcacctggtttttcctacccaaggggataaggctagataatgatccggcatccaacccacccatcagagtaccttacatcggatctaaaacagatgagcggagggttgcgtcaatggcttacatcaaaggagcatctgtatcactgaaatcagcactcaggttagcgggagtatatatttgggctttcggagatacagaagaatcatggcaggacgcctatgagttagcttccactcgtgttaatctcacactagagcaattgcaatctctcactcctttaccaacatctgctaacctagtacacagattagatgatggcaccactcaattaaaatttaccccggcaagttcctatgcattctctagcttcgttcatatatctaacgactgtcaagttctggagatcgatgatcaggttacagattctaacctgatttaccaacaagttatgattactggccttgctttaattgagacatggaacaatcctccaatcaacttctctgtctatgagactacactacacttgcacacaggctcatcttgctgtataagacctgtcgaatcttgtgtagtaaatcctcctttgcttcctgtacccttcattaatgttcctcaaatgaataaatttgtatatgaccctgaaccactcagtttgctagaaatggaaaaaattgaggatattgcttatcagaccagaatcggtggtttagatcaaatcccacttctggaaaaaatacccttactagctcacctcaccgccaagcagatggtaaacagcatcactgggcttgatgaagcaacatctatagtgaatgatgctgtagttcaagcagactacactagcaattggattagtgaatgctgctacacttacattgattctgtgtttgtttactctggctgggcattattattggagctttcgtatcaaatgtactacttaagaattcaaggcatccaaggaattctagactatgtgtatatgaccttgaggaggataccaggaatggctataacaggtatctcatccacgattagtcaccctcgtatactcagaagatgcatcaatttggatgtaatagccccaatcaattctccacacatagcttcactggattacacaaaattgagcatagatgcagtaatgtggggaactaagcaggttttgaccaacatttcgcaaggtatcgattatgagatagtagttccttctgaaagccaactaacacttagtgatagagttctaaatctagttgctcgaaaattatcactactggcaatcatctgggccaattataactatcctccaaaggttaaaggtatgtcacctgaggacaaatgtcaggctttaactacacatctaatccaaactgtcgaatatgttgagcacattcagattgagaagacaaacatcaggaggatgattattgaaccaaaattaactgcctaccctagtaatttgttttatctatctcgaaagttgcttaatgctattcgagattctgaagaaggacaatttctgattgcatcctattataacagttttggatttctggaaccaatactaatggaatctaaaatattcaatctaaattcatccgaatcagcatctcttacagaatttgatttcatcctcaacttggaattgtctgaaaccagtcttgagaaatactctctcccaagtttgttgatgacggctgagaatatggataacccatttcctcaaccaccccttcatcatgttctcagaccactaggattatcatccacttcatggtataaaacaatcagtgttttaaattatattagccatatgaaaatatctgacggtgcccatctatacttggcagagggaagcggggcctctatgtcacttatagagactttcttgcccggtgaaacaatatggtacaacagcctattcaatagtggtgaaaatcctccccaacgcaattttgctcctttgcccacccagtttattgaaagtgtcccttacagattgattcaagcaggtatagcagcaggaagtggtgtagtgcaaagtttctatccactctggaacggtaacagcgatatcactgacttgagcacgaaaaccagtgtcgaatacattattcacaaggtaggagctgatacatgtgcattggtccatgtggatttggagggtgtgcccggctcaatgaacagcatgttggagnnnnnnnnnnnnnnnnnnnnnnnnnnnnnnnnnnnnnnnnnnnnnnnnnnnnnnnnnnnnnnnnnnnnnnnnnnnnnnnnnnnnnnnnnnnnnnnnnnnnnnnnnnnnnnnnnnnnnnnnnnnnnnnnnnnnnnnnnnnnnnnnnnnnnnnnnnnnnnnnnnnnnnnnnnnnnnnnnnnnnnnnnnnnnnnnnnnnnnnnnnnnnnnnnnnnnnnnnnnnnnnnnnnnnnnnnnnnnnnnnnnnnnnnnnnnnnnnnnnnnnnnnnnnnnnnnnnnnnnnnnnnnnnnnnnnnnnnnnnnnnnnnnnnnnnnnnnnnnnnnnnnnnnnnnnnnnnnnnnnnnnnnnnnnnnnnnnnnnnnnnnnnnnnnnnnnnnnnnnnnnnnnnnnnnnnnnnnnnnnnnnnnnnnnnnnnnnnnnnnnnnnnnnnnnnnnnnnnnnnnnnnnnnnnnnnnnnnnnnnnnnnnnnnnnnnnnnnnnnnnnnnnnnnnnnnnnnnnnnnnnnnnnnnnnnnnnnnnnnnnnnnnnnnnnnnnnnnnnnnnnnnnnnnnnnnnnnnnnnnnnnnnnnnnnnnnnnnnnnnnnnnnnnnnnnnnnnnnnnnnnnnnnnnnnnnnnnnnnnnnnnnnnnnnnnnnnnnnnnnnnnnnnnnnnnnnnnnnnnnnnnnnnnnnnnnnnnnnnnnnnnnnnnnnnnnnnnnnnnnnnnnnnnnnnnnnnnnnnnnnnnnnnnnnnnnnnnnnnnnnnnnnnnnnnnnnnnnnnnnnnnnnnnnnnnnnnnnnnnnnnnnnnnnnnnnnnnnnnnnnnnnnnnnnnnnnnnnnnnnnnnnnnnnnnnnnnnnnnnnnnnnnnnnnnnnnnnnnnnnnnnnnnnnnnnnnnnnnnnnnnnnnnnnnnnnnnnnnnnnnnnnnnnnnnnnnnnnnnnnnnnnnnnnnnnnnnnnnnnnnnnnnnnnnnnnnnnnnnnnnnnnnnnnnnnnnnnnnnnnnnnnnnnnnnnnnnnnnnnnnnnnnnnnnnnnnnnnnnnnnnnnnnnnnnnnnnnnnnnnnnnnnnnnnnnnnnnnnnnnnnnnnnnnnnnnnnnnnnnnnnnnnnnnnnnnnnnnnnnnnnnnnnnnnnnnnnnnnnnnnnnnnnn"/>
                        <sequence id="seq_Washington.USA/2017025/50.16/2/G|2016.945|2016-12-12|north_america|usa|washington|12|vaccinated|Not_Marshallese" spec="Sequence" taxon="Washington.USA/2017025/50.16/2/G|2016.945|2016-12-12|north_america|usa|washington|12|vaccinated|Not_Marshallese" totalcount="4" value="-nnnnnnnnnnnnnnnnnnnnnnnnnnnnnnnnnnnnnnnnnnnnnnnnnnnnnnnnnnnnnnnnnnnnnnnnnnnnnnnnnnnnnnnnnnnnnnnnnnnnnnnnnnnnnnnnnnnnnnnnnnnnnnnnnnnnnnnnnnnnnnnnnnnnnnnnnnnnnnnnnnnnnnnnnnnnnnnnnnnnnnnnnnnnnnnnnnnnnnnnnnnnnnnnnnnnnnnnnnnnnnnnnnnnnnnnnnnnnnnnnnnnnnnnnnnnnnnnnnnnnnnnnnnnnnnnnnnnnnnnnnnnnnnnnnnnnnnnnnnnnnnnnnnnnnnnnnnnnnnnnnnnnnnnnnnnnnnnnnnnnnnnnnnnnnnnnnnnnnnnnnnnnnnnnnnnnnnnnnnnnnnnnnnnnnnnnnnnnnnnnnnnnnnnnnnnnnnnnnnnnnnnnnnnnnnnnnnnnnnnnnnnnnnnnnnnnnnnnnnnnnnnnnnnnnnnnnnnnnnnnnnnnnnnnnnnnnnnnnnnnnnnnnnnnnnnnnnnnnnnnnnnnnnnnnnnnnnnnnnnnnnnnnnnnnnnnnnnnnnnnnnnnnnnnnnnnnnnnnnnnnnnnnnnnnnnnnnnnnnnnnnnnnnnnnnnnnnnnnnnnnnnnnnnnnnnnnnnnnnnnnnnnnnnnnnnnnnnnnnnnnnnnnnnnnnnnnnnnnnnnnnnnnnnnnnnnnnnnnnnnnnnnnnnnnnnnnnnnnnnnnnnnnnnnnnnnnnnnnnnnnnnnnnnnnnnnnnnnnnnnnnnnnnnnnnnnnnnnnnnnnnnnnnnnnnnnnnnnnnnnnnnnnnnnnnnnnnnnnnnnnnnnnnnnnnnnnnnnnnnnnnnnnnnnnnnnnnnnnnnnnnnnnnnnnnnnnnnnnnnnnnnnnnnnnnnnnnnnnnnnnnnnnnnnnnnnnnnnnnnnnnnnnnnnnnnnnnnnnnnnnnnnnnnnnnnnnnnnnnnnnnnnnnnnnnnnnnnnnnnnnnnnnnnnnnnnnnnnnnnnnnnnnnnnnnnnnnnnnnnnnnnnnnnnnnnnnnnnnnnnnnnnnnnnnnnnnnnnnnnnnnnnnnnnnnnnnnnnnnnnnnnnnnnnnnnnnnnnnnnnnnnnnnnnnnnnnnnnnnnnnnnnnnnnnnnnnnnnn-nnnnnnnnnnnnnnnnnnnnnnnnnnnnnnnnnnnnnnnnnnnnnnnnnnnnnnnnnnnnnnnnnnnnnnnnnnnnnnnnnnnnnnnnnnnnnnnnnnnnnnnnnnnnnnnnnnnnnnnnnnnnnnnnnnnnnnnnnnnnnnnnnnnnnnnnnnnnnnnnnnnnnnggcttgcaagaggcagaggtgcgggaataccaggtgggccggtgaatccctttgttcctccagttcaacaacaacaacctgctgccgtatatgaggacattcctgcattggaggaatcagatgacgatggtgatgaagatggaggtgcaggattccaaaatggagcacaagcaccagctgtaagacagggaggtcaaaatgactttagagcacagccgttacaggatccaattcaagcacaactcttcatgccattatatcctcaagtcagcaacatcccaaatcatcagaatcatcagattaatcgcatcggggggatggaacaccaagatttattacgatacaacgagaatggcgattctcagcaggatgcaaggggcgaacacggaaataccttcccaaacaatcccaatcaaaacgcacagtcacaagtgggtgactgggatgagtagatcaccgacatgaccaaactacccccaactgcaacaaacccagaacaatccagccacagccaaccgctcaaatccactacattccattcatatttagtctttaagaaaaaattaggcccggaaagaattagttccacgagcatcgacacgatcatcttgatcgtgtttctctccgggcaagccatggatcaatttataaaacaagatgaaactggtgatttaattgagacaggaatgaatgttgcaaatcacttcctatctgcccccattcagggaaccaacttgttgagcaaggccacaatcatccccggtgttgcaccagtactcattggcaatccagagcaaaagaacattcagtaccccactgcatcacatcagggatccaagtcaaagggaagaagctcaggggccaagcccatcatagtctcatcttccgaagtaggcactggagggactcagattcctgagccccttttcgcacaaaccggacaaggtggcactgtcaccaccgtttatcaagatccaactatccaaccaacaggttcataccgaagtgtggaattggctaagataggaaaagaga-gaatgattaatcggtttgttgaaaaacccaggacctcaacgccggtaacagaatttaagaggggggccgggagcggctgctcaaggccagacaatccaagaggagggcatagacgggaatggagcctcagctgggtccaaggagaggtccgggtctttgagtggtgcaaccccatatgctcacctatcactgccgcagcaagattccactcctgcaaatgtgggaattgcccagcaaagtgcgatcagtgcgaacgagattatggacctccttagagggatggatgctcgcctgcaacatcttgaacaaaaggtagacaaggtgcttgcacagggcagcatggtgacccaaataaagaatgaattatcaacagtaaagacaacactagctacaattgaaggaatgatggcgacagtaaagatcatggatccgggaaacccgacaggggtcccagttgatgagcttagaagaagttttagtgatcatgtaacaattgttagtggaccaggagatgtgtcattcagctccagtgaagaacccacactgtatttggatgaactagcgaggcctatccccaagcctcgtcctgcaaagcagccaaaaccccaacccgtaaaggatttagcaggacggaaggtgatgataaccaaaatgatcactgactgtgtggccaatcctcaaatgaagcaggcgttcgagcaacgattggcaaaggccagcaccgaggatgccctgaatgatatcaagcgagacatcatacgaagcgccatatgaacctaccaagaacaccagactcacgggaaaatccatgaactgatagccgcaatgattccctattaaataaaaaataagcacgaacacaagtctaacccagccacagcagcaatggccggatcacagatcaaaattcctcttccgaagccccccgactcagattctcaaagactaaatgcattccctgtaatcatggctcaagaaggcaaagggcgactcctcagacagatcagacttaggaaaatattatcaggggatccgtctgatcagcaaattacatttgtgaatacatatggattcatccgtgctactccagaaacatcagagttcatctctgaatcatcacaacaaaaggtaactcctgtagtgacggcgtgcatgttatccttcggtgctggaccagtactagaagacccacaacatatgctgaaagctcttgatcagacagatatcagggttcggaagacagcaagtgataaagagcagatcttatttgagatcaaccgcattcccaatctattcaggcatcatcaaatatctgcggaccatctgattcaggccagctccgataaatatgtcaagtcaccagctaagttgattgcaggagtaaattacatttactgtgtcacatttttatccgtgacagtttgttctgcctcactcaagtttcgagttgcgcgcccattgcttgctgcacgatctagattagtgagagcagttcagatggaagttttgcttcgggtaacctgcaaaaaagactctcaaatggcaaagagcatgctaaatgaccctgatggagaaggttgcattgcatccgtgtggttccacctgtgtaatctgtgcaaaggcaggaacaaacttagaagttacgatgaaaattattttgcatctaagtgccgtaagatgaatttgacagtcagcataggggacatgtggggaccaaccattctagtccatgcaggcggtcacattccgacaactgcaaaacctttcttcaactcaagaggctgggtctgtcaccccatccatcaatcatcaccatcgttggcgaagaccctatggtcatctgggtgtgaaatcaaggctgccagtgctatcctccagggctcagactatgcatcactcgcaaaaactgatgacataatatattcaaagataaaggtcgacaaggatgcagccaactacaagggagtatcctggagtccatttaggaagtctgcctcaatgagcaacctatgataattctctctattttcaatgatgccttcaggaggatcaacaatcagtccaattttaccggtgataacttgattgaaattatagaaaaaataagcctagaaagatatcccacctctcgactttcccactttgaaaatagaattgatcagtaatcatgaaggtttctttagttacttgcttgggctttgcagtcttttcattttccatatgtgtgaatatcaatatcttgcagcaaattggatatatcaagcaacaagtcaggcaactgagctattactcacaaagttcaagctcctacatagtggtcaagcttttaccgaatatccaacccactgataacagctgtgaattcaagagtgtaactcaatacaataagaccttgagtaatttgcttcttccaattgcagaaaacataaataatattgcatcgccctcacctggatcaagacgtcataaaaggtttgctggcattgccattggcattgctgcactcggtgttgcaaccgcagcacaagtaaccgccgctgtctcattagttcaagcacagacaaatgcacgcgcaatagcggcgatgaaaaattcaatacaggcaactaatcgagcagtcttcgaagtgaaagaaggcacccaacagttagctatagcggtacaagcaatacagaaccacatcaatactattatgaacacccaattgaacaatatgtcctgtcagattcttgataaccagcttgcaacctccctgggattatacctaacagaattaacaacagtgttccagccacaattaattaatccggcattgtcaccgattagcatacaagccttgaggtctttgcttggaagtatgacacctgcagtggttcaagcaacattatctacttcaatttctgctgctgaaatactaagtgccggtctaatggagggtcagattgtttctgttctgctggatgagatgcagatgatagttaagataaatattccaaccattgtcacacaatcaaatgcattggtgattgacttctactcaatttcgagctttattaatagtcaggaatccataattcaattaccagacaggatcttggagatcgggaatgaacaatggagctatccagcaaaaaattgtaagttgacaagacacaacatattctgccaatacaatgaggcagagaggctgagcttagaatcaaaactatgccttgcaggcaatataagtgcctgtgtgttctcacccatagcagggagttatatgaggcgatttgtagcactggatggaacaattgttgcaaactgtcgaagtctaacgtgtctatgcaagagtccatcttatcctatataccaacctgaccatcatgcagtcacgaccattgatctaaccgcatgtcagacgttgtccctagacggattggatttcagcattgtctctctaagcaacatcacttacgctgagaaccttaccatttcattgtctcagacaatcaatactcaacccattgacatatcaactgaactgatcaaggtcaatgcatccctccaaaatgccgttaagtacataaaggagagcaaccatcaactccaatctgtgagtataaattctaaaatcggagctataatcatagcagccttagctttgagcatcctgtcaatgatcatttcactgttgttttgctgctgggcttacattgcaactaaagagatcagaagaatcaacttcaaaacaaatcatatcaacacaatatcaagtagtgtcgatgatctcatcaggtactaatcctaacatggtgattcattctgtatttagaaaatatttagaaaaaaactaaattaagaatgaatctcatggggtcgtaacgtctcgtgaccctgccgttgcactatgccggcgatccaacccccattatacctcacatttctattgctaattcttctttatctgatcataactttgtatgt--ctggattatattaactgttacttataagactgcggtgcgacatgcagcactgtaccagagatccttctttcactggagtttcgatcactcactctaagaagatccccagttaggacaagtcccgatccatcatgcaagaacaatctgcatttgaataatgccgttcaatcatgagacataaagaaaaaaccaggccagaacaaacttagggtcataatacaacacaaaaccttagcttctatctcaattgtgctccgaccgctcgaaagatggagccctcgaaattcttcacaatatcggacagtgccacctttgcacctgggcctgttagcaatgcggctaacaagaagacattccgaacctgcttccgaatactggcactatctgtacaagctgtcacccttatattagttattgtcactttaggtgagcttgtaaggatgatcaatgatcaaggcttgagcaatcagttgtcttcaattacagacaagataagagagtcagctactatgattgcatctgctgtgggagtaatgaatcaagttattcatggagtaacggtatccttacccctacaaattgagggaaaccaaaatcaattgttagccacacttgccacaatctgcaccagccaaaaacaagtctcaaactgctctacaaacatccccttagtcaatgacctcaggtttataaatgggatcaataaattcatcattgaagattacgcaactcatgatttctctatcggccatccactcaatatgcccagctttatcccaactgcaacttcacccaatggttgcacaagaattccatccttttctttaggtaagacacactggtgctacacacataatgtaattaatgccaactgcaaggaccatacttcgtctaaccaatatgtgtccatggggattctcgttcagaccgcgtcaggttatcctatgttcaaaaccttaaaaatccaatatctcagtgatggcctgaatcggaaaagctgctcaattgcaacagtccctgatgggtgcgcgatgtactgttatgtctccactcaacttgaaaccgacgactatgcggggtccagtccacccacccaaaaacttaccctgttattctataatgacaccgtcacagaaaggacaatatctccatctggtcttgaagggaattgggctactttggtgccaggagtggggagtgggatatattttgagaataagttgatcttccctgcatatggtggtgtcttgcccaatagtacactcggggttaaatcagcaagagaatttttccggcctgttaatccatataatccatgttcaggaccacaacaagatttagaccagcgtgctttgaggtcatacttcccaagttatttctctaatcgaagaatacagagtgcatttcttgtctgtgcctggaatcagatcttagttacaaattgtgaactagttgtcccctcaagcaatcagacaatgatgggtgcagaaggaagagttttattgatcaataatcgactattatattatcagagaagtaccagctggtggccgtatgaactcctctacgagatatcattcacatttacaaactctggtccatcatctgtaaatatgtcctggatacctatatattcattcactcgtcctggttcaggcaattgcagtggtgaaaatgtgtgcccgactgcttgtgtgtcaggggtttatcttgatccctggccattaactccatatagccaccaatcaggtattaacagaaatttctattttacaggtgctctattaaattcaagtacaactagagtaaatcctaccctttatgtctctgctcttaataatcttaaagtattagccccatatggtactcaaggactgtttgcctcgtacaccacaaccacctgctttcaagataccggtgatgctagtgtgtattgtgtttatattatggaactagcatcaaatattgttggagaattccaaattctacctgtgctaactagattgactatcacttgaatcatagtgaatgcagcgggaagccctattggcgtgtctcaatttttatcgattattaagaaaaaacaggccagaatggcgggcctaaatgagatactcctacctgaagtacatttaaactcacccatcgttagatataagcttttctactatatattacatggccagttaccaaatgatttggagccagatgacttgggcccactagcaaatcagaattggaaggcaattcgagccgaagaatcccaggttcatgcacgtttaaaacagatcagagtagaactcatcgcaaggattcctagtctccggtggacccgctctcaaagagagattgctatactcatttggccaagaatacttccaatcctccaagcatatgatcttcggcaaagtatgcaattgcccacagtatgggagaaattgactcaatccacagttaatcttataagtgatggtctagaacgagttgtattacacatcagcaatcaactgacaggcaagccaaacttgtttaccagatctcgaacaggacaagacactaaggactactcaattccatccactagagagctatctcaaatatggtttaacaatgagtggagtggacctgtaaagacctggcttatgattaaatatagaatgaggcaactaatcacaaaccaaaagacaggtgagttaacagatttagtaaccattgtggatactaggtccactctatgcattattaccccagaattagttgctttatactctaatgggcacaaagcattaacgtacctcacctttgaaatggtactaatggtcactgatatgttggaaggacgactgaatgtttcttctttgtgcacagctagtcattatctgtccccactaaagaaaagaatcgaaattctcctaacattagttgatgaccttgctctactcatgggggacaaagtatacggtgttgtctcttcacttgagagttttgtttacgcccaattacagtatggtgatcctgttgtagacattaagggtacattctatggatttatatgtaatgagattctcgatctgctgactgaggacaacatctttactgaggaggaggcaaacaaggttctcctggacttgacttcacagtttgacaatctatcccctgatttaactgctgaactcctctgcattatgagactttggggccaccccacattaaccgccagccaagcagcatccaaggtccgagagtccatgtgcgctcccaaggtgttagatttccaaacaataatgaagaccctggctttctttcacgcaatccttattaacggttataggaggagccataatggaatctggcctcctactactcttcatggcaatgcccccaaaagcctcattgagatgcggcatgataattcagaacttaagtatgagtatgtcctcaagaattggaaaagtatatctatgttaagaatacacaaatgctttgatgcatcacctgatgaagatctcagcatattcatgaaggataaggcaataagctgtccaaagcaagactggatgggagtatttaggaggagcctcataaaacagcgatatcgagatgcgaatcgacctctaccacaaccattcaaccgacggctactgttgaattttctagaggatgacagattcgatcccattaaagagcttgagtatgtcaccagtggagaatatcttagggacccagaattttgtgcatcttactctctcaaagagaaggagataaaggctacaggtcgaatatttgcaaaaatgacaaagagaatgagatcgtgccaagtaattgcggaatcattattggccaatcatgcaggtaaattaatgagagaaaatggagttgttttagaccagttaaaattgacaaaatctttgttaacgatgaaccaaattggtattatatcagagcacagccgaagatccactgctgacaacatgactttggcacactccggttcaaataagcacagaattaataatagtcaattcaagaagaataaagacaataaacatgagatgcctgatgatggttttgagatagcagcctgctttctaacaactgacctcacaaaatactgcttaaattggaggtaccaagtcatcatcccctttgctcgtacattgaattcaatgtatggtatacctcacctgttcgaatggatacatttaaggctaatgcgaagcactctctatgtcggtgatcccttcaatcctccatcagatcctacccaacttgaccttgatacagctctcaatgatgatatatttatagtttctcctcgaggaggaatcgagggtttatgtcaaaaattatggactatgatttccatctcaacaatcatattatctgcaactgaggcaaacactagagttatgagcatggtccagggtgacaaccaggcgattgcaatcaccactagagtagtacgctcgctcagtcattccgagaagaaggagcaagcttataaagcaagtaaattattctttgaaaggcttagagccaacaatcatggaattggacaccacttgaaagaacaagaaactatcctcagttctgatttcttcatatacagtaagagagtgttttacaaaggtcggattttgactcaagcattaaagaacgtgagcaagatgtgcttaacagccgatatactaggggactgttcacaagcatcatgctccaatttagctactactgtaatgcgcctgactgagaatggggttgagaaagatttgtgttactttctgaatgcattcatgacaatcagacagttatgttatgatctagtatttccccaaactaaatctcttagtcaggacatcactaatgcttatcttaaccatccaatacttatctcaagattgtgtctattaccatctcaattggggggcctaaactttctctcatgtagtcgcctgttcaatagaaacatcggagacccattagtgtctgcaattgctgatgtgaaacgattaattaaagctggctgtctagatatctgggtcctgtataacatccttggaaggaggcctggaaaaggtaagtggagcactctggcagctgatccttatactctaaacatagattatttagttccttcaacaacttttttaaagaagcatgcccaatatacattgatggaacggagtgttaatcccatgctccgtggagtattcagtgaaaatgcagctgaggaagaagaggaactcgcacagtatctattagatcgtgaggtagtcatgcccagggttgcacatgtaatacttgcccagtctagttgcggtagaagaaaacagattcaaggttacttggattccactagaactattatcaggtattcactggaggtgagaccattgtcagcaaagaagctaaatacagtaatagaatacaacttattgtatctatcttacaatttggagattattgaaaaacccaatatagtccaaccctttttgaatgcaatcaatgttgatacttgtagcatcgatatagccaggtcccttagaaaactatcctgggcaactttacttaatggacgtcccatcgagggattagaaacacctgatcccattgaattggtacatgggtgtttgataattgggtcagatgaatgtgagcattgcagtagtggtgatgataaattcacctggtttttcctacccaaggggataaggctagataatgatccggcatccaacccacccatcagagtaccttacatcggatctaaaacagatgagcggagggttgcgtcaatggcttacatcaaaggagcatctgtatcactgaaatcagcactcaggttagcgggagtatatatttgggctttcggagatacagaagaatcatggcaggacgcctatgagttagcttccactcgtgttaatctcacactagagcaattgcaatctctcactcctttaccaacatctgctaacctagtacacagattagatgatggcaccactcaattaaaatttaccccggcaagttcctatgcattctctagcttcgttcatatatctaacgactgtcaagttctggagatcgatgatcaggttacagattctaacctgatttaccaacaagttatgattactggccttgctttaattgagacatggaacaatcctccaatcaacttctctgtctatgagactacactacacttgcacacaggctcatcttgctgtataagacctgtcgaatcttgtgtagtaaatcctcctttgcttcctgtacccttcattaatgttcctcaaatgaataaatttgtatatgaccctgaaccactcagtttgctagaaatggaaaaaattgaggatattgcttatcagaccagaatcggtggtttagatcaaatcccacttctggaaaaaatacccttactagctcacctcaccgccaagcagatggtaaacagcatcactgggcttgatgaagcaacatctatagtgaatgatgctgtagttcaagcagactacactagcaattggattagtgaatgctgctacacttacattgattctgtgtttgtttactctggctgggcattattattggagctttcgtatcaaatgtactacttaagaattcaaggcatccaaggaattctagactatgtgtatatgaccttgaggaggataccaggaatggctataacaggtatctcatccacgattagtcaccctcgtatactcagaagatgcatcaatttggatgtaatagccccaatcaattctccacacatagcttcactggattacacaaaattgagcatagatgcagtaatgtggggaactaagcaggttttgaccaacatttcgcaaggtatcgattatgagatagtagttccttctgaaagccaactaacacttagtgatagagttctaaatctagttgctcgaaaattatcactactggcaatcatctgggccaattataactatcctccaaaggttaaaggtatgtcacctgaggacaaatgtcaggctttaactacacatctaatccaaactgtcgaatatgttgagcacattcagattgagaagacaaacatcaggaggatgattattgaaccaaaattaactgcctaccctagtaatttgttttatctatctcgaaagttgcttaatgctattcgagattctgaagaaggacaatttctgattgcatcctattataacagttttggatttctggaaccaatactaatggaatctaaaatattcaatctaaattcatccgaatcagcatctcttacagaatttgatttcatcctcaacttggaattgtctgaaaccagtcttgagaaatactctctcccaagtttgttgatgacggctgagaatatggataacccatttcctcaaccaccccttcatcatgttctcagaccactaggattatcatccacttcatggtataaaacaatcagtgttttaaattatattagccatatgaaaatatctgacggtgcccatctatacttggcagagggaagcggggcctctatgtcacttatagagactttcttgcccggtgaaacaatatggtacaacagcctattcaatagtggtgaaaatcctccccaacgcaattttgctcctttgcccacccagtttattgaaagtgtcccttacagattgattcaagcaggtatagcagcaggaagtggtgtagtgcaaagtttctatccactctggaacggtaacagcgatatcactgacttgagcacgaaaaccagtgtcgaatacattattcacaaggtaggagctgatacatgtgcattggtccatgtggatttggagggtgtgcccggctcaatgaacagcatgttggagnnnnnnnnnnnnnnnnnnnnnnnnnnnnnnnnnnnnnnnnnnnnnnnnnnnnnnnnnnnnnnnnnnnnnnnnnnnnnnnnnnnnnnnnnnnnnnnnnnnnnnnnnnnnnnnnnnnnnnnnnnnnnnnnnnnnnnnnnnnnnnnnnnnnnnnnnnnnnnnnnnnnnnnnnnnnnnnnnnnnnnnnnnnnnnnnnnnnnnnnnnnnnnnnnnnnnnnnnnnnnnnnnnnnnnnnnnnnnnnnnnnnnnnnnnnnnnnnnnnnnnnnnnnnnnnnnnnnnnnnnnnnnnnnnnnnnnnnnnnnnnnnnnnnnnnnnnnnnnnnnnnnnnnnnnnnnnnnnnnnnnnnnnnnnnnnnnnnnnnnnnnnnnnnnnnnnnnnnnnnnnnnnnnnnnnnnnnnnnnnnnnnnnnnnnnnnnnnnnnnnnnnnnnnnnnnnnnnnnnnnnnnnnnnnnnnnnnnnnnnnnnnnnnnnnnnnnnnnnnnnnnnnnnnnnnnnnnnnnnnnnnnnnnnnnnnnnnnnnnnnnnnnnnnnnnnnnnnnnnnnnnnnnnnnnnnnnnnnnnnnnnnnnnnnnnnnnnnnnnnnnnnnnnnnnnnnnnnnnnnnnnnnnnnnnnnnnnnnnnnnnnnnnnnnnnnnnnnnnnnnnnnnnnnnnnnnnnnnnnnnnnnnnnnnnnnnnnnnnnnnnnnnnnnnnnnnnnnnnnnnnnnnnnnnnnnnnnnnnnnnnnnnnnnnnnnnnnnnnnnnnnnnnnnnnnnnnnnnnnnnnnnnnnnnnnnnnnnnnnnnnnnnnnnnnnnnnnnnnnnnnnnnnnnnnnnnnnnnnnnnnnnnnnnnnnnnnnnnnnnnnnnnnnnnnnnnnnnnnnnnnnnnnnnnnnnnnnnnnnnnnnnnnnnnnnnnnnnnnnnnnnnnnnnnnnnnnnnnnnnnnnnnnnnnnnnnnnnnnnnnnnnnnnnnnnnnnnnnnnnnnnnnnnnnnnnnnnnnnnnnnnnnnnnnnnnnnnnnnnnnnnnnnnnnnnnnnnnnnnnnnnnnnnnnnnnnnnnnnnnnnnnnnnnnnnnnnnnnnnnnnnnnnnnnnnnnnnnnnnnnnnnnnnnnnnnnnnnnnnnnnnnnnnnnnnnnnnnnnnnnnnnnnn"/>
                        <sequence id="seq_Washington.USA/2017030/50.16/3/G|2016.945|2016-12-12|north_america|usa|washington|12|vaccinated|Marshallese" spec="Sequence" taxon="Washington.USA/2017030/50.16/3/G|2016.945|2016-12-12|north_america|usa|washington|12|vaccinated|Marshallese" totalcount="4" value="-tagtgtaagaaacagtaagcccggaagtggtgttttgcgatttcgaggccgggctcgatcctcacctttcattgtcaataggggacactttgacgctaccttgaaaatgtcgtccgtgctcaaagcatttgagcgattcactatagaacaggaacttcaagacaggggtgaggagggttcaattccgccggagactttaaagtcagcagtcaaagtcttcgttattaacacacccaatcccaccacacgctaccagatgctaaacttttgcctaagaataatttgcagtcaaaatgctagggcatctcacagggtaggtgcattgataacattattctcacttccctcggcaggtatgcaaaatcatattagactagcagatagatcacccgaagcccagatagaacgctgtgagattgatggctttgagcctggcacatataggctgattccgaatgcacgcgccaatcttactgccaatgaaattgctgcctatgctttgcttgcagatgacctccctccaaccataaataatggaactccttatgtacatgcagatgttgaagggcagccatgtgatgaaattgaacaattcctggatcgatgctacagtgtactaatccaggcttgggtgatggtctgtaaatgtatgacagcttacgaccaacctgctggatctgctgatcggcgatttgcgaaataccagcagcaaggtcgcctggaagcaagatacatgctgcagccagaagctcaaaggttgattcaaactgccatcaggaaaagtcttgttgttagacagtatcttacctttgaactccaactggcaagacggcaggggttgctatcaaacagatactatgcaatggtgggtgacattggaaagtacattgagaattcaggccttactgccttctttctcaccctcaaatatgcactaggcaccaaatggagtcctctgtcattggccgcattcaccggtgaactcactaagctccgatccttgatgatgttatatcgagatctcggagaacaagccagataccttgctctgttggaggctccccaaataatggactttgctcccgggggctacccattgatattcagttatgctatgggagtcggtacagtcctagat-gtccaaatgcgaaattacacttatgcacgacctttcctaaatggttactatttccagattggggttgagaccgcacgacggcaacaaggcactgttgacaacagagtagcagatgatctaggcctgactcctgaacaaagaactgaggtcactcagcttgttgacaggcttgcaagaggcagaggtgcgggaataccaggtgggccggtgaatccctttgttcctccagttcaacaacaacaacctgctgccgtatatgaggacattcctgcattggaggaatcagatgacgatggtgatgaagatggaggtgcaggattccaaaatggagcacaagcaccagctgtaagacagggaggtcaaaatgactttagagcacagccgttacaggatccaattcaagcacaactcttcatgccattatatcctcaagtcagcaacatcccaaatcatcagaatcatcagattaatcgcatcggggggatggaacaccaagatttattacgatacaacgagaatggcgattctcagcaggatgcaaggggcgaacacggaaataccttcccaaacaatcccaatcaaaacgcacagtcacaagtgggtgactgggatgagtagatcaccgacatgaccaaactacccccaactgcaacaaacccagaacaatccagccacagccaaccgctcaaatccactacattccattcatatttagtctttaagaaaaaattaggcccggaaagaattagttctacgagcatcgacacgattatcttgatcgtgtttctttccgggcaagccatggatcaatttataaaacaagatgaaactggtgatttaattgagacaggaatgaatgttgcaaatcacttcctatctgcccccattcagggaaccaacttgttgagcaaggccacaatcatccccggtgttgcaccagtactcattggcaatccagagcaaaagaacattcagtaccccactgcatcacatcagggatccaagtcaaagggaagaagctcatgggccaagcccatcatagtctcatcttccgaagtaggcactggagggactcagattcctgagccccttttcgcacaaaccggacaaggtggcactgtcaccaccgtttatcaagatccaactatccaaccaacaggttcataccgaagtgtggaattggctaagataggaaaagaga-gaatgattaatcggtttgttgaaaaacccaggacctcaacgccggtaacagaatttaagaggggggccgggagcggctgctcaaggccagacaatccaagaggagggcatagacgggaatggagcctcagctgggtccaaggagaggtccgggtctttgagtggtgcaaccccatatgctcacctatcactgccgcagcaagattccactcctgcaaatgtgggaattgcccagcaaagtgcgaccagtgcgaacgagattatggacctccttagagggatggatgctcgcctgcaacatcttgaacaaaaggtggacaaggtgcttgcacagggcagcatggtgacccaaataaagaatgaattatcaacagtaaagacaacactagctacaattgaaggaatgatggcgacagtaaagatcatggatccgggaaacccgacaggggtcccagttgatgagcttagaagaagttttagtgatcatgtaacaattgttagtggaccaggagatgtgtcattcagctccagtgaagaacccacactgtatttggatgaactagcgaggcctatccccaagcctcgtcctgcaaagcagccaaaaccccaacccgtaaaggatttagcaggacggaaggtgatgataaccaaaatgatcactgactgtgtggccaatcctcaaatgaagcaggcgttcgagcaacgattggcaaaggccagcaccgaggatgccctgaatgatatcaagcgagacatcatacgaagcgccatatgaacctaccaagaacaccagactcacgggaaaatccatgaactgatagccgcaatgattccctattaaataaaaaataagcacgaacacaagtctaacccagccacagcagcaatggccggatcacagatcaaaattcctcttccgaagccccccgactcagattctcaaagactaaatgcattccctgtaatcatggctcaagaaggcaaagggcgactcctcagacagatcagacttaggaaaatattatcaggggatccgtctgatcagcaaattacatttgtgaatacatatggattcatccgtgctactccagaaacatcagagttcatctctgaatcatcacaacaaaaggtaactcctgtagtgacggcgtgcatgttatccttcggtgctggaccagtactagaagacccacaacatatgctgaaagctcttgatcagacagatatcagggttcggaagacagcaagtgataaagagcagatcttatttgagatcaaccgcattcccaatctattcaggcatcatcaaatatctgcggaccatctgattcaggccagctccgataaatatgtcaagtcaccagctaagttgattgcaggagtaaattacatttactgtgtcacatttttatccgtgacagtttgttctgcctcactcaagtttcgagttgcgcgcccattgcttgctgcacgatctagattagtgagagcagttcagatggaagttttgcttcgggtaacctgcaaaaaagactctcaaatggcaaagagcatgctaaatgaccctgatggagaaggttgcattgcatccgtgtggttccacctgtgtaatctgtgcaaaggcaggaacaaacttagaagttacgatgaaaattattttgcatctaagtgccgtaagatgaatttgacagtcagcataggggacatgtggggaccaaccattctagtccatgcaggcggtcacattccgacaactgcaaaacctttcttcaactcaagaggctgggtctgtcaccccatccatcaatcatcaccatcgttggcgaagaccctatggtcatctgggtgtgaaatcaaggctgccagtgctatcctccagggctcagactatgcatcactcgcaaaaactgatgacataatatattcaaagataaaggtcgacaaggatgcagccaactacaagggagtatcctggagtccatttaggaagtctgcctcaatgagcaacctatgataattctctctattttcaatgatgccttcaggaggatcaacaatcagtccaattttaccggtgataacttgattgaaattatagaaaaaataagcctagaaagatatcccacctctcgactttcccactttgaaaatagaattgatcagtaatcatgaaggtttctttagttacttgcttgggctttgcagtcttttcattttccatatgtgtgaatatcaatatcttgcagcaaattggatatatcaagcaacaagtcaggcaactgagctattactcacaaagttcaagctcctacatagtggtcaagcttttaccgaatatccaacccactgataacagctgtgaattcaagagtgtaactcaatacaataagaccttgagtaatttgcttcttccaattgcagaaaacataaataatattgcatcgccctcacctggatcaagacgtcataaaaggtttgctggcattgccattggcattgctgcactcggtgttgcaaccgcagcacaagtaaccgccgctgtctcattagttcaagcacagacaaatgcacgcgcaatagcggcgatgaaaaattcaatacaggcaactaatcgagcagtcttcgaagtgaaagaaggcacccaacagttagctatagcggtacaagcaatacagaaccacatcaatactattatgaacacccaattgaacaatatgtcctgtcagattcttgataaccagcttgcaacctccctgggattatacctaacagaattaacaacagtgttccagccacaattaattaatccggcattgtcaccgattagcatacaagccttgaggtctttgcttggaagtatgacacctgcagtggttcaagcaacattatctacttcaatttctgctgctgaaatactaagtgccggtctaatggagggtcagattgtttctgttctgctggatgagatgcagatgatagttaagataaatattccaaccattgtcacacaatcaaatgcattggtgattgacttctactcaatttcgagctttattaatagtcaggaatccataattcaattaccagacaggatcttggagatcgggaatgaacaatggagctatccagcaaaaaattgtaagttgacaagacacaacatattctgccaatacaatgaggcagagaggctgagcttagaatcaaaactatgccttgcaggcaatataagtgcctgtgtgttctcacccatagcagggagttatatgaggcgatttgtagcactggatggaacaattgttgcaaactgtcgaagtctaacgtgtctatgcaagagtccatcttatcctatataccaacctgaccatcatgcagtcacgaccattgatctaaccgcatgtcagacgttgtccctagacggattggatttcagcattgtctctctaagcaacatcacttacgctgagaaccttaccatttcattgtctcagacaatcaatactcaacccattgacatatcaactgaactgatcaaggtcaatgcatccctccaaaatgccgttaagtacataaaggagagcaaccatcaactccaatctgtgagtataaattctaaaatcggagctataatcatagcagccttagctttgagcatcctgtcaatgatcatttcactgttgttttgctgctgggcttacattgcaactaaagagatcagaagaatcaacttcaaaacaaatcatatcaacacaatatcaagtagtgtcgatgatctcatcaggtactaatcctaacatggtgattcattctgtatttagaaaatatttagaaaaaaactaaattaagaatgaatctcatggggtcgtaacgtctcgtgaccctgccgttgcactatgccggcgatccaacccccattatacctcacatttctattgctaattcttctttatctgatcataactttgtatgt--ctggattatattaactgttacttataagactgcggtgcgacatgcagcactgtaccagagatccttctttcactggagtttcgatcactcactctaagaagatccccagttaggacaagtcccgatccatcatgcaagaacaatctgcatttgaataatgccgttcaatcatgagacataaagaaaaaaccaggccagaacaaacttagggtcataatacaacacaaaaccttagcttctatctcaattgtgctccgaccgctcgaaagatggagccctcgaaattcttcacaatatcggacagtgccacctttgcacctgggcctgttagcaatgcggctaacaagaagacattccgaacctgcttccgaatactggcactatctgtacaagctgtcacccttatattagttattgtcactttaggtgagcttgtaaggatgatcaatgatcaaggcttgagcaatcagttgtcttcaattacagacaagataagagagtcagctactatgattgcatctgctgtgggagtaatgaatcaagttattcatggagtaacggtatccttacccctacaaattgagggaaaccaaaatcaattgttagccacacttgccacaatctgcaccagccaaaaacaagtctcaaactgctctacaaacatccccttagtcaatgacctcaggtttataaatgggatcaataaattcatcattgaagattacgcaactcatgatttctctatcggccatccactcaatatgcccagctttatcccaactgcaacttcacccaatggttgcacaagaattccatccttttctttaggtaagacacactggtgctacacacataatgtaattaatgccaactgcaaggaccatacttcgtctaaccaatatgtgtccatggggattctcgttcagaccgcgtcaggttatcctatgttcaaaaccttaaaaatccaatatctcagtgatggcctgaatcggaaaagctgctcaattgcaacagtccctgatgggtgcgcgatgtactgttatgtctccactcaacttgaaaccgacgactatgcggggtccagtccacccacccaaaaacttatcctgttattctataatgacaccgtcacagaaaggacaatatctccatctggtcttgaagggaattgggctactttggtgccaggagtggggagtgggatatattttgagaataagttgatcttccctgcatatggtggtgtcttgcccaatagtacactcggggttaaatcagcaagagaatttttccggcctgttaatccatataatccatgttcaggaccacaacaagatttagaccagcgtgctttgaggtcatacttcccaagttatttctctaatcgaagaatacagagtgcatttcttgtctgtgcctggaatcagatcttagttacaaattgtgaactagttgtcccctcaagcaatcagacaatgatgggtgcagaaggaagagttttattgatcaataatcgactattatattatcagagaagtaccagctggtggccgtatgaactcctctacgagatatcattcacatttacaaactctggtccatcatctgtaaatatgtcctggatacctatatattcattcactcgtcctggttcaggcaattgcagtggtgaaaatgtgtgcccgactgcttgtgtgtcaggggtttatcttgatccctggccattaactccatatagccaccaatcaggtattaacagaaatttctattttacaggtgctctattaaattcaagtacaactagagtaaatcctaccctttatgtctctgctcttaataatcttaaagtattagccccatatggtactcaaggactgtttgcctcgtacaccacaaccacctgctttcaagataccggtgatgctagtgtgtattgtgtttatattatggaactagcatcaaatattgttggagaattccaaattctacctgtgctaactagattgactatcacttgaatcatagtgaatgcagcgggaagccctattggcgtgtctcaatttttatcgattattaagaaaaaacaggccagaatggcgggcctaaatgagatactcctacctgaagtacatttaaactcacccatcgttagatataagcttttctactatatattacatggccagttaccaaatgatttggagccagatgacttgggcccactagcaaatcagaattggaaggcaattcgagccgaagaatcccaggttcatgcacgtttaaaacagatcagagtagaactcatcgcaaggattcctagtctccggtggacccgctctcaaagagagattgctatactcatttggccaagaatacttccaatcctccaagcatatgatcttcggcaaagtatgcaattgcccacagtatgggagaaattgactcaatccacagttaatcttataagtgatggtctagaacgagttgtattacacatcagcaatcaactgacaggcaagccaaacttgtttaccagatctcgaacaggacaagacactaaggactactcaattccatccactagagagctatctcaaatatggtttaacaatgagtggagtggacctgtaaagacctggcttatgattaaatatagaatgaggcaactaatcacaaaccaaaagacaggtgagttaacagatttagtaaccattgtggatactaggtccactctatgcattattaccccagaattagttgctttatactctaatgggcacaaagcattaacgtacctcacctttgaaatggtactaatggtcactgatatgttggaaggacgactgaatgtttcttctttgtgcacagctagtcattatctgtccccactaaagaaaagaatcgaaattctcctaacattagttgatgaccttgctctactcatgggggacaaagtatacggtgttgtctcttcacttgagagttttgtttacgcccaattacagtatggtgatcctgttgtagacattaagggtacattctatggatttatatgtaatgagattctcgatctgctgactgaggacaacatctttactgaggaggaggcaaacaaggttctcctggacttgacttcacagtttgacaatctatcccctgatttaactgctgaactcctctgcattatgagactttggggccaccccacattaaccgccagccaagcagcatccaaggtccgagagtccatgtgcgctcccaaggtgttagatttccaaacaataatgaagaccctggctttctttcacgcaatccttattaacggttataggaggagccataatggaatctggcctcctactactcttcatggcaatgcccccaaaagcctcattgagatgcggcatgataattcagaacttaagtatgagtatgtcctcaagaattggaaaagtatatctatgttaagaatacacaaatgctttgatgcatcacctgatgaagatctcagcatattcatgaaggataaggcaataagctgtccaaagcaagactggatgggagtatttaggaggagcctcataaaacagcgatatcgagatgcgaatcgacctctaccacaaccattcaaccgacggctactgttgaattttctagaggatgacagattcgatcccattaaagagcttgagtatgtcaccagtggagaatatcttagggacccagaattttgtgcatcttactctctcaaagagaaggagataaaggctacaggtcgaatatttgcaaaaatgacaaagagaatgagatcgtgccaagtaattgcggaatcattattggccaatcatgcaggtaaattaatgagagaaaatggagttgttttagaccagttaaaattgacaaaatctttgttaacgatgaaccaaattggtattatatcagagcacagccgaagatccactgctgacaacatgactttggcacactccggttcaaataagcacagaattaataatagtcaattcaagaagaataaagacaataaacatgagatgcctgatgatggttttgagatagcagcctgctttctaacaactgacctcacaaaatactgcttaaattggaggtaccaagtcatcatcccctttgctcgtacattgaattcaatgtatggtatacctcacctgttcgaatggatacatttaaggctaatgcgaagcactctctatgtcggtgatcccttcaatcctccatcagatcctacccaacttgaccttgatacagctctcaatgatgatatatttatagtttctcctcgaggaggaatcgagggtttatgtcaaaaattatggactatgatttccatctcaacaatcatattatctgcaactgaggcaaacactagagttatgagcatggtccagggtgacaaccaggcgattgcaatcaccactagagtagtacgctcgctcagtcattccgagaagaaggagcaagcttataaagcaagtaaattattctttgaaaggcttagagccaacaatcatggaattggacaccacttgaaagaacaagaaactatcctcagttctgatttcttcatatacagtaagagagtgttttacaaaggtcggattttgactcaagcattaaagaacgtgagcaagatgtgcttaacagccgatatactaggggactgttcacaagcatcatgctccaatttagctactactgtaatgcgcctgactgagaatggggttgagaaagatttgtgttactttctgaatgcattcatgacaatcagacagttatgttatgatctagtatttccccaaactaaatctcttagtcaggacatcactaatgcttatcttaaccatccaatacttatctcaagattgtgtctattaccatctcaattggggggcctaaactttctctcatgtagtcgcctgttcaatagaaacatcggagacccattagtgtctgcaattgctgatgtgaaacgattaattaaagctggctgtctagatatctgggtcctgtataacatccttggaaggaggcctggaaaaggtaagtggagcactctggcagctgatccttatactctaaacatagattatttagttccttcaacaacttttttaaagaagcatgcccaatatacattgatggaacggagtgttaatcccatgctccgtggagtattcagtgaaaatgcagctgaggaagaagaggaactcgcacagtatctattagatcgtgaggtagtcatgcccagggttgcacatgtaatacttgcccagtctagttgcggtagaagaaaacagattcaaggttacttggattccactagaactattatcaggtattcactggaggtgagaccattgtcagcaaagaagctaaatacagtaatagaatacaacttattgtatctatcttacaatttggagattattgaaaaacccaatatagtccaaccctttttgaatgcaatcaatgttgatacttgtagcatcgatatagccaggtcccttagaaaactatcctgggcaactttacttaatggacgtcccatcgagggattagaaacacctgatcccattgaattggtacatgggtgtttgataattgggtcagatgaatgtgagcattgcagtagtggtgatgataaattcacctggtttttcctacccaaggggataaggctagataatgatccggcatccaacccacccatcagagtaccttacatcggatctaaaacagatgagcggagggttgcgtcaatggcttacatcaaaggagcatctgtatcactgaaatcagcactcaggttagcgggagtatatatttgggctttcggagatacagaagaatcatggcaggacgcctatgagttagcttccactcgtgttaatctcacactagagcaattgcaatctctcactcctttaccaacatctgctaacctagtacacagattagatgatggcaccactcaattaaaatttaccccggcaagttcctatgcattctctagcttcgttcatatatctaacgactgtcaagttctggagatcgatgatcaggttacagattctaacctgatttaccaacaagttatgattactggccttgctttaattgagacatggaacaatcctccaatcaacttctctgtctatgagactacactacacttgcacacaggctcatcttgctgtataagacctgtcgaatcttgtgtagtaaatcctcctttgcttcctgtacccttcattaatgttcctcaaatgaataaatttgtatatgaccctgaaccactcagtttgctagaaatggaaaaaattgaggatattgcttatcagaccagaatcggtggtttagatcaaatcccacttctggaaaaaatacccttactagctcacctcaccgccaagcagatggtaaacagcatcactgggcttgatgaagcaacatctatagtgaatgatgctgtagttcaagcagactacactagcaattggattagtgaatgctgctacacttacattgattctgtgtttgtttactctggctgggcattattattggagctttcgtatcaaatgtactacttaagaattcaaggcatccaaggaattctagactatgtgtatatgaccttgaggaggataccaggaatggctataacaggtatctcatccacgattagtcaccctcgtatactcagaagatgcatcaatttggatgtaatagccccaatcaattctccacacatagcttcactggattacacaaaattgagcatagatgcagtaatgtggggaactaagcaggttttgaccaacatttcgcaaggtatcgattatgagatagtagttccttctgaaagccaactaacacttagtgatagagttctaaatctagttgctcgaaaattatcactactggcaatcatctgggccaattataactatcctccaaaggttaaaggtatgtcacctgaggacaaatgtcaggctttaactacacatctaatccaaactgtcgaatatgttgagcacattcagattgagaagacaaacatcaggaggatgattattgaaccaaaattaactgcctaccctagtaatttgttttatctatctcgaaagttgcttaatgctattcgagattctgaagaaggacaatttctgattgcatcctattataacagttttggatttctggaaccaatactaatggaatctaaaatattcaatctaaattcatccgaatcagcatctcttacagaatttgatttcatcctcaacttggaattgtctgaaaccagtcttgagaaatactctctcccaagtttgttgatgacggctgagaatatggataacccatttcctcaaccaccccttcatcatgttctcagaccactaggattatcatccacttcatggtataaaacaatcagtgttttaaattatattagccatatgaaaatatctgacggtgcccatctatacttggcagagggaagcggggcctctatgtcacttatagagactttcttgcccggtgaaacaatatggtacaacagcctattcaatagtggtgaaaatcctccccaacgcaattttgctcctttgcccacccagtttattgaaagtgtcccttacagattgattcaagcaggtatagcagcaggaagtggtgtagtgcaaagtttctatccactctggaacggtaacagcgatatcactgacttgagcacgaaaaccagtgtcgaatacattattcacaaggtaggagctgatacatgtgcattggtccatgtggatttggagggtgtgcccggctcaatgaacagcatgttggagnnnnnnnnnnnnnnnnnnnnnnnnnnnnnnnnnnnnnnnnnnnnnnnnnnnnnnnnnnnnnnnnnnnnnnnnnnnnnnnnnnnnnnnnnnnnnnnnnnnnnnnnnnnnnnnnnnnnnnnnnnnnnnnnnnnnnnnnnnnnnnnnnnnnnnnnnnnnnnnnnnnnnnnnnnnnnnnnnnnnnnnnnnnnnnnnnnnnnnnnnnnnnnnnnnnnnnnnnnnnnnnnnnnnnnnnnnnnnnnnnnnnnnnnnnnnnnnnnnnnnnnnnnnnnnnnnnnnnnnnnnnnnnnnnnnnnnnnnnnnnnnnnnnnnnnnnnnnnnnnnnnnnnnnnnnnnnnnnnnnnnnnnnnnnnnnnnnnnnnnnnnnnnnnnnnnnnnnnnnnnnnnnnnnnnnnnnnnnnnnnnnnnnnnnnnnnnnnnnnnnnnnnnnnnnnnnnnnnnnnnnnnnnnnnnnnnnnnnnnnnnnnnnnnnnnnnnnnnnnnnnnnnnnnnnnnnnnnnnnnnnnnnnnnnnnnnnnnnnnnnnnnnnnnnnnnnnnnnnnnnnnnnnnnnnnnnnnnnnnnnnnnnnnnnnnnnnnnnnnnnnnnnnnnnnnnnnnnnnnnnnnnnnnnnnnnnnnnnnnnnnnnnnnnnnnnnnnnnnnnnnnnnnnnnnnnnnnnnnnnnnnnnnnnnnnnnnnnnnnnnnnnnnnnnnnnnnnnnnnnnnnnnnnnnnnnnnnnnnnnnnnnnnnnnnnnnnnnnnnnnnnnnnnnnnnnnnnnnnnnnnnnnnnnnnnnnnnnnnnnnnnnnnnnnnnnnnnnnnnnnnnnnnnnnnnnnnnnnnnnnnnnnnnnnnnnnnnnnnnnnnnnnnnnnnnnnnnnnnnnnnnnnnnnnnnnnnnnnnnnnnnnnnnnnnnnnnnnnnnnnnnnnnnnnnnnnnnnnnnnnnnnnnnnnnnnnnnnnnnnnnnnnnnnnnnnnnnnnnnnnnnnnnnnnnnnnnnnnnnnnnnnnnnnnnnnnnnnnnnnnnnnnnnnnnnnnnnnnnnnnnnnnnnnnnnnnnnnnnnnnnnnnnnnnnnnnnnnnnnnnnnnnnnnnnnnnnnnnnnnnnnnnnnnnnnnnnnnnnnnnnnnnnnnnnnnnnnnnnnnnnnnnnn"/>
                        <sequence id="seq_Washington.USA/2017031/50.16/4/G|2016.948|2016-12-13|north_america|usa|washington|17|unknown|Not_Marshallese" spec="Sequence" taxon="Washington.USA/2017031/50.16/4/G|2016.948|2016-12-13|north_america|usa|washington|17|unknown|Not_Marshallese" totalcount="4" value="-nnnnnnnnnnnnnnnnnnnnnnnnnnnnnnnnnnnnnnnnnnnnnnnnnnnnnnnnnnnnnnnnnnnnnnnnnnnnnnnnnnnnnnnnnnnnnnnnnnnnnnnnnnnnnnnnnnnnnnnnnnnnnnnnnnnnnnnnnnnnnnnnnnnnnnnnnnnnnnnnnnnnnnnnnnnnnnnnnnnnnnnnnnnnnnnnnnnnnnnnnnnnnnnnnnnnnnnnnnnnnnnnnnnnnnnnnnnnnnnnnnnnnnnnnnnnnnnnnnnnnnnnnnnnnnnnnnnnnnnnnnnnnnnnnnnnnnnnnnnnnnnnnnnnnnnnnnnnnnnnnnnnnnnnnnnnnnnnnnnnnnnnnnnnnnnnnnnnnnnnnnnnnnnnnnnnnnnnnnnnnnnnnnnnnnnnnnnnnnnnnnnnnnnnnnnnnnnnnnnnnnnnnnnnnnnnnnnnnnnnnnnnnnnnnnnnnnnnnnnnnnnnnnnnnnnnnnnnnnnnnnnnnnnnnnnnnnnnnnnnnnnnnnnnnnnnnnnnnnnnnnnnnnnnnnnnnnnnnnnnnnnnnnnnnnnnnnnnnnnnnnnnnnnnnnnnnnnnnnnnnnnnnnnnnnnnnnnnnnnnnnnnnnnnnnnnnnnnnnnnnnnnnnnnnnnnnnnnnnnnnnnnnnnnnnnnnnnnnnnnnnnnnnnnnnnnnnnnnnnnnnnnnnnnnnnnnnnnnnnnnnnnnnnnnnnnnnnnnnnnnnnnnnnnnnnnnnnnnnnnnnnnnnnnnnnnnnnnnnnnnnnnnnnnnnnnnnnnnnnnnnnnnnnnnnnnnnnnnnnnnnnnnnnnnnnnnnnnnnnnnnnnnnnnnnnnnnnnnnnnnnnnnnnnnnnnnnnnnnnnnnnnnnnnnnnnnnnnnnnnnnnnnnnnnnnnnnnnnnnnnnnnnnnnnnnnnnnnnnnnnnnnnnnnnnnnnnnnnnnnnnnnnnnnnnnnnnnnnnnnnnnnnnnnnnnnnnnnnnnnnnnnnnnnnnnnnnnnnnnnnnnnnnnnnnnnnnnnnnnnnnnnnnnnnnnnnnnnnnnnnnnnnnnnnnnnnnnnnnnnnnnnnnnnnnnnnnnnnnnnnnnnnnnnnnnnnnnnnnnnnnnnnnnnnnnnnnnnnnnnnnnnnnnnnnnnnnnnnn-nnnnnnnnnnnnnnnnnnnnnnnnnnnnnnnnnnnnnnnnnnnnnnnnnnnnnnnnnnnnnnnnnnnnnnnnnnnnnnnnnnnnnnnnnnnnnnnnnnnnnnnnnnnnnnnnnnnnnnnnnnnnnnnnnnnnnnnnnnnnnnnnnnnnnnnnnnnnnnnnnnnnnnggcttgcaagaggcagaggtgcgggaataccaggtgggccggtgaatccctttgttcctccagttcaacaacaacaacctgctgccgtatatgaggacattcctgcattggaggaatcagatgacgatggtgatgaagatggaggtgcaggattccaaaatggagcacaagcaccagctgtaagacagggaggtcaaaatgactttagagcacagccgttacaggatccaattcaagcacaactcttcatgccattatatcctcaagtcagcaacatcccaaatcatcagaatcatcagattaatcgcatcggggggatggaacaccaagatttattacgatacaacgagaatggcgattctcagcaggatgcaaggggcgaacacggaaataccttcccaaacaatcccaatcaaaacgcacagtcacaagtgggtgactgggatgagtagatcaccgacatgaccaaactacccccaactgcaacaaacccagaacaatccagccacagccaaccgctcaaatccactacattccattcatatttagtctttaagaaaaaattaggcccggaaagaattagttctacgagcatcgacacgattatcttgatcgtgtttctttccgggcaagccatggatcaatttataaaacaagatgaaactggtgatttaattgagacaggaatgaatgttgcaaatcacttcctatctgcccccattcagggaaccaacttgttgagcaaggccacaatcatccccggtgttgcaccagtactcattggcaatccagagcaaaagaacattcagtaccccactgcatcacatcagggatccaagtcaaagggaagaagctcaggggccaagcccatcatagtctcatcttccgaagtaggcactggagggactcagattcctgagccccttttcgcacaaaccggacaaggtggcactgtcaccaccgtttatcaagatccaactatccaaccaacaggttcataccgaagtgtggaattggctaagataggaaaagaga-gaatgattaatcggtttgttgaaaaacccaggacctcaacgccggtaacagaatttaagaggggggccgggagcggctgctcaaggccagacaatccaagaggagggcatagacgggaatggagcctcagctgggtccaaggagaggtccgggtctttgagtggtgcaaccccatatgctcacctatcactgccgcagcaagattccactcctgcaaatgtgggaattgcccagcaaagtgcgatcagtgcgaacgagattatggacctccttagagggatggatgctcgcctgcaacatcttgaacaaaaggtggacaaggtgcttgcacagggcagcatggtgacccaaataaagaatgaattatcaacagtaaagacaacactagctacaattgaaggaatgatggcgacagtaaagatcatggatccgggaaacccgacaggggtcccagttgatgagcttagaagaagttttagtgatcatgtaacaattgttagtggaccaggagatgtgtcattcagctccagtgaagaacccacactgtatttggatgaactagcgaggcctatccccaagcctcgtcctgcaaagcagccaaaaccccaacccgtaaaggatttagcaggacggaaggtgatgataaccaaaatgatcactgactgtgtggccaatcctcaaatgaagcaggcgttcgagcaacgattggcaaaggccagcaccgaggatgccctgaatgatatcaagcgagacatcatacgaagcgccatatgaacctaccaagaacaccagactcacgggaaaatccatgaactgatagccgcaatgattccctattaaataaaaaataagcacgaacacaagtctaacccagccacagcagcaatggccggatcacagatcaaaattcctcttccgaagccccccgactcagattctcaaagactaaatgcattccctgtaatcatggctcaagaaggcaaagggcgactcctcagacagatcagacttaggaaaatattatcaggggatccgtctgatcagcaaattacatttgtgaatacatatggattcatccgtgctactccagaaacatcagagttcatctctgaatcatcacaacaaaaggtaactcctgtagtgacggcgtgcatgttatccttcggtgctggaccagtactagaagacccacaacatatgctgaaagctcttgatcagacagatatcagggttcggaagacagcaagtgataaagagcagatcttatttgagatcaaccgcattcccaatctattcaggcatcatcaaatatctgcggaccatctgattcaggccagctccgataaatatgtcaagtcaccagctaagttaattgcaggagtaaattacatttactgtgtcacatttttatccgtgacagtttgttctgcctcactcaagtttcgagttgcgcgcccattgcttgctgcacgatctagattagtgagagcagttcagatggaagttttgcttcgggtaacctgcaaaaaagactctcaaatggcaaagagcatgctaaatgaccctgatggagaaggttgcattgcatccgtgtggttccacctgtgtaatctgtgcaaaggcaggaacaaacttagaagttacgatgaaaattattttgcatctaagtgccgtaagatgaatttgacagtcagcataggggacatgtggggaccaaccattctagtccatgcaggcggtcacattccgacaactgcaaaacctttcttcaactcaagaggctgggtctgtcaccccatccatcaatcatcaccatcgttggcgaagaccctatggtcatctgggtgtgaaatcaaggctgccagtgctatcctccagggctcagactatgcatcactcgcaaaaactgatgacataatatattcaaagataaaggtcgacaaggatgcagccaactacaagggagtatcctggagtccatttaggaagtctgcctcaatgagcaacctatgataattctctctattttcaatgatgccttcaggaggatcaacaatcagtccaattttaccggtgataacttgattgaaattatagaaaaaataagcctagaaagatatcccacctctcgactttcccactttgaaaatagaattgatcagtaatcatgaaggtttctttagttacttgcttgggctttgcagtcttttcattttccatatgtgtgaatatcaatatcttgcagcaaattggatatatcaagcaacaagtcaggcaactgagctattactcacaaagttcaagctcctacatagtggtcaagcttttaccgaatatccaacccactgataacagctgtgaattcaagagtgtaactcaatacaataagaccttgagtaatttgcttcttccaattgcagaaaacataaataatattgcatcgccctcacctggatcaagacgtcataaaaggtttgctggcattgccattggcattgctgcactcggtgttgcaaccgcagcacaagtaaccgccgctgtctcattagttcaagcacagacaaatgcacgcgcaatagcggcgatgaaaaattcaatacaggcaactaatcgagcagtcttcgaagtgaaagaaggcacccaacagttagctatagcggtacaagcaatacagaaccacatcaatactattatgaacacccaattgaacaatatgtcctgtcagattcttgataaccagcttgcaacctccctgggattatacctaacagaattaacaacagtgttccagccacaattaattaatccggcattgtcaccgattagcatacaagccttgaggtctttgcttggaagtatgacacctgcagtggttcaagcaacattatctacttcaatttctgctgctgaaatactaagtgccggtctaatggagggtcagattgtttctgttctgctggatgagatgcagatgatagttaagataaatattccaaccattgtcacacaatcaaatgcattggtgattgacttctactcaatttcgagctttattaatagtcaggaatccataattcaattaccagacaggatcttggagatcgggaatgaacaatggagctatccagcaaaaaattgtaagttgacaagacacaacatattctgccaatacaatgaggcagagaggctgagcttagaatcaaaactatgccttgcaggcaatataagtgcctgtgtgttctcacccatagcagggagttatatgaggcgatttgtagcactggatggaacaattgttgcaaactgtcgaagtctaacgtgtctatgcaagagtccatcttatcctatataccaacctgaccatcatgcagtcacgaccattgatctaaccgcatgtcagacgttgtccctagacggattggatttcagcattgtctctctaagcaacatcacttacgctgagaaccttaccatttcattgtctcagacaatcaatactcaacccattgacatatcaactgaactgatcaaggtcaatgcatccctccaaaatgccgttaagtacataaaggagagcaaccatcaactccaatctgtgagtataaattctaaaatcggagctataatcatagcagccttagctttgagcatcctgtcaatgatcatttcactgttgttttgctgctgggcttacattgcaactaaagagatcagaagaatcaacttcaaaacaaatcatatcaacacaatatcaagtagtgtcgatgatctcatcaggtactaatcctaacatggtgattcattctgtatttagaaaatatttagaaaaaaactaaattaagaatgaatctcatggggtcgtaacgtctcgtgaccctgccgttgcactatgccggcgatccaacccccattatacctcacatttctattgctaattcttctttatctgatcataactttgtatgt--ctggattatattaactgttacttataagactgcggtgcgacatgcagcactgtaccagagatccttctttcactggagtttcgatcactcactctaagaagatccccagttaggacaagtcccgatccatcatgcaagaacaatctgcatttgaataatgccgttcaatcatgagacataaagaaaaaaccaggccagaacaaacttagggtcataatacaacacaaaaccttagcttctatctcaattgtgctccgaccgctcgaaagatggagccctcgaaattcttcacaatatcggacagtgccacctttgcacctgggcctgttagcaatgcggctaacaagaagacattccgaacctgcttccgaatactggcactatctgtacaagctgtcacccttatattagttattgtcactttaggtgagcttgtaaggatgatcaatgatcaaggcttgagcaatcagttgtcttcaattacagacaagataagagagtcagctactatgattgcatctgctgtgggagtaatgaatcaagttattcatggagtaacggtatccttacccctacaaattgagggaaaccaaaatcaattgttagccacacttgccacaatctgcaccagccaaaaacaagtctcaaactgctctacaaacatccccttagtcaatgacctcaggtttataaatgggatcaataaattcatcattgaagattacgcaactcatgatttctctatcggccatccactcaatatgcccagctttatcccaactgcaacttcacccaatggttgcacaagaattccatccttttctttaggtaagacacactggtgctacacacataatgtaattaatgccaactgcaaggaccatacttcgtctaaccaatatgtgtccatggggattctcgttcagaccgcgtcaggttatcctatgttcaaaaccttaaaaatccaatatctcagtgatggcctgaatcggaaaagctgctcaattgcaacagtccctgatgggtgcgcgatgtactgttatgtctccactcaacttgaaaccgacgactatgcggggtccagtccacccacccaaaaacttaccctgttattctataatgacaccgtcacagaaaggacaatatctccatctggtcttgaagggaattgggctactttggtgccaggagtggggagtgggatatattttgagaataagttgatcttccctgcatatggtggtgtcttgcccaatagtacactcggggttaaatcagcaagagaatttttccggcctgttaatccatataatccatgttcaggaccacaacaagatttagaccagcgtgctttgaggtcatacttcccaagttatttctctaatcgaagaatacagagtgcatttcttgtctgtgcctggaatcagatcttagttacaaattgtgaactagttgtcccctcaagcaatcagacaatgatgggtgcagaaggaagagttttattgatcaataatcgactattatattatcagagaagtaccagctggtggccgtatgaactcctctacgagatatcattcacatttacaaactctggtccatcatctgtaaatatgtcctggatacctatatattcattcactcgtcctggttcaggcaattgcagtggtgaaaatgtgtgcccgactgcttgtgtgtcaggggtttatcttgatccctggccattaactccatatagccaccaatcaggtattaacagaaatttctattttacaggtgctctattaaattcaagtacaactagagtaaatcctaccctttatgtctctgctcttaataatcttaaagtattagccccatatggtactcaaggactgtttgcctcgtacaccacaaccacctgctttcaagataccggtgatgctagtgtgtattgtgtttatattatggaactagcatcaaatattgttggagaattccaaattctacctgtgctaactagattgactatcacttgaatcatagtgaatgcagcgggaagccctattggcgtgtctcaatttttatcgattattaagaaaaaacaggccagaatggcgggcctaaatgagatactcctacctgaagtacatttaaactcacccatcgttagatataagcttttctactatatattacatggccagttaccaaatgatttggagccagatgacttgggcccactagcaaatcagaattggaaggcaattcgagccgaagaatcccaggttcatgcacgtttaaaacagatcagagtagaactcatcgcaaggattcctagtctccggtggacccgctctcaaagagagattgctatactcatttggccaagaatacttccaatcctccaagcatatgatcttcggcaaagtatgcaattgcccacagtatgggagaaattgactcaatccacagttaatcttataagtgatggtctagaacgagttgtattacacatcagcaatcaactgacaggcaagccaaacttgtttaccagatctcgaacaggacaagacactaaggactactcaattccatccactagagagctatctcaaatatggtttaacaatgagtggagtggacctgtaaagacctggcttatgattaaatatagaatgaggcaactaatcacaaaccaaaagacaggtgagttaacagatttagtaaccattgtggatactaggtccactctatgcattattaccccagaattagttgctttatactctaatgggcacaaagcattaacgtacctcacctttgaaatggtactaatggtcactgatatgttggaaggacgactgaatgtttcttctttgtgcacagctagtcattatctgtccccactaaagaaaagaatcgaaattctcctaacattagttgatgaccttgctctactcatgggggacaaagtatacggtgttgtctcttcacttgagagttttgtttacgcccaattacagtatggtgatcctgttgtagacattaagggtacattctatggatttatatgtaatgagattctcgatctgctgactgaggacaacatctttactgaggaggaggcaaacaaggttctcctggacttgacttcacagtttgacaatctatcccctgatttaactgctgaactcctctgcattatgagactttggggccaccccacattaaccgccagccaagcagcatccaaggtccgagagtccatgtgcgctcccaaggtgttagatttccaaacaataatgaagaccctggctttctttcacgcaatccttattaacggttataggaggagccataatggaatctggcctcctactactcttcatggcaatgcccccaaaagcctcattgagatgcggcatgataattcagaacttaagtatgagtatgtcctcaagaattggaaaagtatatctatgttaagaatacacaaatgctttgatgcatcacctgatgaagatctcagcatattcatgaaggataaggcaataagctgtccaaagcaagactggatgggagtatttaggaggagcctcataaaacagcgatatcgagatgcgaatcgacctctaccacaaccattcaaccgacggctactgttgaattttctagaggatgacagattcgatcccattaaagagcttgagtatgtcaccagtggagaatatcttagggacccagaattttgtgcatcttactctctcaaagagaaggagataaaggctacaggtcgaatatttgcaaaaatgacaaagagaatgagatcgtgccaagtaattgcggaatcattattggccaatcatgcaggtaaattaatgagagaaaatggagttgttttagaccagttaaaattgacaaaatctttgttaacgatgaaccaaattggtattatatcagagcacagccgaagatccactgctgacaacatgactttggcacactccggttcaaataagcacagaattaataatagtcaattcaagaagaataaagacaataaacatgagatgcctgatgatggttttgagatagcagcctgctttctaacaactgacctcacaaaatactgcttaaattggaggtaccaagtcatcatcccctttgctcgtacattgaattcaatgtatggtatacctcacctgttcgaatggatacatttaaggctaatgcgaagcactctctatgtcggtgatcccttcaatcctccatcagatcctacccaacttgaccttgatacagctctcaatgatgatatatttatagtttctcctcgaggaggaatcgagggtttatgtcaaaaattatggactatgatttccatctcaacaatcatattatctgcaactgaggcaaacactagagttatgagcatggtccagggtgacaaccaggcgattgcaatcaccactagagtagtacgctcgctcagtcattccgagaagaaggagcaagcttataaagcaagtaaattattctttgaaaggcttagagccaacaatcatggaattggacaccacttgaaagaacaagaaactatcctcagttctgatttcttcatatacagtaagagagtgttttacaaaggtcggattttgactcaagcattaaagaacgtgagcaagatgtgcttaacagccgatatactaggggactgttcacaagcatcatgctccaatttagctactactgtaatgcgcctgactgagaatggggttgagaaagatttgtgttactttctgaatgcattcatgacaatcagacagttatgttatgatctagtatttccccaaactaaatctcttagtcaggacatcactaatgcttatcttaaccatccaatacttatctcaagattgtgtctattaccatctcaattggggggcctaaactttctctcatgtagtcgcctgttcaatagaaacatcggagacccattagtgtctgcaattgctgatgtgaaacgattaattaaagctggctgtctagatatctgggtcctgtataacatccttggaaggaggcctggaaaaggtaagtggagcactctggcagctgatccttatactctaaacatagattatttagttccttcaacaacttttttaaagaagcatgcccaatatacattgatggaacggagtgttaatcccatgctccgtggagtattcagtgaaaatgcagctgaggaagaagaggaactcgcacagtatctattagatcgtgaggtagtcatgcccagggttgcacatgtaatacttgcccagtctagttgcggtagaagaaaacagattcaaggttacttggattccactagaactattatcaggtattcactggaggtgagaccattgtcagcaaagaagctaaatacagtaatagaatacaacttattgtatctatcttacaatttggagattattgaaaaacccaatatagtccaaccctttttgaatgcaatcaatgttgatacttgtagcatcgatatagccaggtcccttagaaaactatcctgggcaactttacttaatggacgtcccatcgagggattagaaacacctgatcccattgaattggtacatgggtgtttgataattgggtcagatgaatgtgagcattgcagtagtggtgatgataaattcacctggtttttcctacccaaggggataaggctagataatgatccggcatccaacccacccatcagagtaccttacatcggatctaaaacagatgagcggagggttgcgtcaatggcttacatcaaaggagcatctgtatcactgaaatcagcactcaggttagcgggagtatatatttgggctttcggagatacagaagaatcatggcaggacgcctatgagttagcttccactcgtgttaatctcacactagagcaattgcaatctctcactcctttaccaacatctgctaacctagtacacagattagatgatggcaccactcaattaaaatttaccccggcaagttcctatgcattctctagcttcgttcatatatctaacgactgtcaagttctggagatcgatgatcaggttacagattctaacctgatttaccaacaagttatgattactggccttgctttaattgagacatggaacaatcctccaatcaacttctctgtctatgagactacactacacttgcacacaggctcatcttgctgtataagacctgtcgaatcttgtgtagtaaatcctcctttgcttcctgtacccttcattaatgttcctcaaatgaataaatttgtatatgaccctgaaccactcagtttgctagaaatggaaaaaattgaggatattgcttatcagaccagaatcggtggtttagatcaaatcccacttctggaaaaaatacccttactagctcacctcaccgccaagcagatggtaaacagcatcactgggcttgatgaagcaacatctatagtgaatgatgctgtagttcaagcagactacactagcaattggattagtgaatgctgctacacttacattgattctgtgtttgtttactctggctgggcattattattggagctttcgtatcaaatgtactacttaagaattcaaggcatccaaggaattctagactatgtgtatatgaccttgaggaggataccaggaatggctataacaggtatctcatccacgattagtcaccctcgtatactcagaagatgcatcaatttggatgtaatagccccaatcaattctccacacatagcttcactggattacacaaaattgagcatagatgcagtaatgtggggaactaagcaggttttgaccaacatttcgcaaggtatcgattatgagatagtagttccttctgaaagccaactaacacttagtgatagagttctaaatctagttgctcgaaaattatcactactggcaatcatctgggccaattataactatcctccaaaggttaaaggtatgtcacctgaggacaaatgtcaggctttaactacacatctaatccaaactgtcgaatatgttgagcacattcagattgagaagacaaacatcaggaggatgattattgaaccaaaattaactgcctaccctagtaatttgttttatctatctcgaaagttgcttaatgctattcgagattctgaagaaggacaatttctgattgcatcctattataacagttttggatttctggaaccaatactaatggaatctaaaatattcaatctaaattcatccgaatcagcatctcttacagaatttgatttcatcctcaacttggaattgtctgaaaccagtcttgagaaatactctctcccaagtttgttgatgacggctgagaatatggataacccatttcctcaaccaccccttcatcatgttctcagaccactaggattatcatccacttcatggtataaaacaatcagtgttttaaattatattagccatatgaaaatatctgacggtgcccatctatacttggcagagggaagcggggcctctatgtcacttatagagactttcttgcccggtgaaacaatatggtacaacagcctattcaatagtggtgaaaatcctccccaacgcaattttgctcctttgcccacccagtttattgaaagtgtcccttacagattgattcaagcaggtatagcagcaggaagtggtgtagtgcaaagtttctatccactctggaacggtaacagcgatatcactgacttgagcacgaaaaccagtgtcgaatacattattcacaaggtaggagctgatacatgtgcattggtccatgtggatttggagggtgtgcccggctcaatgaacagcatgttggagnnnnnnnnnnnnnnnnnnnnnnnnnnnnnnnnnnnnnnnnnnnnnnnnnnnnnnnnnnnnnnnnnnnnnnnnnnnnnnnnnnnnnnnnnnnnnnnnnnnnnnnnnnnnnnnnnnnnnnnnnnnnnnnnnnnnnnnnnnnnnnnnnnnnnnnnnnnnnnnnnnnnnnnnnnnnnnnnnnnnnnnnnnnnnnnnnnnnnnnnnnnnnnnnnnnnnnnnnnnnnnnnnnnnnnnnnnnnnnnnnnnnnnnnnnnnnnnnnnnnnnnnnnnnnnnnnnnnnnnnnnnnnnnnnnnnnnnnnnnnnnnnnnnnnnnnnnnnnnnnnnnnnnnnnnnnnnnnnnnnnnnnnnnnnnnnnnnnnnnnnnnnnnnnnnnnnnnnnnnnnnnnnnnnnnnnnnnnnnnnnnnnnnnnnnnnnnnnnnnnnnnnnnnnnnnnnnnnnnnnnnnnnnnnnnnnnnnnnnnnnnnnnnnnnnnnnnnnnnnnnnnnnnnnnnnnnnnnnnnnnnnnnnnnnnnnnnnnnnnnnnnnnnnnnnnnnnnnnnnnnnnnnnnnnnnnnnnnnnnnnnnnnnnnnnnnnnnnnnnnnnnnnnnnnnnnnnnnnnnnnnnnnnnnnnnnnnnnnnnnnnnnnnnnnnnnnnnnnnnnnnnnnnnnnnnnnnnnnnnnnnnnnnnnnnnnnnnnnnnnnnnnnnnnnnnnnnnnnnnnnnnnnnnnnnnnnnnnnnnnnnnnnnnnnnnnnnnnnnnnnnnnnnnnnnnnnnnnnnnnnnnnnnnnnnnnnnnnnnnnnnnnnnnnnnnnnnnnnnnnnnnnnnnnnnnnnnnnnnnnnnnnnnnnnnnnnnnnnnnnnnnnnnnnnnnnnnnnnnnnnnnnnnnnnnnnnnnnnnnnnnnnnnnnnnnnnnnnnnnnnnnnnnnnnnnnnnnnnnnnnnnnnnnnnnnnnnnnnnnnnnnnnnnnnnnnnnnnnnnnnnnnnnnnnnnnnnnnnnnnnnnnnnnnnnnnnnnnnnnnnnnnnnnnnnnnnnnnnnnnnnnnnnnnnnnnnnnnnnnnnnnnnnnnnnnnnnnnnnnnnnnnnnnnnnnnnnnnnnnnnnnnnnnnnnnnnnnnnnnnnnnnnnnnnnnnnnnnnnnnnnnnnnn"/>
                        <sequence id="seq_Washington.USA/2017047/51.16/G|2016.973|2016-12-22|north_america|usa|washington|43|unknown|Not_Marshallese" spec="Sequence" taxon="Washington.USA/2017047/51.16/G|2016.973|2016-12-22|north_america|usa|washington|43|unknown|Not_Marshallese" totalcount="4" value="-tagtgtaagaaacagtaagcccggaagtggtgttttgcgatttcgaggccgggctcgatcctcacctttcattgtcaataggggacactttgacgctaccttgaaaatgtcgtccgtgctcaaagcatttgagcgattcactatagaacaggaacttcaagacaggggtgaggagggttcaattccgccggagactttaaagtcagcagtcaaagtcttcgttattaacacacccaatcccaccacacgctaccagatgctaaacttttgcctaagaataatttgcagtcaaaatgctagggcatctcacagggtaggtgcattgataacattattctcacttccctcggcaggtatgcaaaatcatattagactagcagatagatcacccgaagcccagatagaacgctgtgagattgatggctttgagcctggcacatataggctgattccgaatgcacgcgccaatcttactgccaatgaaattgctgcctatgctttgcttgcagatgacctccctccaaccataaataatggaactccttatgtacatgcagatgttgaagggcagccatgtgatgaaattgaacaattcctggatcgatgctacagtgtactaatccaggcttgggtgatggtctgtaaatgtatgacagcttacgaccaacctgctggatctgctgatcggcgatttgcgaaataccagcagcaaggtcgcctggaagcaagatacatgctgcagccagaagctcaaaggttgattcaaactgccatcaggaaaagtcttgttgttagacagtatcttacctttgaactccaactggcaagacggcaggggttgctatcaaacagatactatgcaatggtgggtgacattggaaagtacattgagaattcaggccttactgccttctttctcaccctcaaatatgcactaggcaccaaatggagtcctctgtcattggccgcattcaccggtgaactcactaagctccgatccttgatgatgttatatcgagatctcggagaacaagccagataccttgctctgttggaggctccccaaataatggactttgctcccgggggctacccattgatattcagttatgctatgggagtcggtacagtcctagat-gtccaaatgcgaaattacacttatgcacgacctttcctaaatggttactatttccagattggggttgagaccgcacgacggcaacaaggcactgttgacaacagagtagcagatgatctaggcctgactcctgaacaaagaactgaggtcactcagcttgttgacaggcttgcaagaggcagaggtgcgggaataccaggtgggccggtgaatccctttgttcctccagttcaacaacaacaacctgctgccgtatatgaggacattcctgcattggaggaatcagatgacgatggtgatgaagatggaggtgcaggattccaaaatggagcacaagcaccagctgtaagacagggaggtcaaaatgactttagagcacagccgttacaggatccaattcaagcacaactcttcatgccattatatcctcaagtcagcaacatcccaaatcatcagaatcatcagattaatcgcatcggggggatggaacaccaagatttattacgatacaacgagaatggcgattctcagcaggatgcaaggggcgaacacggaaataccttcccaaacaatcccaatcaaaacgcacagtcacaagtgggtgactgggatgagtagatcaccgacatgaccaaactacccccaactgcaacaaacccagaacaatccagccacagccaaccgctcaaatccactacattccattcatatttagtctttaagaaaaaattaggcccggaaagaattagttctacgagcatcgacacgattatcttgatcgtgtttctttccgggcaagccatggatcaatttataaaacaagatgaaactggtgatttaattgagacaggaatgaatgttgcaaatcacttcctatctgcccccattcagggaaccaacttgttgagcaaggccacaatcatccccggtgttgcaccagtactcattggcaatccagagcaaaagaacattcagtaccccactgcatcacatcagggatccaagtcaaagggaagaagctcaggggccaagcccatcatagtctcatcttccgaagtaggcactggagggactcagattcctgagccccttttcgcacaaaccggacaaggtggcactgtcaccaccgtttatcaagatccaactatccaaccaacaggttcataccgaagtgtggaattggctaagataggaaaagaga-gaatgattaatcggtttgttgaaaaacccaggacctcaacgccggtaacagaatttaagaggggggccgggagcggctgctcaaggccagacaatccaagaggagggcatagacgggaatggagcctcagctgggtccaaggagaggtccgggtctttgagtggtgcaaccccatatgctcacctatcactgccgcagcaagattccactcctgcaaatgtgggaattgcccagcaaagtgcgatcagtgcgaacgagattatggacctccttagagggatggatgctcgcctgcaacatcttgaacaaaaggtggacaaggtgcttgcacagggcagcatggtgacccaaataaagaatgaattatcaacagtaaagacaacactagctacaattgaaggaatgatggcgacagtaaagatcatggatccgggaaacccgacaggggtcccagttgatgagcttagaagaagttttagtgatcatgtaacaattgttagtggaccaggagatgtgtcattcagctccagtgaagaacccacactgtatttggatgaactagcgaggcctatccccaagcctcgtcctgcaaagcagccaaaaccccaacccgtaaaggatttagcaggacggaaggtgatgataaccaaaatgatcactgactgtgtggccaatcctcaaatgaagcaggcgttcgagcaacgattggcaaaggccagcaccgaggatgccctgaatgatatcaagcgagacatcatacgaagcgccatatgaacctaccaagaacaccagactcacgggaaaatccatgaactgatagccgcaatgattccctattaaataaaaaataagcacgaacacaagtctaacccagccacagcagcaatggccggatcacagatcaaaattcctcttccgaagccccccgactcagattctcaaagactaaatgcattccctgtaatcatggctcaagaaggcaaagggcgactcctcagacagatcagacttaggaaaatattatcaggggatccgtctgatcagcaaattacatttgtgaatacatatggattcatccgtgctactccagaaacatcagagttcatctctgaatcatcacaacaaaaggtaactcctgtagtgacggcgtgcatgttatccttcggtgctggaccagtactagaagacccacaacatatgctgaaagctcttgatcagacagatatcagggttcggaagacagcaagtgataaagagcagatcttatttgagatcaaccgcattcccaatctattcaggcatcatcaaatatctgcggaccatctgattcaggccagctccgataaatatgtcaagtcaccagctaagttgattgcaggagtaaattacatttactgtgtcacatttttatccgtgacagtttgttctgcctcactcaagtttcgagttgcgcgcccattgcttgctgcacgatctagattagtgagagcagttcagatggaagttttgcttcgggtaacctgcaaaaaagactctcaaatggcaaagagcatgctaaatgaccctgatggagaaggttgcattgcatccgtgtggttccacctgtgtaatctgtgcaaaggcaggaacaaacttagaagttacgatgaaaattattttgcatctaagtgccgtaagatgaatttgacagtcagcataggggacatgtggggaccaaccattctagtccatgcaggcggtcacattccgacaactgcaaaacctttcttcaactcaagaggctgggtctgtcaccccatccatcaatcatcaccatcgttggcgaagaccctatggtcatctgggtgtgaaatcaaggctgccagtgctatcctccagggctcagactatgcatcactcgcaaaaactgatgacataatatattcaaagataaaggtcgacaaggatgcagccaactacaagggagtatcctggagtccatttaggaagtctgcctcaatgagcaacctatgataattctctctattttcaatgatgccttcaggaggatcaacaatcagtccaattttaccggtgataacttgattgaaattatagaaaaaataagcctagaaagatatcccacctctcgactttcccactttgaaaatagaattgatcagtaatcatgaaggtttctttagttacttgcttgggctttgcagtcttttcattttccatatgtgtgaatatcaatatcttgcagcaaattggatatatcaagcaacaagtcaggcaactgagctattactcacaaagttcaagctcctacatagtggtcaagcttttaccgaatatccaacccactgataacagctgtgaattcaagagtgtaactcaatacaataagaccttgagtaatttgcttcttccaattgcagaaaacataaataatattgcatcgccctcacctggatcaagacgtcataaaaggtttgctggcattgccattggcattgctgcactcggtgttgcaaccgcagcacaagtaaccgccgctgtctcattagttcaagcacagacaaatgcacgcgcaatagcggcgatgaaaaattcaatacaggcaactaatcgagcagtcttcgaagtgaaagaaggcacccaacagttagctatagcggtacaagcaatacagaaccacatcaatactattatgaacacccaattgaacaatatgtcctgtcagattcttgataaccagcttgcaacctccctgggattatacctaacagaattaacaacagtgttccagccacaattaattaatccggcattgtcaccgattagcatacaagccttgaggtctttgcttggaagtatgacacctgcagtggttcaagcaacattatctacttcaatttctgctgctgaaatactaagtgccggtctaatggagggtcagattgtttctgttctgctggatgagatgcagatgatagttaagataaatattccaaccattgtcacacaatcaaatgcattggtgattgacttctactcaatttcgagctttattaatagtcaggaatccataattcaattaccagacaggatcttggagatcgggaatgaacaatggagctatccagcaaaaaattgtaagttgacaagacacaacatattctgccaatacaatgaggcagagaggctgagcttagaatcaaaactatgccttgcaggcaatataagtgcctgtgtgttctcacccatagcagggagttatatgaggcgatttgtagcactggatggaacaattgttgcaaactgtcgaagtctaacgtgtctatgcaagagtccatcttatcctatataccaacctgaccatcatgcagtcacgaccattgatctaaccgcatgtcagacgttgtccctagacggattggatttcagcattgtctctctaagcaacatcacttacgctgagaaccttaccatttcattgtctcagacaatcaatactcaacccattgacatatcaactgaactgatcaaggtcaatgcatccctccaaaatgccgttaagtacataaaggagagcaaccatcaactccaatctgtgagtataaattctaaaatcggagctataatcatagcagccttagctttgagcatcctgtcaatgatcatttcactgttgttttgctgctgggcttacattgcaactaaagagatcagaagaatcaacttcaaaacaaatcatatcaacacaatatcaagtagtgtcgatgatctcatcaggtactaatcctaacatggtgattcattctgtatttagaaaatatttagaaaaaaactaaattaagaatgaatctcatggggtcgtaacgtctcgtgaccctgccgttgcactatgccggcgatccaacccccattatacctcacatttctattgctaattcttctttatctgatcataactttgtatgt--ctggattatattaactgttacttataagactgcggtgcgacatgcagcactgtaccagagatccttctttcactggagtttcgatcactcactctaagaagatccccagttaggacaagtcccgatccatcatgcaagaacaatctgcatttgaataatgccgttcaatcatgagacataaagaaaaaaccaggccagaacaaacttagggtcataatacaacacaaaaccttagcttctatctcaattgtgctccgaccgctcgaaagatggagccctcgaaattcttcacaatatcggacagtgccacctttgcacctgggcctgttagcaatgcggctaacaagaagacattccgaacctgcttccgaatactggcactatctgtacaagctgtcacccttatattagttattgtcactttaggtgagcttgtaaggatgatcaatgatcaaggcttgagcaatcagttgtcttcaattacagacaagataagagagtcagctactatgattgcatctgctgtgggagtaatgaatcaagttattcatggagtaacggtatccttacccctacaaattgagggaaaccaaaatcaattgttagccacacttgccacaatctgcaccagccaaaaacaagtctcaaactgctctacaaacatccccttagtcaatgacctcaggtttataaatgggatcaataaattcatcattgaagattacgcaactcatgatttctctatcggccatccactcaatatgcccagctttatcccaactgcaacttcacccaatggttgcacaagaattccatccttttctttaggtaagacacactggtgctacacacataatgtaattaatgccaactgcaaggaccatacttcgtctaaccaatatgtgtccatggggattctcgttcagaccgcgtcaggttatcctatgttcaaaaccttaaaaatccaatatctcagtgatggcctgaatcggaaaagctgctcaattgcaacagtccctgatgggtgcgcgatgtactgttatgtctccactcaacttgaaaccgacgactatgcggggtccagtccacccacccaaaaacttaccctgttattctataatgacaccgtcacagaaaggacaatatctccatctggtcttgaagggaattgggctactttggtgccaggagtggggagtgggatatattttgagaataagttgatcttccctgcatatggtggtgtcttgcccaatagtacactcggggttaaatcagcaagagaatttttccggcctgttaatccatataatccatgttcaggaccacaacaagatttagaccagcgtgctttgaggtcatacttcccaagttatttctctaatcgaagaatacagagtgcatttcttgtctgtgcctggaatcagatcttagttacaaattgtgaactagttgtcccctcaagcaatcagacaatgatgggtgcagaaggaagagttttattgatcaataatcgactattatattatcagagaagtaccagctggtggccgtatgaactcctctacgagatatcattcacatttacaaactctggtccatcatctgtaaatatgtcctggatacctatatattcattcactcgtcctggttcaggcaattgcagtggtgaaaatgtgtgcccgactgcttgtgtgtcaggggtttatcttgatccctggccattaactccatatagccaccaatcaggtattaacagaaatttctattttacaggtgctctattaaattcaagtacaactagagtaaatcctaccctttatgtctctgctcttaataatcttaaagtattagccccatatggtactcaaggactgtttgcctcgtacaccacaaccacctgctttcaagataccggtgatgctagtgtgtattgtgtttatattatggaactagcatcaaatattgttggagaattccaaattctacctgtgctaactagattgactatcacttgaatcatagtgaatgcagcgggaagccctattggcgtgtctcaatttttatcgattattaagaaaaaacaggccagaatggcgggcctaaatgagatactcctacctgaagtacatttaaactcacccatcgttagatataagcttttctactatatattacatggccagttaccaaatgatttggagccagatgacttgggcccactagcaaatcagaattggaaggcaattcgagccgaagaatcccaggttcatgcacgtttaaaacagatcagagtagaactcatcgcaaggattcctagtctccggtggacccgctctcaaagagagattgctatactcatttggccaagaatacttccaatcctccaagcatatgatcttcggcaaagtatgcaattgcccacagtatgggagaaattgactcaatccacagttaatcttataagtgatggtctagaacgagttgtattacacatcagcaatcaactgacaggcaagccaaacttgtttaccagatctcgaacaggacaagacactaaggactactcaattccatccactagagagctatctcaaatatggtttaacaatgagtggagtggacctgtaaagacctggcttatgattaaatatagaatgaggcaactaatcacaaaccaaaagacaggtgagttaacagatttagtaaccattgtggatactaggtccactctatgcattattaccccagaattagttgctttatactctaatgggcacaaagcattaacgtacctcacctttgaaatggtactaatggtcactgatatgttggaaggacgactgaatgtttcttctttgtgcacagctagtcattatctgtccccactaaagaaaagaatcgaaattctcctaacattagttgatgaccttgctctactcatgggggacaaagtatacggtgttgtctcttcacttgagagttttgtttacgcccaattacagtatggtgatcctgttgtagacattaagggtacattctatggatttatatgtaatgagattctcgatctgctgactgaggacaacatctttactgaggaggaggcaaacaaggttctcctggacttgacttcacagtttgacaatctatcccctgatttaactgctgaactcctctgcattatgagactttggggccaccccacattaaccgccagccaagcagcatccaaggtccgagagtccatgtgcgctcccaaggtgttagatttccaaacaataatgaagaccctggctttctttcacgcaatccttattaacggttataggaggagccataatggaatctggcctcctactactcttcatggcaatgcccccaaaagcctcattgagatgcggcatgataattcagaacttaagtatgagtatgtcctcaagaattggaaaagtatatctatgttaagaatacacaaatgctttgatgcatcacctgatgaagatctcagcatattcatgaaggataaggcaataagctgtccaaagcaagactggatgggagtatttaggaggagcctcataaaacagcgatatcgagatgcgaatcgacctctaccacaaccattcaaccgacggctactgttgaattttctagaggatgacagattcgatcccattaaagagcttgagtatgtcaccagtggagaatatcttagggacccagaattttgtgcatcttactctctcaaagagaaggagataaaggctacaggtcgaatatttgcaaaaatgacaaagagaatgagatcgtgccaagtaattgcggaatcattattggccaatcatgcaggtaaattaatgagagaaaatggagttgttttagaccagttaaaattgacaaaatctttgttaacgatgaaccaaattggtattatatcagagcacagccgaagatccactgctgacaacatgactttggcacactccggttcaaataagcacagaattaataatagtcaattcaagaagaataaagacaataaacatgagatgcctgatgatggttttgagatagcagcctgctttctaacaactgacctcacaaaatactgcttaaattggaggtaccaagtcatcatcccctttgctcgtacattgaattcaatgtatggtatacctcacctgttcgaatggatacatttaaggctaatgcgaagcactctctatgtcggtgatcccttcaatcctccatcagatcctacccaacttgaccttgatacagctctcaatgatgatatatttatagtttctcctcgaggaggaatcgagggtttatgtcaaaaattatggactatgatttccatctcaacaatcatattatctgcaactgaggcaaacactagagttatgagcatggtccagggtgacaaccaggcgattgcaatcaccactagagtagtacgctcgctcagtcattccgagaagaaggagcaagcttataaagcaagtaaattattctttgaaaggcttagagccaacaatcatggaattggacaccacttgaaagaacaagaaactatcctcagttctgatttcttcatatacagtaagagagtgttttacaaaggtcggattttgactcaagcattaaagaacgtgagcaagatgtgcttaacagccgatatactaggggactgttcacaagcatcatgctccaatttagctactactgtaatgcgcctgactgagaatggggttgagaaagatttgtgttactttctgaatgcattcatgacaatcagacagttatgttatgatctagtatttccccaaactaaatctcttagtcaggacatcactaatgcttatcttaaccatccaatacttatctcaagattgtgtctattaccatctcaattggggggcctaaactttctctcatgtagtcgcctgttcaatagaaacatcggagacccattagtgtctgcaattgctgatgtgaaacgattaattaaagctggctgtctagatatctgggtcctgtataacatccttggaaggaggcctggaaaaggtaagtggagcactctggcagctgatccttatactctaaacatagattatttagttccttcaacaacttttttaaagaagcatgcccaatatacattgatggaacggagtgttaatcccatgctccgtggagtattcagtgaaaatgcagctgaggaagaagaggaactcgcacagtatctattagatcgtgaggtagtcatgcccagggttgcacatgtaatacttgcccagtctagttgcggtagaagaaaacagattcaaggttacttggattccactagaactattatcaggtattcactggaggtgagaccattgtcagcaaagaagctaaatacagtaatagaatacaacttattgtatctatcttacaatttggagattattgaaaaacccaatatagtccaaccctttttgaatgcaatcaatgttgatacttgtagcatcgatatagccaggtcccttagaaaactatcctgggcaactttacttaatggacgtcccatcgagggattagaaacacctgatcccattgaattggtacatgggtgtttgataattgggtcagatgaatgtgagcattgcagtagtggtgatgataaattcacctggtttttcctacccaaggggataaggctagataatgatccggcatccaacccacccatcagagtaccttacatcggatctaaaacagatgagcggagggttgcgtcaatggcttacatcaaaggagcatctgtatcactgaaatcagcactcaggttagcgggagtatatatttgggctttcggagatacagaagaatcatggcaggacgcctatgagttagcttccactcgtgttaatctcacactagagcaattgcaatctctcactcctttaccaacatctgctaacctagtacacagattagatgatggcaccactcaattaaaatttaccccggcaagttcctatgcatactctagcttcgttcatatatctaacgactgtcaagttctggagatcgatgatcaggttacagattctaacctgatttaccaacaagttatgattactggccttgctttaattgagacatggaacaatcctccaatcaacttctctgtctatgagactacactacacttgcacacaggctcatcttgctgtataagacctgtcgaatcttgtgtagtaaatcctcctttgcttcctgtacccttcattaatgttcctcaaatgaataaatttgtatatgaccctgaaccactcagtttgctagaaatggaaaaaattgaggatattgcttatcagaccagaatcggtggtttagatcaaatcccacttctggaaaaaatacccttactagctcacctcaccgccaagcagatggtaaacagcatcactgggcttgatgaagcaacatctatagtgaatgatgctgtagttcaagcagactacactagcaattggattagtgaatgctgctacacttacattgattctgtgtttgtttactctggctgggcattattattggagctttcgtatcaaatgtactacttaagaattcaaggcatccaaggaattctagactatgtgtatatgaccttgaggaggataccaggaatggctataacaggtatctcatccacgattagtcaccctcgtatactcagaagatgcatcaatttggatgtaatagccccaatcaattctccacacatagcttcactggattacacaaaattgagcatagatgcagtaatgtggggaactaagcaggttttgaccaacatttcgcaaggtatcgattatgagatagtagttccttctgaaagccaactaacacttagtgatagagttctaaatctagttgctcgaaaattatcactactggcaatcatctgggccaattataactatcctccaaaggttaaaggtatgtcacctgaggacaaatgtcaggctttaactacacatctaatccaaactgtcgaatatgttgagcacattcagattgagaagacaaacatcaggaggatgattattgaaccaaaattaactgcctaccctagtaatttgttttatctatctcgaaagttgcttaatgctattcgagattctgaagaaggacaatttctgattgcatcctattataacagttttggatttctggaaccaatactaatggaatctaaaatattcaatctaaattcatccgaatcagcatctcttacagaatttgatttcatcctcaacttggaattgtctgaaaccagtcttgagaaatactctctcccaagtttgttgatgacggctgagaatatggataacccatttcctcaaccaccccttcatcatgttctcagaccactaggattatcatccacttcatggtataaaacaatcagtgttttaaattatattagccatatgaaaatatctgacggtgcccatctatacttggcagagggaagcggggcctctatgtcacttatagagactttcttgcccggtgaaacaatatggtacaacagcctattcaatagtggtgaaaatcctccccaacgcaattttgctcctttgcccacccagtttattgaaagtgtcccttacagattgattcaagcaggtatagcagcaggaagtggtgtagtgcaaagtttctatccactctggaacggtaacagcgatatcactgacttgagcacgaaaaccagtgtcgaatacattattcacaaggtaggagctgatacatgtgcattggtccatgtggatttggagggtgtgcccggctcaatgaacagcatgttggagnnnnnnnnnnnnnnnnnnnnnnnnnnnnnnnnnnnnnnnnnnnnnnnnnnnnnnnnnnnnnnnnnnnnnnnnnnnnnnnnnnnnnnnnnnnnnnnnnnnnnnnnnnnnnnnnnnnnnnnnnnnnnnnnnnnnnnnnnnnnnnnnnnnnnnnnnnnnnnnnnnnnnnnnnnnnnnnnnnnnnnnnnnnnnnnnnnnnnnnnnnnnnnnnnnnnnnnnnnnnnnnnnnnnnnnnnnnnnnnnnnnnnnnnnnnnnnnnnnnnnnnnnnnnnnnnnnnnnnnnnnnnnnnnnnnnnnnnnnnnnnnnnnnnnnnnnnnnnnnnnnnnnnnnnnnnnnnnnnnnnnnnnnnnnnnnnnnnnnnnnnnnnnnnnnnnnnnnnnnnnnnnnnnnnnnnnnnnnnnnnnnnnnnnnnnnnnnnnnnnnnnnnnnnnnnnnnnnnnnnnnnnnnnnnnnnnnnnnnnnnnnnnnnnnnnnnnnnnnnnnnnnnnnnnnnnnnnnnnnnnnnnnnnnnnnnnnnnnnnnnnnnnnnnnnnnnnnnnnnnnnnnnnnnnnnnnnnnnnnnnnnnnnnnnnnnnnnnnnnnnnnnnnnnnnnnnnnnnnnnnnnnnnnnnnnnnnnnnnnnnnnnnnnnnnnnnnnnnnnnnnnnnnnnnnnnnnnnnnnnnnnnnnnnnnnnnnnnnnnnnnnnnnnnnnnnnnnnnnnnnnnnnnnnnnnnnnnnnnnnnnnnnnnnnnnnnnnnnnnnnnnnnnnnnnnnnnnnnnnnnnnnnnnnnnnnnnnnnnnnnnnnnnnnnnnnnnnnnnnnnnnnnnnnnnnnnnnnnnnnnnnnnnnnnnnnnnnnnnnnnnnnnnnnnnnnnnnnnnnnnnnnnnnnnnnnnnnnnnnnnnnnnnnnnnnnnnnnnnnnnnnnnnnnnnnnnnnnnnnnnnnnnnnnnnnnnnnnnnnnnnnnnnnnnnnnnnnnnnnnnnnnnnnnnnnnnnnnnnnnnnnnnnnnnnnnnnnnnnnnnnnnnnnnnnnnnnnnnnnnnnnnnnnnnnnnnnnnnnnnnnnnnnnnnnnnnnnnnnnnnnnnnnnnnnnnnnnnnnnnnnnnnnnnnnnnnnnnnnnnnnnnnnnnnnnnnnnnnnnnnnnnnnn"/>
                        <sequence id="seq_Washington.USA/2017058/52.16/G|2016.995|2016-12-30|north_america|usa|washington|8|vaccinated|Marshallese" spec="Sequence" taxon="Washington.USA/2017058/52.16/G|2016.995|2016-12-30|north_america|usa|washington|8|vaccinated|Marshallese" totalcount="4" value="-tagtgtaagaaacagtaagcccggaagtggtgttttgcgatttcgaggccgggctcgatcctcacctttcattgtcaataggggacactttgacgctaccttgaaaatgtcgtccgtgctcaaagcatttgagcgattcactatagaacaggaacttcaagacaggggtgaggagggttcaattccgccggagactttaaagtcagcagtcaaagtcttcgttattaacacacccaatcccaccacacgctaccagatgctaaacttttgcctaagaataatttgcagtcaaaatgctagggcatctcacagggtaggtgcattgataacattattctcacttccctcggcaggtatgcaaaatcatattagactagcagatagatcacccgaagcccagatagaacgctgtgagattgatggctttgagcctggcacatataggctgattccgaatgcacgcgccaatcttactgccaatgaaattgctgcctatgctttgcttgcagatgacctccctccaaccataaataatggaactccttatgtacatgcagatgttgaagggcagccatgtgatgaaattgaacaattcctggatcgatgctacagtgtactaatccaggcttgggtgatggtctgtaaatgtatgacagcttacgaccaacctgctggatctgctgatcggcgatttgcgaaataccagcagcaaggtcgcctggaagcaagatacatgctgcagccagaagctcaaaggttgattcaaactgccatcaggaaaagtcttgttgttagacagtatcttacctttgaactccaactggcaagacggcaggggttgctatcaaacagatactatgcaatggtgggtgacattggaaagtacattgagaattcaggccttactgccttctttctcaccctcaaatatgcactaggcaccaaatggagtcctctgtcattggccgcattcaccggtgaactcactaagctccgatccttgatgatgttatatcgagatctcggagaacaagccagataccttgctctgttggaggctccccaaataatggactttgctcccgggggctacccattgatattcagttatgctatgggagtcggtacagtcctagat-gtccaaatgcgaaattacacttatgcacgacctttcctaaatggttactatttccagattggggttgagaccgcacgacggcaacaaggcactgttgacaacagagtagcagatgatctaggcctgactcctgaacaaagaactgaggtcactcagcttgttgacaggcttgcaagaggcagaggtgcgggaataccaggtgggccggtgaatccctttgttcctccagttcaacaacaacaacctgctgccgtatatgaggacattcctgcattggaggaatcagatgacgatggtgatgaagatggaggtgcaggattccaaaatggagcacaagcaccagctgtaagacagggaggtcaaaatgactttagagcacagccgttacaggatccaattcaagcacaactcttcatgccattatatcctcaagtcagcaacatcccaaatcatcagaatcatcagattaatcgcatcggggggatggaacaccaagatttattacgatacaacgagaatggcgattctcagcaggatgcaaggggcgaacacggaaataccttcccaaacaatcccaatcaaaacgcacagtcacaagtgggtgactgggatgagtagatcaccgacatgaccaaactacccccaactgcaacaaacccagaacaatccagccacagccaaccgctcaaatccactacattccattcatatttagtctttaagaaaaaattaggcccggaaagaattagttctacgagcatcgacacgattatcttgatcgtgtttctttccgggcaagccatggatcaatttataaaacaagatgaaactggtgatttaattgagacaggaatgaatgttgcaaatcacttcctatctgcccccattcagggaaccaacttgttgagcaaggccacaatcatccccggtgttgcaccagtactcattggcaatccagagcaaaagaacattcagtaccccactgcatcacatcagggatccaagtcaaagggaagaagctcaggggccaagcccatcatagtctcatcttccgaagtaggcactggagggactcagattcctgagccccttttcgcacaaaccggacaaggtggcactgtcaccaccgtttatcaagatccaactatccaaccaacaggttcataccgaagtgtggaattggctaagataggaaaagaga-gaatgattaatcggtttgttgaaaaacccaggacctcaacgccggtaacagaatttaagaggggggccgggagcggctgctcaaggccagacaatccaagaggagggcatagacgggaatggagcctcagctgggtccaaggagaggtccgggtctttgagtggtgcaaccccatatgctcacctatcactgccgcagcaagattccactcctgcaaatgtgggaattgcccagcaaagtgcgatcagtgcgaacgagattatggacctccttagagggatggatgctcgcctgcaacatcttgaacaaaaggtggacaaggtgcttgcacagggcagcatggtgacccaaataaagaatgaattatcaacagtaaagacaacactagctacaattgaaggaatgatggcgacagtaaagatcatggatccgggaaacccgacaggggtcccagttgatgagcttagaagaagttttagtgatcatgtaacaattgttagtggaccaggagatgtgtcattcagctccagtgaagaacccacactgtatttggatgaactagcgaggcctatccccaagcctcgtcctgcaaagcagccaaaaccccaacccgtaaaggatttagcaggacggaaggtgatgataaccaaaatgatcactgactgtgtggccaatcctcaaatgaagcaggcgttcgagcaacgattggcaaaggccagcaccgaggatgccctgaatgatatcaagcgagacatcatacgaagcgccatatgaacctaccaagaacaccagactcacgggaaaatccatgaactgatagccgcaatgattccctattaaataaaaaataagcacgaacacaagtctaacccagccacagcagcaatggccggatcacagatcaaaattcctcttccgaagccccccgactcagattctcaaagactaaatgcattccctgtaatcatggctcaagaaggcaaagggcgactcctcagacagatcagacttaggaaaatattatcaggggatccgtctgatcagcaaattacatttgtgaatacatatggattcatccgtgctactccagaaacatcagagttcatctctgaatcatcacaacaaaaggtaactcctgtagtgacggcgtgcatgttatccttcggtgctggaccagtactagaagacccacaacatatgctgaaagctcttgatcagacagatatcagggttcggaagacagcaagtgataaagagcagatcttatttgagatcaaccgcattcccaatctattcaggcatcatcaaatatctgcggaccatctgattcaggccagctccgataaatatgtcaagtcaccagctaagttgattgcaggagtaaattacatttactgtgtcacatttttatccgtgacagtttgttctgcctcactcaagtttcgagttgcgcgcccattgcttgctgcacgatctagattagtgagagcagttcagatggaagttttgcttcgggtaacctgcaaaaaagactctcaaatggcaaagagcatgctaaatgaccctgatggagaaggttgcattgcatccgtgtggttccacctgtgtaatctgtgcaaaggcaggaacaaacttagaagttacgatgaaaattattttgcatctaagtgccgtaagatgaatttgacagtcagcataggggacatgtggggaccaaccattctagtccatgcaggcggtcacattccgacaactgcaaaacctttcttcaactcaagaggctgggtctgtcaccccatccatcaatcatcaccatcgttggcgaagaccctatggtcatctgggtgtgaaatcaaggctgccagtgctatcctccagggctcagactatgcatcactcgcaaaaactgatgacataatatattcaaagataaaggtcgacaaggatgcagccaactacaagggagtatcctggagtccatttaggaagtctgcctcaatgagcaacctatgataattctctctattttcaatgatgccttcaggaggatcaacaatcagtccaattttaccggtgataacttgattgaaattatagaaaaaataagcctagaaagatatcccacctctcgactttcccactttgaaaatagaattgatcagtaatcatgaaggtttctttagttacttgcttgggctttgcagtcttttcattttccatatgtgtgaatatcaatatcttgcagcaaattggatatatcaagcaacaagtcaggcaactgagctattactcacaaagttcaagctcctacatagtggtcaagcttttaccgaatatccaacccactgataacagctgtgaattcaagagtgtaactcaatacaataagaccttgagtaatttgcttcttccaattgcagaaaacataaataatattgcatcgccctcacctggatcaagacgtcataaaaggtttgctggcattgccattggcattgctgcactcggtgttgcaaccgcagcacaagtaaccgccgctgtctcattagttcaagcacagacaaatgcacgcgcaatagcggcgatgaaaaattcaatacaggcaactaatcgagcagtcttcgaagtgaaagaaggcacccaacagttagctatagcggtacaagcaatacagaaccacatcaatactattatgaacacccaattgaacaatatgtcctgtcagattcttgataaccagcttgcaacctccctgggattatacctaacagaattaacaacagtgttccagccacaattaattaatccggcattgtcaccgattagcatacaagccttgaggtctttgcttggaagtatgacacctgcagtggttcaagcaacattatctacttcaatttctgctgctgaaatactaagtgccggtctaatggagggtcagattgtttctgttctgctggatgagatgcagatgatagttaagataaatattccaaccattgtcacacaatcaaatgcattggtgattgacttctactcaatttcgagctttattaatagtcaggaatccataattcaattaccagacaggatcttggagatcgggaatgaacaatggagctatccagcaaaaaattgtaagttgacaagacacaacatattctgccaatacaatgaggcagagaggctgagcttagaatcaaaactatgccttgcaggcaatataagtgcctgtgtgttctcacccatagcagggagttatatgaggcgatttgtagcactggatggaacaattgttgcaaactgtcgaagtctaacgtgtctatgcaagagtccatcttatcctatataccaacctgaccatcatgcagtcacgaccattgatctaaccgcatgtcagacgttgtccctagacggattggatttcagcattgtctctctaagcaacatcacttacgctgagaaccttaccatttcattgtctcagacaatcaatactcaacccattgacatatcaactgaactgatcaaggtcaatgcatccctccaaaatgccgttaagtacataaaggagagcaaccatcaactccaatctgtgagtataaattctaaaatcggagctataatcatagcagccttagctttgagcatcctgtcaatgatcatttcactgttgttttgctgctgggcttacattgcaactaaagagatcagaagaatcaacttcaaaacaaatcatatcaacacaatatcaagtagtgtcgatgatctcatcaggtactaatcctaacatggtgattcattctgtatttagaaaatatttagaaaaaaactaaattaagaatgaatctcatggggtcgtaacgtctcgtgaccctgccgttgcactatgccggcgatccaacccccattatacctcacatttctattgctaattcttctttatctgatcataactttgtatgt--ctggattatattaactgttacttataagactgcggtgcgacatgcagcactgtaccagagatccttctttcactggagtttcgatcactcactctaagaagatccccagttaggacaagtcccgatccatcatgcaagaacaatctgcatttgaataatgccgttcaatcatgagacataaagaaaaaaccaggccagaacaaacttagggtcataatacaacacaaaaccttagcttctatctcaattgtgctccgaccgctcgaaagatggagccctcgaaattcttcacaatatcggacagtgccacctttgcacctgggcctgttagcaatgcggctaacaagaagacattccgaacctgcttccgaatactggcactatctgtacaagctgtcacccttatattagttattgtcactttaggtgagcttgtaaggatgatcaatgatcaaggcttgagcaatcagttgtcttcaattacagacaagataagagagtcagctactatgattgcatctgctgtgggagtaatgaatcaagttattcatggagtaacggtatccttacccctacaaattgagggaaaccaaaatcaattgttagccacacttgccacaatctgcaccagccaaaaacaagtctcaaactgctctacaaacatccccttagtcaatgacctcaggtttataaatgggatcaataaattcatcattgaagattacgcaactcatgatttctctatcggccatccactcaatatgcccagctttatcccaactgcaacttcacccaatggttgcacaagaattccatccttttctttaggtaagacacactggtgctacacacataatgtaattaatgccaactgcaaggaccatacttcgtctaaccaatatgtgtccatggggattctcgttcagaccgcgtcaggttatcctatgttcaaaaccttaaaaatccaatatctcagtgatggcctgaatcggaaaagctgctcaattgcaacagtccctgatgggtgcgcgatgtactgttatgtctccactcaacttgaaaccgacgactatgcggggtccagtccacccacccaaaaacttaccctgttattctataatgacaccgtcacagaaaggacaatatctccatctggtcttgaagggaattgggctactttggtgccaggagtggggagtgggatatattttgagaataagttgatcttccctgcatatggtggtgtcttgcccaatagtacactcggggttaaatcagcaagagaatttttccggcctgttaatccatataatccatgttcaggaccacaacaagatttagaccagcgtgctttgaggtcatacttcccaagttatttctctaatcgaagaatacagagtgcatttcttgtctgtgcctggaatcagatcttagttacaaattgtgaactagttgtcccctcaagcaatcagacaatgatgggtgcagaaggaagagttttattgatcaataatcgactattatattatcagagaagtaccagctggtggccgtatgaactcctctacgagatatcattcacatttacaaactctggtccatcatctgtaaatatgtcctggatacctatatattcattcactcgtcctggttcaggcaattgcagtggtgaaaatgtgtgcccgactgcttgtgtgtcaggggtttatcttgatccctggccattaactccatatagccaccaatcaggtattaacagaaatttctattttacaggtgctctattaaattcaagtacaactagagtaaatcctaccctttatgtctctgctcttaataatcttaaagtattagccccatatggtactcaaggactgtttgcctcgtacaccacaaccacctgctttcaagataccggtgatgctagtgtgtattgtgtttatattatggaactagcatcaaatattgttggagaattccaaattctacctgtgctaactagattgactatcacttgaatcatagtgaatgcagcgggaagccctattggcgtgtctcaatttttatcgattattaagaaaaaacaggccagaatggcgggcctaaatgagatactcctacctgaagtacatttaaactcacccatcgttagatataagcttttctactatatattacatggccagttaccaaatgatttggagccagatgacttgggcccactagcaaatcagaattggaaggcaattcgagccgaagaatcccaggttcatgcacgtttaaaacagatcagagtagaactcatcgcaaggattcctagtctccggtggacccgctctcaaagagagattgctatactcatttggccaagaatacttccaatcctccaagcatatgatcttcggcaaagtatgcaattgcccacagtatgggagaaattgactcaatccacagttaatcttataagtgatggtctagaacgagttgtattacacatcagcaatcaactgacaggcaagccaaacttgtttaccagatctcgaacaggacaagacactaaggactactcaattccatccactagagagctatctcaaatatggtttaacaatgagtggagtggacctgtaaagacctggcttatgattaaatatagaatgaggcaactaatcacaaaccaaaagacaggtgagttaacagatttagtaaccattgtggatactaggtccactctatgcattattaccccagaattagttgctttatactctaatgggcacaaagcattaacgtacctcacctttgaaatggtactaatggtcactgatatgttggaaggacgactgaatgtttcttctttgtgcacagctagtcattatctgtccccactaaagaaaagaatcgaaattctcctaacattagttgatgaccttgctctactcatgggggacaaagtatacggtgttgtctcttcacttgagagttttgtttacgcccaattacagtatggtgatcctgttgtagacattaagggtacattctatggatttatatgtaatgagattctcgatctgctgactgaggacaacatctttactgaggaggaggcaaacaaggttctcctggacttgacttcacagtttgacaatctatcccctgatttaactgctgaactcctctgcattatgagactttggggccaccccacattaaccgccagccaagcagcatccaaggtccgagagtccatgtgcgctcccaaggtgttagatttccaaacaataatgaagaccctggctttctttcacgcaatccttattaacggttataggaggagccataatggaatctggcctcctactactcttcatggcaatgcccccaaaagcctcattgagatgcggcatgataattcagaacttaagtatgagtatgtcctcaagaattggaaaagtatatctatgttaagaatacacaaatgctttgatgcatcacctgatgaagatctcagcatattcatgaaggataaggcaataagctgtccaaagcaagactggatgggagtatttaggaggagcctcataaaacagcgatatcgagatgcgaatcgacctctaccacaaccattcaaccgacggctactgttgaattttctagaggatgacagattcgatcccattaaagagcttgagtatgtcaccagtggagaatatcttagggacccagaattttgtgcatcttactctctcaaagagaaggagataaaggctacaggtcgaatatttgcaaaaatgacaaagagaatgagatcgtgccaagtaattgcggaatcattattggccaatcatgcaggtaaattaatgagagaaaatggagttgttttagaccagttaaaattgacaaaatctttgttaacgatgaaccaaattggtattatatcagagcacagccgaagatccactgctgacaacatgactttggcacactccggttcaaataagcacagaattaataatagtcaattcaagaagaataaagacaataaacatgagatgcctgatgatggttttgagatagcagcctgctttctaacaactgacctcacaaaatactgcttaaattggaggtaccaagtcatcatcccctttgctcgtacattgaattcaatgtatggtatacctcacctgttcgaatggatacatttaaggctaatgcgaagcactctctatgtcggtgatcccttcaatcctccatcagatcctacccaacttgaccttgatacagctctcaatgatgatatatttatagtttctcctcgaggaggaatcgagggtttatgtcaaaaattatggactatgatttccatctcaacaatcatattatctgcaactgaggcaaacactagagttatgagcatggtccagggtgacaaccaggcgattgcaatcaccactagagtagtacgctcgctcagtcattccgagaagaaggagcaagcttataaagcaagtaaattattctttgaaaggcttagagccaacaatcatggaattggacaccacttgaaagaacaagaaactatcctcagttctgatttcttcatatacagtaagagagtgttttacaaaggtcggattttgactcaagcattaaagaacgtgagcaagatgtgcttaacagccgatatactaggggactgttcacaagcatcatgctccaatttagctactactgtaatgcgcctgactgagaatggggttgagaaagatttgtgttactttctgaatgcattcatgacaatcagacagttatgttatgatctagtatttccccaaactaaatctcttagtcaggacatcactaatgcttatcttaaccatccaatacttatctcaagattgtgtctattaccatctcaattggggggcctaaactttctctcatgtagtcgcctgttcaatagaaacatcggagacccattagtgtctgcaattgctgatgtgaaacgattaattaaagctggctgtctagatatctgggtcctgtataacatccttggaaggaggcctggaaaaggtaagtggagcactctggcagctgatccttatactctaaacatagattatttagttccttcaacaacttttttaaagaagcatgcccaatatacattgatggaacggagtgttaatcccatgctccgtggagtattcagtgaaaatgcagctgaggaagaagaggaactcgcacagtatctattagatcgtgaggtagtcatgcccagggttgcacatgtaatacttgcccagtctagttgcggtagaagaaaacagattcaaggttacttggattccactagaactattatcaggtattcactggaggtgagaccattgtcagcaaagaagctaaatacagtaatagaatacaacttattgtatctatcttacaatttggagattattgaaaaacccaatatagtccaaccctttttgaatgcaatcaatgttgatacttgtagcatcgatatagccaggtcccttagaaaactatcctgggcaactttacttaatggacgtcccatcgagggattagaaacacctgatcccattgaattggtacatgggtgtttgataattgggtcagatgaatgtgagcattgcagtagtggtgatgataaattcacctggtttttcctacccaaggggataaggctagataatgatccggcatccaacccacccatcagagtaccttacatcggatctaaaacagatgagcggagggttgcgtcaatggcttacatcaaaggagcatctgtatcactgaaatcagcactcaggttagcgggagtatatatttgggctttcggagatacagaagaatcatggcaggacgcctatgagttagcttccactcgtgttaatctcacactagagcaattgcaatctctcactcctttaccaacatctgctaacctagtacacagattagatgatggcaccactcaattaaaatttaccccggcaagttcctatgcattctctagcttcgttcatatatctaacgactgtcaagttctggagatcgatgatcaggttacagattctaacctgatttaccaacaagttatgattactggccttgctttaattgagacatggaacaatcctccaatcaacttctctgtctatgagactacactacacttgcacacaggctcatcttgctgtataagacctgtcgaatcttgtgtagtaaatcctcctttgcttcctgtacccttcattaatgttcctcaaatgaataaatttgtatatgaccctgaaccactcagtttgctagaaatggaaaaaattgaggatattgcttatcagaccagaatcggtggtttagatcaaatcccacttctggaaaaaatacccttactagctcacctcaccgccaagcagatggtaaacagcatcactgggcttgatgaagcaacatctatagtgaatgatgctgtagttcaagcagactacactagcaattggattagtgaatgctgctacacttacattgattctgtgtttgtttactctggctgggcattattattggagctttcgtatcaaatgtactacttaagaattcaaggcatccaaggaattctagactatgtgtatatgaccttgaggaggataccaggaatggctataacaggtatctcatccacgattagtcaccctcgtatactcagaagatgcatcaatttggatgtaatagccccaatcaattctccacacatagcttcactggattacacaaaattgagcatagatgcagtaatgtggggaactaagcaggttttgaccaacatttcgcaaggtatcgattatgagatagtagttccttctgaaagccaactaacacttagtgatagagttctaaatctagttgctcgaaaattatcactactggcaatcatctgggccaattataactatcctccaaaggttaaaggtatgtcacctgaggacaaatgtcaggctttaactacacatctaatccaaactgtcgaatatgttgagcacattcagattgagaagacaaacatcaggaggatgattattgaaccaaaattaactgcctaccctagtaatttgttttatctatctcgaaagttgcttaatgctattcgagattctgaagaaggacaatttctgattgcatcctattataacagttttggatttctggaaccaatactaatggaatctaaaatattcaatctaaattcatccgaatcagcatctcttacagaatttgatttcatcctcaacttggaattgtctgaaaccagtcttgagaaatactctctcccaagtttgttgatgacggctgagaatatggataacccatttcctcaaccaccccttcatcatgttctcagaccactaggattatcatccacttcatggtataaaacaatcagtgttttaaattatattagccatatgaaaatatctgacggtgcccatctatacttggcagagggaagcggggcctctatgtcacttatagagactttcttgcccggtgaaacaatatggtacaacagcctattcaatagtggtgaaaatcctccccaacgcaattttgctcctttgcccacccagtttattgaaagtgtcccttacagattgattcaagcaggtatagcagcaggaagtggtgtagtgcaaagtttctatccactctggaacggtaacagcgatatcactgacttgagcacgaaaaccagtgtcgaatacattattcacaaggtaggagctgatacatgtgcattggtccatgtggatttggagggtgtgcccggctcaatgaacagcatgttggagnnnnnnnnnnnnnnnnnnnnnnnnnnnnnnnnnnnnnnnnnnnnnnnnnnnnnnnnnnnnnnnnnnnnnnnnnnnnnnnnnnnnnnnnnnnnnnnnnnnnnnnnnnnnnnnnnnnnnnnnnnnnnnnnnnnnnnnnnnnnnnnnnnnnnnnnnnnnnnnnnnnnnnnnnnnnnnnnnnnnnnnnnnnnnnnnnnnnnnnnnnnnnnnnnnnnnnnnnnnnnnnnnnnnnnnnnnnnnnnnnnnnnnnnnnnnnnnnnnnnnnnnnnnnnnnnnnnnnnnnnnnnnnnnnnnnnnnnnnnnnnnnnnnnnnnnnnnnnnnnnnnnnnnnnnnnnnnnnnnnnnnnnnnnnnnnnnnnnnnnnnnnnnnnnnnnnnnnnnnnnnnnnnnnnnnnnnnnnnnnnnnnnnnnnnnnnnnnnnnnnnnnnnnnnnnnnnnnnnnnnnnnnnnnnnnnnnnnnnnnnnnnnnnnnnnnnnnnnnnnnnnnnnnnnnnnnnnnnnnnnnnnnnnnnnnnnnnnnnnnnnnnnnnnnnnnnnnnnnnnnnnnnnnnnnnnnnnnnnnnnnnnnnnnnnnnnnnnnnnnnnnnnnnnnnnnnnnnnnnnnnnnnnnnnnnnnnnnnnnnnnnnnnnnnnnnnnnnnnnnnnnnnnnnnnnnnnnnnnnnnnnnnnnnnnnnnnnnnnnnnnnnnnnnnnnnnnnnnnnnnnnnnnnnnnnnnnnnnnnnnnnnnnnnnnnnnnnnnnnnnnnnnnnnnnnnnnnnnnnnnnnnnnnnnnnnnnnnnnnnnnnnnnnnnnnnnnnnnnnnnnnnnnnnnnnnnnnnnnnnnnnnnnnnnnnnnnnnnnnnnnnnnnnnnnnnnnnnnnnnnnnnnnnnnnnnnnnnnnnnnnnnnnnnnnnnnnnnnnnnnnnnnnnnnnnnnnnnnnnnnnnnnnnnnnnnnnnnnnnnnnnnnnnnnnnnnnnnnnnnnnnnnnnnnnnnnnnnnnnnnnnnnnnnnnnnnnnnnnnnnnnnnnnnnnnnnnnnnnnnnnnnnnnnnnnnnnnnnnnnnnnnnnnnnnnnnnnnnnnnnnnnnnnnnnnnnnnnnnnnnnnnnnnnnnnnnnnnnnnnnnnnnnnnnnnnnnnnnnnnnnnnnnn"/>
                        <sequence id="seq_Washington.USA/2017059/1.17/G|2017.005|2017-01-03|north_america|usa|washington|11|vaccinated|Not_Marshallese" spec="Sequence" taxon="Washington.USA/2017059/1.17/G|2017.005|2017-01-03|north_america|usa|washington|11|vaccinated|Not_Marshallese" totalcount="4" value="-tagtgtaagaaacagtaagcccggaagtggtgttttgcgatttcgaggccgggctcgatcctcacctttcattgtcaataggggacactttgacgctaccttgaaaatgtcgtccgtgctcaaagcatttgagcgattcactatagaacaggaacttcaagacaggggtgaggagggttcaattccgccggagactttaaagtcagcagtcaaagtcttcgttattaacacacccaatcccaccacacgctaccagatgctaaacttttgcctaagaataatttgcagtcaaaatgctagggcatctcacagggtaggtgcattgataacattattctcacttccctcggcaggtatgcaaaatcatattagactagcagatagatcacccgaagcccagatagaacgctgtgagattgatggctttgagcctggcacatataggctgattccgaatgcacgcgccaatcttactgccaatgaaattgctgcctatgctttgcttgcagatgacctccctccaaccataaataatggaactccttatgtacatgcagatgttgaagggcagccatgtgatgaaattgaacaattcctggatcgatgctacagtgtactaatccaggcttgggtgatggtctgtaaatgtatgacagcttacgaccaacctgctggatctgctgatcggcgatttgcgaaataccagcagcaaggtcgcctggaagcaagatacatgctgcagccagaagctcaaaggttgattcaaactgccatcaggaaaagtcttgttgttagacagtatcttacctttgaactccaactggcaagacggcaggggttgctatcaaacagatactatgcaatggtgggtgacattggaaagtacattgagaattcaggccttactgccttctttctcaccctcaaatatgcactaggcaccaaatggagtcctctgtcattggccgcattcaccggtgaactcactaagctccgatccttgatgatgttatatcgagatctcggagaacaagccagataccttgctctgttggaggctccccaaataatggactttgctcccgggggctacccattgatattcagttatgctatgggagtcggtacagtcctagat-gtccaaatgcgaaattacacttatgcacgacctttcctaaatggttactatttccagattggggttgagaccgcacgacggcaacaaggcactgttgacaacagagtagcagatgatctaggcctgactcctgaacaaagaactgaggtcactcagcttgttgacaggcttgcaagaggcagaggtgcgggaataccaggtgggccggtgaatccctttgttcctccagttcaacaacaacaacctgctgccgtatatgaggacattcctgcattggaggaatcagatgacgatggtgatgaagatggaggtgcaggattccaaaatggagcacaagcaccagctgtaagacagggaggtcaaaatgactttagagcacagccgttacaggatccaattcaagcacaactcttcatgccattatatcctcaagtcagcaacatcccaaatcatcagaatcatcagattaatcgcatcggggggatggaacaccaagatttattacgatacaacgagaatggcgattctcagcaggatgcaaggggcgaacacggaaataccttcccaaacaatcccaatcaaaacgcacagtcacaagtgggtgactgggatgagtagatcaccgacatgaccaaactacccccaactgcaacaaacccagaacaatccagccacagccaaccgctcaaatccactacattccattcatatttagtctttaagaaaaaattaggcccggaaagaattagttctacgagcatcgacacgattatcttgatcgtgtttctttccgggcaagccatggatcaatttataaaacaagatgaaactggtgatttaattgagacaggaatgaatgttgcaaatcacttcctatctgcccccattcagggaaccaacttgttgagcaaggccacaatcatccccggtgttgcaccagtactcattggcaatccagagcaaaagaacattcagtaccccactgcatcacatcagggatccaagtcaaagggaagaagctcaggggccaagcccatcatagtctcatcttccgaagtaggcactggagggactcagattcctgagccccttttcgcacaaaccggacaaggtggcactgtcaccaccgtttatcaagatccaactatccaaccaacaggttcataccgaagtgtggaattggctaagataggaaaagaga-gaatgattaatcggtttgttgaaaaacccaggacctcaacgccggtaacagaatttaagaggggggccgggagcggctgctcaaggccagacaatccaagaggagggcatagacgggaatggagcctcagctgggtccaaggagaggtccgggtctttgagtggtgcaaccccatatgctcacctatcactgccgcagcaagattccactcctgcaaatgtgggaattgcccagcaaagtgcgatcagtgcgaacgagattatggacctccttagagggatggatgctcgcctgcaacatcttgaacaaaaggtggacaaggtgcttgcacagggcagcatggtgacccaaataaagaatgaattatcaacagtaaagacaacactagctacaattgaaggaatgatggcgacagtaaagatcatggatccgggaaacccgacaggggtcccagttgatgagcttagaagaagttttagtgatcatgtaacaattgttagtggaccaggagatgtgtcattcagctccagtgaagaacccacactgtatttggatgaactagcgaggcctatccccaagcctcgtcctgcaaagcagccaaaaccccaacccgtaaaggatttagcaggacggaaggtgatgataaccaaaatgatcactgactgtgtggccaatcctcaaatgaagcaggcgttcgagcaacgattggcaaaggccagcaccgaggatgccctgaatgatatcaagcgagacatcatacgaagcgccatatgaacctaccaagaacaccagactcacgggaaaatccatgaactgatagccgcaatgattccctattaaataaaaaataagcacgaacacaagtctaacccagccacagcagcaatggccggatcacagatcaaaattcctcttccgaagccccccgactcagattctcaaagactaaatgcattccctgtaatcatggctcaagaaggcaaagggcgactcctcagacagatcagacttaggaaaatattatcaggggatccgtctgatcagcaaattacatttgtgaatacatatggattcatccgtgctactccagaaacatcagagttcatctctgaatcatcacaacaaaaggtaactcctgtagtgacggcgtgcatgttatccttcggtgctggaccagtactagaagacccacaacatatgctgaaagctcttgatcagacagatatcagggttcggaagacagcaagtgataaagagcagatcttatttgagatcaaccgcattcccaatctattcaggcatcatcaaatatctgcggaccatctgattcaggccagctccgataaatatgtcaagtcaccagctaagttgattgcaggagtaaattacatttactgtgtcacatttttatccgtgacagtttgttctgcctcactcaagtttcgagttgcgcgcccattgcttgctgcacgatctagattagtgagagcagttcagatggaagttttgcttcgggtaacctgcaaaaaagactctcaaatggcaaagagcatgctaaatgaccctgatggagaaggttgcattgcatccgtgtggttccacctgtgtaatctgtgcaaaggcaggaacaaacttagaagttacgatgaaaattattttgcatctaagtgccgtaagatgaatttgacagtcagcataggggacatgtggggaccaaccattctagtccatgcaggcggtcacattccgacaactgcaaaacctttcttcaactcaagaggctgggtctgtcaccccatccatcaatcatcaccatcgttggcgaagaccctatggtcatctgggtgtgaaatcaaggctgccagtgctatcctccagggctcagactatgcatcactcgcaaaaactgatgacataatatattcaaagataaaggtcgacaaggatgcagccaactacaagggagtatcctggagtccatttaggaagtctgcctcaatgagcaacctatgataattctctctattttcaatgatgccttcaggaggatcaacaatcagtccaattttaccggtgataacttgattgaaattatagaaaaaataagcctagaaagatatcccacctctcgactttcccactttgaaaatagaattgatcagtaatcatgaaggtttctttagttacttgcttgggctttgcagtcttttcattttccatatgtgtgaatatcaatatcttgcagcaaattggatatatcaagcaacaagtcaggcaactgagctattactcacaaagttcaagctcctacatagtggtcaagcttttaccgaatatccaacccactgataacagctgtgaattcaagagtgtaactcaatacaataagaccttgagtaatttgcttcttccaattgcagaaaacataaataatattgcatcgccctcacctggatcaagacgtcataaaaggtttgctggcattgccattggcattgctgcactcggtgttgcaaccgcagcacaagtaaccgccgctgtctcattagttcaagcacagacaaatgcacgcgcaatagcggcgatgaaaaattcaatacaggcaactaatcgagcagtcttcgaagtgaaagaaggcacccaacagttagctatagcggtacaagcaatacagaaccacatcaatactattatgaacacccaattgaacaatatgtcctgtcagattcttgataaccagcttgcaacctccctgggattatacctaacagaattaacaacagtgttccagccacaattaattaatccggcattgtcaccgattagcatacaagccttgaggtctttgcttggaagtatgacacctgcagtggttcaagcaacattatctacttcaatttctgctgctgaaatactaagtgccggtctaatggagggtcagattgtttctgttctgctggatgagatgcagatgatagttaagataaatattccaaccattgtcacacaatcaaatgcattggtgattgacttctactcaatttcgagctttattaatagtcaggaatccataattcaattaccagacaggatcttggagatcgggaatgaacaatggagctatccagcaaaaaattgtaagttgacaagacacaacatattctgccaatacaatgaggcagagaggctgagcttagaatcaaaactatgccttgcaggcaatataagtgcctgtgtgttctcacccatagcagggagttatatgaggcgatttgtagcactggatggaacaattgttgcaaactgtcgaagtctaacgtgtctatgcaagagtccatcttatcctatataccaacctgaccatcatgcagtcacgaccattgatctaaccgcatgtcagacgttgtccctagacggattggatttcagcattgtctctctaagcaacatcacttacgctgagaaccttaccatttcattgtctcagacaatcaatactcaacccattgacatatcaactgaactgatcaaggtcaatgcatccctccaaaatgccgttaagtacataaaggagagcaaccatcaactccaatctgtgagtataaattctaaaatcggagctataatcatagcagccttagctttgagcatcctgtcaatgatcatttcactgttgttttgctgctgggcttacattgcaactaaagagatcagaagaatcaacttcaaaacaaatcatatcaacacaatatcaagtagtgtcgatgatctcatcaggtactaatcctaacatggtgattcattctgtatttagaaaatatttagaaaaaaactaaattaagaatgaatctcatggggtcgtaacgtctcgtgaccctgccgttgcactatgccggcgatccaacccccattatacctcacatttctattgctaattcttctttatctgatcataactttgtatgt--ctggattatattaactgttacttataagactgcggtgcgacatgcagcactgtaccagagatccttctttcactggagtttcgatcactcactctaagaagatccccagttaggacaagtcccgatccatcatgcaagaacaatctgcatttgaataatgccgttcaatcatgagacataaagaaaaaaccaggccagaacaaacttagggtcataatacaacacaaaaccttagcttctatctcaattgtgctccgaccgctcgaaagatggagccctcgaaattcttcacaatatcggacagtgccacctttgcacctgggcctgttagcaatgcggctaacaagaagacattccgaacctgcttccgaatactggcactatctgtacaagctgtcacccttatattagttattgtcactttaggtgagcttgtaaggatgatcaatgatcaaggcttgagcaatcagttgtcttcaattacagacaagataagagagtcagctactatgattgcatctgctgtgggagtaatgaatcaagttattcatggagtaacggtatccttacccctacaaattgagggaaaccaaaatcaattgttagccacacttgccacaatctgcaccagccaaaaacaagtctcaaactgctctacaaacatccccttagtcaatgacctcaggtttataaatgggatcaataaattcatcattgaagattacgcaactcatgatttctctatcggccatccactcaatatgcccagctttatcccaactgcaacttcacccaatggttgcacaagaattccatccttttctttaggtaagacacactggtgctacacacataatgtaattaatgccaactgcaaggaccatacttcgtctaaccaatatgtgtccatggggattctcgttcagaccgcgtcaggttatcctatgttcaaaaccttaaaaatccaatatctcagtgatggcctgaatcggaaaagctgctcaattgcaacagtccctgatgggtgcgcgatgtactgttatgtctccactcaacttgaaaccgacgactatgcggggtccagtccacccacccaaaaacttaccctgttattctataatgacaccgtcacagaaaggacaatatctccatctggtcttgaagggaattgggctactttggtgccaggagtggggagtgggatatattttgagaataagttgatcttccctgcatatggtggtgtcttgcccaatagtacactcggggttaaatcagcaagagaatttttccggcctgttaatccatataatccatgttcaggaccacaacaagatttagaccagcgtgctttgaggtcatacttcccaagttatttctctaatcgaagaatacagagtgcatttcttgtctgtgcctggaatcagatcttagttacaaattgtgaactagttgtcccctcaagcaatcagacaatgatgggtgcagaaggaagagttttattgatcaataatcgactattatattatcagagaagtaccagctggtggccgtatgaactcctctacgagatatcattcacatttacaaactctggtccatcatctgtaaatatgtcctggatacctatatattcattcactcgtcctggttcaggcaattgcagtggtgaaaatgtgtgcccgactgcttgtgtgtcaggggtttatcttgatccctggccattaactccatatagccaccaatcaggtattaacagaaatttctattttacaggtgctctattaaattcaagtacaactagagtaaatcctaccctttatgtctctgctcttaataatcttaaagtattagccccatatggtactcaaggactgtttgcctcgtacaccacaaccacctgctttcaagataccggtgatgctagtgtgtattgtgtttatattatggaactagcatcaaatattgttggagaattccaaattctacctgtgctaactagattgactatcacttgaatcatagtgaatgcagcgggaagccctattggcgtgtctcaatttttatcgattattaagaaaaaacaggccagaatggcgggcctaaatgagatactcctacctgaagtacatttaaactcacccatcgttagatataagcttttctactatatattacatggccagttaccaaatgatttggagccagatgacttgggcccactagcaaatcagaattggaaggcaattcgagccgaagaatcccaggttcatgcacgtttaaaacagatcagagtagaactcatcgcaaggattcctagtctccggtggacccgctctcaaagagagattgctatactcatttggccaagaatacttccaatcctccaagcatatgatcttcggcaaagtatgcaattgcccacagtatgggagaaattgactcaatccacagttaatcttataagtgatggtctagaacgagttgtattacacatcagcaatcaactgacaggcaagccaaacttgtttaccagatctcgaacaggacaagacactaaggactactcaattccatccactagagagctatctcaaatatggtttaacaatgagtggagtggacctgtaaagacctggcttatgattaaatatagaatgaggcaactaatcacaaaccaaaagacaggtgagttaacagatttagtaaccattgtggatactaggtccactctatgcattattaccccagaattagttgctttatactctaatgggcacaaagcattaacgtacctcacctttgaaatggtactaatggtcactgatatgttggaaggacgactgaatgtttcttctttgtgcacagctagtcattatctgtccccactaaagaaaagaatcgaaattctcctaacattagttgatgaccttgctctactcatgggggacaaagtatacggtgttgtctcttcacttgagagttttgtttacgcccaattacagtatggtgatcctgttgtagacattaagggtacattctatggatttatatgtaatgagattctcgatctgctgactgaggacaacatctttactgaggaggaggcaaacaaggttctcctggacttgacttcacagtttgacaatctatcccctgatttaactgctgaactcctctgcattatgagactttggggccaccccacattaaccgccagccaagcagcatccaaggtccgagagtccatgtgcgctcccaaggtgttagatttccaaacaataatgaagaccctggctttctttcacgcaatccttattaacggttataggaggagccataatggaatctggcctcctactactcttcatggcaatgcccccaaaagcctcattgagatgcggcatgataattcagaacttaagtatgagtatgtcctcaagaattggaaaagtatatctatgttaagaatacacaaatgctttgatgcatcacctgatgaagatctcagcatattcatgaaggataaggcaataagctgtccaaagcaagactggatgggagtatttaggaggagcctcataaaacagcgatatcgagatgcgaatcgacctctaccacaaccattcaaccgacggctactgttgaattttctagaggatgacagattcgatcccattaaagagcttgagtatgtcaccagtggagaatatcttagggacccagaattttgtgcatcttactctctcaaagagaaggagataaaggctacaggtcgaatatttgcaaaaatgacaaagagaatgagatcgtgccaagtaattgcggaatcattattggccaatcatgcaggtaaattaatgagagaaaatggagttgttttagaccagttaaaattgacaaaatctttgttaacgatgaaccaaattggtattatatcagagcacagccgaagatccactgctgacaacatgactttggcacactccggttcaaataagcacagaattaataatagtcaattcaagaagaataaagacaataaacatgagatgcctgatgatggttttgagatagcagcctgctttctaacaactgacctcacaaaatactgcttaaattggaggtaccaagtcatcatcccctttgctcgtacattgaattcaatgtatggtatacctcacctgttcgaatggatacatttaaggctaatgcgaagcactctctatgtcggtgatcccttcaatcctccatcagatcctacccaacttgaccttgatacagctctcaatgatgatatatttatagtttctcctcgaggaggaatcgagggtttatgtcaaaaattatggactatgatttccatctcaacaatcatattatctgcaactgaggcaaacactagagttatgagcatggtccagggtgacaaccaggcgattgcaatcaccactagagtagtacgctcgctcagtcattccgagaagaaggagcaagcttataaagcaagtaaattattctttgaaaggcttagagccaacaatcatggaattggacaccacttgaaagaacaagaaactatcctcagttctgatttcttcatatacagtaagagagtgttttacaaaggtcggattttgactcaagcattaaagaacgtgagcaagatgtgcttaacagccgatatactaggggactgttcacaagcatcatgctccaatttagctactactgtaatgcgcctgactgagaatggggttgagaaagatttgtgttactttctgaatgcattcatgacaatcagacagttatgttatgatctagtatttccccaaactaaatctcttagtcaggacatcactaatgcttatcttaaccatccaatacttatctcaagattgtgtctattaccatctcaattggggggcctaaactttctctcatgtagtcgcctgttcaatagaaacatcggagacccattagtgtctgcaattgctgatgtgaaacgattaattaaagctggctgtctagatatctgggtcctgtataacatccttggaaggaggcctggaaaaggtaagtggagcactctggcagctgatccttatactctaaacatagattatttagttccttcaacaacttttttaaagaagcatgcccaatatacattgatggaacggagtgttaatcccatgctccgtggagtattcagtgaaaatgcagctgaggaagaagaggaactcgcacagtatctattagatcgtgaggtagtcatgcccagggttgcacatgtaatacttgcccagtctagttgcggtagaagaaaacagattcaaggttacttggattccactagaactattatcaggtattcactggaggtgagaccattgtcagcaaagaagctaaatacagtaatagaatacaacttattgtatctatcttacaatttggagattattgaaaaacccaatatagtccaaccctttttgaatgcaatcaatgttgatacttgtagcatcgatatagccaggtcccttagaaaactatcctgggcaactttacttaatggacgtcccatcgagggattagaaacacctgatcccattgaattggtacatgggtgtttgataattgggtcagatgaatgtgagcattgcagtagtggtgatgataaattcacctggtttttcctacccaaggggataaggctagataatgatccggcatccaacccacccatcagagtaccttacatcggatctaaaacagatgagcggagggttgcgtcaatggcttacatcaaaggagcatctgtatcactgaaatcagcactcaggttagcgggagtatatatttgggctttcggagatacagaagaatcatggcaggacgcctatgagttagcttccactcgtgttaatctcacactagagcaattgcaatctctcactcctttaccaacatctgctaacctagtacacagattagatgatggcaccactcaattaaaatttaccccggcaagttcctatgcattctctagcttcgttcatatatctaacgactgtcaagttctggagatcgatgatcaggttacagattctaacctgatttaccaacaagttatgattactggccttgctttaattgagacatggaacaatcctccaatcaacttctctgtctatgagactacactacacttgcacacaggctcatcttgctgtataagacctgtcgaatcttgtgtagtaaatcctcctttgcttcctgtacccttcattaatgttcctcaaatgaataaatttgtatatgaccctgaaccactcagtttgctagaaatggaaaaaattgaggatattgcttatcagaccagaatcggtggtttagatcaaatcccacttctggaaaaaatacccttactagctcacctcaccgccaagcagatggtaaacagcatcactgggcttgatgaagcaacatctatagtgaatgatgctgtagttcaagcagactacactagcaattggattagtgaatgctgctacacttacattgattctgtgtttgtttactctggctgggcattattattggagctttcgtatcaaatgtactacttaagaattcaaggcatccaaggaattctagactatgtgtatatgaccttgaggaggataccaggaatggctataacaggtatctcatccacgattagtcaccctcgtatactcagaagatgcatcaatttggatgtaatagccccaatcaattctccacacatagcttcactggattacacaaaattgagcatagatgcagtaatgtggggaactaagcaggttttgaccaacatttcgcaaggtatcgattatgagatagtagttccttctgaaagccaactaacacttagtgatagagttctaaatctagttgctcgaaaattatcactactggcaatcatctgggccaattataactatcctccaaaggttaaaggtatgtcacctgaggacaaatgtcaggctttaactacacatctaatccaaactgtcgaatatgttgagcacattcagattgagaagacaaacatcaggaggatgattattgaaccaaaattaactgcctaccctagtaatttgttttatctatctcgaaagttgcttaatgctattcgagattctgaagaaggacaatttctgattgcatcctattataacagttttggatttctggaaccaatactaatggaatctaaaatattcaatctaaattcatccgaatcagcatctcttacagaatttgatttcatcctcaacttggaattgtctgaaaccagtcttgagaaatactctctcccaagtttgttgatgacggctgagaatatggataacccatttcctcaaccaccccttcatcatgttctcagaccactaggattatcatccacttcatggtataaaacaatcagtgttttaaattatattagccatatgaaaatatctgacggtgcccatctatacttggcagagggaagcggggcctctatgtcacttatagagactttcttgcccggtgaaacaatatggtacaacagcctattcaatagtggtgaaaatcctccccaacgcaattttgctcctttgcccacccagtttattgaaagtgtcccttacagattgattcaagcaggtatagcagcaggaagtggtgtagtgcaaagtttctatccactctggaacggtaacagcgatatcactgacttgagcacgaaaaccagtgtcgaatacattattcacaaggtaggagctgatacatgtgcattggtccatgtggatttggagggtgtgcccggctcaatgaacagcatgttggagnnnnnnnnnnnnnnnnnnnnnnnnnnnnnnnnnnnnnnnnnnnnnnnnnnnnnnnnnnnnnnnnnnnnnnnnnnnnnnnnnnnnnnnnnnnnnnnnnnnnnnnnnnnnnnnnnnnnnnnnnnnnnnnnnnnnnnnnnnnnnnnnnnnnnnnnnnnnnnnnnnnnnnnnnnnnnnnnnnnnnnnnnnnnnnnnnnnnnnnnnnnnnnnnnnnnnnnnnnnnnnnnnnnnnnnnnnnnnnnnnnnnnnnnnnnnnnnnnnnnnnnnnnnnnnnnnnnnnnnnnnnnnnnnnnnnnnnnnnnnnnnnnnnnnnnnnnnnnnnnnnnnnnnnnnnnnnnnnnnnnnnnnnnnnnnnnnnnnnnnnnnnnnnnnnnnnnnnnnnnnnnnnnnnnnnnnnnnnnnnnnnnnnnnnnnnnnnnnnnnnnnnnnnnnnnnnnnnnnnnnnnnnnnnnnnnnnnnnnnnnnnnnnnnnnnnnnnnnnnnnnnnnnnnnnnnnnnnnnnnnnnnnnnnnnnnnnnnnnnnnnnnnnnnnnnnnnnnnnnnnnnnnnnnnnnnnnnnnnnnnnnnnnnnnnnnnnnnnnnnnnnnnnnnnnnnnnnnnnnnnnnnnnnnnnnnnnnnnnnnnnnnnnnnnnnnnnnnnnnnnnnnnnnnnnnnnnnnnnnnnnnnnnnnnnnnnnnnnnnnnnnnnnnnnnnnnnnnnnnnnnnnnnnnnnnnnnnnnnnnnnnnnnnnnnnnnnnnnnnnnnnnnnnnnnnnnnnnnnnnnnnnnnnnnnnnnnnnnnnnnnnnnnnnnnnnnnnnnnnnnnnnnnnnnnnnnnnnnnnnnnnnnnnnnnnnnnnnnnnnnnnnnnnnnnnnnnnnnnnnnnnnnnnnnnnnnnnnnnnnnnnnnnnnnnnnnnnnnnnnnnnnnnnnnnnnnnnnnnnnnnnnnnnnnnnnnnnnnnnnnnnnnnnnnnnnnnnnnnnnnnnnnnnnnnnnnnnnnnnnnnnnnnnnnnnnnnnnnnnnnnnnnnnnnnnnnnnnnnnnnnnnnnnnnnnnnnnnnnnnnnnnnnnnnnnnnnnnnnnnnnnnnnnnnnnnnnnnnnnnnnnnnnnnnnnnnnnnnnnnnnnnnnnnnnnnnnnnnnnnnnnnnnn"/>
                        <sequence id="seq_Washington.USA/2017064/52.16/2/G|2016.997|2016-12-31|north_america|usa|washington|27|unknown|Marshallese" spec="Sequence" taxon="Washington.USA/2017064/52.16/2/G|2016.997|2016-12-31|north_america|usa|washington|27|unknown|Marshallese" totalcount="4" value="-tagtgtaagaaacagtaagcccggaagtggtgttttgcgatttcgaggccgggctcgatcctcacctttcattgtcaataggggacactttgacgctaccttgaaaatgtcgtccgtgctcaaagcatttgagcgattcactatagaacaggaacttcaagacaggggtgaggagggttcaattccgccggagactttaaagtcagcagtcaaagtcttcgttattaacacacccaatcccaccacacgctaccagatgctaaacttttgcctaagaataatttgcagtcaaaatgctagggcatctcacagggtaggtgcattgataacattattctcacttccctcggcaggtatgcaaaatcatattagactagcagatagatcacccgaagcccagatagaacgctgtgagattgatggctttgagcctggcacatataggctgattccgaatgcacgcgccaatcttactgccaatgaaattgctgcctatgctttgcttgcagatgacctccctccaaccataaataatggaactccttatgtacatgcagatgttgaagggcagccatgtgatgaaattgaacaattcctggatcgatgctacagtgtactaatccaggcttgggtgatggtctgtaaatgtatgacagcttacgaccaacctgctggatctgctgatcggcgatttgcgaaataccagcagcaaggtcgcctggaagcaagatacatgctgcagccagaagctcaaaggttgattcaaactgccatcaggaaaagtcttgttgttagacagtatcttacctttgaactccaactggcaagacggcaggggttgctatcaaacagatactatgcaatggtgggtgacattggaaagtacattgagaattcaggccttactgccttctttctcaccctcaaatatgcactaggcaccaaatggagtcctctgtcattggccgcattcaccggtgaactcactaagctccgatccttgatgatgttatatcgagatctcggagaacaagccagataccttgctctgttggaggctccccaaataatggactttgctcccgggggctacccattgatattcagttatgctatgggagtcggtacagtcctagat-gtccaaatgcgaaattacacttatgcacgacctttcctaaatggttactatttccagattggggttgagaccgcacgacggcaacaaggcactgttgacaacagagtagcagatgatctaggcctgactcctgaacaaagaactgaggtcactcagcttgttgacaggcttgcaagaggcagaggtgcgggaataccaggtgggccggtgaatccctttgttcctccagttcaacaacaacaacctgctgccgtatatgaggacattcctgcattggaggaatcagatgacgatggtgatgaagatggaggtgcaggattccaaaatggagcacaagcaccagctgtaagacagggaggtcaaaatgactttagagcacnnnnnnnnnnnnnnnnnnnnnnnnnnnnactcttcatgccattatatcctcaagtcagcaacatcccaaatcatcagaatcatcagattaatcgcatcggggggatggaacaccaagatttattacgatacaacgagaatggcgattctcagcaggatgcaaggnnnnnnnnnnnnnnnnnnnnnnnnnnnnnnnnnnnnnnnnnnnnnnnnnnnnnnnnnnnnnnnnnnnnnnnnnnnnnnnnnnnnnnnnnnnnnnnnnnnnnnnnnnnnnnnnnnnnnnnnnnnnnnnnnnnnnnnnnnnnnnnnnnnnnnnctacattccattcatatttnnnnnnnnnnnnnnnnnnnnnnnnnnnnnnnattagttctacgagcatcgacacgattatcttgatcgtgtttctttccgggcaagccatggatcaatttataaaacaagatgaaactggtgatttaattgagacaggaatgaatgttgcaaatcacttcctatctgcccccattcagggaaccaacttgttgagcaaggccacaatcatccccggtgttgcaccagtactcattggcaatccagagcaaaagaacattcagtaccccactgcatcacatcagggatccaagtcaaagggaagaagctcaggggccaagcccatcatagtctcatcttccgaagtaggcactggagggactcagattcctgagccccttttcgcacaaaccggacaaggtggcactgtcaccaccgtttatcaagatccaactatccaaccaacaggttcataccgaagtgtggaattggctaagataggaaaagaga-gaatgattaatcggtttgttgaaaaacccaggacctcaacgccggtaacagaatttaagaggggggccgggagcggctgctcaaggccagacaatccaagaggagggcatagacgggaatggagcctcagctgggtccaaggagaggtccgggnnnnnnnnnnnnnnnaccccatatgctcacctatcactgccgcagcaagattccactcctgcaaatgtgggaattgcccagcaaagtgcgatcagtgcgaacgagattatggacctccttagagggatggatgctcgcctgcaacatcttgaacaaaaggtggacaaggtgcttgcacagggcagcatggtgacccaaataaagaatgaattatcaacagtaaagacaacactagctacaattgaaggaatgatggcgacagtaaagatcatggatccgggaaacccgacaggggtcccagttgatgagcttagaagaagttttagtgatcatgtaacaattgttagtggaccaggagatgtgtcattcagctccagtgaagaacccacactgtatttggatgaactagcgaggcctatccccaagcctcgtcctgcaaagcagccaaaaccccaacccgtaaaggatttagcaggacggaaggtgatgataaccaaaatgatcactgactgtgtggccaatcctcaaatgaagcaggcgttcgagcaacgattggcaaaggccagcaccgaggatgccctgaatgatatcaagcgagacatcatacgaagcgccatatgaacctaccaagaacaccagactcacgggaaaatccatgaactgatagccgcaatgattccctattaaataaaaaataagcacgaacacaagtctaacccagccacagcagcaatggccggatcacagatcaaaattcctcttccgaagccccccgactcagattctcaaagactaaatgcattccctgtaatcatggctcaagaaggcaaagggcgactcctcagacagatcagacttaggaaaatattatcaggggatccgtctgatcagcaaattacatttgtgaatacatatggattcatccgtgctactccagaaacatcagagttcatctctgaatcatcacaacaaaaggtaactcctgtagtgacggcgtgcatgttatccttcggtgctggaccagtactagaagacccacaacatatgctgaaagctcttgatcagacagatatcagggttcggaagacagcaagtgataaagagcagatcttatttgagatcaaccgcattcccaatctattcaggcatcatcaaatatctgcggaccatctgattcaggccagctccgataaatatgtcaagtcaccagctaagttgattgcaggagtaaattacatttactgtgtcacatttttatccgtgacagtttgttctgcctcactcaagtttcgagttgcgcgcccattgcttgctgcacgatctagattagtgagagcagttcagatggaagttttgcttcgggtaacctgcaaaaaagactctcaaatggcaaagagcatgctaaatgaccctgatggagaaggttgcattgcatccgtgtggttccacctgtgtaatctgtgcaaaggcaggaacaaacttagaagttacgatgaaaattattttgcatctaagtgccgtaagatgaatttgacagtcagcataggggacatgtggggaccaaccattctagtccatgcaggcggtcacattccgacaactgcaaaacctttcttcaactcaagaggctgggtctgtcaccccatccatcaatcatcaccatcgttggcgaagaccctatggtcatctgggtgtgaaatcaaggctgccagtgctatcctccagggctcagactatgcatcactcgcaaaaactgatgacataatatattcaaagataaaggtcgacaaggatgcagccaactacaagggagtatcctggagtccatttaggaagtctgcctcaatgagcaacctatgataattctctctattttcaatgatgccttcaggaggatcaacaatcagtccaattttaccggtgataacttgattgaaattatagaaaaaataagcctagaaagatatcccacctctcgactttcccactttgaaaatagaattgatcagtaatcatgaaggtttctttagttacttgcttgggctttgcagtcttttcattttccatatgtgtgaatatcaatatcttgcagcaaattggatatatcaagcaacaagtcaggcaactgagctattactcacaaagttcaagctcctacatagtggtcaagcttttaccgaatatccaacccactgataacagctgtgaattcaagagtgtaactcaatacaataagaccttgagtaatttgcttcttccaattgcagaaaacataaataatattgcatcgccctcacctggatcaagacgtcataaaaggtttgctggcattgccattggcattgctgcactcggtgttgcaaccgcagcacaagtaaccgccgctgtctcattagttcaagcacagacaaatgcacgcgcaatagcggcgatgaaaaattcaatacaggcaactaatcgagcagtcttcgaagtgaaagaaggcacccaacagttagctatagcggtacaagcaatacagaaccacatcaatactattatgaacacccaattgaacaatatgtcctgtcagattcttgataaccagcttgcaacctccctgggattatacctaacagaattaacaacagtgttccagccacaattaattaatccggcattgtcaccgattagcatacaagccttgaggtctttgcttggaagtatgacacctgcagtggttcaagcaacattatctacttcaatttctgctgctgaaatactaagtgccggtctaatgnnnnnnnnnnnnnnnnnnnnnnnnnnnnnnnnnnnnnnnnnnnnnnnnnnnnnnnnnnnnnnnnnnnnnnnnnnnnnnnnnnnnnnnnnnnnnnnnnnnnnnnnnnnnnnnnnnnnnnnnnnnnnnnnnnnnnnnnnnnnnnnnnnnnnnnnnnnnnnnnnnnnnnnnnnnnnnnnnnnnnnnnnnnnnnnnnnnnnnnnnnnnnnnnnnnnnnnnnnnnncaacatattctgccaatacaatgannnnnnnnnnnnnnnnnnnnnnnnnnnnnnnnnnnnnnnnnnnnatatnnnnnnnnnngtgttctcacccatagcagggagttatatgaggcgatttgtagcactggatggaacaattgttgcaaactgtcgaagtctaacgtgtctatgcaagagtccatcttatcctatatacnnnnnnnnnnnnnnnnnnnnnnnnnnnnnnnatctaaccgcatgtcagacgttgtccctagacggattggatttcagcattgtctctctaagcaacatcacttacgctgagaaccttaccatttcattgtctcagacaatcaatactcaacccattgacatatcaactgaactgatcaaggtcaatgcatccctccaaaatgccgttaagtacataaaggagagcaaccatcaactccaatctgtgagtataaattctaaaatcggagctataatcatagcagccttagctttgagcatcctgtcaatgatcatttcactgttgttttgctgctgggcttacattgcaactaaagagatcagaagaatcaacttcaaaacaaatcatatcaacacnatatcaagtnnnnnnnnnnnnnnnnnnnnnnnnnnnnnnnnnnnnnnnnnnnnnnnnnnnnnnnnnnnnnnnnnnnnnnnnnnnnnnnnnnnnnnnnnnnnnnnnnnnnnnnnnnnnnnnnnnnnnnnnnnnnnnnnnnnnnnnnnnnnnnnnnnnnnnnnnnnnnnnnnnnnnnnnnnnnnnnnnnnnnnnnnnnnnnnnnnnnnnnnnnnnnnnnn--nnnnnnnnnnnnnnnnnnnnnnnnnnnnnnnnnnnnnnnnnnnnnnnnnnnnnnnnnnnnnnnnnnnnnnnnnnnnnnnnnnnnnnnnnnnnnnnnnnnnnnnnnnnnnnnnnnnnnnnnnnnnnnnnnnnnnnnnnnnnnnnnnnnnnnnnnnnnnnnnnnnnncaatcatgagacataaagaaaaaaccaggccagaacaaacttagggtcataatacaacacaaaaccttagcttctatctcaattgtgctccgaccgctcgaaagatggagccctcgaaattcttcacaatatcggacagtgccacctttgcacctgggcctgttagcaatgcggctaacaagaagacattccgaacctgcttccgaatactggcactatctgtacaagctgtcacccttatattagttattgtcactttaggtgagcttgtaaggatgatcaatgatcaaggcttgagcaatcagttgtcttcaattacagacaagataagagagtcagctactatgattgcatctgctgtgggagtaatgaatcaagttattcatggagtaacggtatccttacccctacaaattgagggaaaccaaaatcaattgttagccacacttgccacaatctgcaccagccaaaaacaagtctcaaactgctctacaaacatccccttagtcaatgacctcaggtttataaatgggatcaataaattcatcattgaagattacgcaactcatgatttctctatcggccatccactcaatatgcccagctttatcccaactgcaacttcacccaatggttgcacaagaattccatccttttctttaggtaagacacactggtgctacacacataatgtaattaatgccaactgcaaggaccatacttcgtctaaccaatatgtgtccatggggattctcgttcagaccgcgtcaggttatcctatgttcaaaaccttaaaaatccaatatctcagtgatggcctgaatcggaaaagctgctcaattgcaacagtccctgatgggtgcgcgatgtactgttatgtctccactcaacttgaaaccgacgactatgcggggtccagtccacccacccaaaaacttatcctgttattctataatgacaccgtcacagaaaggacaatatctccatctggtcttgaagggaattgggctactttggtgccaggagtggggagtgggatatattttgagaataagttgatcttccctgcatatggtggtgtcttgcccaatagtacactcggggttaaatcagcaagagaatttttccggcctgttaatccatataatccatgttcaggaccacaacaagatttagaccagcgtgctttgaggtcatacttcccaagttatttctctaatcgaagaatacagagtgcatttcttgtctgtgcctggaatcagatcttagttacaaattgtgaactagttgtcccctcaagcaatcagacaatgatgggtgcagaaggaagagttttattgatcaataatcgactattatattatcagagaagtaccagctggtggccgtatgaactcnnnnnnnnnnnnnnnnnnnnnnnnnnnnnnnnnnnnnnnnnnnnnnnnnnnnnnnnnnnnnnnnnnnnnnnnnnnnnnnnnnnnnnnnnnnnnnnnnnnnnnnnnnnnnnnnnnnnnnnnnnnnnnnnnnnnnnnnnnnnnnnnnnnnnnnnnnnnnnnnnnnnnnnnnnnnnnnnnnnnnnnnnnnnnnnnnnnnnnnnnnnnnnnnnnnnnnnnnnnnnnnnnnnnnnnnnnnnnnnnnnnnnnnnnnnnnnnnnnnnnnnnnnnnnnnnnnnnnnnnnnnnnnnnnnnnnnnnnnnnnnnnnnnnnnnnnnnnnnnnnnnnnnnnnnnnnnnnnnnnnnnnnnnnnnnnnnnnnnnnnnnnnnnnnnnnnnnnnnnnnnnnnnnnnnnnnnnnnnnnnnnnnnnnnnnnnnnnnnnnnttctacctgtgctaactagattnnnnnnnnnnnnnnnnnnnnnnnnnnnnnnnnnnnnnnnnnnnnnnnnnnnnnnnnnnnnnnnnnnnnnnnnnnnnnnnnnnnnnnnnnnnnnnnnnnnnnnnnnnnnnnnnnnnnnnnnnnnnnnnnnnnnnnnnnnnnnnnnnnnnnnnnnnnnnnnnnnnnnnnnnnnnnnnnnnnnnnnnnnnnnnnnnnnnnnnnnnnnnnnnnnnnnnnnnnnnnnnnnnnnnnnnnnnnnnnnnnnnnnnnnnnnnnnnnnnnnnnnnnnnnnnnnnnnnaaacagatcagagtagaactcatcgcaaggattcctagtctccggtggacccgctctcaaagagagattgctatactcatttggccaagaatacttccaatcctccaagcatatgatcttcggcaaagtatgcaattgcccacagtatgggagaaattgactcaatccacagttaatcttataagtgatggtctagaacgagttgtattacacatcagcaatcaactgacaggcaagccaaacttgtttaccagatctcgaacaggacaagacactaaggactactcaattccatccactagagagctatctcaaatatggtttaacaatgagtggagtggacctgtaaagacctggcttatgattaaatatagaatgaggcaactaatcacaaaccaaaagacaggtgagttaacagatttagtaaccattgtggatactaggtccactctatgcattattaccccagaattagttgctttatactctaatgggcacaaagcattaacgtacctcacctttgaaatggtactaatggtcactgatatgttggaaggacgactgaatgtttcttctttgtgcacagctagtcattatctgtccccactaaagaaaagaatcgaaattctcctaacattagttgatgaccttgctctactcatgggggacaaagtatacggtgttgtctcttcacttgagnnnnnnnnnnnnnnnnnnnnnnnnnnnnnnnnnnnnnnnnnnnnnnnnnnnnnnnnnnnnnnnnnnnnnnnnnnnnnnnnnnnnnnnnnnnnnnnnnnnnnnnnnnnnnnnnnnnnnnnnnnnnnnnnnnnnnnnnnnnnnnnnnnnnnnnnnnnnnnnnnnnnnnnnnnnnnnnnnnnnnnnnnnnnnnnnnnnnnnnnnnnnnnnnnnnnnnnnnnnnnnnnnnnnnnnnnnnnnnnnnnnnnnnnnnnnnnnnnnnnnnnnnnnnnnnnnnnnnnnnnnnnnnnnnnnnnnnnnnnnnnnnnnnnnnnnnnnnnnnnnnnnnnnnnnnnnnnnnnnnnnnnnnnnnnnnnnnnnnnnnnnnnnnnnnnnnnnnnnnnnnnnnnnnnnnnnnnnnnnnnnnnnnnnnnnnnnnnnnnnnnnnnnnnnnnnnnnnnnnnnnnnnnnnnnnnnnnnnnnnnnnnnnnnnnnnnnnnnnnnnnnnnnnnnnnnnnnnnnnnnnnnnnnnnnnnnnnnnnnnnnnnnnnnnnnnnnnnnnnnnnnnnnnnnnnnnnnnnnnnnnnnnnnnnnnnnnnnnnnnnnnnnnnnnnnnnnnnnnnnnnnnnnnnnnnnnnnnnnnnnnnnnnnnnnnnnnnnnnnnnnnnnnnnnnnnnnnnnnnnnnnnnnnnnnnnnnnnnnnnnnnnnnnnnnnnnnnnnnnnnnnnnnnnnnnnnnnnnnnnnnnnnnnnnnnnnnnnnnnnnnnnnnnnnnnnnnnnnnnnnnnnnctcaaagagaaggagatnnnnnnnnnnnnnnnnnnnnnnnnnnnnnnnnnnnnnngaatnnnnnnnnnnnnnnnnnnnnnnnnnnnnnnnnnnnnnnnnnnnnnnnnnnnnnnnnnnnnnnnnnnnnnnnnnnnnnnnnnnnnnnnnnnnnnnnnnnnnnnnnnnnnnnnnnnnnnnnnnnnnnnnnnnnnnnnnnnnnnnnnnnnnnnnnnnnnnnnnnnnnnnnnnnnnnnnnnnnnnnnnnnnnnnnnnnnnnnnnnnnnnnnnnnnnnnnnnnnnnnnnnnnnnnnnnnnnnnnnnnnnnnnnnnnnnnnnnnnnnnnnnnnnnnnnnnnnnnnnnnnnnnnnnnnnnnnnnnnnnnnnnnnnnnnnnnnnnnnnnnnnnnnnnnnnnnnnnnnnnnnnnnnnnnnnnnnnnnnnnnnnnnnnnnatacctcacctgttcgaatggatacatttaaggctaatgcgaagcactctctatgtcggtgatcccttcaatcctccatcagatcctacccaacttgaccttgatacagctctcaatgatgatatatttatagtttctcctcgaggaggaatcgagggtttatgtcaaaaattatggactatgatttccatctcaacaatcatattatctgcaactgaggcaaacactagagttatgagcatggtccagggtgacaaccaggcgattgcaatcaccactagagtagtacgctcgctcagtcattccgagaagaaggagcaagcttataaagcaagtaaattattctttgaaaggcttagagccaacaatcatggaattggacaccacttgaaagaacaagaaactatcctcagttctgatttcttcatatacagtaagagagtgttttacaaaggtcggattttgactcaagcattaaagaacgtgagcaagatgtgcttaacagccgatatactaggggactgttcacaagcatcatgctccaatttagctactactgtaatgcgcctgactgagaatggggttgagaaagatttgtgttactttctgaatgcattcatgacaatcagacagttatgttatgatctagtatttccccaaactaaatctcttagtcaggacatcactaatgcttatcttaaccatccaatacttatctcaagattgtgtctattaccatctcaattggggggcctaaactttctctcatgtagtcgcctgttcaatagaaacatcggagacccattagtgtctgcaattgctgatgtgaaacgattaattaaagctggctgtctagatatctgggtcctgtataacatccttggaaggaggcctggnnnnnnnnnnnnnnnnnctctggcagctgatnnnnnnactctaaacatagannatttagttccttcaacaacttttttaaagaagcatgcccaatatnnnnnnnnnnnnnnnnnnnnnnnnnnnnnnnnnnnnnnnnnnnnnnnnnnnnnnnnnnnnnnnnnnnnnnnnnnnnnnnnncagtatctattagatcgtgaggtagtcatgcccagggttgcacatgtaatacttgcccagtctagttgcggtagaagaaaacagattcaaggttacttggattccactagaactattatcaggtattcactggaggtgagaccattgtcagcaaagaagctaaatacagtaatagaatacaacttattgtatctatcttacaatttggagattattgaaaaacccaatatagtccaaccctttttgaatgcaatcaatgttgatacttgtagcatcgatatagccaggtcccttagaaaactatcctgggcaactttacttaatggacgtcccatcgagggattagaaacacctgatcccattgaattggtacatgggtgtttgataattgggtcagatgaatgtgagcattgcagtagtggtgatgataaattcacctggtttttcctacccaaggggataaggctagataatgatccggcatccaacccacccatcagagtaccttacatcggatctaaaacagatgagcggagggttgcgtcaatggcttacatcaaaggagcatctgtatcactgaaatcagcactcaggttagcgggagtatatatttgggctttcggagatacagaagaatcatggcaggacgcctatgagttagcttccactcgtgttaatctcacactagagcaattgcaatctctcactcctttaccaacatctgctaacctagtacacagattagatgatggcaccactcaattaaaatttaccccggcaagttcctatgcattctctagcttcgttcatatatctaacgactgtcaagttctggagatcgatgatcaggttacagattctaacctgatttaccaacaagttatgattactggccttgctttaattgagacatggaacaatcctccaatcaacttctctgtctatgagactacactacacttgcacacaggctcatcttgctgtataagacctgtcgaatcttgtgtagtaaatcctcctttgcttcctgtacccttcattaatgttcctcaaatgaataaatttgtatatgaccctgaaccactcagtttgctagaaatggaaaaaattgaggatattgcttatcagaccagaatcggtggtttagatcaaatcccacttctggaaaaaatacccttactagctcacctcaccgccaagcagatggtaaacagcatcactgggcttgatgaagcaacatctatagtgaatgatgctgtagttcaagcagactacactagcaattggattagtgaatgctgctacacttacattgattctgtgtttgtttactctggctgggcattattattggagctttcgtatcaaatgtactacttaagaattcaaggcatccaaggaattctagactatgtgtatatgaccttgaggaggataccaggaatggctataacaggtatctcatccacgattagtcaccctcgtatactcagaagatgcatcaatttggatgtaatagccccaatcaattctccacacatagcttcactggattacacaaaattgagcatagatgcagtaatgtggggaactaagcaggttttgaccaacatttcgcaaggtatcgattatgagatagtagttccttctgaaagccaactaacacttagtgatagagttctaaatctagttgctcgaaaattatcactactggcaatcatctgggccaattataactatcctccaaaggttaaaggtatgtcacctgaggacaaatgtcaggctttaactacacatctaatccaaactgtcgaatatgttgagcacattcagattgagaagacaaacatcaggaggatgattattgaaccaaaattaactgcctaccctagtaatttgttttatctatctcgaaagttgcttaatgctattcgagattctgaagaaggacaatttctgattgcatcctattataacagttttggatttctggaaccaatactaatggaatctaaaatattcaatctaaattcatccgaatcagcatctcttacagaatttgatttcatcctcaacttggaattgtctgaaaccagtcttgagaaatactctctcccaagtttgttgatgacggctgagaatatggataacccatttcctcaaccaccccttcatcatgttctcagaccactaggattatcatccacttcatggtataaaacaatcagtgttttaaattatattagccatatgaaaatatctgacggtgcccatctatacttggcagagggaagcggggcctctatgtcacttatagagactttcttgcccggtgaaacaatatggtacaacagcctattcaatagtggtgaaaatcctccccaacgcaattttgctcctttgcccacccagtttattgaaagtgtcccttacagattgattcaagcaggtatagcagcaggaagtggtgtagtgcaaagtttctatccactctggaacggtaacagcgatatcactgacttgagcacgaaaaccagtgtcgaatacattattcacaaggtaggagctgatacatgtgcattggtccatgtggatttggagggtgtgcccggctcaatgaacagcatgttggagnnnnnnnnnnnnnnnnnnnnnnnnnnnnnnnnnnnnnnnnnnnnnnnnnnnnnnnnnnnnnnnnnnnnnnnnnnnnnnnnnnnnnnnnnnnnnnnnnnnnnnnnnnnnnnnnnnnnnnnnnnnnnnnnnnnnnnnnnnnnnnnnnnnnnnnnnnnnnnnnnnnnnnnnnnnnnnnnnnnnnnnnnnnnnnnnnnnnnnnnnnnnnnnnnnnnnnnnnnnnnnnnnnnnnnnnnnnnnnnnnnnnnnnnnnnnnnnnnnnnnnnnnnnnnnnnnnnnnnnnnnnnnnnnnnnnnnnnnnnnnnnnnnnnnnnnnnnnnnnnnnnnnnnnnnnnnnnnnnnnnnnnnnnnnnnnnnnnnnnnnnnnnnnnnnnnnnnnnnnnnnnnnnnnnnnnnnnnnnnnnnnnnnnnnnnnnnnnnnnnnnnnnnnnnnnnnnnnnnnnnnnnnnnnnnnnnnnnnnnnnnnnnnnnnnnnnnnnnnnnnnnnnnnnnnnnnnnnnnnnnnnnnnnnnnnnnnnnnnnnnnnnnnnnnnnnnnnnnnnnnnnnnnnnnnnnnnnnnnnnnnnnnnnnnnnnnnnnnnnnnnnnnnnnnnnnnnnnnnnnnnnnnnnnnnnnnnnnnnnnnnnnnnnnnnnnnnnnnnnnnnnnnnnnnnnnnnnnnnnnnnnnnnnnnnnnnnnnnnnnnnnnnnnnnnnnnnnnnnnnnnnnnnnnnnnnnnnnnnnnnnnnnnnnnnnnnnnnnnnnnnnnnnnnnnnnnnnnnnnnnnnnnnnnnnnnnnnnnnnnnnnnnnnnnnnnnnnnnnnnnnnnnnnnnnnnnnnnnnnnnnnnnnnnnnnnnnnnnnnnnnnnnnnnnnnnnnnnnnnnnnnnnnnnnnnnnnnnnnnnnnnnnnnnnnnnnnnnnnnnnnnnnnnnnnnnnnnnnnnnnnnnnnnnnnnnnnnnnnnnnnnnnnnnnnnnnnnnnnnnnnnnnnnnnnnnnnnnnnnnnnnnnnnnnnnnnnnnnnnnnnnnnnnnnnnnnnnnnnnnnnnnnnnnnnnnnnnnnnnnnnnnnnnnnnnnnnnnnnnnnnnnnnnnnnnnnnnnnnnnnnnnnnnnnnnnnnnnnnnnnnnnnnnnnnnnnnnnnnnnnnnnnnn"/>
                        <sequence id="seq_Washington.USA/2017065/1.17/2/G|2017.008|2017-01-04|north_america|usa|washington|23|unvaccinated|Marshallese" spec="Sequence" taxon="Washington.USA/2017065/1.17/2/G|2017.008|2017-01-04|north_america|usa|washington|23|unvaccinated|Marshallese" totalcount="4" value="-tagtgtaagaaacagtaagcccggaagtggtgttttgcgatttcgaggccgggctcgatcctcacctttcattgtcaataggggacactttgacgctaccttgaaaatgtcgtccgtgctcaaagcatttgagcgattcactatagaacaggaacttcaagacaggggtgaggagggttcaattccgccggagactttaaagtcagcagtcaaagtcttcgttattaacacacccaatcccaccacacgctaccagatgctaaacttttgcctaagaataatttgcagtcaaaatgctagggcatctcacagggtaggtgcattgataacattattctcacttccctcggcaggtatgcaaaatcatattagactagcagatagatcacccgaagcccagatagaacgctgtgagattgatggctttgagcctggcacatataggctgattccgaatgcacgcgccaatcttactgccaatgaaattgctgcctatgctttgcttgcagatgacctccctccaaccataaataatggaactccttatgtacatgcagatgttgaagggcagccatgtgatgaaattgaacaattcctggatcgatgctacagtgtactaatccaggcttgggtgatggtctgtaaatgtatgacagcttacgaccaacctgctggatctgctgatcggcgatttgcgaaataccagcagcaaggtcgcctggaagcaagatacatgctgcagccagaagctcaaaggttgattcaaactgccatcaggaaaagtcttgttgttagacagtatcttacctttgaactccaactggcaagacggcaggggttgctatcaaacagatactatgcaatggtgggtgacattggaaagtacattgagaattcaggccttactgccttctttctcaccctcaaatatgcactaggcaccaaatggagtcctctgtcattggccgcattcaccggtgaactcactaagctccgatccttgatgatgttatatcgagatctcggagaacaagccagataccttgctctgttggaggctccccaaataatggactttgctcccgggggctacccattgatattcagttatgctatgggagtcggtacagtcctagat-gtccaaatgcgaaattacacttatgcacgacctttcctaaatggttactatttccagattggggttgagaccgcacgacggcaacaaggcactgttgacaacagagtagcagatgatctaggcctgactcctgaacaaagaactgaggtcactcagcttgttgacaggcttgcaagaggcagaggtgcgggaataccaggtgggccggtgaatccctttgttcctccagttcaacaacaacaacctgctgccgtatatgaggacattcctgcattggaggaatcagatgacgatggtgatgaagatggaggtgcaggattccaaaatggagcacaagcaccagctgtaagacagggaggtcaaaatgactttagagcacagccgttacaggatccaattcaagcacaactcttcatgccattatatcctcaagtcagcaacatcccaaatcatcagaatcatcagattaatcgcatcggggggatggaacaccaagatttattacgatacaacgagaatggcgattctcagcaggatgcaaggggcgaacacggaaataccttcccaaacaatcccaatcaaaacgcacagtcacaagtgggtgactgggatgagtagatcaccgacatgaccaaactacccccaactgcaacaaacccagaacaatccagccacagccaaccgctcaaatccactacattccattcatatttagtctttaagaaaaaattaggcccggaaagaattagttctacgagcatcgacacgattatcttgatcgtgtttctttccgggcaagccatggatcaatttataaaacaagatgaaactggtgatttaattgagacaggaatgaatgttgcaaatcacttcctatctgcccccattcagggaaccaacttgttgagcaaggccacaatcatccccggtgttgcaccagtactcattggcaatccagagcaaaagaacattcagtaccccactgcatcacatcagggatccaagtcaaagggaagaagctcaggggccaagcccatcatagtctcatcttccgaagtaggcactggagggactcagattcctgagccccttttcgcacaaaccggacaaggtggcactgtcaccaccgtttatcaagatccaactatccaaccaacaggttcataccgaagtgtggaattggctaagataggaaaagaga-gaatgattaatcggtttgttgaaaaacccaggacctcaacgccggtaacagaatttaagaggggggccgggagcggctgctcaaggccagacaatccaagaggagggcatagacgggaatggagcctcagctgggtccaaggagaggtccgggtctttgagtggtgcaaccccatatgctcacctatcactgccgcagcaagattccactcctgcaaatgtgggaattgcccagcaaagtgcgatcagtgcgaacgagattatggacctccttagagggatggatgctcgcctgcaacatcttgaacaaaaggtggacaaggtgcttgcacagggcagcatggtgacccaaataaagaatgaattatcaacagtaaagacaacactagctacaattgaaggaatgatggcgacagtaaagatcatggatccgggaaacccgacaggggtcccagttgatgagcttagaagaagttttagtgatcatgtaacaattgttagtggaccaggagatgtgtcattcagctccagtgaagaacccacactgtatttggatgaactagcgaggcctatccccaagcctcgtcctgcaaagcagccaaaaccccaacccgtaaaggatttagcaggacggaaggtgatgataaccaaaatgatcactgactgtgtggccaatcctcaaatgaagcaggcgttcgagcaacgattggcaaaggccagcaccgaggatgccctgaatgatatcaagcgagacatcatacgaagcgccatatgaacctaccaagaacaccagactcacgggaaaatccatgaactgatagccgcaatgattccctattaaataaaaaataagcacgaacacaagtctaacccagccacagcagcaatggccggatcacagatcaaaattcctcttccgaagccccccgactcagattctcaaagactaaatgcattccctgtaatcatggctcaagaaggcaaagggcgactcctcagacagatcagacttaggaaaatattatcaggggatccgtctgatcagcaaattacatttgtgaatacatatggattcatccgtgctactccagaaacatcagagttcatctctgaatcatcacaacaaaaggtaactcctgtagtgacggcgtgcatgttatccttcggtgctggaccagtactagaagacccacaacatatgctgaaagctcttgatcagacagatatcagggttcggaagacagcaagtgataaagagcagatcttatttgagatcaaccgcattcccaatctattcaggcatcatcaaatatctgcggaccatctgattcaggccagctccgataaatatgtcaagtcaccagctaagttgattgcaggagtaaattacatttactgtgtcacatttttatccgtgacagtttgttctgcctcactcaagtttcgagttgcgcgcccattgcttgctgcacgatctagattagtgagagcagttcagatggaagttttgcttcgggtaacctgcaaaaaagactctcaaatggcaaagagcatgctaaatgaccctgatggagaaggttgcattgcatccgtgtggttccacctgtgtaatctgtgcaaaggcaggaacaaacttagaagttacgatgaaaattattttgcatctaagtgccgtaagatgaatttgacagtcagcataggggacatgtggggaccaaccattctagtccatgcaggcggtcacattccgacaactgcaaaacctttcttcaactcaagaggctgggtctgtcaccccatccatcaatcatcaccatcgttggcgaagaccctatggtcatctgggtgtgaaatcaaggctgccagtgctatcctccagggctcagactatgcatcactcgcaaaaactgatgacataatatattcaaagataaaggtcgacaaggatgcagccaactacaagggagtatcctggagtccatttaggaagtctgcctcaatgagcaacctatgataattctctctattttcaatgatgccttcaggaggatcaacaatcagtccaattttaccggtgataacttgattgaaattatagaaaaaataagcctagaaagatatcccacctctcgactttcccactttgaaaatagaattgatcagtaatcatgaaggtttctttagttacttgcttgggctttgcagtcttttcattttccatatgtgtgaatatcaatatcttgcagcaaattggatatatcaagcaacaagtcaggcaactgagctattactcacaaagttcaagctcctacatagtggtcaagcttttaccgaatatccaacccactgataacagctgtgaattcaagagtgtaactcaatacaataagaccttgagtaatttgcttcttccaattgcagaaaacataaataatattgcatcgccctcacctggatcaagacgtcataaaaggtttgctggcattgccattggcattgctgcactcggtgttgcaaccgcagcacaagtaaccgccgctgtctcattagttcaagcacagacaaatgcacgcgcaatagcggcgatgaaaaattcaatacaggcaactaatcgagcagtcttcgaagtgaaagaaggcacccaacagttagctatagcggtacaagcaatacagaaccacatcaatactattatgaacacccaattgaacaatatgtcctgtcagattcttgataaccagcttgcaacctccctgggattatacctaacagaattaacaacagtgttccagccacaattaattaatccggcattgtcaccgattagcatacaagccttgaggtctttgcttggaagtatgacacctgcagtggttcaagcaacattatctacttcaatttctgctgctgaaatactaagtgccggtctaatggagggtcagattgtttctgttctgctggatgagatgcagatgatagttaagataaatattccaaccattgtcacacaatcaaatgcattggtgattgacttctactcaatttcgagctttattaatagtcaggaatccataattcaattaccagacaggatcttggagatcgggaatgaacaatggagctatccagcaaaaaattgtaagttgacaagacacaacatattctgccaatacaatgaggcagagaggctgagcttagaatcaaaactatgccttgcaggcaatataagtgcctgtgtgttctcacccatagcagggagttatatgaggcgatttgtagcactggatggaacaattgttgcaaactgtcgaagtctaacgtgtctatgcaagagtccatcttatcctatataccaacctgaccatcatgcagtcacgaccattgatctaaccgcatgtcagacgttgtccctagacggattggatttcagcattgtctctctaagcaacatcacttacgctgagaaccttaccatttcattgtctcagacaatcaatactcaacccattgacatatcaactgaactgatcaaggtcaatgcatccctccaaaatgccgttaagtacataaaggagagcaaccatcaactccaatctgtgagtataaattctaaaatcggagctataatcatagcagccttagctttgagcatcctgtcaatgatcatttcactgttgttttgctgctgggcttacattgcaactaaagagatcagaagaatcaacttcaaaacaaatcatatcaacacaatatcaagtagtgtcgatgatctcatcaggtactaatcctaacatggtgattcattctgtatttagaaaatatttagaaaaaaactaaattaagaatgaatctcatggggtcgtaacgtctcgtgaccctgccgttgcactatgccggcgatccaacccccattatacctcacatttctattgctaattcttctttatctgatcataactttgtatgt--ctggattatattaactgttacttataagactgcggtgcgacatgcagcactgtaccagagatccttctttcactggagtttcgatcactcactctaagaagatccccagttaggacaagtcccgatccatcatgcaagaacaatctgcatttgaataatgccgttcaatcatgagacataaagaaaaaaccaggccagaacaaacttagggtcataatacaacacaaaaccttagcttctatctcaattgtgctccgaccgctcgaaagatggagccctcgaaattcttcacaatatcggacagtgccacctttgcacctgggcctgttagcaatgcggctaacaagaagacattccgaacctgcttccgaatactggcactatctgtacaagctgtcacccttatattagttattgtcactttaggtgagcttgtaaggatgatcaatgatcaaggcttgagcaatcagttgtcttcaattacagacaagataagagagtcagctactatgattgcatctgctgtgggagtaatgaatcaagttattcatggagtaacggtatccttacccctacaaattgagggaaaccaaaatcaattgttagccacacttgccacaatctgcaccagccaaaaacaagtctcaaactgctctacaaacatccccttagtcaatgacctcaggtttataaatgggatcaataaattcatcattgaagattacgcaactcatgatttctctatcggccatccactcaatatgcccagctttatcccaactgcaacttcacccaatggttgcacaagaattccatccttttctttaggtaagacacactggtgctacacacataatgtaattaatgccaactgcaaggaccatacttcgtctaaccaatatgtgtccatggggattctcgttcagaccgcgtcaggttatcctatgttcaaaaccttaaaaatccaatatctcagtgatggcctgaatcggaaaagctgctcaattgcaacagtccctgatgggtgcgcgatgtactgttatgtctccactcaacttgaaaccgacgactatgcggggtccagtccacccacccaaaaacttatcctgttattctataatgacaccgtcacagaaaggacaatatctccatctggtcttgaagggaattgggctactttggtgccaggagtggggagtgggatatattttgagaataagttgatcttccctgcatatggtggtgtcttgcccaatagtacactcggggttaaatcagcaagagaatttttccggcctgttaatccatataatccatgttcaggaccacaacaagatttagaccagcgtgctttgaggtcatacttcccaagttatttctctaatcgaagaatacagagtgcatttcttgtctgtgcctggaatcagatcttagttacaaattgtgaactagttgtcccctcaagcaatcagacaatgatgggtgcagaaggaagagttttattgatcaataatcgactattatattatcagagaagtaccagctggtggccgtatgaactcctctacgagatatcattcacatttacaaactctggtccatcatctgtaaatatgtcctggatacctatatattcattcactcgtcctggttcaggcaattgcagtggtgaaaatgtgtgcccgactgcttgtgtgtcaggggtttatcttgatccctggccattaactccatatagccaccaatcaggtattaacagaaatttctattttacaggtgctctattaaattcaagtacaactagagtaaatcctaccctttatgtctctgctcttaataatcttaaagtattagccccatatggtactcaaggactgtttgcctcgtacaccacaaccacctgctttcaagataccggtgatgctagtgtgtattgtgtttatattatggaactagcatcaaatattgttggagaattccaaattctacctgtgctaactagattgactatcacttgaatcatagtgaatgcagcgggaagccctattggcgtgtctcaatttttatcgattattaagaaaaaacaggccagaatggcgggcctaaatgagatactcctacctgaagtacatttaaactcacccatcgttagatataagcttttctactatatattacatggccagttaccaaatgatttggagccagatgacttgggcccactagcaaatcagaattggaaggcaattcgagccgaagaatcccaggttcatgcacgtttaaaacagatcagagtagaactcatcgcaaggattcctagtctccggtggacccgctctcaaagagagattgctatactcatttggccaagaatacttccaatcctccaagcatatgatcttcggcaaagtatgcaattgcccacagtatgggagaaattgactcaatccacagttaatcttataagtgatggtctagaacgagttgtattacacatcagcaatcaactgacaggcaagccaaacttgtttaccagatctcgaacaggacaagacactaaggactactcaattccatccactagagagctatctcaaatatggtttaacaatgagtggagtggacctgtaaagacctggcttatgattaaatatagaatgaggcaactaatcacaaaccaaaagacaggtgagttaacagatttagtaaccattgtggatactaggtccactctatgcattattaccccagaattagttgctttatactctaatgggcacaaagcattaacgtacctcacctttgaaatggtactaatggtcactgatatgttggaaggacgactgaatgtttcttctttgtgcacagctagtcattatctgtccccactaaagaaaagaatcgaaattctcctaacattagttgatgaccttgctctactcatgggggacaaagtatacggtgttgtctcttcacttgagagttttgtttacgcccaattacagtatggtgatcctgttgtagacattaagggtacattctatggatttatatgtaatgagattctcgatctgctgactgaggacaacatctttactgaggaggaggcaaacaaggttctcctggacttgacttcacagtttgacaatctatcccctgatttaactgctgaactcctctgcattatgagactttggggccaccccacattaaccgccagccaagcagcatccaaggtccgagagtccatgtgcgctcccaaggtgttagatttccaaacaataatgaagaccctggctttctttcacgcaatccttattaacggttataggaggagccataatggaatctggcctcctactactcttcatggcaatgcccccaaaagcctcattgagatgcggcatgataattcagaacttaagtatgagtatgtcctcaagaattggaaaagtatatctatgttaagaatacacaaatgctttgatgcatcacctgatgaagatctcagcatattcatgaaggataaggcaataagctgtccaaagcaagactggatgggagtatttaggaggagcctcataaaacagcgatatcgagatgcgaatcgacctctaccacaaccattcaaccgacggctactgttgaattttctagaggatgacagattcgatcccattaaagagcttgagtatgtcaccagtggagaatatcttagggacccagaattttgtgcatcttactctctcaaagagaaggagataaaggctacaggtcgaatatttgcaaaaatgacaaagagaatgagatcgtgccaagtaattgcggaatcattattggccaatcatgcaggtaaattaatgagagaaaatggagttgttttagaccagttaaaattgacaaaatctttgttaacgatgaaccaaattggtattatatcagagcacagccgaagatccactgctgacaacatgactttggcacactccggttcaaataagcacagaattaataatagtcaattcaagaagaataaagacaataaacatgagatgcctgatgatggttttgagatagcagcctgctttctaacaactgacctcacaaaatactgcttaaattggaggtaccaagtcatcatcccctttgctcgtacattgaattcaatgtatggtatacctcacctgttcgaatggatacatttaaggctaatgcgaagcactctctatgtcggtgatcccttcaatcctccatcagatcctacccaacttgaccttgatacagctctcaatgatgatatatttatagtttctcctcgaggaggaatcgagggtttatgtcaaaaattatggactatgatttccatctcaacaatcatattatctgcaactgaggcaaacactagagttatgagcatggtccagggtgacaaccaggcgattgcaatcaccactagagtagtacgctcgctcagtcattccgagaagaaggagcaagcttataaagcaagtaaattattctttgaaaggcttagagccaacaatcatggaattggacaccacttgaaagaacaagaaactatcctcagttctgatttcttcatatacagtaagagagtgttttacaaaggtcggattttgactcaagcattaaagaacgtgagcaagatgtgcttaacagccgatatactaggggactgttcacaagcatcatgctccaatttagctactactgtaatgcgcctgactgagaatggggttgagaaagatttgtgttactttctgaatgcattcatgacaatcagacagttatgttatgatctagtatttccccaaactaaatctcttagtcaggacatcactaatgcttatcttaaccatccaatacttatctcaagattgtgtctattaccatctcaattggggggcctaaactttctctcatgtagtcgcctgttcaatagaaacatcggagacccattagtgtctgcaattgctgatgtgaaacgattaattaaagctggctgtctagatatctgggtcctgtataacatccttggaaggaggcctggaaaaggtaagtggagcactctggcagctgatccttatactctaaacatagattatttagttccttcaacaacttttttaaagaagcatgcccaatatacattgatggaacggagtgttaatcccatgctccgtggagtattcagtgaaaatgcagctgaggaagaagaggaactcgcacagtatctattagatcgtgaggtagtcatgcccagggttgcacatgtaatacttgcccagtctagttgcggtagaagaaaacagattcaaggttacttggattccactagaactattatcaggtattcactggaggtgagaccattgtcagcaaagaagctaaatacagtaatagaatacaacttattgtatctatcttacaatttggagattattgaaaaacccaatatagtccaaccctttttgaatgcaatcaatgttgatacttgtagcatcgatatagccaggtcccttagaaaactatcctgggcaactttacttaatggacgtcccatcgagggattagaaacacctgatcccattgaattggtacatgggtgtttgataattgggtcagatgaatgtgagcattgcagtagtggtgatgataaattcacctggtttttcctacccaaggggataaggctagataatgatccggcatccaacccacccatcagagtaccttacatcggatctaaaacagatgagcggagggttgcgtcaatggcttacatcaaaggagcatctgtatcactgaaatcagcactcaggttagcgggagtatatatttgggctttcggagatacagaagaatcatggcaggacgcctatgagttagcttccactcgtgttaatctcacactagagcaattgcaatctctcactcctttaccaacatctgctaacctagtacacagattagatgatggcaccactcaattaaaatttaccccggcaagttcctatgcattctctagcttcgttcatatatctaacgactgtcaagttctggagatcgatgatcaggttacagattctaacctgatttaccaacaagttatgattactggccttgctttaattgagacatggaacaatcctccaatcaacttctctgtctatgagactacactacacttgcacacaggctcatcttgctgtataagacctgtcgaatcttgtgtagtaaatcctcctttgcttcctgtacccttcattaatgttcctcaaatgaataaatttgtatatgaccctgaaccactcagtttgctagaaatggaaaaaattgaggatattgcttatcagaccagaatcggtggtttagatcaaatcccacttctggaaaaaatacccttactagctcacctcaccgccaagcagatggtaaacagcatcactgggcttgatgaagcaacatctatagtgaatgatgctgtagttcaagcagactacactagcaattggattagtgaatgctgctacacttacattgattctgtgtttgtttactctggctgggcattattattggagctttcgtatcaaatgtactacttaagaattcaaggcatccaaggaattctagactatgtgtatatgaccttgaggaggataccaggaatggctataacaggtatctcatccacgattagtcaccctcgtatactcagaagatgcatcaatttggatgtaatagccccaatcaattctccacacatagcttcactggattacacaaaattgagcatagatgcagtaatgtggggaactaagcaggttttgaccaacatttcgcaaggtatcgattatgagatagtagttccttctgaaagccaactaacacttagtgatagagttctaaatctagttgctcgaaaattatcactactggcaatcatctgggccaattataactatcctccaaaggttaaaggtatgtcacctgaggacaaatgtcaggctttaactacacatctaatccaaactgtcgaatatgttgagcacattcagattgagaagacaaacatcaggaggatgattattgaaccaaaattaactgcctaccctagtaatttgttttatctatctcgaaagttgcttaatgctattcgagattctgaagaaggacaatttctgattgcatcctattataacagttttggatttctggaaccaatactaatggaatctaaaatattcaatctaaattcatccgaatcagcatctcttacagaatttgatttcatcctcaacttggaattgtctgaaaccagtcttgagaaatactctctcccaagtttgttgatgacggctgagaatatggataacccatttcctcaaccaccccttcatcatgttctcagaccactaggattatcatccacttcatggtataaaacaatcagtgttttaaattatattagccatatgaaaatatctgacggtgcccatctatacttggcagagggaagcggggcctctatgtcacttatagagactttcttgcccggtgaaacaatatggtacaacagcctattcaatagtggtgaaaatcctccccaacgcaattttgctcctttgcccacccagtttattgaaagtgtcccttacagattgattcaagcaggtatagcagcaggaagtggtgtagtgcaaagtttctatccactctggaacggtaacagcgatatcactgacttgagcacgaaaaccagtgtcgaatacattattcacaaggtaggagctgatacatgtgcattggtccatgtggatttggagggtgtgcccggctcaatgaacagcatgttggagnnnnnnnnnnnnnnnnnnnnnnnnnnnnnnnnnnnnnnnnnnnnnnnnnnnnnnnnnnnnnnnnnnnnnnnnnnnnnnnnnnnnnnnnnnnnnnnnnnnnnnnnnnnnnnnnnnnnnnnnnnnnnnnnnnnnnnnnnnnnnnnnnnnnnnnnnnnnnnnnnnnnnnnnnnnnnnnnnnnnnnnnnnnnnnnnnnnnnnnnnnnnnnnnnnnnnnnnnnnnnnnnnnnnnnnnnnnnnnnnnnnnnnnnnnnnnnnnnnnnnnnnnnnnnnnnnnnnnnnnnnnnnnnnnnnnnnnnnnnnnnnnnnnnnnnnnnnnnnnnnnnnnnnnnnnnnnnnnnnnnnnnnnnnnnnnnnnnnnnnnnnnnnnnnnnnnnnnnnnnnnnnnnnnnnnnnnnnnnnnnnnnnnnnnnnnnnnnnnnnnnnnnnnnnnnnnnnnnnnnnnnnnnnnnnnnnnnnnnnnnnnnnnnnnnnnnnnnnnnnnnnnnnnnnnnnnnnnnnnnnnnnnnnnnnnnnnnnnnnnnnnnnnnnnnnnnnnnnnnnnnnnnnnnnnnnnnnnnnnnnnnnnnnnnnnnnnnnnnnnnnnnnnnnnnnnnnnnnnnnnnnnnnnnnnnnnnnnnnnnnnnnnnnnnnnnnnnnnnnnnnnnnnnnnnnnnnnnnnnnnnnnnnnnnnnnnnnnnnnnnnnnnnnnnnnnnnnnnnnnnnnnnnnnnnnnnnnnnnnnnnnnnnnnnnnnnnnnnnnnnnnnnnnnnnnnnnnnnnnnnnnnnnnnnnnnnnnnnnnnnnnnnnnnnnnnnnnnnnnnnnnnnnnnnnnnnnnnnnnnnnnnnnnnnnnnnnnnnnnnnnnnnnnnnnnnnnnnnnnnnnnnnnnnnnnnnnnnnnnnnnnnnnnnnnnnnnnnnnnnnnnnnnnnnnnnnnnnnnnnnnnnnnnnnnnnnnnnnnnnnnnnnnnnnnnnnnnnnnnnnnnnnnnnnnnnnnnnnnnnnnnnnnnnnnnnnnnnnnnnnnnnnnnnnnnnnnnnnnnnnnnnnnnnnnnnnnnnnnnnnnnnnnnnnnnnnnnnnnnnnnnnnnnnnnnnnnnnnnnnnnnnnnnnnnnnnnnnnnnnnnnnnnnnnnnnnnnnnnnnnnnnnnn"/>
                        <sequence id="seq_Washington.USA/2017067/1.17/3/G|2017.014|2017-01-06|north_america|usa|washington|13|vaccinated|Marshallese" spec="Sequence" taxon="Washington.USA/2017067/1.17/3/G|2017.014|2017-01-06|north_america|usa|washington|13|vaccinated|Marshallese" totalcount="4" value="-nnnnnnnnnnnnnnnnnnnnnnnnnnnnnnnnnnnnnnnnnnnnnnnnnnnnnnnnnnnnnnnnnnnnnnnnnnnnnnnnnnnnnnnctttgacgctaccttgaaaatgtcgtccgtgctcaaagcatttgagcgattcactatagaacaggaacttcaagacaggggtgaggagggttcaattccgccggagactttaaagtcagcagtcaaagtcttcgttattaacacacccaatcccaccacacgctaccagatgctaaacttttgcctaagaataatttgcagtcaaaatgctagggcatctcacagggtaggtgcattgataacattattctcacttccctcggcaggtatgcaaaatcatattagactagcagatagatcacccgaagcccagatagaacgctgtgagattgatggctttgagcctggcacatataggctgattccgaatgcacgcgccaatcttactgccaatgaaattgctgcctatgctttgcttgcagatgacctccctccaaccataaataatggaactccttatgtacatgcagatgttgaagggcagccatgtgatgaaattgaacaattcctggatcgatgctacagtgtactaatccaggcttgggtgatggtctgtaaatgtatgacagcttacgaccaacctgctggatctgctgatcggcgatttgcgaaataccagcagcaaggtcgcctggaagcaagatacatgctgcagccagaagctcaaaggttgattcaaactgccatcaggaaaagtcttgttgttagacagtatcttacctttgaactccaactggcaagacggcaggggttgctatcaaacagatactatgcaatggtgggtgacattggaaagtacattgagaattcaggccttactgccttctttctcaccctcaaatatgcactaggcaccaaatggagtcctctgtcattggccgcattcaccggtgaactcactaagctccgatccttgatgatgttatatcgagatctcggagaacaagccagataccttgctctgttggaggctccccaaataatggactttgctcccgggggctacccattgatattcagttatgctatgggagtcggtacagtcctagat-gtccaaatgcgaaattacacttatgcacgacctttcctaaatggttactatttccagattggggttgagaccgcacgacggcaacaaggcactgttgacaacagagtagcagatgatctaggcctgactcctgaacaaagaactgaggtcactcagcttgttgacaggcttgcaagaggcagaggtgcgggaataccaggtgggccggtgaatccctttgttcctccagttcaacaacaacaacctgctgccgtatatgaggacattcctgcattggaggaatcagatgacgatggtgatgaagatggaggtgcaggattccaaaatggagcacaagcaccagctgtaagacagggaggtcaaaatgactttagagcacagccgttacaggatccaattcaagcacaactcttcatgccattatatcctcaagtcagcaacatcccaaatcatcagaatcatcagattaatcgcatcggggggatggaacaccaagatttattacgatacaacgagaatggcgattctcagcaggatgcaaggggcgaacacggaaataccttcccaaacaatcccaatcaaaacgcacagtcacaagtgggtgactgggatgagtagatcaccgacatgaccaaactacccccaactgcaacaaacccagaacaatccagccacagccaaccgctcaaatccactacattccattcatatttagtctttaagaaaaaattaggcccggaaagaattagttctacgagcatcgacacgattatcttgatcgtgtttctttccgggcaagccatggatcaatttataaaacaagatgaaactggtgatttaattgagacaggaatgaatgttgcaaatcacttcctatctgcccccattcagggaaccaacttgttgagcaaggccacaatcatccccggtgttgcaccagtactcattggcaatccagagcaaaagaacattcagtaccccactgcatcacatcagggatccaagtcaaagggaagaagctcaggggccaagcccatcatagtctcatcttccgaagtaggcactggagggactcagattcctgagccccttttcgcacaaaccggacaaggtggcactgtcaccaccgtttatcaagatccaactatccaaccaacaggttcataccgaagtgtggaattggctaagataggaaaagaga-gaatgattaatcggtttgttgaaaaacccaggacctcaacgccggtaacagaatttaagaggggggccgggagcggctgctcaaggccagacaatccaagaggagggcatagacgggaatggagcctcagctgggtccaaggagaggtccgggtctttgagtggtgcaaccccatatgctcacctatcactgccgcagcaagattccactcctgcaaatgtgggaattgcccagcaaagtgcgatcagtgcgaacgagattatggacctccttagagggatggatgctcgcctgcaacatcttgaacaaaaggtagacaaggtgcttgcacagggcagcatggtgacccaaataaagaatgaattatcaacagtaaagacaacactagctacaattgaaggaatgatggcgacagtaaagatcatggatccgggaaacccgacaggggtcccagttgatgagcttagaagaagttttagtgatcatgtaacaattgttagtggaccaggagatgtgtcattcagctccagtgaagaacccacactgtatttggatgaactagcgaggcctatccccaagcctcgtcctgcaaagcagccaaaaccccaacccgtaaaggatttagcaggacggaaggtgatgataaccaaaatgatcactgactgtgtggccaatcctcaaatgaagcaggcgttcgagcaacgattggcaaaggccagcaccgaggatgccctgaatgatatcaagcgagacatcatacgaagcgccatatgaacctaccaagaacaccagactcacgggaaaatccatgaactgatagccgcaatgattccctattaaataaaaaataagcacgaacacaagtctaacccagccacagcagcaatggccggatcacagatcaaaattcctcttccgaagccccccgactcagattctcaaagactaaatgcattccctgtaatcatggctcaagaaggcaaagggcgactcctcagacagatcagacttaggaaaatattatcaggggatccgtctgatcagcaaattacatttgtgaatacatatggattcatccgtgctactccagaaacatcagagttcatctctgaatcatcacaacaaaaggtaactcctgtagtgacggcgtgcatgttatccttcggtgctggaccagtactagaagacccacaacatatgctgaaagctcttgatcagacagatatcagggttcggaagacagcaagtgataaagagcagatcttatttgagatcaaccgcattcccaatctattcaggcatcatcaaatatctgcggaccatctgattcaggccagctccgataaatatgtcaagtcaccagctaagttgattgcaggagtaaattacatttactgtgtcacatttttatccgtgacagtttgttctgcctcactcaagtttcgagttgcgcgcccattgcttgctgcacgatctagattagtgagagcagttcagatggaagttttgcttcgggtaacctgcaaaaaagactctcaaatggcaaagagcatgctaaatgaccctgatggagaaggttgcattgcatccgtgtggttccacctgtgtaatctgtgcaaaggcaggaacaaacttagaagttacgatgaaaattattttgcatctaagtgccgtaagatgaatttgacagtcagcataggggacatgtggggaccaaccattctagtccatgcaggcggtcacattccgacaactgcaaaacctttcttcaactcaagaggctgggtctgtcaccccatccatcaatcatcaccatcgttggcgaagaccctatggtcatctgggtgtgaaatcaaggctgccagtgctatcctccagggctcagactatgcatcactcgcaaaaactgatgacataatatattcaaagataaaggtcgacaaggatgcagccaactacaagggagtatcctggagtccatttaggaagtctgcctcaatgagcaacctatgataattctctctattttcaatgatgccttcaggaggatcaacaatcagtccaattttaccggtgataacttgattgaaattatagaaaaaataagcctagaaagatatcccacctctcgactttcccactttgaaaatagaattgatcagtaatcatgaaggtttctttagttacttgcttgggctttgcagtcttttcattttccatatgtgtgaatatcaatatcttgcagcaaattggatatatcaagcaacaagtcaggcaactgagctattactcacaaagttcaagctcctacatagtggtcaagcttttaccgaatatccaacccactgataacagctgtgaattcaagagtgtaactcaatacaataagaccttgagtaatttgcttcttccaattgcagaaaacataaataatattgcatcgccctcacctggatcaagacgtcataaaaggtttgctggcattgccattggcattgctgcactcggtgttgcaaccgcagcacaagtaaccgccgctgtctcattagttcaagcacagacaaatgcacgcgcaatagcggcgatgaaaaattcaatacaggcaactaatcgagcagtcttcgaagtgaaagaaggcacccaacagttagctatagcggtacaagcaatacagaaccacatcaatactattatgaacacccaattgaacaatatgtcctgtcagattcttgataaccagcttgcaacctccctgggattatacctaacagaattaacaacagtgttccagccacaattaattaatccggcattgtcaccgattagcatacaagccttgaggtctttgcttggaagtatgacacctgcagtggttcaagcaacattatctacttcaatttctgctgctgaaatactaagtgccggtctaatggagggtcagattgtttctgttctgctggatgagatgcagatgatagttaagataaatattccaaccattgtcacacaatcaaatgcattggtgattgacttctactcaatttcgagctttattaatagtcaggaatccataattcaattaccagacaggatcttggagatcgggaatgaacaatggagctatccagcaaaaaattgtaagttgacaagacacaacatattctgccaatacaatgaggcagagaggctgagcttagaatcaaaactatgccttgcaggcaatataagtgcctgtgtgttctcacccatagcagggagttatatgaggcgatttgtagcactggatggaacaattgttgcaaactgtcgaagtctaacgtgtctatgcaagagtccatcttatcctatataccaacctgaccatcatgcagtcacgaccattgatctaaccgcatgtcagacgttgtccctagacggattggatttcagcattgtctctctaagcaacatcacttacgctgagaaccttaccatttcattgtctcagacaatcaatactcaacccattgacatatcaactgaactgatcaaggtcaatgcatccctccaaaatgccgttaagtacataaaggagagcaaccatcaactccaatctgtgagtataaattctaaaatcggagctataatcatagcagccttagctttgagcatcctgtcaatgatcatttcactgttgttttgctgctgggcttacattgcaactaaagagatcagaagaatcaacttcaaaacaaatcatatcaacacaatatcaagtagtgtcgatgatctcatcaggtactaatcctaacatggtgattcattctgtatttagaaaatatttagaaaaaaactaaattaagaatgaatctcatggggtcgtaacgtctcgtgaccctgccgttgcactatgccggcgatccaacccccattatacctcacatttctattgctaattcttctttatctgatcataactttgtatgt--ctggattatattaactgttacttataagactgcggtgcgacatgcagcactgtaccagagatccttctttcactggagtttcgatcactcactctaagaagatccccagttaggacaagtcccgatccatcatgcaagaacaatctgcatttgaataatgccgttcaatcatgagacataaagaaaaaaccaggccagaacaaacttagggtcataatacaacacaaaaccttagcttctatctcaattgtgctccgaccgctcgaaagatggagccctcgaaattcttcacaatatcggacagtgccacctttgcacctgggcctgttagcaatgcggctaacaagaagacattccgaacctgcttccgaatactggcactatctgtacaagctgtcacccttatattagttattgtcactttaggtgagcttgtaaggatgatcaatgatcaaggcttgagcaatcagttgtcttcaattacagacaagataagagagtcagctactatgattgcatctgctgtgggagtaatgaatcaagttattcatggagtaacggtatccttacccctacaaattgagggaaaccaaaatcaattgttagccacacttgccacaatctgcaccagccaaaaacaagtctcaaactgctctacaaacatccccttagtcaatgacctcaggtttataaatgggatcaataaattcatcattgaagattacgcaactcatgatttctctatcggccatccactcaatatgcccagctttatcccaactgcaacttcacccaatggttgcacaagaattccatccttttctttaggtaagacacactggtgctacacacataatgtaattaatgccaactgcaaggaccatacttcgtctaaccaatatgtgtccatggggattctcgttcagaccgcgtcaggttatcctatgttcaaaaccttaaaaatccaatatctcagtgatggcctgaatcggaaaagctgctcaattgcaacagtccctgatgggtgcgcgatgtactgttatgtctccactcaacttgaaaccgacgactatgcggggtccagtccacccacccaaaaacttaccctgttattctataatgacaccgtcacagaaaggacaatatctccatctggtcttgaagggaattgggctactttggtgccaggagtggggagtgggatatattttgagaataagttgatcttccctgcatatggtggtgtcttgcccaatagtacactcggggttaaatcagcaagagaatttttccggcctgttaatccatataatccatgttcaggaccacaacaagatttagaccagcgtgctttgaggtcatacttcccaagttatttctctaatcgaagaatacagagtgcatttcttgtctgtgcctggaatcagatcttagttacaaattgtgaactagttgtcccctcaagcaatcagacaatgatgggtgcagaaggaagagttttattgatcaataatcgactattatattatcagagaagtaccagctggtggccgtatgaactcctctacgagatatcattcacatttacaaactctggtccatcatctgtaaatatgtcctggatacctatatattcattcactcgtcctggttcaggcaattgcagtggtgaaaatgtgtgcccgactgcttgtgtgtcaggggtttatcttgatccctggccattaactccatatagccaccaatcaggtattaacagaaatttctattttacaggtgctctattaaattcaagtacaactagagtaaatcctaccctttatgtctctgctcttaataatcttaaagtattagccccatatggtactcaaggactgtttgcctcgtacaccacaaccacctgctttcaagataccggtgatgctagtgtgtattgtgtttatattatggaactagcatcaaatattgttggagaattccaaattctacctgtgctaactagattgactatcacttgaatcatagtgaatgcagcgggaagccctattggcgtgtctcaatttttatcgattattaagaaaaaacaggccagaatggcgggcctaaatgagatactcctacctgaagtacatttaaactcacccatcgttagatataagcttttctactatatattacatggccagttaccaaatgatttggagccagatgacttgggcccactagcaaatcagaattggaaggcaattcgagccgaagaatcccaggttcatgcacgtttaaaacagatcagagtagaactcatcgcaaggattcctagtctccggtggacccgctctcaaagagagattgctatactcatttggccaagaatacttccaatcctccaagcatatgatcttcggcaaagtatgcaattgcccacagtatgggagaaattgactcaatccacagttaatcttataagtgatggtctagaacgagttgtattacacatcagcaatcaactgacaggcaagccaaacttgtttaccagatctcgaacaggacaagacactaaggactactcaattccatccactagagagctatctcaaatatggtttaacaatgagtggagtggacctgtaaagacctggcttatgattaaatatagaatgaggcaactaatcacaaaccaaaagacaggtgagttaacagatttagtaaccattgtggatactaggtccactctatgcattattaccccagaattagttgctttatactctaatgggcacaaagcattaacgtacctcacctttgaaatggtactaatggtcactgatatgttggaaggacgactgaatgtttcttctttgtgcacagctagtcattatctgtccccactaaagaaaagaatcgaaattctcctaacattagttgatgaccttgctctactcatgggggacaaagtatacggtgttgtctcttcacttgagagttttgtttacgcccaattacagtatggtgatcctgttgtagacattaagggtacattctatggatttatatgtaatgagattctcgatctgctgactgaggacaacatctttactgaggaggaggcaaacaaggttctcctggacttgacttcacagtttgacaatctatcccctgatttaactgctgaactcctctgcattatgagactttggggccaccccacattaaccgccagccaagcagcatccaaggtccgagagtccatgtgcgctcccaaggtgttagatttccaaacaataatgaagaccctggctttctttcacgcaatccttattaacggttataggaggagccataatggaatctggcctcctactactcttcatggcaatgcccccaaaagcctcattgagatgcggcatgataattcagaacttaagtatgagtatgtcctcaagaattggaaaagtatatctatgttaagaatacacaaatgctttgatgcatcacctgatgaagatctcagcatattcatgaaggataaggcaataagctgtccaaagcaagactggatgggagtatttaggaggagcctcataaaacagcgatatcgagatgcgaatcgacctctaccacaaccattcaaccgacggctactgttgaattttctagaggatgacagattcgatcccattaaagagcttgagtatgtcaccagtggagaatatcttagggacccagaattttgtgcatcttactctctcaaagagaaggagataaaggctacaggtcgaatatttgcaaaaatgacaaagagaatgagatcgtgccaagtaattgcggaatcattattggccaatcatgcaggtaaattaatgagagaaaatggagttgttttagaccagttaaaattgacaaaatctttgttaacgatgaaccaaattggtattatatcagagcacagccgaagatccactgctgacaacatgactttggcacactccggttcaaataagcacagaattaataatagtcaattcaagaagaataaagacaataaacatgagatgcctgatgatggttttgagatagcagcctgctttctaacaactgacctcacaaaatactgcttaaattggaggtaccaagtcatcatcccctttgctcgtacattgaattcaatgtatggtatacctcacctgttcgaatggatacatttaaggctaatgcgaagcactctctatgtcggtgatcccttcaatcctccatcagatcctacccaacttgaccttgatacagctctcaatgatgatatatttatagtttctcctcgaggaggaatcgagggtttatgtcaaaaattatggactatgatttccatctcaacaatcatattatctgcaactgaggcaaacactagagttatgagcatggtccagggtgacaaccaggcgattgcaatcaccactagagtagtacgctcgctcagtcattccgagaagaaggagcaagcttataaagcaagtaaattattctttgaaaggcttagagccaacaatcatggaattggacaccacttgaaagaacaagaaactatcctcagttctgatttcttcatatacagtaagagagtgttttacaaaggtcggattttgactcaagcattaaagaacgtgagcaagatgtgcttaacagccgatatactaggggactgttcacaagcatcatgctccaatttagctactactgtaatgcgcctgactgagaatggggttgagaaagatttgtgttactttctgaatgcattcatgacaatcagacagttatgttatgatctagtatttccccaaactaaatctcttagtcaggacatcactaatgcttatcttaaccatccaatacttatctcaagattgtgtctattaccatctcaattggggggcctaaactttctctcatgtagtcgcctgttcaatagaaacatcggagacccattagtgtctgcaattgctgatgtgaaacgattaattaaagctggctgtctagatatctgggtcctgtataacatccttggaaggaggcctggaaaaggtaagtggagcactctggcagctgatccttatactctaaacatagattatttagttccttcaacaacttttttaaagaagcatgcccaatatacattgatggaacggagtgttaatcccatgctccgtggagtattcagtgaaaatgcagctgaggaagaagaggaactcgcacagtatctattagatcgtgaggtagtcatgcccagggttgcacatgtaatacttgcccagtctagttgcggtagaagaaaacagattcaaggttacttggattccactagaactattatcaggtattcactggaggtgagaccattgtcagcaaagaagctaaatacagtaatagaatacaacttattgtatctatcttacaatttggagattattgaaaaacccaatatagtccaaccctttttgaatgcaatcaatgttgatacttgtagcatcgatatagccaggtcccttagaaaactatcctgggcaactttacttaatggacgtcccatcgagggattagaaacacctgatcccattgaattggtacatgggtgtttgataattgggtcagatgaatgtgagcattgcagtagtggtgatgataaattcacctggtttttcctacccaaggggataaggctagataatgatccggcatccaacccacccatcagagtaccttacatcggatctaaaacagatgagcggagggttgcgtcaatggcttacatcaaaggagcatctgtatcactgaaatcagcactcaggttagcgggagtatatatttgggctttcggagatacagaagaatcatggcaggacgcctatgagttagcttccactcgtgttaatctcacactagagcaattgcaatctctcactcctttaccaacatctgctaacctagtacacagattagatgatggcaccactcaattaaaatttaccccggcaagttcctatgcattctctagcttcgttcatatatctaacgactgtcaagttctggagatcgatgatcaggttacagattctaacctgatttaccaacaagttatgattactggccttgctttaattgagacatggaacaatcctccaatcaacttctctgtctatgagactacactacacttgcacacaggctcatcttgctgtataagacctgtcgaatcttgtgtagtaaatcctcctttgcttcctgtacccttcattaatgttcctcaaatgaataaatttgtatatgaccctgaaccactcagtttgctagaaatggaaaaaattgaggatattgcttatcagaccagaatcggtggtttagatcaaatcccacttctggaaaaaatacccttactagctcacctcaccgccaagcagatggtaaacagcatcactgggcttgatgaagcaacatctatagtgaatgatgctgtagttcaagcagactacactagcaattggattagtgaatgctgctacacttacattgattctgtgtttgtttactctggctgggcattattattggagctttcgtatcaaatgtactacttaagaattcaaggcatccaaggaattctagactatgtgtatatgaccttgaggaggataccaggaatggctataacaggtatctcatccacgattagtcaccctcgtatactcagaagatgcatcaatttggatgtaatagccccaatcaattctccacacatagcttcactggattacacaaaattgagcatagatgcagtaatgtggggaactaagcaggttttgaccaacatttcgcaaggtatcgattatgagatagtagttccttctgaaagccaactaacacttagtgatagagttctaaatctagttgctcgaaaattatcactactggcaatcatctgggccaattataactatcctccaaaggttaaaggtatgtcacctgaggacaaatgtcaggctttaactacacatctaatccaaactgtcgaatatgttgagcacattcagattgagaagacaaacatcaggaggatgattattgaaccaaaattaactgcctaccctagtaatttgttttatctatctcgaaagttgcttaatgctattcgagattctgaagaaggacaatttctgattgcatcctattataacagttttggatttctggaaccaatactaatggaatctaaaatattcaatctaaattcatccgaatcagcatctcttacagaatttgatttcatcctcaacttggaattgtctgaaaccagtcttgagaaatactctctcccaagtttgttgatgacggctgagaatatggataacccatttcctcaaccaccccttcatcatgttctcagaccactaggattatcatccacttcatggtataaaacaatcagtgttttaaattatattagccatatgaaaatatctgacggtgcccatctatacttggcagagggaagcggggcctctatgtcacttatagagactttcttgcccggtgaaacaatatggtacaacagcctattcaatagtggtgaaaatcctccccaacgcaattttgctcctttgcccacccagtttattgaaagtgtcccttacagattgattcaagcaggtatagcagcaggaagtggtgtagtgcaaagtttctatccactctggaacggtaacagcgatatcactgacttgagcacgaaaaccagtgtcgaatacattattcacaaggtaggagctgatacatgtgcattggtccatgtggatttggagggtgtgcccggctcaatgaacagcatgttggagnnnnnnnnnnnnnnnnnnnnnnnnnnnnnnnnnnnnnnnnnnnnnnnnnnnnnnnnnnnnnnnnnnnnnnnnnnnnnnnnnnnnnnnnnnnnnnnnnnnnnnnnnnnnnnnnnnnnnnnnnnnnnnnnnnnnnnnnnnnnnnnnnnnnnnnnnnnnnnnnnnnnnnnnnnnnnnnnnnnnnnnnnnnnnnnnnnnnnnnnnnnnnnnnnnnnnnnnnnnnnnnnnnnnnnnnnnnnnnnnnnnnnnnnnnnnnnnnnnnnnnnnnnnnnnnnnnnnnnnnnnnnnnnnnnnnnnnnnnnnnnnnnnnnnnnnnnnnnnnnnnnnnnnnnnnnnnnnnnnnnnnnnnnnnnnnnnnnnnnnnnnnnnnnnnnnnnnnnnnnnnnnnnnnnnnnnnnnnnnnnnnnnnnnnnnnnnnnnnnnnnnnnnnnnnnnnnnnnnnnnnnnnnnnnnnnnnnnnnnnnnnnnnnnnnnnnnnnnnnnnnnnnnnnnnnnnnnnnnnnnnnnnnnnnnnnnnnnnnnnnnnnnnnnnnnnnnnnnnnnnnnnnnnnnnnnnnnnnnnnnnnnnnnnnnnnnnnnnnnnnnnnnnnnnnnnnnnnnnnnnnnnnnnnnnnnnnnnnnnnnnnnnnnnnnnnnnnnnnnnnnnnnnnnnnnnnnnnnnnnnnnnnnnnnnnnnnnnnnnnnnnnnnnnnnnnnnnnnnnnnnnnnnnnnnnnnnnnnnnnnnnnnnnnnnnnnnnnnnnnnnnnnnnnnnnnnnnnnnnnnnnnnnnnnnnnnnnnnnnnnnnnnnnnnnnnnnnnnnnnnnnnnnnnnnnnnnnnnnnnnnnnnnnnnnnnnnnnnnnnnnnnnnnnnnnnnnnnnnnnnnnnnnnnnnnnnnnnnnnnnnnnnnnnnnnnnnnnnnnnnnnnnnnnnnnnnnnnnnnnnnnnnnnnnnnnnnnnnnnnnnnnnnnnnnnnnnnnnnnnnnnnnnnnnnnnnnnnnnnnnnnnnnnnnnnnnnnnnnnnnnnnnnnnnnnnnnnnnnnnnnnnnnnnnnnnnnnnnnnnnnnnnnnnnnnnnnnnnnnnnnnnnnnnnnnnnnnnnnnnnnnnnnnnnnnnnnnnnnnnnnnnnnnnnnnnnnnnnnnnnnnnnnn"/>
                        <sequence id="seq_Washington.USA/2017069/1.17/5/G|2017.019|2017-01-08|north_america|usa|washington|20|vaccinated|Marshallese" spec="Sequence" taxon="Washington.USA/2017069/1.17/5/G|2017.019|2017-01-08|north_america|usa|washington|20|vaccinated|Marshallese" totalcount="4" value="-tagtgtaagaaacagtaagcccggaagtggtgttttgcgatttcgaggccgggctcgatcctcacctttcattgtcaataggggacactttgacgctaccttgaaaatgtcgtccgtgctcaaagcatttgagcgattcactatagaacaggaacttcaagacaggggtgaggagggttcaattccgccggagactttaaagtcagcagtcaaagtcttcgttattaacacacccaatcccaccacacgctaccagatgctaaacttttgcctaagaataatttgcagtcaaaatgctagggcatctcacagggtaggtgcattgataacattattctcacttccctcggcaggtatgcaaaatcatattagactagcagatagatcacccgaagcccagatagaacgctgtgagattgatggctttgagcctggcacatataggctgattccgaatgcacgcgccaatcttactgccaatgaaattgctgcctatgctttgcttgcagatgacctccctccaaccataaataatggaactccttatgtacatgcagatgttgaagggcagccatgtgatgaaattgaacaattcctggatcgatgctacagtgtactaatccaggcttgggtgatggtctgtaaatgtatgacagcttacgaccaacctgctggatctgctgatcggcgatttgcgaaataccagcagcaaggtcgcctggaagcaagatacatgctgcagccagaagctcaaaggttgattcaaactgccatcaggaaaagtcttgttgttagacagtatcttacctttgaactccaactggcaagacggcaggggttgctatcaaacagatactatgcaatggtgggtgacattggaaagtacattgagaattcaggccttactgccttctttctcaccctcaaatatgcactaggcaccaaatggagtcctctgtcattggccgcattcaccggtgaactcactaagctccgatccttgatgatgttatatcgagatctcggagaacaagccagataccttgctctgttggaggctccccaaataatggactttgctcccgggggctacccattgatattcagttatgctatgggagtcggtacagtcctagat-gtccaaatgcgaaattacacttatgcacgacctttcctaaatggttactatttccagattggggttgagaccgcacgacggcaacaaggcactgttgacaacagagtagcagatgatctaggcctgactcctgaacaaagaactgaggtcactcagcttgttgacaggcttgcaagaggcagaggtgcgggaataccaggtgggccggtgaatccctttgttcctccagttcaacaacaacaacctgctgccgtatatgaggacattcctgcattggaggaatcagatgacgatggtgatgaagatggaggtgcaggattccaaaatggagcacaagcaccagctgtaagacagggaggtcaaaatgactttagagcacagccgttacaggatccaattcaagcacaactcttcatgccattatatcctcaagtcagcaacatcccaaatcatcagaatcatcagattaatcgcatcggggggatggaacaccaagatttattacgatacaacgagaatggcgattctcagcaggatgcaaggggcgaacacggaaataccttcccaaacaatcccaatcaaaacgcacagtcacaagtgggtgactgggatgagtagatcaccgacatgaccaaactacccccaactgcaacaaacccagaacaatccagccacagccaaccgctcaaatccactacattccattcatatttagtctttaagaaaaaattaggcccggaaagaattagttctacgagcatcgacacgattatcttgatcgtgtttctttccgggcaagccatggatcaatttataaaacaagatgaaactggtgatttaattgagacaggaatgaatgttgcaaatcacttcctatctgcccccattcagggaaccaacttgttgagcaaggccacaatcatccccggtgttgcaccagtactcattggcaatccagagcaaaagaacattcagtaccccactgcatcacatcagggatccaagtcaaagggaagaagctcaggggccaagcccatcatagtctcatcttccgaagtaggcactggagggactcagattcctgagccccttttcgcacaaaccggacaaggtggcactgtcaccaccgtttatcaagatccaactatccaaccaacaggttcataccgaagtgtggaattggctaagataggaaaagaga-gaatgattaatcggtttgttgaaaaacccaggacctcaacgccggtaacagaatttaagaggggggccgggagcggctgctcaaggccagacaatccaagaggagggcatagacgggaatggagcctcagctgggtccaaggagaggtccgggtctttgagtggtgcaaccccatatgctcacctatcactgccgcagcaagattccactcctgcaaatgtgggaattgcccagcaaagtgcgatcagtgcgaacgagattatggacctccttagagggatggatgctcgcctgcaacatcttgaacaaaaggtggacaaggtgcttgcacagggcagcatggtgacccaaataaagaatgaattatcaacagtaaagacaacactagctacaattgaaggaatgatggcgacagtaaagatcatggatccgggaaacccgacaggggtcccagttgatgagcttagaagaagttttagtgatcatgtaacaattgttagtggaccaggagatgtgtcattcagctccagtgaagaacccacactgtatttggatgaactagcgaggcctatccccaagcctcgtcctgcaaagcagccaaaaccccaacccgtaaaggatttagcaggacggaaggtgatgataaccaaaatgatcactgactgtgtggccaatcctcaaatgaagcaggcgttcgagcaacgattggcaaaggccagcaccgaggatgccctgaatgatatcaagcgagacatcatacgaagcgccatatgaacctaccaagaacaccagactcacgggaaaatccatgaactgatagccgcaatgattccctattaaataaaaaataagcacgaacacaagtctaacccagccacagcagcaatggccggatcacagatcaaaattcctcttccgaagccccccgactcagattctcaaagactaaatgcattccctgtaatcatggctcaagaaggcaaagggcgactcctcagacagatcagacttaggaaaatattatcaggggatccgtctgatcagcaaattacatttgtgaatacatatggattcatccgtgctactccagaaacatcagagttcatctctgaatcatcacaacaaaaggtaactcctgtagtgacggcgtgcatgttatccttcggtgctggaccagtactagaagacccacaacatatgctgaaagctcttgatcagacagatatcagggttcggaagacagcaagtgataaagagcagatcttatttgagatcaaccgcattcccaatctattcaggcatcatcaaatatctgcggaccatctgattcaggccagctccgataaatatgtcaagtcaccagctaagttgattgcaggagtaaattacatttactgtgtcacatttttatccgtgacagtttgttctgcctcactcaagtttcgagttgcgcgcccattgcttgctgcacgatctagattagtgagagcagttcagatggaagttttgcttcgggtaacctgcaaaaaagactctcaaatggcaaagagcatgctaaatgaccctgatggagaaggttgcattgcatccgtgtggttccacctgtgtaatctgtgcaaaggcaggaacaaacttagaagttacgatgaaaattattttgcatctaagtgccgtaagatgaatttgacagtcagcataggggacatgtggggaccaaccattctagtccatgcaggcggtcacattccgacaactgcaaaacctttcttcaactcaagaggctgggtctgtcaccccatccatcaatcatcaccatcgttggcgaagaccctatggtcatctgggtgtgaaatcaaggctgccagtgctatcctccagggctcagactatgcatcactcgcaaaaactgatgacataatatattcaaagataaaggtcgacaaggatgcagccaactacaagggagtatcctggagtccatttaggaagtctgcctcaatgagcaacctatgataattctctctattttcaatgatgccttcaggaggatcaacaatcagtccaattttaccggtgataacttgattgaaattatagaaaaaataagcctagaaagatatcccacctctcgactttcccactttgaaaatagaattgatcagtaatcatgaaggtttctttagttacttgcttgggctttgcagtcttttcattttccatatgtgtgaatatcaatatcttgcagcaaattggatatatcaagcaacaagtcaggcaactgagctattactcacaaagttcaagctcctacatagtggtcaagcttttaccgaatatccaacccactgataacagctgtgaattcaagagtgtaactcaatacaataagaccttgagtaatttgcttcttccaattgcagaaaacataaataatattgcatcgccctcacctggatcaagacgtcataaaaggtttgctggcattgccattggcattgctgcactcggtgttgcaaccgcagcacaagtaaccgccgctgtctcattagttcaagcacagacaaatgcacgcgcaatagcggcgatgaaaaattcaatacaggcaactaatcgagcagtcttcgaagtgaaagaaggcacccaacagttagctatagcggtacaagcaatacagaaccacatcaatactattatgaacacccaattgaacaatatgtcctgtcagattcttgataaccagcttgcaacctccctgggattatacctaacagaattaacaacagtgttccagccacaattaattaatccggcattgtcaccgattagcatacaagccttgaggtctttgcttggaagtatgacacctgcagtggttcaagcaacattatctacttcaatttctgctgctgaaatactaagtgccggtctaatggagggtcagattgtttctgttctgctggatgagatgcagatgatagttaagataaatattccaaccattgtcacacaatcaaatgcattggtgattgacttctactcaatttcgagctttattaatagtcaggaatccataattcaattaccagacaggatcttggagatcgggaatgaacaatggagctatccagcaaaaaattgtaagttgacaagacacaacatattctgccaatacaatgaggcagagaggctgagcttagaatcaaaactatgccttgcaggcaatataagtgcctgtgtgttctcacccatagcagggagttatatgaggcgatttgtagcactggatggaacaattgttgcaaactgtcgaagtctaacgtgtctatgcaagagtccatcttatcctatataccaacctgaccatcatgcagtcacgaccattgatctaaccgcatgtcagacgttgtccctagacggattggatttcagcattgtctctctaagcaacatcacttacgctgagaaccttaccatttcattgtctcagacaatcaatactcaacccattgacatatcaactgaactgatcaaggtcaatgcatccctccaaaatgccgttaagtacataaaggagagcaaccatcaactccaatctgtgagtataaattctaaaatcggagctataatcatagcagccttagctttgagcatcctgtcaatgatcatttcactgttgttttgctgctgggcttacattgcaactaaagagatcagaagaatcaacttcaaaacaaatcatatcaacacaatatcaagtagtgtcgatgatctcatcaggtactaatcctaacatggtgattcattctgtatttagaaaatatttagaaaaaaactaaattaagaatgaatctcatggggtcgtaacgtctcgtgaccctgccgttgcactatgccggcgatccaacccccattatacctcacatttctattgctaattcttctttatctgatcataactttgtatgt--ctggattatattaactgttacttataagactgcggtgcgacatgcagcactgtaccagagatccttctttcactggagtttcgatcactcactctaagaagatccccagttaggacaagtcccgatccatcatgcaagaacaatctgcatttgaataatgccgttcaatcatgagacataaagaaaaaaccaggccagaacaaacttagggtcataatacaacacaaaaccttagcttctatctcaattgtgctccgaccgctcgaaagatggagccctcgaaattcttcacaatatcggacagtgccacctttgcacctgggcctgttagcaatgcggctaacaagaagacattccgaacctgcttccgaatactggcactatctgtacaagctgtcacccttatattagttattgtcactttaggtgagcttgtaaggatgatcaatgatcaaggcttgagcaatcagttgtcttcaattacagacaagataagagagtcagctactatgattgcatctgctgtgggagtaatgaatcaagttattcatggagtaacggtatccttacccctacaaattgagggaaaccaaaatcaattgttagccacacttgccacaatctgcaccagccaaaaacaagtctcaaactgctctacaaacatccccttagtcaatgacctcaggtttataaatgggatcaataaattcatcattgaagattacgcaactcatgatttctctatcggccatccactcaatatgcccagctttatcccaactgcaacttcacccaatggttgcacaagaattccatccttttctttaggtaagacacactggtgctacacacataatgtaattaatgccaactgcaaggaccatacttcgtctaaccaatatgtgtccatggggattctcgttcagaccgcgtcaggttatcctatgttcaaaaccttaaaaatccaatatctcagtgatggcctgaatcggaaaagctgctcaattgcaacagtccctgatgggtgcgcgatgtactgttatgtctccactcaacttgaaaccgacgactatgcggggtccagtccacccacccaaaaacttatcctgttattctataatgacaccgtcacagaaaggacaatatctccatctggtcttgaagggaattgggctactttggtgccaggagtggggagtgggatatattttgagaataagttgatcttccctgcatatggtggtgtcttgcccaatagtacactcggggttaaatcagcaagagaatttttccggcctgttaatccatataatccatgttcaggaccacaacaagatttagaccagcgtgctttgaggtcatacttcccaagttatttctctaatcgaagaatacagagtgcatttcttgtctgtgcctggaatcagatcttagttacaaattgtgaactagttgtcccctcaagcaatcagacaatgatgggtgcagaaggaagagttttattgatcaataatcgactattatattatcagagaagtaccagctggtggccgtatgaactcctctacgagatatcattcacatttacaaactctggtccatcatccgtaaatatgtcctggatacctatatattcattcactcgtcctggttcaggcaattgcagtggtgaaaatgtgtgcccgactgcttgtgtgtcaggggtttatcttgatccctggccattaactccatatagccaccaatcaggtattaacagaaatttctattttacaggtgctctattaaattcaagtacaactagagtaaatcctaccctttatgtctctgctcttaataatcttaaagtattagccccatatggtactcaaggactgtttgcctcgtacaccacaaccacctgctttcaagataccggtgatgctagtgtgtattgtgtttatattatggaactagcatcaaatattgttggagaattccaaattctacctgtgctaactagattgactatcacttgaatcatagtgaatgcagcgggaagccctattggcgtgtctcaatttttatcgattattaagaaaaaacaggccagaatggcgggcctaaatgagatactcctacctgaagtacatttaaactcacccatcgttagatataagcttttctactatatattacatggccagttaccaaatgatttggagccagatgacttgggcccactagcaaatcagaattggaaggcaattcgagccgaagaatcccaggttcatgcacgtttaaaacagatcagagtagaactcatcgcaaggattcctagtctccggtggacccgctctcaaagagagattgctatactcatttggccaagaatacttccaatcctccaagcatatgatcttcggcaaagtatgcaattgcccacagtatgggagaaattgactcaatccacagttaatcttataagtgatggtctagaacgagttgtattacacatcagcaatcaactgacaggcaagccaaacttgtttaccagatctcgaacaggacaagacactaaggactactcaattccatccactagagagctatctcaaatatggtttaacaatgagtggagtggacctgtaaagacctggcttatgattaaatatagaatgaggcaactaatcacaaaccaaaagacaggtgagttaacagatttagtaaccattgtggatactaggtccactctatgcattattaccccagaattagttgctttatactctaatgggcacaaagcattaacgtacctcacctttgaaatggtactaatggtcactgatatgttggaaggacgactgaatgtttcttctttgtgcacagctagtcattatctgtccccactaaagaaaagaatcgaaattctcctaacattagttgatgaccttgctctactcatgggggacaaagtatacggtgttgtctcttcacttgagagttttgtttacgcccaattacagtatggtgatcctgttgtagacattaagggtacattctatggatttatatgtaatgagattctcgatctgctgactgaggacaacatctttactgaggaggaggcaaacaaggttctcctggacttgacttcacagtttgacaatctatcccctgatttaactgctgaactcctctgcattatgagactttggggccaccccacattaaccgccagccaagcagcatccaaggtccgagagtccatgtgcgctcccaaggtgttagatttccaaacaataatgaagaccctggctttctttcacgcaatccttattaacggttataggaggagccataatggaatctggcctcctactactcttcatggcaatgcccccaaaagcctcattgagatgcggcatgataattcagaacttaagtatgagtatgtcctcaagaattggaaaagtatatctatgttaagaatacacaaatgctttgatgcatcacctgatgaagatctcagcatattcatgaaggataaggcaataagctgtccaaagcaagactggatgggagtatttaggaggagcctcataaaacagcgatatcgagatgcgaatcgacctctaccacaaccattcaaccgacggctactgttgaattttctagaggatgacagattcgatcccattaaagagcttgagtatgtcaccagtggagaatatcttagggacccagaattttgtgcatcttactctctcaaagagaaggagataaaggctacaggtcgaatatttgcaaaaatgacaaagagaatgagatcgtgccaagtaattgcggaatcattattggccaatcatgcaggtaaattaatgagagaaaatggagttgttttagaccagttaaaattgacaaaatctttgttaacgatgaaccaaattggtattatatcagagcacagccgaagatccactgctgacaacatgactttggcacactccggttcaaataagcacagaattaataatagtcaattcaagaagaataaagacaataaacatgagatgcctgatgatggttttgagatagcagcctgctttctaacaactgacctcacaaaatactgcttaaattggaggtaccaagtcatcatcccctttgctcgtacattgaattcaatgtatggtatacctcacctgttcgaatggatacatttaaggctaatgcgaagcactctctatgtcggtgatcccttcaatcctccatcagatcctacccaacttgaccttgatacagctctcaatgatgatatatttatagtttctcctcgaggaggaatcgagggtttatgtcaaaaattatggactatgatttccatctcaacaatcatattatctgcaactgaggcaaacactagagttatgagcatggtccagggtgacaaccaggcgattgcaatcaccactagagtagtacgctcgctcagtcattccgagaagaaggagcaagcttataaagcaagtaaattattctttgaaaggcttagagccaacaatcatggaattggacaccacttgaaagaacaagaaactatcctcagttctgatttcttcatatacagtaagagagtgttttacaaaggtcggattttgactcaagcattaaagaacgtgagcaagatgtgcttaacagccgatatactaggggactgttcacaagcatcatgctccaatttagctactactgtaatgcgcctgactgagaatggggttgagaaagatttgtgttactttctgaatgcattcatgacaatcagacagttatgttatgatctagtatttccccaaactaaatctcttagtcaggacatcactaatgcttatcttaaccatccaatacttatctcaagattgtgtctattaccatctcaattggggggcctaaactttctctcatgtagtcgcctgttcaatagaaacatcggagacccattagtgtctgcaattgctgatgtgaaacgattaattaaagctggctgtctagatatctgggtcctgtataacatccttggaaggaggcctggaaaaggtaagtggagcactctggcagctgatccttatactctaaacatagattatttagttccttcaacaacttttttaaagaagcatgcccaatatacattgatggaacggagtgttaatcccatgctccgtggagtattcagtgaaaatgcagctgaggaagaagaggaactcgcacagtatctattagatcgtgaggtagtcatgcccagggttgcacatgtaatacttgcccagtctagttgcggtagaagaaaacagattcaaggttacttggattccactagaactattatcaggtattcactggaggtgagaccattgtcagcaaagaagctaaatacagtaatagaatacaacttattgtatctatcttacaatttggagattattgaaaaacccaatatagtccaaccctttttgaatgcaatcaatgttgatacttgtagcatcgatatagccaggtcccttagaaaactatcctgggcaactttacttaatggacgtcccatcgagggattagaaacacctgatcccattgaattggtacatgggtgtttgataattgggtcagatgaatgtgagcattgcagtagtggtgatgataaattcacctggtttttcctacccaaggggataaggctagataatgatccggcatccaacccacccatcagagtaccttacatcggatctaaaacagatgagcggagggttgcgtcaatggcttacatcaaaggagcatctgtatcactgaaatcagcactcaggttagcgggagtatatatttgggctttcggagatacagaagaatcatggcaggacgcctatgagttagcttccactcgtgttaatctcacactagagcaattgcaatctctcactcctttaccaacatctgctaacctagtacacagattagatgatggcaccactcaattaaaatttaccccggcaagttcctatgcattctctagcttcgttcatatatctaacgactgtcaagttctggagatcgatgatcaggttacagattctaacctgatttaccaacaagttatgattactggccttgctttaattgagacatggaacaatcctccaatcaacttctctgtctatgagactacactacacttgcacacaggctcatcttgctgtataagacctgtcgaatcttgtgtagtaaatcctcctttgcttcctgtacccttcattaatgttcctcaaatgaataaatttgtatatgaccctgaaccactcagtttgctagaaatggaaaaaattgaggatattgcttatcagaccagaatcggtggtttagatcaaatcccacttctggaaaaaatacccttactagctcacctcaccgccaagcagatggtaaacagcatcactgggcttgatgaagcaacatctatagtgaatgatgctgtagttcaagcagactacactagcaattggattagtgaatgctgctacacttacattgattctgtgtttgtttactctggctgggcattattattggagctttcgtatcaaatgtactacttaagaattcaaggcatccaaggaattctagactatgtgtatatgaccttgaggaggataccaggaatggctataacaggtatctcatccacgattagtcaccctcgtatactcagaagatgcatcaatttggatgtaatagccccaatcaattctccacacatagcttcactggattacacaaaattgagcatagatgcagtaatgtggggaactaagcaggttttgaccaacatttcgcaaggtatcgattatgagatagtagttccttctgaaagccaactaacacttagtgatagagttctaaatctagttgctcgaaaattatcactactggcaatcatctgggccaattataactatcctccaaaggttaaaggtatgtcacctgaggacaaatgtcaggctttaactacacatctaatccaaactgtcgaatatgttgagcacattcagattgagaagacaaacatcaggaggatgattattgaaccaaaattaactgcctaccctagtaatttgttttatctatctcgaaagttgcttaatgctattcgagattctgaagaaggacaatttctgattgcatcctattataacagttttggatttctggaaccaatactaatggaatctaaaatattcaatctaaattcatccgaatcagcatctcttacagaatttgatttcatcctcaacttggaattgtctgaaaccagtcttgagaaatactctctcccaagtttgttgatgacggctgagaatatggataacccatttcctcaaccaccccttcatcatgttctcagaccactaggattatcatccacttcatggtataaaacaatcagtgttttaaattatattagccatatgaaaatatctgacggtgcccatctatacttggcagagggaagcggggcctctatgtcacttatagagactttcttgcccggtgaaacaatatggtacaacagcctattcaatagtggtgaaaatcctccccaacgcaattttgctcctttgcccacccagtttattgaaagtgtcccttacagattgattcaagcaggtatagcagcaggaagtggtgtagtgcaaagtttctatccactctggaacggtaacagcgatatcactgacttgagcacgaaaaccagtgtcgaatacattattcacaaggtaggagctgatacatgtgcattggtccatgtggatttggagggtgtgcccggctcaatgaacagcatgttggagnnnnnnnnnnnnnnnnnnnnnnnnnnnnnnnnnnnnnnnnnnnnnnnnnnnnnnnnnnnnnnnnnnnnnnnnnnnnnnnnnnnnnnnnnnnnnnnnnnnnnnnnnnnnnnnnnnnnnnnnnnnnnnnnnnnnnnnnnnnnnnnnnnnnnnnnnnnnnnnnnnnnnnnnnnnnnnnnnnnnnnnnnnnnnnnnnnnnnnnnnnnnnnnnnnnnnnnnnnnnnnnnnnnnnnnnnnnnnnnnnnnnnnnnnnnnnnnnnnnnnnnnnnnnnnnnnnnnnnnnnnnnnnnnnnnnnnnnnnnnnnnnnnnnnnnnnnnnnnnnnnnnnnnnnnnnnnnnnnnnnnnnnnnnnnnnnnnnnnnnnnnnnnnnnnnnnnnnnnnnnnnnnnnnnnnnnnnnnnnnnnnnnnnnnnnnnnnnnnnnnnnnnnnnnnnnnnnnnnnnnnnnnnnnnnnnnnnnnnnnnnnnnnnnnnnnnnnnnnnnnnnnnnnnnnnnnnnnnnnnnnnnnnnnnnnnnnnnnnnnnnnnnnnnnnnnnnnnnnnnnnnnnnnnnnnnnnnnnnnnnnnnnnnnnnnnnnnnnnnnnnnnnnnnnnnnnnnnnnnnnnnnnnnnnnnnnnnnnnnnnnnnnnnnnnnnnnnnnnnnnnnnnnnnnnnnnnnnnnnnnnnnnnnnnnnnnnnnnnnnnnnnnnnnnnnnnnnnnnnnnnnnnnnnnnnnnnnnnnnnnnnnnnnnnnnnnnnnnnnnnnnnnnnnnnnnnnnnnnnnnnnnnnnnnnnnnnnnnnnnnnnnnnnnnnnnnnnnnnnnnnnnnnnnnnnnnnnnnnnnnnnnnnnnnnnnnnnnnnnnnnnnnnnnnnnnnnnnnnnnnnnnnnnnnnnnnnnnnnnnnnnnnnnnnnnnnnnnnnnnnnnnnnnnnnnnnnnnnnnnnnnnnnnnnnnnnnnnnnnnnnnnnnnnnnnnnnnnnnnnnnnnnnnnnnnnnnnnnnnnnnnnnnnnnnnnnnnnnnnnnnnnnnnnnnnnnnnnnnnnnnnnnnnnnnnnnnnnnnnnnnnnnnnnnnnnnnnnnnnnnnnnnnnnnnnnnnnnnnnnnnnnnnnnnnnnnnnnnnnnnnnnnnnnnnnnnnnnnnnnnnnnnnn"/>
                        <sequence id="seq_Washington.USA/2017071/1.17/6/G|2017.011|2017-01-05|north_america|usa|washington|13|unknown|Marshallese" spec="Sequence" taxon="Washington.USA/2017071/1.17/6/G|2017.011|2017-01-05|north_america|usa|washington|13|unknown|Marshallese" totalcount="4" value="-tagtgtaagaaacagtaagcccggaagtggtgttttgcgatttcgaggccgggctcgatcctcacctttcattgtcaataggggacactttgacgctaccttgaaaatgtcgtccgtgctcaaagcatttgagcgattcactatagaacaggaacttcaagacaggggtgaggagggttcaattccgccggagactttaaagtcagcagtcaaagtcttcgttattaacacacccaatcccaccacacgctaccagatgctaaacttttgcctaagaataatttgcagtcaaaatgctagggcatctcacagggtaggtgcattgataacattattctcacttccctcggcaggtatgcaaaatcatattagactagcagatagatcacccgaagcccagatagaacgctgtgagattgatggctttgagcctggcacatataggctgattccgaatgcacgcgccaatcttactgccaatgaaattgctgcctatgctttgcttgcagatgacctccctccaaccataaataatggaactccttatgtacatgcagatgttgaagggcagccatgtgatgaaattgaacaattcctggatcgatgctacagtgtactaatccaggcttgggtgatggtctgtaaatgtatgacagcttacgaccaacctgctggatctgctgatcggcgatttgcgaaataccagcagcaaggtcgcctggaagcaagatacatgctgcagccagaagctcaaaggttgattcaaactgccatcaggaaaagtcttgttgttagacagtatcttacctttgaactccaactggcaagacggcaggggttgctatcaaacagatactatgcaatggtgggtgacattggaaagtacattgagaattcaggccttactgccttctttctcaccctcaaatatgcactaggcaccaaatggagtcctctgtcattggccgcattcaccggtgaactcactaagctccgatccttgatgatgttatatcgagatctcggagaacaagccagataccttgctctgttggaggctccccaaataatggactttgctcccgggggctacccattgatattcagttatgctatgggagtcggtacagtcctagat-gtccaaatgcgaaattacacttatgcacgacctttcctaaatggttactatttccagattggggttgagaccgcacgacggcaacaaggcactgttgacaacagagtagcagatgatctaggcctgactcctgaacaaagaactgaggtcactcagcttgttgacaggcttgcaagaggcagaggtgcgggaataccaggtgggccggtgaatccctttgttcctccagttcaacaacaacaacctgctgccgtatatgaggacattcctgcattggaggaatcagatgacgatggtgatgaagatggaggtgcaggattccaaaatggagcacaagcaccagctgtaagacagggaggtcaaaatgactttagagcacagccgttacaggatccaattcaagcacaactcttcatgccattatatcctcaagtcagcaacatcccaaatcatcagaatcatcagattaatcgcatcggggggatggaacaccaagatttattacgatacaacgagaatggcgattctcagcaggatgcaaggggcgaacacggaaataccttcccaaacaatcccaatcaaaacgcacagtcacaagtgggtgactgggatgagtagatcaccgacatgaccaaactacccccaactgcaacaaacccagaacaatccagccacagccaaccgctcaaatccactacattccattcatatttagtctttaagaaaaaattaggcccggaaagaattagttctacgagcatcgacacgattatcttgatcgtgtttctttccgggcaagccatggatcaatttataaaacaagatgaaactggtgatttaattgagacaggaatgaatgttgcaaatcacttcctatctgcccccattcagggaaccaacttgttgagcaaggccacaatcatccccggtgttgcaccagtactcattggcaatccagagcaaaagaacattcagtaccccactgcatcacatcagggatccaagtcaaagggaagaagctcaggggccaagcccatcatagtctcatcttccgaagtaggcactggagggactcagattcctgagccccttttcgcacaaaccggacaaggtggcactgtcaccaccgtttatcaagatccaactatccaaccaacaggttcataccgaagtgtggaattggctaagataggaaaagaga-gaatgattaatcggtttgttgaaaaacccaggacctcaacgccggtaacagaatttaagaggggggccgggagcggctgctcaaggccagacaatccaagaggagggcatagacgggaatggagcctcagctgggtccaaggagaggtccgggtctttgagtggtgcaaccccatatgctcacctatcactgccgcagcaagattccactcctgcaaatgtgggaattgcccagcaaagtgcgatcagtgcgaacgagattatggacctccttagagggatggatgctcgcctgcaacatcttgaacaaaaggtggacaaggtgcttgcacagggcagcatggtgacccaaataaagaatgaattatcaacagtaaagacaacactagctacaattgaaggaatgatggcgacagtaaagatcatggatccgggaaacccgacaggggtcccagttgatgagcttagaagaagttttagtgatcatgtaacaattgttagtggaccaggagatgtgtcattcagctccagtgaagaacccacactgtatttggatgaactagcgaggcctatccccaagcctcgtcctgcaaagcagccaaaaccccaacccgtaaaggatttagcaggacggaaggtgatgataaccaaaatgatcactgactgtgtggccaatcctcaaatgaagcaggcgttcgagcaacgattggcaaaggccagcaccgaggatgccctgaatgatatcaagcgagacatcatacgaagcgccatatgaacctaccaagaacaccagactcacgggaaaatccatgaactgatagccgcaatgattccctattaaataaaaaataagcacgaacacaagtctaacccagccacagcagcaatggccggatcacagatcaaaattcctcttccgaagccccccgactcagattctcaaagactaaatgcattccctgtaatcatggctcaagaaggcaaagggcgactcctcagacagatcagacttaggaaaatattatcaggggatccgtctgatcagcaaattacatttgtgaatacatatggattcatccgtgctactccagaaacatcagagttcatctctgaatcatcacaacaaaaggtaactcctgtagtgacggcgtgcatgttatccttcggtgctggaccagtactagaagacccacaacatatgctgaaagctcttgatcagacagatatcagggttcggaagacagcaagtgataaagagcagatcttatttgagatcaaccgcattcccaatctattcaggcatcatcaaatatctgcggaccatctgattcaggccagctccgataaatatgtcaagtcaccagctaagttgattgcaggagtaaattacatttactgtgtcacatttttatccgtgacagtttgttctgcctcactcaagtttcgagttgcgcgcccattgcttgctgcacgatctagattagtgagagcagttcagatggaagttttgcttcgggtaacctgcaaaaaagactctcaaatggcaaagagcatgctaaatgaccctgatggagaaggttgcattgcatccgtgtggttccacctgtgtaatctgtgcaaaggcaggaacaaacttagaagttacgatgaaaattattttgcatctaagtgccgtaagatgaatttgacagtcagcataggggacatgtggggaccaaccattctagtccatgcaggcggtcacattccgacaactgcaaaacctttcttcaactcaagaggctgggtctgtcaccccatccatcaatcatcaccatcgttggcgaagaccctatggtcatctgggtgtgaaatcaaggctgccagtgctatcctccagggctcagactatgcatcactcgcaaaaactgatgacataatatattcaaagataaaggtcgacaaggatgcagccaactacaagggagtatcctggagtccatttaggaagtctgcctcaatgagcaacctatgataattctctctattttcaatgatgccttcaggaggatcaacaatcagtccaattttaccggtgataacttgattgaaattatagaaaaaataagcctagaaagatatcccacctctcgactttcccactttgaaaatagaattgatcagtaatcatgaaggtttctttagttacttgcttgggctttgcagtcttttcattttccatatgtgtgaatatcaatatcttgcagcaaattggatatatcaagcaacaagtcaggcaactgagctattactcacaaagttcaagctcctacatagtggtcaagcttttaccgaatatccaacccactgataacagctgtgaattcaagagtgtaactcaatacaataagaccttgagtaatttgcttcttccaattgcagaaaacataaataatattgcatcgccctcacctggatcaagacgtcataaaaggtttgctggcattgccattggcattgctgcactcggtgttgcaaccgcagcacaagtaaccgccgctgtctcattagttcaagcacagacaaatgcacgcgcaatagcggcgatgaaaaattcaatacaggcaactaatcgagcagtcttcgaagtgaaagaaggcacccaacagttagctatagcggtacaagcaatacagaaccacatcaatactattatgaacacccaattgaacaatatgtcctgtcagattcttgataaccagcttgcaacctccctgggattatacctaacagaattaacaacagtgttccagccacaattaattaatccggcattgtcaccgattagcatacaagccttgaggtctttgcttggaagtatgacacctgcagtggttcaagcaacattatctacttcaatttctgctgctgaaatactaagtgccggtctaatggagggtcagattgtttctgttctgctggatgagatgcagatgatagttaagataaatattccaaccattgtcacacaatcaaatgcattggtgattgacttctactcaatttcgagctttattaatagtcaggaatccataattcaattaccagacaggatcttggagatcgggaatgaacaatggagctatccagcaaaaaattgtaagttgacaagacacaacatattctgccaatacaatgaggcagagaggctgagcttagaatcaaaactatgccttgcaggcaatataagtgcctgtgtgttctcacccatagcagggagttatatgaggcgatttgtagcactggatggaacaattgttgcaaactgtcgaagtctaacgtgtctatgcaagagtccatcttatcctatataccaacctgaccatcatgcagtcacgaccattgatctaaccgcatgtcagacgttgtccctagacggattggatttcagcattgtctctctaagcaacatcacttacgctgagaaccttaccatttcattgtctcagacaatcaatactcaacccattgacatatcaactgaactgatcaaggtcaatgcatccctccaaaatgccgttaagtacataaaggagagcaaccatcaactccaatctgtgagtataaattctaaaatcggagctataatcatagcagccttagctttgagcatcctgtcaatgatcatttcactgttgttttgctgctgggcttacattgcaactaaagagatcagaagaatcaacttcaaaacaaatcatatcaacacaatatcaagtagtgtcgatgatctcatcaggtactaatcctaacatggtgattcattctgtatttagaaaatatttagaaaaaaactaaattaagaatgaatctcatggggtcgtaacgtctcgtgaccctgccgttgcactatgccggcgatccaacccccattatacctcacatttctattgctaattcttctttatctgatcataactttgtatgt--ctggattatattaactgttacttataagactgcggtgcgacatgcagcactgtaccagagatccttctttcactggagtttcgatcactcactctaagaagatccccagttaggacaagtcccgatccatcatgcaagaacaatctgcatttgaataatgccgttcaatcatgagacataaagaaaaaaccaggccagaacaaacttagggtcataatacaacacaaaaccttagcttctatctcaattgtgctccgaccgctcgaaagatggagccctcgaaattcttcacaatatcggacagtgccacctttgcacctgggcctgttagcaatgcggctaacaagaagacattccgaacctgcttccgaatactggcactatctgtacaagctgtcacccttatattagttattgtcactttaggtgagcttgtaaggatgatcaatgatcaaggcttgagcaatcagttgtcttcaattacagacaagataagagagtcagctactatgattgcatctgctgtgggagtaatgaatcaagttattcatggagtaacggtatccttacccctacaaattgagggaaaccaaaatcaattgttagccacacttgccacaatctgcaccagccaaaaacaagtctcaaactgctctacaaacatccccttagtcaatgacctcaggtttataaatgggatcaataaattcatcattgaagattacgcaactcatgatttctctatcggccatccactcaatatgcccagctttatcccaactgcaacttcacccaatggttgcacaagaattccatccttttctttaggtaagacacactggtgctacacacataatgtaattaatgccaactgcaaggaccatacttcgtctaaccaatatgtgtccatggggattctcgttcagaccgcgtcaggttatcctatgttcaaaaccttaaaaatccaatatctcagtgatggcctgaatcggaaaagctgctcaattgcaacagtccctgatgggtgcgcgatgtactgttatgtctccactcaacttgaaaccgacgactatgcggggtccagtccacccacccaaaaacttatcctgttattctataatgacaccgtcacagaaaggacaatatctccatctggtcttgaagggaattgggctactttggtgccaggagtggggagtgggatatattttgagaataagttgatcttccctgcatatggtggtgtcttgcccaatagtacactcggggttaaatcagcaagagaatttttccggcctgttaatccatataatccatgttcaggaccacaacaagatttagaccagcgtgctttgaggtcatacttcccaagttatttctctaatcgaagaatacagagtgcatttcttgtctgtgcctggaatcagatcttagttacaaattgtgaactagttgtcccctcaagcaatcagacaatgatgggtgcagaaggaagagttttattgatcaataatcgactattatattatcagagaagtaccagctggtggccgtatgaactcctctacgagatatcattcacatttacaaactctggtccatcatctgtaaatatgtcctggatacctatatattcattcactcgtcctggttcaggcaattgcagtggtgaaaatgtgtgcccgactgcttgtgtgtcaggggtttatcttgatccctggccattaactccatatagccaccaatcaggtattaacagaaatttctattttacaggtgctctattaaattcaagtacaactagagtaaatcctaccctttatgtctctgctcttaataatcttaaagtattagccccatatggtactcaaggactgtttgcctcgtacaccacaaccacctgctttcaagataccggtgatgctagtgtgtattgtgtttatattatggaactagcatcaaatattgttggagaattccaaattctacctgtgctaactagattgactatcacttgaatcatagtgaatgcagcgggaagccctattggcgtgtctcaatttttatcgattattaagaaaaaacaggccagaatggcgggcctaaatgagatactcctacctgaagtacatttaaactcacccatcgttagatataagcttttctactatatattacatggccagttaccaaatgatttggagccagatgacttgggcccactagcaaatcagaattggaaggcaattcgagccgaagaatcccaggttcatgcacgtttaaaacagatcagagtagaactcatcgcaaggattcctagtctccggtggacccgctctcaaagagagattgctatactcatttggccaagaatacttccaatcctccaagcatatgatcttcggcaaagtatgcaattgcccacagtatgggagaaattgactcaatccacagttaatcttataagtgatggtctagaacgagttgtattacacatcagcaatcaactgacaggcaagccaaacttgtttaccagatctcgaacaggacaagacactaaggactactcaattccatccactagagagctatctcaaatatggtttaacaatgagtggagtggacctgtaaagacctggcttatgattaaatatagaatgaggcaactaatcacaaaccaaaagacaggtgagttaacagatttagtaaccattgtggatactaggtccactctatgcattattaccccagaattagttgctttatactctaatgggcacaaagcattaacgtacctcacctttgaaatggtactaatggtcactgatatgttggaaggacgactgaatgtttcttctttgtgcacagctagtcattatctgtccccactaaagaaaagaatcgaaattctcctaacattagttgatgaccttgctctactcatgggggacaaagtatacggtgttgtctcttcacttgagagttttgtttacgcccaattacagtatggtgatcctgttgtagacattaagggtacattctatggatttatatgtaatgagattctcgatctgctgactgaggacaacatctttactgaggaggaggcaaacaaggttctcctggacttgacttcacagtttgacaatctatcccctgatttaactgctgaactcctctgcattatgagactttggggccaccccacattaaccgccagccaagcagcatccaaggtccgagagtccatgtgcgctcccaaggtgttagatttccaaacaataatgaagaccctggctttctttcacgcaatccttattaacggttataggaggagccataatggaatctggcctcctactactcttcatggcaatgcccccaaaagcctcattgagatgcggcatgataattcagaacttaagtatgagtatgtcctcaagaattggaaaagtatatctatgttaagaatacacaaatgctttgatgcatcacctgatgaagatctcagcatattcatgaaggataaggcaataagctgtccaaagcaagactggatgggagtatttaggaggagcctcataaaacagcgatatcgagatgcgaatcgacctctaccacaaccattcaaccgacggctactgttgaattttctagaggatgacagattcgatcccattaaagagcttgagtatgtcaccagtggagaatatcttagggacccagaattttgtgcatcttactctctcaaagagaaggagataaaggctacaggtcgaatatttgcaaaaatgacaaagagaatgagatcgtgccaagtaattgcggaatcattattggccaatcatgcaggtaaattaatgagagaaaatggagttgttttagaccagttaaaattgacaaaatctttgttaacgatgaaccaaattggtattatatcagagcacagccgaagatccactgctgacaacatgactttggcacactccggttcaaataagcacagaattaataatagtcaattcaagaagaataaagacaataaacatgagatgcctgatgatggttttgagatagcagcctgctttctaacaactgacctcacaaaatactgcttaaattggaggtaccaagtcatcatcccctttgctcgtacattgaattcaatgtatggtatacctcacctgttcgaatggatacatttaaggctaatgcgaagcactctctatgtcggtgatcccttcaatcctccatcagatcctacccaacttgaccttgatacagctctcaatgatgatatatttatagtttctcctcgaggaggaatcgagggtttatgtcaaaaattatggactatgatttccatctcaacaatcatattatctgcaactgaggcaaacactagagttatgagcatggtccagggtgacaaccaggcgattgcaatcaccactagagtagtacgctcgctcagtcattccgagaagaaggagcaagcttataaagcaagtaaattattctttgaaaggcttagagccaacaatcatggaattggacaccacttgaaagaacaagaaactatcctcagttctgatttcttcatatacagtaagagagtgttttacaaaggtcggattttgactcaagcattaaagaacgtgagcaagatgtgcttaacagccgatatactaggggactgttcacaagcatcatgctccaatttagctactactgtaatgcgcctgactgagaatggggttgagaaagatttgtgttactttctgaatgcattcatgacaatcagacagttatgttatgatctagtatttccccaaactaaatctcttagtcaggacatcactaatgcttatcttaaccatccaatacttatctcaagattgtgtctattaccatctcaattggggggcctaaactttctctcatgtagtcgcctgttcaatagaaacatcggagacccattagtgtctgcaattgctgatgtgaaacgattaattaaagctggctgtctagatatctgggtcctgtataacatccttggaaggaggcctggaaaaggtaagtggagcactctggcagctgatccttatactctaaacatagattatttagttccttcaacaacttttttaaagaagcatgcccaatatacattgatggaacggagtgttaatcccatgctccgtggagtattcagtgaaaatgcagctgaggaagaagaggaactcgcacagtatctattagatcgtgaggtagtcatgcccagggttgcacatgtaatacttgcccagtctagttgcggtagaagaaaacagattcaaggttacttggattccactagaactattatcaggtattcactggaggtgagaccattgtcagcaaagaagctaaatacagtaatagaatacaacttattgtatctatcttacaatttggagattattgaaaaacccaatatagtccaaccctttttgaatgcaatcaatgttgatacttgtagcatcgatatagccaggtcccttagaaaactatcctgggcaactttacttaatggacgtcccatcgagggattagaaacacctgatcccattgaattggtacatgggtgtttgataattgggtcagatgaatgtgagcattgcagtagtggtgatgataaattcacctggtttttcctacccaaggggataaggctagataatgatccggcatccaacccacccatcagagtaccttacatcggatctaaaacagatgagcggagggttgcgtcaatggcttacatcaaaggagcatctgtatcactgaaatcagcactcaggttagcgggagtatatatttgggctttcggagatacagaagaatcatggcaggacgcctatgagttagcttccactcgtgttaatctcacactagagcaattgcaatctctcactcctttaccaacatctgctaacctagtacacagattagatgatggcaccactcaattaaaatttaccccggcaagttcctatgcattctctagcttcgttcatatatctaacgactgtcaagttctggagatcgatgatcaggttacagattctaacctgatttaccaacaagttatgattactggccttgctttaattgagacatggaacaatcctccaatcaacttctctgtctatgagactacactacacttgcacacaggctcatcttgctgtataagacctgtcgaatcttgtgtagtaaatcctcctttgcttcctgtacccttcattaatgttcctcaaatgaataaatttgtatatgaccctgaaccactcagtttgctagaaatggaaaaaattgaggatattgcttatcagaccagaatcggtggtttagatcaaatcccacttctggaaaaaatacccttactagctcacctcaccgccaagcagatggtaaacagcatcactgggcttgatgaagcaacatctatagtgaatgatgctgtagttcaagcagactacactagcaattggattagtgaatgctgctacacttacattgattctgtgtttgtttactctggctgggcattattattggagctttcgtatcaaatgtactacttaagaattcaaggcatccaaggaattctagactatgtgtatatgaccttgaggaggataccaggaatggctataacaggtatctcatccacgattagtcaccctcgtatactcagaagatgcatcaatttggatgtaatagccccaatcaattctccacacatagcttcactggattacacaaaattgagcatagatgcagtaatgtggggaactaagcaggttttgaccaacatttcgcaaggtatcgattatgagatagtagttccttctgaaagccaactaacacttagtgatagagttctaaatctagttgctcgaaaattatcactactggcaatcatctgggccaattataactatcctccaaaggttaaaggtatgtcacctgaggacaaatgtcaggctttaactacacatctaatccaaactgtcgaatatgttgagcacattcagattgagaagacaaacatcaggaggatgattattgaaccaaaattaactgcctaccctagtaatttgttttatctatctcgaaagttgcttaatgctattcgagattctgaagaaggacaatttctgattgcatcctattataacagttttggatttctggaaccaatactaatggaatctaaaatattcaatctaaattcatccgaatcagcatctcttacagaatttgatttcatcctcaacttggaattgtctgaaaccagtcttgagaaatactctctcccaagtttgttgatgacggctgagaatatggataacccatttcctcaaccaccccttcatcatgttctcagaccactaggattatcatccacttcatggtataaaacaatcagtgttttaaattatattagccatatgaaaatatctgacggtgcccatctatacttggcagagggaagcggggcctctatgtcacttatagagactttcttgcccggtgaaacaatatggtacaacagcctattcaatagtggtgaaaatcctccccaacgcaattttgctcctttgcccacccagtttattgaaagtgtcccttacagattgattcaagcaggtatagcagcaggaagtggtgtagtgcaaagtttctatccactctggaacggtaacagcgatatcactgacttgagcacgaaaaccagtgtcgaatacattattcacaaggtaggagctgatacatgtgcattggtccatgtggatttggagggtgtgcccggctcaatgaacagcatgttggagnnnnnnnnnnnnnnnnnnnnnnnnnnnnnnnnnnnnnnnnnnnnnnnnnnnnnnnnnnnnnnnnnnnnnnnnnnnnnnnnnnnnnnnnnnnnnnnnnnnnnnnnnnnnnnnnnnnnnnnnnnnnnnnnnnnnnnnnnnnnnnnnnnnnnnnnnnnnnnnnnnnnnnnnnnnnnnnnnnnnnnnnnnnnnnnnnnnnnnnnnnnnnnnnnnnnnnnnnnnnnnnnnnnnnnnnnnnnnnnnnnnnnnnnnnnnnnnnnnnnnnnnnnnnnnnnnnnnnnnnnnnnnnnnnnnnnnnnnnnnnnnnnnnnnnnnnnnnnnnnnnnnnnnnnnnnnnnnnnnnnnnnnnnnnnnnnnnnnnnnnnnnnnnnnnnnnnnnnnnnnnnnnnnnnnnnnnnnnnnnnnnnnnnnnnnnnnnnnnnnnnnnnnnnnnnnnnnnnnnnnnnnnnnnnnnnnnnnnnnnnnnnnnnnnnnnnnnnnnnnnnnnnnnnnnnnnnnnnnnnnnnnnnnnnnnnnnnnnnnnnnnnnnnnnnnnnnnnnnnnnnnnnnnnnnnnnnnnnnnnnnnnnnnnnnnnnnnnnnnnnnnnnnnnnnnnnnnnnnnnnnnnnnnnnnnnnnnnnnnnnnnnnnnnnnnnnnnnnnnnnnnnnnnnnnnnnnnnnnnnnnnnnnnnnnnnnnnnnnnnnnnnnnnnnnnnnnnnnnnnnnnnnnnnnnnnnnnnnnnnnnnnnnnnnnnnnnnnnnnnnnnnnnnnnnnnnnnnnnnnnnnnnnnnnnnnnnnnnnnnnnnnnnnnnnnnnnnnnnnnnnnnnnnnnnnnnnnnnnnnnnnnnnnnnnnnnnnnnnnnnnnnnnnnnnnnnnnnnnnnnnnnnnnnnnnnnnnnnnnnnnnnnnnnnnnnnnnnnnnnnnnnnnnnnnnnnnnnnnnnnnnnnnnnnnnnnnnnnnnnnnnnnnnnnnnnnnnnnnnnnnnnnnnnnnnnnnnnnnnnnnnnnnnnnnnnnnnnnnnnnnnnnnnnnnnnnnnnnnnnnnnnnnnnnnnnnnnnnnnnnnnnnnnnnnnnnnnnnnnnnnnnnnnnnnnnnnnnnnnnnnnnnnnnnnnnnnnnnnnnnnnnnnnnnnnnnnnnnnnnnnnnnnn"/>
                        <sequence id="seq_Washington.USA/2017073/1.17/7/G|2017.027|2017-01-11|north_america|usa|washington|22|vaccinated|Marshallese" spec="Sequence" taxon="Washington.USA/2017073/1.17/7/G|2017.027|2017-01-11|north_america|usa|washington|22|vaccinated|Marshallese" totalcount="4" value="-nnnngtaagaaacagtaagcccggaagtggtgttttgcgatttcgaggccgggctcgatcctcacctttcattgtcaataggggacactttgacgctaccttgaaaatgtcgtccgtgctcaaagcatttgagcgattcactatagaacaggaacttcaagacaggggtgaggagggttcaattccgccggagactttaaagtcagcagtcaaagtcttcgttattaacacacccaatcccaccacacgctaccagatgctaaacttttgcctaagaataatttgcagtcaaaatgctagggcatctcacagggtaggtgcattgataacattattctcacttccctcggcaggtatgcaaaatcatattagactagcagatagatcacccgaagcccagatagaacgctgtgagattgatggctttgagcctggcacatataggctgattccgaatgcacgcgccaatcttactgccaatgaaattgctgcctatgctttgcttgcagatgacctccctccaaccataaataatggaactccttatgtacatgcagatgttgaagggcagccatgtgatgaaattgaacaattcctggatcgatgctacagtgtactaatccaggcttgggtgatggtctgtaaatgtatgacagcttacgaccaacctgctggatctgctgatcggcgatttgcgaaataccagcagcaaggtcgcctggaagcaagatacatgctgcagccagaagctcaaaggttgattcaaactgccatcaggaaaagtcttgttgttagacagtatcttacctttgaactccaactggcaagacggcaggggttgctatcaaacagatactatgcaatggtgggtgacattggaaagtacattgagaattcaggccttactgccttctttctcaccctcaaatatgcactaggcaccaaatggagtcctctgtcattggccgcattcaccggtgaactcactaagctccgatccttgatgatgttatatcgagatctcggagaacaagccagataccttgctctgttggaggctccccaaataatggactttgctcccgggggctacccattgatattcagttatgctatgggagtcggtacagtcctagat-gtccaaatgcgaaattacacttatgcacgacctttcctaaatggttactatttccagattggggttgagaccgcacgacggcaacaaggcactgttgacaacagagtagcagatgatctaggcctgactcctgaacaaagaactgaggtcactcagcttgttgacaggcttgcaagaggcagaggtgcgggaataccaggtgggccggtgaatccctttgttcctccagttcaacaacaacaacctgctgccgtatatgaggacattcctgcattggaggaatcagatgacgatggtgatgaagatggaggtgcaggattccaaaatggagcacaagcaccagctgtaagacagggaggtcaaaatgactttagagcacagccgttacaggatccaattcaagcacaactcttcatgccattatatcctcaagtcagcaacatcccaaatcatcagaatcatcagattaatcgcatcggggggatggaacaccaagatttattacgatacaacgagaatggcgattctcagcaggatgcaaggggcgaacacggaaataccttcccaaacaatcccaatcaaaacgcacagtcacaagtgggtgactgggatgagtagatcaccgacatgaccaaactacccccaactgcaacaaacccagaacaatccagccacagccaaccgctcaaatccactacattccattcatatttagtctttaagaaaaaattaggcccggaaagaattagttctacgagcatcgacacgattatcttgatcgtgtttctttccgggcaagccatggatcaatttataaaacaagatgaaactggtgatttaattgagacaggaatgaatgttgcaaatcacttcctatctgcccccattcagggaaccaacttgttgagcaaggccacaatcatccccggtgttgcaccagtactcattggcaatccagagcaaaagaacattcagtaccccactgcatcacatcagggatccaagtcaaagggaagaagctcaggggccaagcccatcatagtctcatcttccgaagtaggcactggagggactcagattcctgagccccttttcgcacaaaccggacaaggtggcactgtcaccaccgtttatcaagatccaactatccaaccaacaggttcataccgaagtgtggaattggctaagataggaaaagaga-gaatgattaatcggtttgttgaaaaacccaggacctcaacgccggtaacagaatttaagaggggggccgggagcggctgctcaaggccagacaatccaagaggagggcatagacgggaatggagcctcagctgggtccaaggagaggtccgggtctttgagtggtgcaaccccatatgctcacctatcactgccgcagcaagattccactcctgcaaatgtgggaattgcccagcaaagtgcgatcagtgcgaacgagattatggacctccttagagggatggatgctcgcctgcaacatcttgaacaaaaggtggacaaggtgcttgcacagggcagcatggtgacccaaataaagaatgaattatcaacagtaaagacaacactagctacaattgaaggaatgatggcgacagtaaagatcatggatccgggaaacccgacaggggtcccagttgatgagcttagaagaagttttagtgatcatgtaacaattgttagtggaccaggagatgtgtcattcagctccagtgaagaacccacactgtatttggatgaactagcgaggcctatccccaagcctcgtcctgcaaagcagccaaaaccccaacccgtaaaggatttagcaggacggaaggtgatgataaccaaaatgatcactgactgtgtggccaatcctcaaatgaagcaggcgttcgagcaacgattggcaaaggccagcaccgaggatgccctgaatgatatcaagcgagacatcatacgaagcgccatatgaacctaccaagaacaccagactcacgggaaaatccatgaactgatagccgcaatgattccctattaaataaaaaataagcacgaacacaagtctaacccagccacagcagcaatggccggatcacagatcaaaattcctcttccgaagccccccgactcagattctcaaagactaaatgcattccctgtaatcatggctcaagaaggcaaagggcgactcctcagacagatcagacttaggaaaatattatcaggggatccgtctgatcagcaaattacatttgtgaatacatatggattcatccgtgctactccagaaacatcagagttcatctctgaatcatcacaacaaaaggtaactcctgtagtgacggcgtgcatgttatccttcggtgctggaccagtactagaagacccacaacatatgctgaaagctcttgatcagacagatatcagggttcggaagacagcaagtgataaagagcagatcttatttgagatcaaccgcattcccaatctattcaggcatcatcaaatatctgcggaccatctgattcaggccagctccgataaatatgtcaagtcaccagctaagttgattgcaggagtaaattacatttactgtgtcacatttttatccgtgacagtttgttctgcctcactcaagtttcgagttgcgcgcccattgcttgctgcacgatctagattagtgagagcagttcagatggaagttttgcttcgggtaacctgcaaaaaagactctcaaatggcaaagagcatgctaaatgaccctgatggagaaggttgcattgcatccgtgtggttccacctgtgtaatctgtgcaaaggcaggaacaaacttagaagttacgatgaaaattattttgcatctaagtgccgtaagatgaatttgacagtcagcataggggacatgtggggaccaaccattctagtccatgcaggcggtcacattccgacacctgcaaaacctttcttcaactcaagaggctgggtctgtcaccccatccatcaatcatcaccatcgttggcgaagaccctatggtcatctgggtgtgaaatcaaggctgccagtgctatcctccagggctcagactatgcatcactcgcaaaaactgatgacataatatattcaaagataaaggtcgacaaggatgcagccaactacaagggagtatcctggagtccatttaggaagtctgcctcaatgagcaacctatgataattctctctattttcaatgatgccttcaggaggatcaacaatcagtccaattttaccggtgataacttgattgaaattatagaaaaaataagcctagaaagatatcccacctctcgactttcccactttgaaaatagaattgatcagtaatcatgaaggtttctttagttacttgcttgggctttgcagtcttttcattttccatatgtgtgaatatcaatatcttgcagcaaattggatatatcaagcaacaagtcaggcaactgagctattactcacaaagttcaagctcctacatagtggtcaagcttttaccgaatatccaacccactgataacagctgtgaattcaagagtgtaactcaatacaataagaccttgagtaatttgcttcttccaattgcagaaaacataaataatattgcatcgccctcacctggatcaagacgtcataaaaggtttgctggcattgccattggcattgctgcactcggtgttgcaaccgcagcacaagtaaccgccgctgtctcattagttcaagcacagacaaatgcacgcgcaatagcggcgatgaaaaattcaatacaggcaactaatcgagcagtcttcgaagtgaaagaaggcacccaacagttagctatagcggtacaagcaatacagaaccacatcaatactattatgaacacccaattgaacaatatgtcctgtcagattcttgataaccagcttgcaacctccctgggattatacctaacagaattaacaacagtgttccagccacaattaattaatccggcattgtcaccgattagcatacaagccttgaggtctttgcttggaagtatgacacctgcagtggttcaagcaacattatctacttcaatttctgctgctgaaatactaagtgccggtctaatggagggtcagattgtttctgttctgctggatgagatgcagatgatagttaagataaatattccaaccattgtcacacaatcaaatgcattggtgattgacttctactcaatttcgagctttattaatagtcaggaatccataattcaattaccagacaggatcttggagatcgggaatgaacaatggagctatccagcaaaaaattgtaagttgacaagacacaacatattctgccaatacaatgaggcagagaggctgagcttagaatcaaaactatgccttgcaggcaatataagtgcctgtgtgttctcacccatagcagggagttatatgaggcgatttgtagcactggatggaacaattgttgcaaactgtcgaagtctaacgtgtctatgcaagagtccatcttatcctatataccaacctgaccatcatgcagtcacgaccattgatctaaccgcatgtcagacgttgtccctagacggattggatttcagcattgtctctctaagcaacatcacttacgctgagaaccttaccatttcattgtctcagacaatcaatactcaacccattgacatatcaactgaactgatcaaggtcaatgcatccctccaaaatgccgttaagtacataaaggagagcaaccatcaactccaatctgtgagtataaattctaaaatcggagctataatcatagcagccttagctttgagcatcctgtcaatgatcatttcactgttgttttgctgctgggcttacattgcaactaaagagatcagaagaatcaacttcaaaacaaatcatatcaacacaatatcaagtagtgtcgatgatctcatcaggtactaatcctaacatggtgattcattctgtatttagaaaatatttagaaaaaaactaaattaagaatgaatctcatggggtcgtaacgtctcgtgaccctgccgttgcactatgccggcgatccaacccccattatacctcacatttctattgctaattcttctttatctgatcataactttgtatgt--ctggattatattaactgttacttataagactgcggtgcgacatgcagcactgtaccagagatccttctttcactggagtttcgatcactcactctaagaagatccccagttaggacaagtcccgatccatcatgcaagaacaatctgcatttgaataatgccgttcaatcatgagacataaagaaaaaaccaggccagaacaaacttagggtcataatacaacacaaaaccttagcttctatctcaattgtgctccgaccgctcgaaagatggagccctcgaaattcttcacaatatcggacagtgccacctttgcacctgggcctgttagcaatgcggctaacaagaagacattccgaacctgcttccgaatactggcactatctgtacaagctgtcacccttatattagttattgtcactttaggtgagcttgtaaggatgatcaatgatcaaggcttgagcaatcagttgtcttcaattacagacaagataagagagtcagctactatgattgcatctgctgtgggagtaatgaatcaagttattcatggagtaacggtatccttacccctacaaattgagggaaaccaaaatcaattgttagccacacttgccacaatctgcaccagccaaaaacaagtctcaaactgctctacaaacatccccttagtcaatgacctcaggtttataaatgggatcaataaattcatcattgaagattacgcaactcatgatttctctatcggccatccactcaatatgcccagctttatcccaactgcaacttcacccaatggttgcacaagaattccatccttttctttaggtaagaaacactggtgctacacacataatgtaattaatgccaactgcaaggaccatacttcgtctaaccaatatgtgtccatggggattctcgttcagaccgcgtcaggttatcctatgttcaaaaccttaaaaatccaatatctcagtgatggcctgaatcggaaaagctgctcaattgcaacagtccctgatgggtgcgcgatgtactgttatgtctccactcaacttgaaaccgacgactatgcggggtccagtccacccacccaaaaacttaccctgttattctataatgacaccgtcacagaaaggacaatatctccatctggtcttgaagggaattgggctactttggtgccaggagtggggagtgggatatattttgagaataagttgatcttccctgcatatggtggtgtcttgcccaatagtacactcggggttaaatcagcaagagaatttttccggcctgttaatccatataatccatgttcaggaccacaacaagatttagaccagcgtgctttgaggtcatacttcccaagttatttctctaatcgaagaatacagagtgcatttcttgtctgtgcctggaatcagatcttagttacaaattgtgaactagttgtcccctcaagcaatcagacaatgatgggtgcagaaggaagagttttattgatcaataatcgactattatattatcagagaagtaccagctggtggccgtatgaactcctctacgagatatcattcacatttacaaactctggtccatcatctgtaaatatgtcctggatacctatatattcattcactcgtcctggttcaggcaattgcagtggtgaaaatgtgtgcccgactgcttgtgtgtcaggggtttatcttgatccctggccattaactccatatagccaccaatcaggtattaacagaaatttctattttacaggtgctctattaaattcaagtacaactagagtaaatcctaccctttatgtctctgctcttaataatcttaaagtattagccccatatggtactcaaggactgtttgcctcgtacaccacaaccacctgctttcaagataccggtgatgctagtgtgtattgtgtttatattatggaactagcatcaaatattgttggagaattccaaattctacctgtgctaactagattgactatcacttgaatcatagtgaatgcagcgggaagccctattggcgtgtctcaatttttatcgattattaagaaaaaacaggccagaatggcgggcctaaatgagatactcctacctgaagtacatttaaactcacccatcgttagatataagcttttctactatatattacatggccagttaccaaatgatttggagccagatgacttgggcccactagcaaatcagaattggaaggcaattcgagccgaagaatcccaggttcatgcacgtttaaaacagatcagagtagaactcatcgcaaggattcctagtctccggtggacccgctctcaaagagagattgctatactcatttggccaagaatacttccaatcctccaagcatatgatcttcggcaaagtatgcaattgcccacagtatgggagaaattgactcaatccacagttaatcttataagtgatggtctagaacgagttgtattacacatcagcaatcaactgacaggcaagccaaacttgtttaccagatctcgaacaggacaagacactaaggactactcaattccatccactagagagctatctcaaatatggtttaacaatgagtggagtggacctgtaaagacctggcttatgattaaatatagaatgaggcaactaatcacaaaccaaaagacaggtgagttaacagatttagtaaccattgtggatactaggtccactctatgcattattaccccagaattagttgctttatactctaatgggcacaaagcattaacgtacctcacctttgaaatggtactaatggtcactgatatgttggaaggacgactgaatgtttcttctttgtgcacagctagtcattatctgtccccactaaagaaaagaatcgaaattctcctaacattagttgatgaccttgctctactcatgggggacaaagtatacggtgttgtctcttcacttgagagttttgtttacgcccaattacagtatggtgatcctgttgtagacattaagggtacattctatggatttatatgtaatgagattctcgatctgctgactgaggacaacatctttactgaggaggaggcaaacaaggttctcctggacttgacttcacagtttgacaatctatcccctgatttaactgctgaactcctctgcattatgagactttggggccaccccacattaaccgccagccaagcagcatccaaggtccgagagtccatgtgcgctcccaaggtgttagatttccaaacaataatgaagaccctggctttctttcacgcaatccttattaacggttataggaggagccataatggaatctggcctcctactactcttcatggcaatgcccccaaaagcctcattgagatgcggcatgataattcagaacttaagtatgagtatgtcctcaagaattggaaaagtatatctatgttaagaatacacaaatgctttgatgcatcacctgatgaagatctcagcatattcatgaaggataaggcaataagctgtccaaagcaagactggatgggagtatttaggaggagcctcataaaacagcgatatcgagatgcgaatcgacctctaccacaaccattcaaccgacggctactgttgaattttctagaggatgacagattcgatcccattaaagagcttgagtatgtcaccagtggagaatatcttagggacccagaattttgtgcatcttactctctcaaagagaaggagataaaggctacaggtcgaatatttgcaaaaatgacaaagagaatgagatcgtgccaagtaattgcggaatcattattggccaatcatgcaggtaaattaatgagagaaaatggagttgttttagaccagttaaaattgacaaaatctttgttaacgatgaaccaaattggtattatatcagagcacagccgaagatccactgctgacaacatgactttggcacactccggttcaaataagcacagaattaataatagtcaattcaagaagaataaagacaataaacatgagatgcctgatgatggttttgagatagcagcctgctttctaacaactgacctcacaaaatactgcttaaattggaggtaccaagtcatcatcccctttgctcgtacattgaattcaatgtatggtatacctcacctgttcgaatggatacatttaaggctaatgcgaagcactctctatgtcggtgatcccttcaatcctccatcagatcctacccaacttgaccttgatacagctctcaatgatgatatatttatagtttctcctcgaggaggaatcgagggtttatgtcaaaaattatggactatgatttccatctcaacaatcatattatctgcaactgaggcaaacactagagttatgagcatggtccagggtgacaaccaggcgattgcaatcaccactagagtagtacgctcgctcagtcattccgagaagaaggagcaagcttataaagcaagtaaattattctttgaaaggcttagagccaacaatcatggaattggacaccacttgaaagaacaagaaactatcctcagttctgatttcttcatatacagtaagagagtgttttacaaaggtcggattttgactcaagcattaaagaacgtgagcaagatgtgcttaacagccgatatactaggggactgttcacaagcatcatgctccaatttagctactactgtaatgcgcctgactgagaatggggttgagaaagatttgtgttactttctgaatgcattcatgacaatcagacagttatgttatgatctagtatttccccaaactaaatctcttagtcaggacatcactaatgcttatcttaaccatccaatacttatctcaagattgtgtctattaccatctcaattggggggcctaaactttctctcatgtagtcgcctgttcaatagaaacatcggagacccattagtgtctgcaattgctgatgtgaaacgattaattaaagctggctgtctagatatctgggtcctgtataacatccttggaaggaggcctggaaaaggtaagtggagcactctggcagctgatccttatactctaaacatagattatttagttccttcaacaacttttttaaagaagcatgcccaatatacattgatggaacggagtgttaatcccatgctccgtggagtattcagtgaaaatgcagctgaggaagaagaggaactcgcacagtatctattagatcgtgaggtagtcatgcccagggttgcacatgtaatacttgcccagtctagttgcggtagaagaaaacagattcaaggttacttggattccactagaactattatcaggtattcactggaggtgagaccattgtcagcaaagaagctaaatacagtaatagaatacaacttattgtatctatcttacaatttggagattattgaaaaacccaatatagtccaaccctttttgaatgcaatcaatgttgatacttgtagcatcgatatagccaggtcccttagaaaactatcctgggcaactttacttaatggacgtcccatcgagggattagaaacacctgatcccattgaattggtacatgggtgtttgataattgggtcagatgaatgtgagcattgcagtagtggtgatgataaattcacctggtttttcctacccaaggggataaggctagataatgatccggcatccaacccacccatcagagtaccttacatcggatctaaaacagatgagcggagggttgcgtcaatggcttacatcaaaggagcatctgtatcactgaaatcagcactcaggttagcgggagtatatatttgggctttcggagatacagaagaatcatggcaggacgcctatgagttagcttccactcgtgttaatctcacactagagcaattgcaatctctcactcctttaccaacatctgctaacctagtacacagattagatgatggcaccactcaattaaaatttaccccggcaagttcctatgcattctctagcttcgttcatatatctaacgactgtcaagttctggagatcgatgatcaggttacagattctaacctgatttaccaacaagttatgattactggccttgctttaattgagacatggaacaatcctccaatcaacttctctgtctatgagactacactacacttgcacacaggctcatcttgctgtataagacctgtcgaatcttgtgtagtaaatcctcctttgcttcctgtacccttcattaatgttcctcaaatgaataaatttgtatatgaccctgaaccactcagtttgctagaaatggaaaaaattgaggatattgcttatcagaccagaatcggtggtttagatcaaatcccacttctggaaaaaatacccttactagctcacctcaccgccaagcagatggtaaacagcatcactgggcttgatgaagcaacatctatagtgaatgatgctgtagttcaagcagactacactagcaattggattagtgaatgctgctacacttacattgattctgtgtttgtttactctggctgggcattattattggagctttcgtatcaaatgtactacttaagaattcaaggcatccaaggaattctagactatgtgtatatgaccttgaggaggataccaggaatggctataacaggtatctcatccacgattagtcaccctcgtatactcagaagatgcatcaatttggatgtaatagccccaatcaattctccacacatagcttcactggattacacaaaattgagcatagatgcagtaatgtggggaactaagcaggttttgaccaacatttcgcaaggtatcgattatgagatagtagttccttctgaaagccaactaacacttagtgatagagttctaaatctagttgctcgaaaattatcactacttgcaatcatctgggccaattataactatcctccaaaggttaaaggtatgtcacctgaggacaaatgtcaggctttaactacacatctaatccaaactgtcgaatatgttgagcacattcagattgagaagacaaacatcaggaggatgattattgaaccaaaattaactgcctaccctagtaatttgttttatctatctcgaaagttgcttaatgctattcgagattctgaagaaggacaatttctgattgcatcctattataacagttttggatttctggaaccaatactaatggaatctaaaatattcaatctaaattcatccgaatcagcatctcttacagaatttgatttcatcctcaacttggaattgtctgaaaccagtcttgagaaatactctctcccaagtttgttgatgacggctgagaatatggataacccatttcctcaaccaccccttcatcatgttctcagaccactaggattatcatccacttcatggtataaaacaatcagtgttttaaattatattagccatatgaaaatatctgacggtgcccatctatacttggcagagggaagcggggcctctatgtcacttatagagactttcttgcccggtgaaacaatatggtacaacagcctattcaatagtggtgaaaatcctccccaacgcaattttgctcctttgcccacccagtttattgaaagtgtcccttacagattgattcaagcaggtatagcagcaggaagtggtgtagtgcaaagtttctatccactctggaacggtaacagcgatatcactgacttgagcacgaaaaccagtgtcgaatacattattcacaaggtaggagctgatacatgtgcattggtccatgtggatttggagggtgtgcccggctcaatgaacagcatgttggagnnnnnnnnnnnnnnnnnnnnnnnnnnnnnnnnnnnnnnnnnnnnnnnnnnnnnnnnnnnnnnnnnnnnnnnnnnnnnnnnnnnnnnnnnnnnnnnnnnnnnnnnnnnnnnnnnnnnnnnnnnnnnnnnnnnnnnnnnnnnnnnnnnnnnnnnnnnnnnnnnnnnnnnnnnnnnnnnnnnnnnnnnnnnnnnnnnnnnnnnnnnnnnnnnnnnnnnnnnnnnnnnnnnnnnnnnnnnnnnnnnnnnnnnnnnnnnnnnnnnnnnnnnnnnnnnnnnnnnnnnnnnnnnnnnnnnnnnnnnnnnnnnnnnnnnnnnnnnnnnnnnnnnnnnnnnnnnnnnnnnnnnnnnnnnnnnnnnnnnnnnnnnnnnnnnnnnnnnnnnnnnnnnnnnnnnnnnnnnnnnnnnnnnnnnnnnnnnnnnnnnnnnnnnnnnnnnnnnnnnnnnnnnnnnnnnnnnnnnnnnnnnnnnnnnnnnnnnnnnnnnnnnnnnnnnnnnnnnnnnnnnnnnnnnnnnnnnnnnnnnnnnnnnnnnnnnnnnnnnnnnnnnnnnnnnnnnnnnnnnnnnnnnnnnnnnnnnnnnnnnnnnnnnnnnnnnnnnnnnnnnnnnnnnnnnnnnnnnnnnnnnnnnnnnnnnnnnnnnnnnnnnnnnnnnnnnnnnnnnnnnnnnnnnnnnnnnnnnnnnnnnnnnnnnnnnnnnnnnnnnnnnnnnnnnnnnnnnnnnnnnnnnnnnnnnnnnnnnnnnnnnnnnnnnnnnnnnnnnnnnnnnnnnnnnnnnnnnnnnnnnnnnnnnnnnnnnnnnnnnnnnnnnnnnnnnnnnnnnnnnnnnnnnnnnnnnnnnnnnnnnnnnnnnnnnnnnnnnnnnnnnnnnnnnnnnnnnnnnnnnnnnnnnnnnnnnnnnnnnnnnnnnnnnnnnnnnnnnnnnnnnnnnnnnnnnnnnnnnnnnnnnnnnnnnnnnnnnnnnnnnnnnnnnnnnnnnnnnnnnnnnnnnnnnnnnnnnnnnnnnnnnnnnnnnnnnnnnnnnnnnnnnnnnnnnnnnnnnnnnnnnnnnnnnnnnnnnnnnnnnnnnnnnnnnnnnnnnnnnnnnnnnnnnnnnnnnnnnnnnnnnnnnnnnnnnnnnnnnnnnnnnnnn"/>
                        <sequence id="seq_Washington.USA/2017075/2.17/G|2017.027|2017-01-11|north_america|usa|washington|10|vaccinated|Marshallese" spec="Sequence" taxon="Washington.USA/2017075/2.17/G|2017.027|2017-01-11|north_america|usa|washington|10|vaccinated|Marshallese" totalcount="4" value="-tagtgtaagaaacagtaagcccggaagtggtgttttgcgatttcgaggccgggctcgatcctcacctttcattgtcaataggggacactttgacgctaccttgaaaatgtcgtccgtgctcaaagcatttgagcgattcactatagaacaggaacttcaagacaggggtgaggagggttcaattccgccggagactttaaagtcagcagtcaaagtcttcgttattaacacacccaatcccaccacacgctaccagatgctaaacttttgcctaagaataatttgcagtcaaaatgctagggcatctcacagggtaggtgcattgataacattattctcacttccctcggcaggtatgcaaaatcatattagactagcagatagatcacccgaagcccagatagaacgctgtgagattgatggctttgagcctggcacatataggctgattccgaatgcacgcgccaatcttactgccaatgaaattgctgcctatgctttgcttgcagatgacctccctccaaccataaataatggaactccttatgtacatgcagatgttgaagggcagccatgtgatgaaattgaacaattcctggatcgatgctacagtgtactaatccaggcttgggtgatggtctgtaaatgtatgacagcttacgaccaacctgctggatctgctgatcggcgatttgcgaaataccagcagcaaggtcgcctggaagcaagatacatgctgcagccagaagctcaaaggttgattcaaactgccatcaggaaaagtcttgttgttagacagtatcttacctttgaactccaactggcaagacggcaggggttgctatcaaacagatactatgcaatggtgggtgacattggaaagtacattgagaattcaggccttactgccttctttctcaccctcaaatatgcactaggcaccaaatggagtcctctgtcattggccgcattcaccggtgaactcactaagctccgatccttgatgatgttatatcgagatctcggagaacaagccagataccttgctctgttggaggctccccaaataatggactttgctcccgggggctacccattgatattcagttatgctatgggagtcggtacagtcctagat-gtccaaatgcgaaattacacttatgcacgacctttcctaaatggttactatttccagattggggttgagaccgcacgacggcaacaaggcactgttgacaacagagtagcagatgatctaggcctgactcctgaacaaagaactgaggtcactcagcttgttgacaggcttgcaagaggcagaggtgcgggaataccaggtgggccggtgaatccctttgttcctccagttcaacaacaacaacctgctgccgtatatgaggacattcctgcattggaggaatcagatgacgatggtgatgaagatggaggtgcaggattccaaaatggagcacaagcaccagctgtaagacagggaggtcaaaatgactttagagcacagccgttacaggatccaattcaagcacaactcttcatgccattatatcctcaagtcagcaacatcccaaatcatcagaatcatcagattaatcgcatcggggggatggaacaccaagatttattacgatacaacgagaatggcgattctcagcaggatgcaaggggcgaacacggaaataccttcccaaacaatcccaatcaaaacgcacagtcacaagtgggtgactgggatgagtagatcaccgacatgaccaaactacccccaactgcaacaaacccagaacaatccagccacagccaaccgctcaaatccactacattccattcatatttagtctttaagaaaaaattaggcccggaaagaattagttctacgagcatcgacacgattatcttgatcgtgtttctttccgggcaagccatggatcaatttataaaacaagatgaaactggtgatttaattgagacaggaatgaatgttgcaaatcacttcctatctgcccccattcagggaaccaacttgttgagcaaggccacaatcatccccggtgttgcaccagtactcattggcaatccagagcaaaagaacattcagtaccccactgcatcacatcagggatccaagtcaaagggaagaagctcaggggccaagcccatcatagtctcatcttccgaagtaggcactggagggactcagattcctgagccccttttcgcacaaaccggacaaggtggcactgtcaccaccgtttatcaagatccaactatccaaccaacaggttcataccgaagtgtggaattggctaagataggaaaagaga-gaatgattaatcggtttgttgaaaaacccaggacctcaacgccggtaacagaatttaagaggggggccgggagcggctgctcaaggccagacaatccaagaggagggcatagacgggaatggagcctcagctgggtccaaggagaggtccgggtctttgagtggtgcaaccccatatgctcacctatcactgccgcagcaagattccactcctgcaaatgtgggaattgcccagcaaagtgcgatcagtgcgaacgagattatggacctccttagagggatggatgctcgcctgcaacatcttgaacaaaaggtagacaaggtgcttgcacagggcagcatggtgacccaaataaagaatgaattatcaacagtaaagacaacactagctacaattgaaggaatgatggcgacagtaaagatcatggatccgggaaacccgacaggggtcccagttgatgagcttagaagaagttttagtgatcatgtaacaattgttagtggaccaggagatgtgtcattcagctccagtgaagaacccacactgtatttggatgaactagcgaggcctatccccaagcctcgtcctgcaaagcagccaaaaccccaacccgtaaaggatttagcaggacggaaggtgatgataaccaaaatgatcactgactgtgtggccaatcctcaaatgaagcaggcgttcgagcaacgattggcaaaggccagcaccgaggatgccctgaatgatatcaagcgagacatcatacgaagcgccatatgaacctaccaagaacaccagactcacgggaaaatccatgaactgatagccgcaatgattccctattaaataaaaaataagcacgaacacaagtctaacccagccacagcagcaatggccggatcacagatcaaaattcctcttccgaagccccccgactcagattctcaaagactaaatgcattccctgtaatcatggctcaagaaggcaaagggcgactcctcagacagatcagacttaggaaaatattatcaggggatccgtctgatcagcaaattacatttgtgaatacatatggattcatccgtgctactccagaaacatcagagttcatctctgaatcatcacaacaaaaggtaactcctgtagtgacggcgtgcatgttatccttcggtgctggaccagtactagaagacccacaacatatgctgaaagctcttgatcagacagatatcagggttcggaagacagcaagtgataaagagcagatcttatttgagatcaaccgcattcccaatctattcaggcatcatcaaatatctgcggaccatctgattcaggccagctccgataaatatgtcaagtcaccagctaagttgattgcaggagtaaattacatttactgtgtcacatttttatccgtgacagtttgttctgcctcactcaagtttcgagttgcgcgcccattgcttgctgcacgatctagattagtgagagcagttcagatggaagttttgcttcgggtaacctgcaaaaaagactctcaaatggcaaagagcatgctaaatgaccctgatggagaaggttgcattgcatccgtgtggttccacctgtgtaatctgtgcaaaggcaggaacaaacttagaagttacgatgaaaattattttgcatctaagtgccgtaagatgaatttgacagtcagcataggggacatgtggggaccaaccattctagtccatgcaggcggtcacattccgacaactgcaaaacctttcttcaactcaagaggctgggtctgtcaccccatccatcaatcatcaccatcgttggcgaagaccctatggtcatctgggtgtgaaatcaaggctgccagtgctatcctccagggctcagactatgcatcactcgcaaaaactgatgacataatatattcaaagataaaggtcgacaaggatgcagccaactacaagggagtatcctggagtccatttaggaagtctgcctcaatgagcaacctatgataattctctctattttcaatgatgccttcaggaggatcaacaatcagtccaattttaccggtgataacttgattgaaattatagaaaaaataagcctagaaagatatcccacctctcgactttcccactttgaaaatagaattgatcagtaatcatgaaggtttctttagttacttgcttgggctttgcagtcttttcattttccatatgtgtgaatatcaatatcttgcagcaaattggatatatcaagcaacaagtcaggcaactgagctattactcacaaagttcaagctcctacatagtggtcaagcttttaccgaatatccaacccactgataacagctgtgaattcaagagtgtaactcaatacaataagaccttgagtaatttgcttcttccaattgcagaaaacataaataatattgcatcgccctcacctggatcaagacgtcataaaaggtttgctggcattgccattggcattgctgcactcggtgttgcaaccgcagcacaagtaaccgccgctgtctcattagttcaagcacagacaaatgcacgcgcaatagcggcgatgaaaaattcaatacaggcaactaatcgagcagtcttcgaagtgaaagaaggcacccaacagttagctatagcggtacaagcaatacagaaccacatcaatactattatgaacacccaattgaacaatatgtcctgtcagattcttgataaccagcttgcaacctccctgggattatacctaacagaattaacaacagtgttccagccacaattaattaatccggcattgtcaccgattagcatacaagccttgaggtctttgcttggaagtatgacacctgcagtggttcaagcaacattatctacttcaatttctgctgctgaaatactaagtgccggtctaatggagggtcagattgtttctgttctgctggatgagatgcagatgatagttaagataaatattccaaccattgtcacacaatcaaatgcattggtgattgacttctactcaatttcgagctttattaatagtcaggaatccataattcaattaccagacaggatcttggagatcgggaatgaacaatggagctatccagcaaaaaattgtaagttgacaagacacaacatattctgccaatacaatgaggcagagaggctgagcttagaatcaaaactatgccttgcaggcaatataagtgcctgtgtgttctcacccatagcagggagttatatgaggcgatttgtagcactggatggaacaattgttgcaaactgtcgaagtctaacgtgtctatgcaagagtccatcttatcctatataccaacctgaccatcatgcagtcacgaccattgatctaaccgcatgtcagacgttgtccctagacggattggatttcagcattgtctctctaagcaacatcacttacgctgagaaccttaccatttcattgtctcagacaatcaatactcaacccattgacatatcaactgaactgatcaaggtcaatgcatccctccaaaatgccgttaagtacataaaggagagcaaccatcaactccaatctgtgagtataaattctaaaatcggagctataatcatagcagccttagctttgagcatcctgtcaatgatcatttcactgttgttttgctgctgggcttacattgcaactaaagagatcagaagaatcaacttcaaaacaaatcatatcaacacaatatcaagtagtgtcgatgatctcatcaggtactaatcctaacatggtgattcattctgtatttagaaaatatttagaaaaaaactaaattaagaatgaatctcatggggtcgtaacgtctcgtgaccctgccgttgcactatgccggcgatccaacccccattatacctcacatttctattgctaattcttctttatctgatcataactttgtatgt--ctggattatattaactgttacttataagactgcggtgcgacatgcagcactgtaccagagatccttctttcactggagtttcgatcactcactctaagaagatccccagttaggacaagtcccgatccatcatgcaagaacaatctgcatttgaataatgccgttcaatcatgagacataaagaaaaaaccaggccagaacaaacttagggtcataatacaacacaaaaccttagcttctatctcaattgtgctccgaccgctcgaaagatggagccctcgaaattcttcacaatatcggacagtgccacctttgcacctgggcctgttagcaatgcggctaacaagaagacattccgaacctgcttccgaatactggcactatctgtacaagctgtcacccttatattagttattgtcactttaggtgagcttgtaaggatgatcaatgatcaaggcttgagcaatcagttgtcttcaattacagacaagataagagagtcagctactatgattgcatctgctgtgggagtaatgaatcaagttattcatggagtaacggtatccttacccctacaaattgagggaaaccaaaatcaattgttagccacacttgccacaatctgcaccagccaaaaacaagtctcaaactgctctacaaacatccccttagtcaatgacctcaggtttataaatgggatcaataaattcatcattgaagattacgcaactcatgatttctctatcggccatccactcaatatgcccagctttatcccaactgcaacttcacccaatggttgcacaagaattccatccttttctttaggtaagacacactggtgctacacacataatgtaattaatgccaactgcaaggaccatacttcgtctaaccaatatgtgtccatggggattctcgttcagaccgcgtcaggttatcctatgttcaaaaccttaaaaatccaatatctcagtgatggcctgaatcggaaaagctgctcaattgcaacagtccctgatgggtgcgcgatgtactgttatgtctccactcaacttgaaaccgacgactatgcggggtccagtccacccacccaaaaacttaccctgttattctataatgacaccgtcacagaaaggacaatatctccatctggtcttgaagggaattgggctactttggtgccaggagtggggagtgggatatattttgagaataagttgatcttccctgcatatggtggtgtcttgcccaatagtacactcggggttaaatcagcaagagaatttttccggcctgttaatccatataatccatgttcaggaccacaacaagatttagaccagcgtgctttgaggtcatacttcccaagttatttctctaatcgaagaatacagagtgcatttcttgtctgtgcctggaatcagatcttagttacaaattgtgaactagttgtcccctcaagcaatcagacaatgatgggtgcagaaggaagagttttattgatcaataatcgactattatattatcagagaagtaccagctggtggccgtatgaactcctctacgagatatcattcacatttacaaactctggtccatcatctgtaaatatgtcctggatacctatatattcattcactcgtcctggttcaggcaattgcagtggtgaaaatgtgtgcccgactgcttgtgtgtcaggggtttatcttgatccctggccattaactccatatagccaccaatcaggtattaacagaaatttctattttacaggtgctctattaaattcaagtacaactagagtaaatcctaccctttatgtctctgctcttaataatcttaaagtattagccccatatggtactcaaggactgtttgcctcgtacaccacaaccacctgctttcaagataccggtgatgctagtgtgtattgtgtttatattatggaactagcatcaaatattgttggagaattccaaattctacctgtgctaactagattgactatcacttgaatcatagtgaatgcagcgggaagccctattggcgtgtctcaatttttatcgattattaagaaaaaacaggccagaatggcgggcctaaatgagatactcctacctgaagtacatttaaactcacccatcgttagatataagcttttctactatatattacatggccagttaccaaatgatttggagccagatgacttgggcccactagcaaatcagaattggaaggcaattcgagccgaagaatcccaggttcatgcacgtttaaaacagatcagagtagaactcatcgcaaggattcctagtctccggtggacccgctctcaaagagagattgctatactcatttggccaagaatacttccaatcctccaagcatatgatcttcggcaaagtatgcaattgcccacagtatgggagaaattgactcaatccacagttaatcttataagtgatggtctagaacgagttgtattacacatcagcaatcaactgacaggcaagccaaacttgtttaccagatctcgaacaggacaagacactaaggactactcaattccatccactagagagctatctcaaatatggtttaacaatgagtggagtggacctgtaaagacctggcttatgattaaatatagaatgaggcaactaatcacaaaccaaaagacaggtgagttaacagatttagtaaccattgtggatactaggtccactctatgcattattaccccagaattagttgctttatactctaatgggcacaaagcattaacgtacctcacctttgaaatggtactaatggtcactgatatgttggaaggacgactgaatgtttcttctttgtgcacagctagtcattatctgtccccactaaagaaaagaatcgaaattctcctaacattagttgatgaccttgctctactcatgggggacaaagtatacggtgttgtctcttcacttgagagttttgtttacgcccaattacagtatggtgatcctgttgtagacattaagggtacattctatggatttatatgtaatgagattctcgatctgctgactgaggacaacatctttactgaggaggaggcaaacaaggttctcctggacttgacttcacagtttgacaatctatcccctgatttaactgctgaactcctctgcattatgagactttggggccaccccacattaaccgccagccaagcagcatccaaggtccgagagtccatgtgcgctcccaaggtgttagatttccaaacaataatgaagaccctggctttctttcacgcaatccttattaacggttataggaggagccataatggaatctggcctcctactactcttcatggcaatgcccccaaaagcctcattgagatgcggcatgataattcagaacttaagtatgagtatgtcctcaagaattggaaaagtatatctatgttaagaatacacaaatgctttgatgcatcacctgatgaagatctcagcatattcatgaaggataaggcaataagctgtccaaagcaagactggatgggagtatttaggaggagcctcataaaacagcgatatcgagatgcgaatcgacctctaccacaaccattcaaccgacggctactgttgaattttctagaggatgacagattcgatcccattaaagagcttgagtatgtcaccagtggagaatatcttagggacccagaattttgtgcatcttactctctcaaagagaaggagataaaggctacaggtcgaatatttgcaaaaatgacaaagagaatgagatcgtgccaagtaattgcggaatcattattggccaatcatgcaggtaaattaatgagagaaaatggagttgttttagaccagttaaaattgacaaaatctttgttaacgatgaaccaaattggtattatatcagagcacagccgaagatccactgctgacaacatgactttggcacactccggttcaaataagcacagaattaataatagtcaattcaagaagaataaagacaataaacatgagatgcctgatgatggttttgagatagcagcctgctttctaacaactgacctcacaaaatactgcttaaattggaggtaccaagtcatcatcccctttgctcgtacattgaattcaatgtatggtatacctcacctgttcgaatggatacatttaaggctaatgcgaagcactctctatgtcggtgatcccttcaatcctccatcagatcctacccaacttgaccttgatacagctctcaatgatgatatatttatagtttctcctcgaggaggaatcgagggtttatgtcaaaaattatggactatgatttccatctcaacaatcatattatctgcaactgaggcaaacactagagttatgagcatggtccagggtgacaaccaggcgattgcaatcaccactagagtagtacgctcgctcagtcattccgagaagaaggagcaagcttataaagcaagtaaattattctttgaaaggcttagagccaacaatcatggaattggacaccacttgaaagaacaagaaactatcctcagttctgatttcttcatatacagtaagagagtgttttacaaaggtcggattttgactcaagcattaaagaacgtgagcaagatgtgcttaacagccgatatactaggggactgttcacaagcatcatgctccaatttagctactactgtaatgcgcctgactgagaatggggttgagaaagatttgtgttactttctgaatgcattcatgacaatcagacagttatgttatgatctagtatttccccaaactaaatctcttagtcaggacatcactaatgcttatcttaaccatccaatacttatctcaagattgtgtctattaccatctcaattggggggcctaaactttctctcatgtagtcgcctgttcaatagaaacatcggagacccattagtgtctgcaattgctgatgtgaaacgattaattaaagctggctgtctagatatctgggtcctgtataacatccttggaaggaggcctggaaaaggtaagtggagcactctggcagctgatccttatactctaaacatagattatttagttccttcaacaacttttttaaagaagcatgcccaatatacattgatggaacggagtgttaatcccatgctccgtggagtattcagtgaaaatgcagctgaggaagaagaggaactcgcacagtatctattagatcgtgaggtagtcatgcccagggttgcacatgtaatacttgcccagtctagttgcggtagaagaaaacagattcaaggttacttggattccactagaactattatcaggtattcactggaggtgagaccattgtcagcaaagaagctaaatacagtaatagaatacaacttattgtatctatcttacaatttggagattattgaaaaacccaatatagtccaaccctttttgaatgcaatcaatgttgatacttgtagcatcgatatagccaggtcccttagaaaactatcctgggcaactttacttaatggacgtcccatcgagggattagaaacacctgatcccattgaattggtacatgggtgtttgataattgggtcagatgaatgtgagcattgcagtagtggtgatgataaattcacctggtttttcctacccaaggggataaggctagataatgatccggcatccaacccacccatcagagtaccttacatcggatctaaaacagatgagcggagggttgcgtcaatggcttacatcaaaggagcatctgtatcactgaaatcagcactcaggttagcgggagtatatatttgggctttcggagatacagaagaatcatggcaggacgcctatgagttagcttccactcgtgttaatctcacactagagcaattgcaatctctcactcctttaccaacatctgctaacctagtacacagattagatgatggcaccactcaattaaaatttaccccggcaagttcctatgcattctctagcttcgttcatatatctaacgactgtcaagttctggagatcgatgatcaggttacagattctaacctgatttaccaacaagttatgattactggccttgctttaattgagacatggaacaatcctccaatcaacttctctgtctatgagactacactacacttgcacacaggctcatcttgctgtataagacctgtcgaatcttgtgtagtaaatcctcctttgcttcctgtacccttcattaatgttcctcaaatgaataaatttgtatatgaccctgaaccactcagtttgctagaaatggaaaaaattgaggatattgcttatcagaccagaatcggtggtttagatcaaatcccacttctggaaaaaatacccttactagctcacctcaccgccaagcagatggtaaacagcatcactgggcttgatgaagcaacatctatagtgaatgatgctgtagttcaagcagactacactagcaattggattagtgaatgctgctacacttacattgattctgtgtttgtttactctggctgggcattattattggagctttcgtatcaaatgtactacttaagaattcaaggcatccaaggaattctagactatgtgtatatgaccttgaggaggataccaggaatggctataacaggtatctcatccacgattagtcaccctcgtatactcagaagatgcatcaatttggatgtaatagccccaatcaattctccacacatagcttcactggattacacaaaattgagcatagatgcagtaatgtggggaactaagcaggttttgaccaacatttcgcaaggtatcgattatgagatagtagttccttctgaaagccaactaacacttagtgatagagttctaaatctagttgctcgaaaattatcactactggcaatcatctgggccaattataactatcctccaaaggttaaaggtatgtcacctgaggacaaatgtcaggctttaactacacatctaatccaaactgtcgaatatgttgagcacattcagattgagaagacaaacatcaggaggatgattattgaaccaaaattaactgcctaccctagtaatttgttttatctatctcgaaagttgcttaatgctattcgagattctgaagaaggacaatttctgattgcatcctattataacagttttggatttctggaaccaatactaatggaatctaaaatattcaatctaaattcatccgaatcagcatctcttacagaatttgatttcatcctcaacttggaattgtctgaaaccagtcttgagaaatactctctcccaagtttgttgatgacggctgagaatatggataacccatttcctcaaccaccccttcatcatgttctcagaccactaggattatcatccacttcatggtataaaacaatcagtgttttaaattatattagccatatgaaaatatctgacggtgcccatctatacttggcagagggaagcggggcctctatgtcacttatagagactttcttgcccggtgaaacaatatggtacaacagcctattcaatagtggtgaaaatcctccccaacgcaattttgctcctttgcccacccagtttattgaaagtgtcccttacagattgattcaagcaggtatagcagcaggaagtggtgtagtgcaaagtttctatccactctggaacggtaacagcgatatcactgacttgagcacgaaaaccagtgtcgaatacattattcacaaggtaggagctgatacatgtgcattggtccatgtggatttggagggtgtgcccggctcaatgaacagcatgttggagnnnnnnnnnnnnnnnnnnnnnnnnnnnnnnnnnnnnnnnnnnnnnnnnnnnnnnnnnnnnnnnnnnnnnnnnnnnnnnnnnnnnnnnnnnnnnnnnnnnnnnnnnnnnnnnnnnnnnnnnnnnnnnnnnnnnnnnnnnnnnnnnnnnnnnnnnnnnnnnnnnnnnnnnnnnnnnnnnnnnnnnnnnnnnnnnnnnnnnnnnnnnnnnnnnnnnnnnnnnnnnnnnnnnnnnnnnnnnnnnnnnnnnnnnnnnnnnnnnnnnnnnnnnnnnnnnnnnnnnnnnnnnnnnnnnnnnnnnnnnnnnnnnnnnnnnnnnnnnnnnnnnnnnnnnnnnnnnnnnnnnnnnnnnnnnnnnnnnnnnnnnnnnnnnnnnnnnnnnnnnnnnnnnnnnnnnnnnnnnnnnnnnnnnnnnnnnnnnnnnnnnnnnnnnnnnnnnnnnnnnnnnnnnnnnnnnnnnnnnnnnnnnnnnnnnnnnnnnnnnnnnnnnnnnnnnnnnnnnnnnnnnnnnnnnnnnnnnnnnnnnnnnnnnnnnnnnnnnnnnnnnnnnnnnnnnnnnnnnnnnnnnnnnnnnnnnnnnnnnnnnnnnnnnnnnnnnnnnnnnnnnnnnnnnnnnnnnnnnnnnnnnnnnnnnnnnnnnnnnnnnnnnnnnnnnnnnnnnnnnnnnnnnnnnnnnnnnnnnnnnnnnnnnnnnnnnnnnnnnnnnnnnnnnnnnnnnnnnnnnnnnnnnnnnnnnnnnnnnnnnnnnnnnnnnnnnnnnnnnnnnnnnnnnnnnnnnnnnnnnnnnnnnnnnnnnnnnnnnnnnnnnnnnnnnnnnnnnnnnnnnnnnnnnnnnnnnnnnnnnnnnnnnnnnnnnnnnnnnnnnnnnnnnnnnnnnnnnnnnnnnnnnnnnnnnnnnnnnnnnnnnnnnnnnnnnnnnnnnnnnnnnnnnnnnnnnnnnnnnnnnnnnnnnnnnnnnnnnnnnnnnnnnnnnnnnnnnnnnnnnnnnnnnnnnnnnnnnnnnnnnnnnnnnnnnnnnnnnnnnnnnnnnnnnnnnnnnnnnnnnnnnnnnnnnnnnnnnnnnnnnnnnnnnnnnnnnnnnnnnnnnnnnnnnnnnnnnnnnnnnnnnnnnnnnnnnnnnnnnnnnnnnnn"/>
                        <sequence id="seq_Washington.USA/2017080/1.17/8/G|2017.025|2017-01-10|north_america|usa|washington|7|vaccinated|Marshallese" spec="Sequence" taxon="Washington.USA/2017080/1.17/8/G|2017.025|2017-01-10|north_america|usa|washington|7|vaccinated|Marshallese" totalcount="4" value="nnnnnnnnnnnnnnnnnnnnnnnnnnnnnnnnnnnnnnnnnnnnnnnnnnnnnnnnnnnnnnnnnnnnnnnnnnnnnnnnnnnnnnnnnnnnnnnnnnnnnnnnnnnnnnnnnnnnnnnnnnnnnnnnnnnnnnnnnnnnnnnnnnnnnnnnnnnnnnnnnnnnnnnnnnnnnnnnnnnnnnnnnnnnnnnnnnnnnnnnnnnnnnnnnnnnnnnnnnnnnnnnnnnnnnnnnnnnnnnnnnnnnnnnnnnnnnnnnnnnnnnnnnnnnnnnnnnnnnnnnnnnnnnnnnnnnnnnnnnnnnnnnnnnnnnnnnnnnnnnnnnnnnnnnnnnnnnnnnnnnnnnnnnnnnnnnnnnnnnnnnnnnnnnnnnnnnnnnnnnnnnnnnnnnnnnnnnnnnnnnnnnnnnnnnnnnnnnnnnnnnnnnnnnnnnnnnnnnnnnnnnnnnnnnnnnnnnnnnnnnnnnnnnnnnnnnnnnnnnnnnnnnnnnnnnnnnnnnnnnnnnnnnnnnnnnnnnnnnnnnnnnnnnnnnnnnnnnnnnnnnnnnnnnnnnnnnnnnnnnnnnnnnnnnnnnnnnnnnnnnnnnnnnnnnnnnnnnnnnnnnnnnnnnnnnnnnnnnnnnnnnnnnnnnnnnnnnnnnnnnnnnnnnnnnnnnnnnnnnnnnnnnnnnnnnnnnnnnnnnnnnnnnnnnnnnnnnnnnnnnnnnnnnnnnnnnnnnnnnnnnnnnnnnnnnnnnnnnnnnnnnnnnnnnnnnnnnnnnnnnnnnnnnnnnnnnnnnnnnnnnnnnnnnnnnnnnnnnnnnnnnnnnnnnnnnnnnnnnnnnnnnnnnnnnnnnnnnnnnnnnnnnnnnnnnnnnnnnnnnnnnnnnnnnnnnnnnnnnnnnnnnnnnnnnnnnnnnnnnnnnnnnnnnnnnnnnnnnnnnnnnnnnnnnnnnnnnnnnnnnnnnnnnnnnnnnnnnnnnnnnnnnnnnnnnnnnnnnnnnnnnnnnnnnnnnnnnnnnnnnnnnnnnnnnnnnnnnnnnnnnnnnnnnnnnnnnnnnnnnnnnnnnnnnnnnnnnnnnnnnnnnnnnnnnnnnnnnnnnnnnnnnnnnnnnnnnnnnnnnnnnnnnnnnnnnnnnnnnnnnnnnnnnnnnnnnnnnnnn-nnnnnnnnnnnnnnnnnnnnnnnnnnnnnnnnnnnnnnnnnnnnnnnnnnnnnnnnnnnnnnnnnnnnnnnnnnnnnnnnnnnnnnnnnnnnnnnnnnnnnnnnnnnnnnnnnnnnnnnnnnnnnnnnnnnnnnnnnnnnnnnnnnnnnnnnnnnnnnnnnnnnnnggcttgcaagaggcagaggtgcgggaataccaggtgggccggtgaatccctttgttcctccagttcaacaacaacaacctgctgccgtatatgaggacattcctgcattggaggaatcagatgacgatggtgatgaagatggaggtgcaggattccaaaatggagcacaagcaccagctgtaagacagggaggtcaaaatgactttagagcacagccgttacaggatccaattcaagcacaactcttcatgccattatatcctcaagtcagcaacatcccaaatcatcagaatcatcagattaatcgcatcggggggatggaacaccaagatttattacgatacaacgagaatggcgattctcagcaggatgcaaggggcgaacacggaaataccttcccaaacaatcccaatcaaaacgcacagtcacaagtgggtgactgggatgagtagatcaccgacatgaccaaactacccccaactgcaacaaacccagaacaatccagccacagccaaccgctcaaatccactacattccattcatatttagtctttaagaaaaaattaggcccggaaagaattagttctacgagcatcgacacgattatcttgatcgtgtttctttccgggcaagccatggatcaatttataaaacaagatgaaactggtgatttaattgagacaggaatgaatgttgcaaatcacttcctatctgcccccattcagggaaccaacttgttgagcaaggccacaatcatccccggtgttgcaccagtactcattggcaatccagagcaaaagaacattcagtaccccactgcatcacatcagggatccaagtcaaagggaagaagctcaggggccaagcccatcatagtctcatcttccgaagtaggcactggagggactcagattcctgagccccttttcgcacaaaccggacaaggtggcactgtcaccaccgtttatcaagatccaactatccaaccaacaggttcataccgaagtgtggaattggctaagataggaaaagaga-gaatgattaatcggtttgttgaaaaaccaaggacctcaacgccggtaacagaatttaagaggggggccgggagcggctgctcaaggccagacaatccaagaggagggcatagacgggaatggagcctcagctgggtccaaggagaggtccgggtctttgagtggtgcaaccccatatgctcacctatcactgccgcagcaagattccactcctgcaaatgtgggaattgcccagcaaagtgcgatcagtgcgaacgagattatggacctccttagagggatggatgctcgcctgcaacatctnnnnnnnnnnnnnnnnnnnnnnnnnnnnnnnnnnnnnnnnnnnnnnnnnnnnnnnnnnnnnnnnnnnnnnnnnnnnnnnnnnnnnnnnnnnnnnnnnnnnnnnnnnnnnnnnnnnnnnnnnnnnnnnnnnnnnnnnnnnnnnnnnnnnnnnnnnnnnnnnnnnnnnnnnnnnnnnnnnnnnnnnnnnnnnnnnnnnnnnnnnnnnnnnnnnnnnnnnnnnnnnnnnnnnnnnnnnnnnnnnnnnnnnnnnnnnnnnnnnnnnnnnnnnnnnnnnnnnnnnnnnnnnnnnnnnnnnnnnnnnnnnnnnnnnnnnnnnnnnnnnnnnnnnnnnnnnnnnnnnnnnnnnnnnnnnnnnnnnnnnnnnnnnnnnnnnnnnnnnnnnnnnnnnnnnnnnnnnnnnnnnnnnnnnnnnnnnnnnnnnnnnnnnnnnnnnnnnnnnnnnnnnnnnnnnnnnnnnnnnnnnnnnnnnnnnnnnnnnnnnnnnnnnnnnnnnnnnnnnnnnnnnnnnnnnnnnnnnnnnnnnnnnnnnnnnnnnnnnnnnnnnnnnnnnnnnnnnnnnnnnnnnnnnnnnnnnnnnnnnnnnnnnnnnnnnnnnnnnnnnnnnnnnnnnnnnnnnnnnnnnnnnnnnnnnnnnnnnnnnnnnnnnnnnnnnnnnnnnnnnnnnnnnnnnnnnnnnnnnnnnnnnnnnnnnnnnnnnnnnnnnnnnnnnnnnnnnnnnnnnnnnnnnnnnncgtctgatcagcaaattacatttgtgnnnnnnnnnnnnnnnnnnnnnnnnnnnnnnnnnnnnnnnnnnnnnnnnnctgaatnnnnnnnnnnnnnnnnnnnncctgtagnnnnnnnnnnnnnnnnnnnnnnnnnnnnnnnnnnnnnnnnnnnnnnnnnnnnnnnnnnnnnnnnnnnnnnnnnnnnnnnnnnnnnnnnnnnnnnnnnnnnnnnnnnnnnnnnnnnnnnnnnnnnnnnnnnnnnnnnnnnnnnnnnnnnnnnnnnnnnnnnnnnnnnnnnnnnnnnnnnnnnnnnnnnnnnnnnnnnnnnnnnnnnnnnnnnnnnnnnnnnnnnnnnnnnnnnnnnnnnnnnnnnnnnnnnnnnnnnnnnnnnnnnnnnnnnnnnnnnnnnnnnnnnnnnnnnnnnnnnnnnnnnnnnnnnnnnnnnnnnnnnnnnnnnnnnnnnnnnnnnnnnnngagcagttcagatggaagttttgcttcgggtaacctgcaaaaaagactctcaaatggcaaagagcatgctaaatgaccctgatggagaaggttgcattgcatccgtgtggttccacctgtgtaatctgtgcaaaggcaggaacaaacttagaagttacgatgaaaattattttgcatctaagtgccgtaagatgaatttgacagtcagcataggggacatgtggggaccaaccattctagtccatgcaggcggtcacattccgacaactgcaaaacctttcttcaactcaagaggctgggtctgtcaccccatccatcaatcatcaccatcgttggcgaagaccctatggtcatctgggtgtgaaatcaaggctgccagtgctatcctccagggctcagactatgcatcactcgcaaaaactgatgacataatatattcaaagataaaggtcgacaaggatgcagccaactacaagggagtatcctggagtccatttaggaagtctgcctcaatgagcaacctatgataattctctctattttcaatgatgccttcaggaggatcaacaatcagtccaattttaccggtgataacttgattgaaattatagaaaaaataagcctagaaagatatcccacctctcgactttcccactttgaaaatagaattgatcagtaatcatgaaggtttctttagttacttgcttgggctttgcagtcttttcattttccatatgtgtgaatatcaatatcttgcagcaaattggatatatcaagcaacaagtcaggcaactgagctattactcacaaagttcaagctcctacatagtggtcaagcttttaccgaatatccaacccactgataacagctgtgaattcaagagtgtaactcaatacaataagaccttgagtaatttgcttcttccaattgcagaaaacataaataatattgcatcgccctcacctggatcaagacgtcataaaaggtttgctggcattgccattggcattgctgcactcggtgttgcaaccgcagcacaagtaaccgccgctgtctcattagttcaagcacagacaaatgcacgcgcaatagcggcgatgaaaaattcaatacaggcaactaatcgagcagtcttcgaagtgaaagaaggcacccaacagttagctatagcggtacaagcaatacagaaccacatcaatactattatgaacacccaattgaacaatatgtcctgtcagattcttgataaccagcttgcaacctccctgggattatacctaacagaattaacaacagtgttccagccacaattaattaatccggcattgtcaccgattagcatacaagccttgaggtctttgcttggaagtatgacacctgcagtggttcaagcaacattatctacttcaatttctgctgctgaaatactaagtgccggtctaatnnnnnnnnnnnnnnnnnnnnnnnnnnnnnnnnnnnnnnnnnnnnnnnnnnnnnnnnnnnnnnnnnnnnnnnnnnnnnnnnnnnnnnnnnnnnnnnnnnnnnnnnnnnnnnnnnnnnnnnnnnnnnnnnnnnnnnnnnnnnnnnnnnnnnnnnnnnnnnnnnnnnnnnnnnnnnnnnnnnnnnnnnnnnnnnnnnnnnnnnnnnnnnnnnnnnnnnnnnnnnnnnnnnnnnnnnnnnnnnnnnnnnnnnnnnnnnnnnnnnnnnnnnnnnnnnnnnnnnnnnnnnnnnnnnnnnnnnnnnnnnnnnnnnnnnnnnnnnnnnnnnnnnnnnnnnnnnnnnnnnnnnnnnnnnnnnnnnnnnnnnnnnnnnnnnnnnnnnnnnnnnnnnnnnnnnnnnnnnnnnnnnnnnnnnnnnnnnnnnnnnnnnnnnnnnnnnnnnnnnnnnnnnnnnnnnnnnnnnnnnnnnnnnnnnnnnnnnnnnnnnnnnnnnnnnnnnnnnnnnnnnnnnnnnnnnnnnnnnnnnnnnnnnnnnnnnnnnnnnnnnnnnnnnnnnnnnnnnnnnnnnnnnnnnnnnnnnnnnnnnnnnnnnnnnnnnnnnnnnnnnnnnnnnnnnnnnnnnnnnnnnnnnnnnnnnnnnnnnnnnnnnnnnnnnnnnnnnnnnnnnnnnnnnnnnnnnnnnnnnnnnnnnnnnnnnnnnnnnnnnnnnnnnnnnnnnnnnnnnnnnnnnnnnnnnnnnnnnnnnnnnnnnnnnnnnnnnnnnnnnnnnnnnnnnnnnnnnnnnnnnnnnnnnnnnnnnnnnnnnnnnnnnnnnnnnnnnnnnnnnnnnnnnnnnnnnnnnnnnnnnnnnnnnnnnnnnnnnnnnnnnnnnnnnnnnnnnnnnnnnnnnnnnnnnnnnnnnnnnnnnnnnnnnnnnnnnnnnnnnnnnnnnnnnnnnnnnnnnnnnnnnnnnnnnnnnnnnnnnnnnnnnnnnnnnnnnnnnnnnnnnnnnnnnnnnnnnnnnnnnnnnnnnnnnnnnnnnnnnnnnnnnnnnnnnnnnn--nnnnnnnnnnnnnnnnnnnnnnnnnnnnnnnnnnnnnnnnnnnnnnnnnnnnnnnnnnnnnnnnnnnnnnnnnnnnnnnnnnnnnnnnnnnnnnnnnnnnnnnnnnnnnnnnnnnnnnnnnnnnnnnnnnnnnnnnnnnnnnnnnnnnnnnnnnnnnnnnnnnnnnnatcatgagacataaagaaaaaaccaggccagaacaaacttagggtcataatacaacacaaaaccttagcttctatctcaattgtgctccgaccgctcgaaagatggagccctcgaaattcttcacaatatcggacagtgccacctttgcacctgggcctgttagcaatgcggctaacaagaagacattccgaacctgcttccgaatactggcactatctgtacaagctgtcacccttatattagttattgtcactttaggtgagcttgtaaggatgatcaatgatcaaggcttgagcaatcagttgtcttcaattacagacaagataagagagtcagctactatgattgcatctgctgtgggagtaatgaatcaagttattcatggagtaacggtatccttacccctacaaattgagggaaaccaaaatcaattgttagccacacttgccacaatctgcaccagccaaaaacaagtctcaaactgctctacaaacatccccttagtcaatgacctcaggtttataaatgggatcaataaattcatcattgaagattacgcaactcatgatttctctatcggccatccactcaatatgcccagctttatcccaactgcaacttcacccaatggttgcacaagaattccatccttttctttaggtaagacacactggtgctacacacataatgtaattaatgccaactgcaaggaccatacttcgtctaaccaatatgtgtccatggggattctcgttcagaccgcgtcaggttatcctatgttcaaaaccttaaaaatccaatatctcagtgatggcctgaatcggaaaagctgctcaattgcaacagtccctgatgggtgcgcgatgtactgttatgtctccactcaacttgaaaccgacgactatgcggggtccagtccacccacccaaaaacttaccctgttattctataatgacaccgtcacagaaaggacaatatctccatctggtcttgaagggaattgggctactttggtgccaggagtggggagtgggatatattttgagaataagttgatcttccctgcatatggtggtgtcttgcccaatagtacactcggggttaaatcagcaagagaatttttccggcctgttaatccatataatccatgttcaggaccacaacaagatttagaccagcgtgctttgaggtcatacttcccaagttatttctctaatcgaagaatacagagtgcatttcttgtctgtgcctggaatcagatcttagttacaaattgtgaactagttgtcccctcaagcaatcagacaatgatgggtgcagaaggaagagttttattgatcaataatcgactattatattatcagagaagtaccagctggtggccgtatgaactnnnnnnnnnnnnnnnnnnnnnnnnnnnnnnnnnnnnnnnnnnnnnnnnnnnnnnnnnnnnnnnnnnnnnnnnnnnnnnnnnnnnnnnnnnnnnnnnnnnnnnnnnnnnnnnnnnnnnnnnnnnnnnnnnnnnnnnnnnnnnnnnnnnnnnnnnnnnnnnnnnnnnnnnnnnnnnnnnnnnnnnnnnnnnnnnnnnnnnnnnnnnnnnnnnnnnnnnnnnnnnnnnnnnnnnnnnnnnnnnnnnnnnnnnnnnnnnnnnnnnnnnnnnnnnnnnnnnnnnnnnnnnnnnnnnnnnnnnnnnnnnnnnnnnnnnnnnnnnnnnnnnnnnnnnnnnnnnnnnnnnnnnnnnnnnnnnnnnnnnnnnnnnnnnnnnnnnnnnnnnnnnnnnnnnnnnnnnnnnnnnnnnnnnnnnnnnnnnnnnnnnnnnnnnnnnnnnnnnnnnnnnnnnnnnnnnnnnnnnnnnnnnnnnnnnnnnnnnnnnnnnnnnnnnnnnnnnnnnnnnnnnnnnnnnnnnnnnnnnnnnnnnnnnnnnnnnnnnnnnnnnnnnnnnnnnnnnnnnnnnnnnnnnnnnnnnnnnnnnnnnnnnnnnnnnnnnnnnnnnnnnnnnnnnnnnnnnnnnnnnnnnnnnnnnnnnnnnnnnnnnnnnnnnnnnnnnnnnnnnnnnnnnnnnnnnnnnnnnnnnnnnnnnnnnnnnnnnnnnnnnnnnngttcatgcacgtttaaaacagatcagagtagaactcatcgcaaggattcctagtctccggtggacccgctctcaaagagagattgctatactcatttggccaagaatacttccaatcctccaagcatatgatcttcggcaaagtatgcaattgcccacagtatgggagaaattgactcaatccacagttaatcttataagtgatggtctagaacgagttgtattacacatcagcaatcaactgacaggcaagccaaacttgtttaccagatctcgaacaggacaagacactaaggactactcaattccatccactagagagctatctcaaatatggtttaacaatgagtggagtggacctgtaaagacctggcttatgattaaatatagaatgaggcaactaatcacaaaccaaaagacaggtgagttaacagatttagtaaccattgtggatactaggtccactctatgcattattaccccagaattagttgctttatactctaatgggcacaaagcattaacgtacctcacctttgaaatggtactaatggtcactgatatgttggaaggacgactgaatgtttcttctttgtgcacagctagtcattatctgtccccactaaagaaaagaatcgaaattctcctaacattagttgatgaccttgctctactcatgggggacaaagtatacggtgttgtctcttcacttgagagttttgtttacgcccaattacagtatggtgatcctgttgtagacattaagggtacattctatggatttatatgtaatgagattctcgatctgctgactgaggacaacatctttactgaggaggaggcaaacaaggttctcctggacttgacttcacagtttgacaatctatcccctgatttaactgctgaactcctctgcattatgagactttggggccaccccacattaaccgccagccaagcagcatccaaggtccgagagtccatgtgcgctcccaaggtgttagatttccaaacaataatgaagaccctggctttctttcacgcaatccttattaacggttataggaggagccataatggaatctggcctcctactactcttcatggcaatgcccccaaaagcctcattgagatgcggcatgataattcagaacttaagtatgagtatgtcctcaagaattggaaaagtatatctatgttaagaatacacaaatgctttgatgcatcacctgatgaagatctcagcatattcatgaaggataaggcaataagctgtccaaagcaagactggatgggagtatttaggaggagcctcataaaacagcgatatcgagatgcgaatcgacctctaccacaaccattcaaccgacggctactgttgaattttctagaggatgacagattcgatcccattaaagagcttgagtatgtcaccagtggagaatatcttagggacccagaattttgtgcatcttactctctcaaagagaaggagataaaggctacaggtcgaatatttgcaaaaatgacaaagagaatgagatcgtgccaagtaattgcggaatcattattggccaatcatgcaggtaaattaatgagagaaaatggagttgttttagaccagttaaaattgacaaaatctttgttaacgatgaaccaaattggtattatatcagagcacagccgaagatccactgctgacaacatgactttggcacactccggttcaaataagcacagaattaataatagtcaattcaagaagaataaagacaataaacatgagatgcctgatgatggttttgagatagcagcctgctttctaacaactgacctcacaaaatactgcttaaattggaggtaccaagtcatcatcccctttgctcgtacattgaattcaatgtatggtatacctcacctgttcgaatggatacatttaaggctaatgcgaagcactctctatgtcggtgatcccttcaatcctccatcagatcctacccaacttgaccttgatacagctctcaatgatgatatatttatagtttctcctcgaggaggaatcgagggtttatgtcaaaaattatggactatgatttccatctcaacaatcatattatctgcaactgaggcaaacactagagttatgagcatggtccagggtgacaaccaggcgattgcaatcaccactagagtagtacgctcgctcagtcattccgagaagaaggagcaagcttataaagcaagtaaattattctttgaaaggcttagagccaacaatcatggaattggacaccacttgaaagaacaagaaactatcctcagttctgatttcttcatatacagtaagagagtgttttacaaaggtcggattttgactcaagcattaaagaacgtgagcaagatgtgcttaacagccgatatactaggggactgttcacaagcatcatgctccaatttagctactactgtaatgcgcctgactgagaatggggttgagaaagatttgtgttactttctgaatgcattcatgacaatcagacagttatgttatgatctagtatttccccaaactaaatctcttagtcaggacatcactaatgcttatcttaaccatccaatacttatctcaagattgtgtctattaccatctcaattggggggcctaaactttctctcatgtagtcgcctgttcaatagaaacatcggagacccattagtgtctgcaattgctgatgtgaaacgattaattaaagctggctgtctagatatctgggtcctgtataacatccttggaaggaggcctggaaaaggtaagtggagcactctggcagctgatccttatactctaaacatagattatttagttccttcaacaacttttttaaagaagcatgcccaatatacattgatggaacggagtgttaatcccatgctccgtggagtattcagtgaaaatgcagctgaggaagaagaggaactcgcacagtatctattagatcgtgaggtagtcatgcccagggttgcacatgtaatacttgcccagtctagttgcggtagaagaaaacagattcaaggttacttggattccactagaactattatcaggtattcactggaggtgagaccattgtcagcaaagaagctaaatacagtaatagaatacaacttattgtatctatcttacaatttggagattattgaaaaacccaatatagtccaaccctttttgaatgcaatcaatgttgatacttgtagcatcgatatagccaggtcccttagaaaactatcctgggcaactttacttaatggacgtcccatcgagggattagaaacacctgatcccattgaattggtacatgggtgtttgataattgggtcagatgaatgtgagcattgcagtagtggtgatgataaattcacctggtttttcctacccaaggggataaggctagataatgatccggcatccaacccacccatcagagtaccttacatcggatctaaaacagatgagcggagggttgcgtcaatggcttacatcaaaggagcatctgtatcactgaaatcagcactcaggttagcgggagtatatatttgggctttcggagatacagaagaatcatggcaggacgcctatgagttagcttccactcgtgttaatctcacactagagcaattgcaatctctcactcctttaccaacatctgctaacctagtacacagattagatgatggcaccactcaattaaaatttaccccggcaagttcctatgcattctctagcttcgttcatatatctaacgactgtcaagttctggagatcgatgatcaggttacagattctaacctgatttaccaacaagttatgattactggccttgctttaattgagacatggaacaatcctccaatcaacttctctgtctatgagactacactacacttgcacacaggctcatcttgctgtataagacctgtcgaatcttgtgtagtaaatcctcctttgcttcctgtacccttcattaatgttcctcaaatgaataaatttgtatatgaccctgaaccactcagtttgctagaaatggaaaaaattgaggatattgcttatcagaccagaatcggtggtttagatcaaatcccacttctggaaaaaatacccttactagctcacctcaccgccaagcagatggtaaacagcatcactgggcttgatgaagcaacatctatagtgaatgatgctgtagttcaagcagactacactagcaattggattagtgaatgctgctacacttacattgattctgtgtttgtttactctggctgggcattattattggagctttcgtatcaaatgtactacttaagaattcaaggcatccaaggaattctagactatgtgtatatgaccttgaggaggataccaggaatggctataacaggtatctcatccacgattagtcaccctcgtatactcagaagatgcatcaatttggatgtaatagccccaatcaattctccacacatagcttcactggattacacaaaattgagcatagatgcagtaatgtggggaactaagcaggttttgaccaacatttcgcaaggtatcgattatgagatagtagttccttctgaaagccaactaacacttagtgatagagttctaaatctagttgctcgaaaattatcactactggcaatcatctgggccaattataactatcctccaaaggttaaaggtatgtcacctgaggacaaatgtcaggctttaactacacatctaatccaaactgtcgaatatgttgagcacattcagattgagaagacaaacatcaggaggatgattattgaaccaaaattaactgcctaccctagtaatttgttttatctatctcgaaagttgcttaatgctattcgagattctgaagaaggacaatttctgattgcatcctattataacagttttggatttctggaaccaatactaatggaatctaaaatattcaatctaaattcatccgaatcagcatctcttacagaatttgatttcatcctcaacttggaattgtctgaaaccagtcttgagaaatactctctcccaagtttgttgatgacggctgagaatatggataacccatttcctcaaccaccccttcatcatgttctcagaccactaggattatcatccacttcatggtataaaacaatcagtgttttaaattatattagccatatgaaaatatctgacggtgcccatctatacttggcagagggaagcggggcctctatgtcacttatagagactttcttgcccggtgaaacaatatggtacaacagcctattcaatagtggtgaaaatcctccccaacgcaattttgctcctttgcccacccagtttattgaaagtgtcccttacagattgattcaagcaggtatagcagcaggaagtggtgtagtgcaaagtttctatccactctggaacggtaacagcgatatcactgacttgagcacgaaaaccagtgtcgaatacattattcacaaggtaggagctgatacatgtgcattggtccatgtggatttggagggtgtgcccggctcaatgaacagcatgttggagnnnnnnnnnnnnnnnnnnnnnnnnnnnnnnnnnnnnnnnnnnnnnnnnnnnnnnnnnnnnnnnnnnnnnnnnnnnnnnnnnnnnnnnnnnnnnnnnnnnnnnnnnnnnnnnnnnnnnnnnnnnnnnnnnnnnnnnnnnnnnnnnnnnnnnnnnnnnnnnnnnnnnnnnnnnnnnnnnnnnnnnnnnnnnnnnnnnnnnnnnnnnnnnnnnnnnnnnnnnnnnnnnnnnnnnnnnnnnnnnnnnnnnnnnnnnnnnnnnnnnnnnnnnnnnnnnnnnnnnnnnnnnnnnnnnnnnnnnnnnnnnnnnnnnnnnnnnnnnnnnnnnnnnnnnnnnnnnnnnnnnnnnnnnnnnnnnnnnnnnnnnnnnnnnnnnnnnnnnnnnnnnnnnnnnnnnnnnnnnnnnnnnnnnnnnnnnnnnnnnnnnnnnnnnnnnnnnnnnnnnnnnnnnnnnnnnnnnnnnnnnnnnnnnnnnnnnnnnnnnnnnnnnnnnnnnnnnnnnnnnnnnnnnnnnnnnnnnnnnnnnnnnnnnnnnnnnnnnnnnnnnnnnnnnnnnnnnnnnnnnnnnnnnnnnnnnnnnnnnnnnnnnnnnnnnnnnnnnnnnnnnnnnnnnnnnnnnnnnnnnnnnnnnnnnnnnnnnnnnnnnnnnnnnnnnnnnnnnnnnnnnnnnnnnnnnnnnnnnnnnnnnnnnnnnnnnnnnnnnnnnnnnnnnnnnnnnnnnnnnnnnnnnnnnnnnnnnnnnnnnnnnnnnnnnnnnnnnnnnnnnnnnnnnnnnnnnnnnnnnnnnnnnnnnnnnnnnnnnnnnnnnnnnnnnnnnnnnnnnnnnnnnnnnnnnnnnnnnnnnnnnnnnnnnnnnnnnnnnnnnnnnnnnnnnnnnnnnnnnnnnnnnnnnnnnnnnnnnnnnnnnnnnnnnnnnnnnnnnnnnnnnnnnnnnnnnnnnnnnnnnnnnnnnnnnnnnnnnnnnnnnnnnnnnnnnnnnnnnnnnnnnnnnnnnnnnnnnnnnnnnnnnnnnnnnnnnnnnnnnnnnnnnnnnnnnnnnnnnnnnnnnnnnnnnnnnnnnnnnnnnnnnnnnnnnnnnnnnnnnnnnnnnnnnnnnnnnnnnnnnnnnnnnnnnnnnnnnnnnnnnnnnnn"/>
                        <sequence id="seq_Washington.USA/2017088/2.17/4/G|2017.03|2017-01-12|north_america|usa|washington|7|vaccinated|Marshallese" spec="Sequence" taxon="Washington.USA/2017088/2.17/4/G|2017.03|2017-01-12|north_america|usa|washington|7|vaccinated|Marshallese" totalcount="4" value="-tagtgtaagaaacagtaagcccggaagtggtgttttgcgatttcgaggccgggctcgatcctcacctttcattgtcaataggggacactttgacgctaccttgaaaatgtcgtccgtgctcaaagcatttgagcgattcactatagaacaggaacttcaagacaggggtgaggagggttcaattccgccggagactttaaagtcagcagtcaaagtcttcgttattaacacacccaatcccaccacacgctaccagatgctaaacttttgcctaagaataatttgcagtcaaaatgctagggcatctcacagggtaggtgcattgataacattattctcacttccctcggcaggtatgcaaaatcatattagactagcagatagatcacccgaagcccagatagaacgctgtgagattgatggctttgagcctggcacatataggctgattccgaatgcacgcgccaatcttactgccaatgaaattgctgcctatgctttgcttgcagatgacctccctccaaccataaataatggaactccttatgtacatgcagatgttgaagggcagccatgtgatgaaattgaacaattcctggatcgatgctacagtgtactaatccaggcttgggtgatggtctgtaaatgtatgacagcttacgaccaacctgctggatctgctgatcggcgatttgcgaaataccagcagcaaggtcgcctggaagcaagatacatgctgcagccagaagctcaaaggttgattcaaactgccatcaggaaaagtcttgttgttagacagtatcttacctttgaactccaactggcaagacggcaggggttgctatcaaacagatactatgcaatggtgggtgacattggaaagtacattgagaattcaggccttactgccttctttctcaccctcaaatatgcactaggcaccaaatggagtcctctgtcattggccgcattcaccggtgaactcactaagctccgatccttgatgatgttatatcgagatctcggagaacaagccagataccttgctctgttggaggctccccaaataatggactttgctcccgggggctacccattgatattcagttatgctatgggagtcggtacagtcctagat-gtccaaatgcgaaattatacttatgcacgacctttcctaaatggttactatttccagattggggttgagaccgcacgacggcaacaaggcactgttgacaacagagtagcagatgatctaggcctgactcctgaacaaagaactgaggtcactcagcttgttgacaggcttgcaagaggcagaggtgcgggaataccaggtgggccggtgaatccctttgttcctccagttcaacaacaacaacctgctgccgtatatgaggacattcctgcattggaggaatcagatgacgatggtgatgaagatggaggtgcaggattccaaaatggagcacaagcaccagctgtaagacagggaggtcaaaatgactttagagcacagccgttacaggatccaattcaagcacaactcttcatgccattatatcctcaagtcagcaacatcccaaatcatcagaatcatcagattaatcgcatcggggggatggaacaccaagatttattacgatacaacgagaatggcgattctcagcaggatgcaaggggcgaacacggaaataccttcccaaacaatcccaatcaaaacgcacagtcacaagtgggtgactgggatgagtagatcaccgacatgaccaaactacccccaactgcaacaaacccagaacaatccagccacagccaaccgctcaaatccactacattccattcatatttagtctttaagaaaaaattaggcccggaaagaattagttctacgagcatcgacacgattatcttgatcgtgtttctttccgggcaagccatggatcaatttataaaacaagatgaaactggtgatttaattgagacaggaatgaatgttgcaaatcacttcctatctgcccccattcagggaaccaacttgttgagcaaggccacaatcatccccggtgttgcaccagtactcattggcaatccagagcaaaagaacattcagtaccccactgcatcacatcagggatccaagtcaaagggaagaagctcaggggccaagcccatcatagtctcatcttccgaagtaggcactggagggactcagattcctgagccccttttcgcacaaaccggacaaggtggcactgtcaccaccgtttatcaagatccaactatccaaccaacaggttcataccgaagtgtggaattggctaagataggaaaagaga-gaatgattaatcggtttgttgaaaaacccaggacctcaacgccggtaacagaatttaagaggggggccgggagcggctgctcaaggccagacaatccaagaggagggcatagacgggaatggagcctcagctgggtccaaggagaggtccgggtctttgagtggtgcaaccccatatgctcacctatcactgccgcagcaagattccactcctgcaaatgtgggaattgcccagcaaagtgcgatcagtgcgaacgagattatggacctccttagagggatggatgctcgcctgcaacatcttgaacaaaaggtggacaaggtgcttgcacagggcagcatggtgacccaaataaagaatgaattatcaacagtaaagacaacactagctacaattgaaggaatgatggcgacagtaaagatcatggatccgggaaacccgacaggggtcccagttgatgagcttagaagaagttttagtgatcatgtaacaattgttagtggaccaggagatgtgtcattcagctccagtgaagaacccacactgtatttggatgaactagcgaggcctatccccaagcctcgtcctgcaaagcagccaaaaccccaacccgtaaaggatttagcaggacggaaggtgatgataaccaaaatgatcactgactgtgtggccaatcctcaaatgaagcaggcgttcgagcaacgattggcaaaggccagcaccgaggatgccctgaatgatatcaagcgagacatcatacgaagcgccatatgaacctaccaagaacaccagactcacgggaaaatccatgaactgatagccgcaatgattccctattaaataaaaaataagcacgaacacaagtctaacccagccacagcagcaatggccggatcacagatcaaaattcctcttccgaagccccccgactcagattctcaaagactaaatgcattccctgtaatcatggctcaagaaggcaaagggcgactcctcagacagatcagacttaggaaaatattatcaggggatccgtctgatcagcaaattacatttgtgaatacatatggattcatccgtgctactccagaaacatcagagttcatctctgaatcatcacaacaaaaggtaactcctgtagtgacggcgtgcatgttatccttcggtgctggaccagtactagaagacccacaacatatgctgaaagctcttgatcagacagatatcagggttcggaagacagcaagtgataaagagcagatcttatttgagatcaaccgcattcccaatctattcaggcatcatcaaatatctgcggaccatctgattcaggccagctccgataaatatgtcaagtcaccagctaagttgattgcaggagtaaattacatttactgtgtcacatttttatccgtgacagtttgttctgcctcactcaagtttcgagttgcgcgcccattgcttgctgcacgatctagattagtgagagcagttcagatggaagttttgcttcgggtaacctgcaaaaaagactctcaaatggcaaagagcatgctaaatgaccctgatggagaaggttgcattgcatccgtgtggttccacctgtgtaatctgtgcaaaggcaggaacaaacttagaagttacgatgaaaattattttgcatctaagtgccgtaagatgaatttgacagtcagcataggggacatgtggggaccaaccattctagtccatgcaggcggtcacattccgacaactgcaaaacctttcttcaactcaagaggctgggtctgtcaccccatccatcaatcatcaccatcgttggcgaagaccctatggtcatctgggtgtgaaatcaaggctgccagtgctatcctccagggctcagactatgcatcactcgcaaaaactgatgacataatatattcaaagataaaggtcgacaaggatgcagccaactacaagggagtatcctggagtccatttaggaagtctgcctcaatgagcaacctatgataattctctctattttcaatgatgccttcaggaggatcaacaatcagtccaattttaccggtgataacttgattgaaattatagaaaaaataagcctagaaagatatcccacctctcgactttcccactttgaaaatagaattgatcagtaatcatgaaggtttctttagttacttgcttgggctttgcagtcttttcattttccatatgtgtgaatatcaatatcttgcagcaaattggatatatcaagcaacaagtcaggcaactgagctattactcacaaagttcaagctcctacatagtggtcaagcttttaccgaatatccaacccactgataacagctgtgaattcaagagtgtaactcaatacaataagaccttgagtaatttgcttcttccaattgcagaaaacataaataatattgcatcgccctcacctggatcaagacgtcataaaaggtttgctggcattgccattggcattgctgcactcggtgttgcaaccgcagcacaagtaaccgccgctgtctcattagttcaagcacagacaaatgcacgcgcaatagcggcgatgaaaaattcaatacaggcaactaatcgagcagtcttcgaagtgaaagaaggcacccaacagttagctatagcggtacaagcaatacagaaccacatcaatactattatgaacacccaattgaacaatatgtcctgtcagattcttgataaccagcttgcaacctccctgggattatacctaacagaattaacaacagtgttccagccacaattaattaatccggcattgtcaccgattagcatacaagccttgaggtctttgcttggaagtatgacacctgcagtggttcaagcaacattatctacttcaatttctgctgctgaaatactaagtgccggtctaatggagggtcagattgtttctgttctgctggatgagatgcagatgatagttaagataaatattccaaccattgtcacacaatcaaatgcattggtgattgacttctactcaatttcgagctttattaatagtcaggaatccataattcaattaccagacaggatcttggagatcgggaatgaacaatggagctatccagcaaaaaattgtaagttgacaagacacaacatattctgccaatacaatgaggcagagaggctgagcttagaatcaaaactatgccttgcaggcaatataagtgcctgtgtgttctcacccatagcagggagttatatgaggcgatttgtagcactggatggaacaattgttgcaaactgtcgaagtctaacgtgtctatgcaagagtccatcttatcctatataccaacctgaccatcatgcagtcacgaccattgatctaaccgcatgtcagacgttgtccctagacggattggatttcagcattgtctctctaagcaacatcacttacgctgagaaccttaccatttcattgtctcagacaatcaatactcaacccattgacatatcaactgaactgatcaaggtcaatgcatccctccaaaatgccgttaagtacataaaggagagcaaccatcaactccaatctgtgagtataaattctaaaatcggagctataatcatagcagccttagctttgagcatcctgtcaatgatcatttcactgttgttttgctgctgggcttacattgcaactaaagagatcagaagaatcaacttcaaaacaaatcatatcaacacaatatcaagtagtgtcgatgatctcatcaggtactaatcctaacatggtgattcattctgtatttagaaaatatttagaaaaaaactaaattaagaatgaatctcatggggtcgtaacgtctcgtgaccctgccgttgcactatgccggcgatccaacccccattatacctcacatttctattgctaattcttctttatctgatcataactttgtatgt--ctggattatattaactgttacttataagactgcggtgcgacatgcagcactgtaccagagatccttctttcactggagtttcgatcactcactctaagaagatccccagttaggacaagtcccgatccatcatgcaagaacaatctgcatttgaataatgccgttcaatcatgagacataaagaaaaaaccaggccagaacaaacttagggtcataatacaacacaaaaccttagcttctatctcaattgtgctccgaccgctcgaaagatggagccctcgaaattcttcacaatatcggacagtgccacctttgcacctgggcctgttagcaatgcggctaacaagaagacattccgaacctgcttccgaatactggcactatctgtacaagctgtcacccttatattagttattgtcactttaggtgagcttgtaaggatgatcaatgatcaaggcttgagcaatcagttgtcttcaattacagacaagataagagagtcagctactatgattgcatctgctgtgggagtaatgaatcaagttattcatggagtaacggtatccttacccctacaaattgagggaaaccaaaatcaattgttagccacacttgccacaatctgcaccagccaaaaacaagtctcaaactgctctacaaacatccccttagtcaatgacctcaggtttataaatgggatcaataaattcatcattgaagattacgcaactcatgatttctctatcggccatccactcaatatgcccagctttatcccaactgcaacttcacccaatggttgcacaagaattccatccttttctttaggtaagacacactggtgctacacacataatgtaattaatgccaactgcaaggaccatacttcgtctaaccaatatgtgtccatggggattctcgttcagaccgcgtcaggttatcctatgttcaaaaccttaaaaatccaatatctcagtgatggcctgaatcggaaaagctgctcaattgcaacagtccctgatgggtgcgcgatgtactgttatgtctccactcaacttgaaaccgacgactatgcggggtccagtccacccacccaaaaacttaccctgttattctataatgacaccgtcacagaaaggacaatatctccatctggtcttgaagggaattgggctactttggtgccaggagtggggagtgggatatattttgagaataagttgatcttccctgcatatggtggtgtcttgcccaatagtacactcggggttaaatcagcaagagaatttttccggcctgttaatccatataatccatgttcaggaccacaacaagatttagaccagcgtgctttgaggtcatacttcccaagttatttctctaatcgaagaatacagagtgcatttcttgtctgtgcctggaatcagatcttagttacaaattgtgaactagttgtcccctcaagcaatcagacaatgatgggtgcagaaggaagagttttattgatcaataatcgactattatattatcagagaagtaccagctggtggccgtatgaactcctctacgagatatcattcacatttacaaactctggtccatcatctgtaaatatgtcctggatacctatatattcattcactcgtcctggttcaggcaattgcagtggtgaaaatgtgtgcccgactgcttgtgtgtcaggggtttatcttgatccctggccattaactccatatagccaccaatcaggtattaacagaaatttctattttacaggtgctctattaaattcaagtacaactagagtaaatcctaccctttatgtctctgctcttaataatcttaaagtattagccccatatggtactcaaggactgtttgcctcgtacaccacaaccacctgctttcaagataccggtgatgctagtgtgtattgtgtttatattatggaactagcatcaaatattgttggagaattccaaattctacctgtgctaactagattgactatcacttgaatcatagtgaatgcagcgggaagccctattggcgtgtctcaatttttatcgattattaagaaaaaacaggccagaatggcgggcctaaatgagatactcctacctgaagtacatttaaactcacccatcgttagatataagcttttctactatatattacatggccagttaccaaatgatttggagccagatgacttgggcccactagcaaatcagaattggaaggcaattcgagccgaagaatcccaggttcatgcacgtttaaaacagatcagagtagaactcatcgcaaggattcctagtctccggtggacccgctctcaaagagagattgctatactcatttggccaagaatacttccaatcctccaagcatatgatcttcggcaaagtatgcaattgcccacagtatgggagaaattgactcaatccacagttaatcttataagtgatggtctagaacgagttgtattacacatcagcaatcaactgacaggcaagccaaacttgtttaccagatctcgaacaggacaagacactaaggactactcaattccatccactagagagctatctcaaatatggtttaacaatgagtggagtggacctgtaaagacctggcttatgattaaatatagaatgaggcaactaatcacaaaccaaaagacaggtgagttaacagatttagtaaccattgtggatactaggtccactctatgcattattaccccagaattagttgctttatactctaatgggcacaaagcattaacgtacctcacctttgaaatggtactaatggtcactgatatgttggaaggacgactgaatgtttcttctttgtgcacagctagtcattatctgtccccactaaagaaaagaatcgaaattctcctaacattagttgatgaccttgctctactcatgggggacaaagtatacggtgttgtctcttcacttgagagttttgtttacgcccaattacagtatggtgatcctgttgtagacattaagggtacattctatggatttatatgtaatgagattctcgatctgctgactgaggacaacatctttactgaggaggaggcaaacaaggttctcctggacttgacttcacagtttgacaatctatcccctgatttaactgctgaactcctctgcattatgagactttggggccaccccacattaaccgccagccaagcagcatccaaggtccgagagtccatgtgcgctcccaaggtgttagatttccaaacaataatgaagaccctggctttctttcacgcaatccttattaacggttataggaggagccataatggaatctggcctcctactactcttcatggcaatgcccccaaaagcctcattgagatgcggcatgataattcagaacttaagtatgagtatgtcctcaagaattggaaaagtatatctatgttaagaatacacaaatgctttgatgcatcacctgatgaagatctcagcatattcatgaaggataaggcaataagctgtccaaagcaagactggatgggagtatttaggaggagcctcataaaacagcgatatcgagatgcgaatcgacctctaccacaaccattcaaccgacggctactgttgaattttctagaggatgacagattcgatcccattaaagagcttgagtatgtcaccagtggagaatatcttagggacccagaattttgtgcatcttactctctcaaagagaaggagataaaggctacaggtcgaatatttgcaaaaatgacaaagagaatgagatcgtgccaagtaattgcggaatcattattggccaatcatgcaggtaaattaatgagagaaaatggagttgttttagaccagttaaaattgacaaaatctttgttaacgatgaaccaaattggtattatatcagagcacagccgaagatccactgctgacaacatgactttggcacactccggttcaaataagcacagaattaataatagtcaattcaagaagaataaagacaataaacatgagatgcctgatgatggttttgagatagcagcctgctttctaacaactgacctcacaaaatactgcttaaattggaggtaccaagtcatcatcccctttgctcgtacattgaattcaatgtatggtatacctcacctgttcgaatggatacatttaaggctaatgcgaagcactctctatgtcggtgatcccttcaatcctccatcagatcctacccaacttgaccttgatacagctctcaatgatgatatatttatagtttctcctcgaggaggaatcgagggtttatgtcaaaaattatggactatgatttccatctcaacaatcatattatctgcaactgaggcaaacactagagttatgagcatggtccagggtgacaaccaggcgattgcaatcaccactagagtagtacgctcgctcagtcattccgagaagaaggagcaagcttataaagcaagtaaattattctttgaaaggcttagagccaacaatcatggaattggacaccacttgaaagaacaagaaactatcctcagttctgatttcttcatatacagtaagagagtgttttacaaaggtcggattttgactcaagcattaaagaacgtgagcaagatgtgcttaacagccgatatactaggggactgttcacaagcatcatgctccaatttagctactactgtaatgcgcctgactgagaatggggttgagaaagatttgtgttactttctgaatgcattcatgacaatcagacagttatgttatgatctagtatttccccaaactaaatctcttagtcaggacatcactaatgcttatcttaaccatccaatacttatctcaagattgtgtctattaccatctcaattggggggcctaaactttctctcatgtagtcgcctgttcaatagaaacatcggagacccattagtgtctgcaattgctgatgtgaaacgattaattaaagctggctgtctagatatctgggtcctgtataacatccttggaaggaggcctggaaaaggtaagtggagcactctggcagctgatccttatactctaaacatagattatttagttccttcaacaacttttttaaagaagcatgcccaatatacattgatggaacggagtgttaatcccatgctccgtggagtattcagtgaaaatgcagctgaggaagaagaggaactcgcacagtatctattagatcgtgaggtagtcatgcccagggttgcacatgtaatacttgcccagtctagttgcggtagaagaaaacagattcaaggttacttggattccactagaactattatcaggtattcactggaggtgagaccattgtcagcaaagaagctaaatacagtaatagaatacaacttattgtatctatcttacaatttggagattattgaaaaacccaatatagtccaaccctttttgaatgcaatcaatgttgatacttgtagcatcgatatagccaggtcccttagaaaactatcctgggcaactttacttaatggacgtcccatcgagggattagaaacacctgatcccattgaattggtacatgggtgtttgataattgggtcagatgaatgtgagcattgcagtagtggtgatgataaattcacctggtttttcctacccaaggggataaggctagataatgatccggcatccaacccacccatcagagtaccttacatcggatctaaaacagatgagcggagggttgcgtcaatggcttacatcaaaggagcatctgtatcactgaaatcagcactcaggttagcgggagtatatatttgggctttcggagatacagaagaatcatggcaggacgcctatgagttagcttccactcgtgttaatctcacactagagcaattgcaatctctcactcctttaccaacatctgctaacctagtacacagattagatgatggcaccactcaattaaaatttaccccggcaagttcctatgcattctctagcttcgttcatatatctaacgactgtcaagttctggagatcgatgatcaggttacagattctaacctgatttaccaacaagttatgattactggccttgctttaattgagacatggaacaatcctccaatcaacttctctgtctatgagactacactacacttgcacacaggctcatcttgctgtataagacctgtcgaatcttgtgtagtaaatcctcctttgcttcctgtacccttcattaatgttcctcaaatgaataaatttgtatatgaccctgaaccactcagtttgctagaaatggaaaaaattgaggatattgcttatcagaccagaatcggtggtttagatcaaatcccacttctggaaaaaatacccttactagctcacctcaccgccaagcagatggtaaacagcatcactgggcttgatgaagcaacatctatagtgaatgatgctgtagttcaagcagactacactagcaattggattagtgaatgctgctacacttacattgattctgtgtttgtttactctggctgggcattattattggagctttcgtatcaaatgtactacttaagaattcaaggcatccaaggaattctagactatgtgtatatgaccttgaggaggataccaggaatggctataacaggtatctcatccacgattagtcaccctcgtatactcagaagatgcatcaatttggatgtaatagccccaatcaattctccacacatagcttcactggattacacaaaattgagcatagatgcagtaatgtggggaactaagcaggttttgaccaacatttcgcaaggtatcgattatgagatagtagttccttctgaaagccaactaacacttagtgatagagttctaaatctagttgctcgaaaattatcactactggcaatcatctgggccaattataactatcctccaaaggttaaaggtatgtcacctgaggacaaatgtcaggctttaactacacatctaatccaaactgtcgaatatgttgagcacattcagattgagaagacaaacatcaggaggatgattattgaaccaaaattaactgcctaccctagtaatttgttttatctatctcgaaagttgcttaatgctattcgagattctgaagaaggacaatttctgattgcatcctattataacagttttggatttctggaaccaatactaatggaatctaaaatattcaatctaaattcatccgaatcagcatctcttacagaatttgatttcatcctcaacttggaattgtctgaaaccagtcttgagaaatactctctcccaagtttgttgatgacggctgagaatatggataacccatttcctcaaccaccccttcatcatgttctcagaccactaggattatcatccacttcatggtataaaacaatcagtgttttaaattatattagccatatgaaaatatctgacggtgcccatctatacttggcagagggaagcggggcctctatgtcacttatagagactttcttgcccggtgaaacaatatggtacaacagcctattcaatagtggtgaaaatcctccccaacgcaattttgctcctttgcccacccagtttattgaaagtgtcccttacagattgattcaagcaggtatagcagcaggaagtggtgtagtgcaaagtttctatccactctggaacggtaacagcgatatcactgacttgagcacgaaaaccagtgtcgaatacattattcacaaggtaggagctgatacatgtgcattggtccatgtggatttggagggtgtgcccggctcaatgaacagcatgttggagnnnnnnnnnnnnnnnnnnnnnnnnnnnnnnnnnnnnnnnnnnnnnnnnnnnnnnnnnnnnnnnnnnnnnnnnnnnnnnnnnnnnnnnnnnnnnnnnnnnnnnnnnnnnnnnnnnnnnnnnnnnnnnnnnnnnnnnnnnnnnnnnnnnnnnnnnnnnnnnnnnnnnnnnnnnnnnnnnnnnnnnnnnnnnnnnnnnnnnnnnnnnnnnnnnnnnnnnnnnnnnnnnnnnnnnnnnnnnnnnnnnnnnnnnnnnnnnnnnnnnnnnnnnnnnnnnnnnnnnnnnnnnnnnnnnnnnnnnnnnnnnnnnnnnnnnnnnnnnnnnnnnnnnnnnnnnnnnnnnnnnnnnnnnnnnnnnnnnnnnnnnnnnnnnnnnnnnnnnnnnnnnnnnnnnnnnnnnnnnnnnnnnnnnnnnnnnnnnnnnnnnnnnnnnnnnnnnnnnnnnnnnnnnnnnnnnnnnnnnnnnnnnnnnnnnnnnnnnnnnnnnnnnnnnnnnnnnnnnnnnnnnnnnnnnnnnnnnnnnnnnnnnnnnnnnnnnnnnnnnnnnnnnnnnnnnnnnnnnnnnnnnnnnnnnnnnnnnnnnnnnnnnnnnnnnnnnnnnnnnnnnnnnnnnnnnnnnnnnnnnnnnnnnnnnnnnnnnnnnnnnnnnnnnnnnnnnnnnnnnnnnnnnnnnnnnnnnnnnnnnnnnnnnnnnnnnnnnnnnnnnnnnnnnnnnnnnnnnnnnnnnnnnnnnnnnnnnnnnnnnnnnnnnnnnnnnnnnnnnnnnnnnnnnnnnnnnnnnnnnnnnnnnnnnnnnnnnnnnnnnnnnnnnnnnnnnnnnnnnnnnnnnnnnnnnnnnnnnnnnnnnnnnnnnnnnnnnnnnnnnnnnnnnnnnnnnnnnnnnnnnnnnnnnnnnnnnnnnnnnnnnnnnnnnnnnnnnnnnnnnnnnnnnnnnnnnnnnnnnnnnnnnnnnnnnnnnnnnnnnnnnnnnnnnnnnnnnnnnnnnnnnnnnnnnnnnnnnnnnnnnnnnnnnnnnnnnnnnnnnnnnnnnnnnnnnnnnnnnnnnnnnnnnnnnnnnnnnnnnnnnnnnnnnnnnnnnnnnnnnnnnnnnnnnnnnnnnnnnnnnnnnnnnnnnnnnnnnnnnnnnnnnnn"/>
                        <sequence id="seq_Washington.USA/2017093/2.17/6/G|2017.033|2017-01-13|north_america|usa|washington|38|unknown|Not_Marshallese" spec="Sequence" taxon="Washington.USA/2017093/2.17/6/G|2017.033|2017-01-13|north_america|usa|washington|38|unknown|Not_Marshallese" totalcount="4" value="-tagtgtaagaaacagtaagcccggaagtggtgttttgcgatttcgaggccgggctcgatcctcacctttcattgtcaataggggacactttgacgctaccttgaaaatgtcgtccgtgctcaaagcatttgagcgattcactatagaacaggaacttcaagacaggggtgaggagggttcaattccgccggagactttaaagtcagcagtcaaagtcttcgttattaacacacccaatcccaccacacgctaccagatgctaaacttttgcctaagaataatttgcagtcaaaatgctagggcatctcacagggtaggtgcattgataacattattctcacttccctcggcaggtatgcaaaatcatattagactagcagatagatcacccgaagcccagatagaacgctgtgagattgatggctttgagcctggcacatataggctgattccgaatgcacgcgccaatcttactgccaatgaaattgctgcctatgctttgcttgcagatgacctccctccaaccataaataatggaactccttatgtacatgcagatgttgaagggcagccatgtgatgaaattgaacaattcctggatcgatgctacagtgtactaatccaggcttgggtgatggtctgtaaatgtatgacagcttacgaccaacctgctggatctgctgatcggcgatttgcgaaataccagcagcaaggtcgcctggaagcaagatacatgctgcagccagaagctcaaaggttgattcaaactgccatcaggaaaagtcttgttgttagacagtatcttacctttgaactccaactggcaagacggcaggggttgctatcaaacagatactatgcaatggtgggtgacattggaaagtacattgagaattcaggccttactgccttctttctcaccctcaaatatgcactaggcaccaaatggagtcctctgtcattggccgcattcaccggtgaactcactaagctccgatccttgatgatgttatatcgagatctcggagaacaagccagataccttgctctgttggaggctccccaaataatggactttgctcccgggggctacccattgatattcagttatgctatgggagtcggtacagtcctagat-gtccaaatgcgaaattacacttatgcacgacctttcctaaatggttactatttccagattggggttgagaccgcacgacggcaacaaggcactgttgacaacagagtagcagatgatctaggcctgactcctgaacaaagaactgaggtcactcagcttgttgacaggcttgcaagaggcagaggtgcgggaataccaggtgggccggtgaatccctttgttcctccagttcaacaacaacaacctgctgccgtatatgaggacattcctgcattggaggaatcagatgacgatggtgatgaagatggaggtgcaggattccaaaatggagcacaagcaccagctgtaagacagggaggtcaaaatgactttagagcacagccgttacaggatccaattcaagcacaactcttcatgccattatatcctcaagtcagcaacatcccaaatcatcagaatcatcagattaatcgcatcggggggatggaacaccaagatttattacgatacaacgagaatggcgattctcagcaggatgcaaggggcgaacacggaaataccttcccaaacaatcccaatcaaaacgcacagtcacaagtgggtgactgggatgagtagatcaccgacatgaccaaactacccccaactgcaacaaacccagaacaatccagccacagccaaccgctcaaatccactacattccattcatatttagtctttaagaaaaaattaggcccggaaagaattagttctacgagcatcgacacgattatcttgatcgtgtttctttccgggcaagccatggatcaatttataaaacaagatgaaactggtgatttaattgagacaggaatgaatgttgcaaatcacttcctatctgcccccattcagggaaccaacttgttgagcaaggccacaatcatccccggtgttgcaccagtactcattggcaatccagagcaaaagaacattcagtaccccactgcatcacatcagggatccaagtcaaagggaagaagctcaggggccaagcccatcatagtctcatcttccgaagtaggcactggagggactcagattcctgagccccttttcgcacaaaccggacaaggtggcactgtcaccaccgtttatcaagatccaactatccaaccaacaggttcataccgaagtgtggaattggctaagataggaaaagaga-gaatgattaatcggtttgttgaaaaacccaggacctcaacgccggtaacagaatttaagaggggggccgggagcggctgctcaaggccagacaatccaagaggagggcatagacgggaatggagcctcagctgggtccaaggagaggtccgggtctttgagtggtgcaaccccatatgctcacctatcactgccgcagcaagattccactcctgcaaatgtgggaattgcccagcaaagtgcgatcagtgcgaacgagattatggacctccttagagggatggatgctcgcctgcaacatcttgaacaaaaggtggacaaggtgcttgcacagggcagcatggtgacccaaataaagaatgaattatcaacagtaaagacaacactagctacaattgaaggaatgatggcgacagtaaagatcatggatccgggaaacccgacaggggtcccagttgatgagcttagaagaagttttagtgatcatgtaacaattgttagtggaccaggagatgtgtcattcagctccagtgaagaacccacactgtatttggatgaactagcgaggcctatccccaagcctcgtcctgcaaagcagccaaaaccccaacccgtaaaggatttagcaggacggaaggtgatgataaccaaaatgatcactgactgtgtggccaatcctcaaatgaagcaggcgttcgagcaacgattggcaaaggccagcaccgaggatgccctgaatgatatcaagcgagacatcatacgaagcgccatatgaacctaccaagaacaccagactcacgggaaaatccatgaactgatagccgcaatgattccctattaaataaaaaataagcacgaacacaagtctaacccagccacagcagcaatggccggatcacagatcaaaattcctcttccgaagccccccgactcagattctcaaagactaaatgcattccctgtaatcatggctcaagaaggcaaagggcgactcctcagacagatcagacttaggaaaatattatcaggggatccgtctgatcagcaaattacatttgtgaatacatatggattcatccgtgctactccagaaacatcagagttcatctctgaatcatcacaacaaaaggtaactcctgtagtgacggcgtgcatgttatccttcggtgctggaccagtactagaagacccacaacatatgctgaaagctcttgatcagacagatatcagggttcggaagacagcaagtgataaagagcagatcttatttgagatcaaccgcattcccaatctattcaggcatcatcaaatatctgcggaccatctgattcaggccagctccgataaatatgtcaagtcaccagctaagttgattgcaggagtaaattacatttactgtgtcacatttttatccgtgacagtttgttctgcctcactcaagtttcgagttgcgcgcccattgcttgctgcacgatctagattagtgagagcagttcagatggaagttttgcttcgggtaacctgcaaaaaagactctcaaatggcaaagagcatgctaaatgaccctgatggagaaggttgcattgcatccgtgtggttccacctgtgtaatctgtgcaaaggcaggaacaaacttagaagttacgatgaaaattattttgcatctaagtgccgtaagatgaatttgacagtcagcataggggacatgtggggaccaaccattctagtccatgcaggcggtcacattccgacaactgcaaaacctttcttcaactcaagaggctgggtctgtcaccccatccatcaatcatcaccatcgttggcgaagaccctatggtcatctgggtgtgaaatcaaggctgccagtgctatcctccagggctcagactatgcatcactcgcaaaaactgatgacataatatattcaaagataaaggtcgacaaggatgcagccaactacaagggagtatcctggagtccatttaggaagtctgcctcaatgagcaacctatgataattctctctattttcaatgatgccttcaggaggatcaacaatcagtccaattttaccggtgataacttgattgaaattatagaaaaaataagcctagaaagatatcccacctctcgactttcccactttgaaaatagaattgatcagtaatcatgaaggtttctttagttacttgcttgggctttgcagtcttttcattttccatatgtgtgaatatcaatatcttgcagcaaattggatatatcaagcaacaagtcaggcaactgagctattactcacaaagttcaagctcctacatagtggtcaagcttttaccgaatatccaacccactgataacagctgtgaattcaagagtgtaactcaatacaataagaccttgagtaatttgcttcttccaattgcagaaaacataaataatattgcatcgccctcacctggatcaagacgtcataaaaggtttgctggcattgccattggcattgctgcactcggtgttgcaaccgcagcacaagtaaccgccgctgtctcattagttcaagcacagacaaatgcacgcgcaatagcggcgatgaaaaattcaatacaggcaactaatcgagcagtcttcgaagtgaaagaaggcacccaacagttagctatagcggtacaagcaatacagaaccacatcaatactattatgaacacccaattgaacaatatgtcctgtcagattcttgataaccagcttgcaacctccctgggattatacctaacagaattaacaacagtgttccagccacaattaattaatccggcattgtcaccgattagcatacaagccttgaggtctttgcttggaagtatgacacctgcagtggttcaagcaacattatctacttcaatttctgctgctgaaatactaagtgccggtctaatggagggtcagattgtttctgttctgctggatgagatgcagatgatagttaagataaatattccaaccattgtcacacaatcaaatgcattggtgattgacttctactcaatttcgagctttattaatagtcaggaatccataattcaattaccagacaggatcttggagatcgggaatgaacaatggagctatccagcaaaaaattgtaagttgacaagacacaacatattctgccaatacaatgaggcagagaggctgggcttagaatcaaaactatgccttgcaggcaatataagtgcctgtgtgttctcacccatagcagggagttatatgaggcgatttgtagcactggatggaacaattgttgcaaactgtcgaagtctaacgtgtctatgcaagagtccatcttatcctatataccaacctgaccatcatgcagtcacgaccattgatctaaccgcatgtcagacgttgtccctagacggattggatttcagcattgtctctctaagcaacatcacttacgctgagaaccttaccatttcattgtctcagacaatcaatactcaacccattgacatatcaactgaactgatcaaggtcaatgcatccctccaaaatgccgttaagtacataaaggagagcaaccatcaactccaatctgtgagtataaattctaaaatcggagctataatcatagcagccttagctttgagcatcctgtcaatgatcatttcactgttgttttgctgctgggcttacattgcaactaaagagatcagaagaatcaacttcaaaacaaatcatatcaacacaatatcaagtagtgtcgatgatctcatcaggtactaatcctaacatggtgattcattctgtatttagaaaatatttagaaaaaaactaaattaagaatgaatctcatggggtcgtaacgtctcgtgaccctgccgttgcactatgccggcgatccaacccccattatacctcacatttctattgctaattcttctttatctgatcataactttgtatgt--ctggattatattaactgttacttataagactgcggtgcgacatgcagcactgtaccagagatccttctttcactggagtttcgatcactcactctaagaagatccccagttaggacaagtcccgatccatcatgcaagaacaatctgcatttgaataatgccgttcaatcatgagacataaagaaaaaaccaggccagaacaaacttagggtcataatacaacacaaaaccttagcttctatctcaattgtgctccgaccgctcgaaagatggagccctcgaaattcttcacaatatcggacagtgccacctttgcacctgggcctgttagcaatgcggctaacaagaagacattccgaacctgcttccgaatactggcactatctgtacaagctgtcacccttatattagttattgtcactttaggtgagcttgtaaggatgatcaatgatcaaggcttgagcaatcagttgtcttcaattacagacaagataagagagtcagctactatgattgcatctgctgtgggagtaatgaatcaagttattcatggagtaacggtatccttacccctacaaattgagggaaaccaaaatcaattgttagccacacttgccacaatctgcaccagccaaaaacaagtctcaaactgctctacaaacatccccttagtcaatgacctcaggtttataaatgggatcaataaattcatcattgaagattacgcaactcatgatttctctatcggccatccactcaatatgcccagctttatcccaactgcaacttcacccaatggttgcacaagaattccatccttttctttaggtaagacacactggtgctacacacataatgtaattaatgccaactgcaaggaccatacttcgtctaaccaatatgtgtccatggggattctcgttcagaccgcgtcaggttatcctatgttcaaaaccttaaaaatccaatatctcagtgatggcctgaatcggaaaagctgctcaattgcaacagtccctgatgggtgcgcgatgtactgttatgtctccactcaacttgaaaccgacgactatgcggggtccagtccacccacccaaaaacttaccctgttattctataatgacaccgtcacagaaaggacaatatctccatctggtcttgaagggaattgggctactttggtgccaggagtggggagtgggatatattttgagaataagttgatcttccctgcatatggtggtgtcttgcccaatagtacactcggggttaaatcagcaagagaatttttccggcctgttaatccatataatccatgttcaggaccacaacaagatttagaccagcgtgctttgaggtcatacttcccaagttatttctctaatcgaagaatacagagtgcatttcttgtctgtgcctggaatcagatcttagttacaaattgtgaactagttgtcccctcaagcaatcagacaatgatgggtgcagaaggaagagttttattgatcaataatcgactattatattatcagagaagtaccagctggtggccgtatgaactcctctacgagatatcattcacatttacaaactctggtccatcatctgtaaatatgtcctggatacctatatattcattcactcgtcctggttcaggcaattgcagtggtgaaaatgtgtgcccgactgcttgtgtgtcaggggtttatcttgatccctggccattaactccatatagccaccaatcaggtattaacagaaatttctattttacaggtgctctattaaattcaagtacaactagagtaaatcctaccctttatgtctctgctcttaataatcttaaagtattagccccatatggtactcaaggactgtttgcctcgtacaccacaaccacctgctttcaagataccggtgatgctagtgtgtattgtgtttatattatggaactagcatcaaatattgttggagaattccaaattctacctgtgctaactagattgactatcacttgaatcatagtgaatgcagcgggaagccctattggcgtgtctcaatttttatcgattattaagaaaaaacaggccagaatggcgggcctaaatgagatactcctacctgaagtacatttaaactcacccatcgttagatataagcttttctactatatattacatggccagttaccaaatgatttggagccagatgacttgggcccactagcaaatcagaattggaaggcaattcgagccgaagaatcccaggttcatgcacgtttaaaacagatcagagtagaactcatcgcaaggattcctagtctccggtggacccgctctcaaagagagattgctatactcatttggccaagaatacttccaatcctccaagcatatgatcttcggcaaagtatgcaattgcccacagtatgggagaaattgactcaatccacagttaatcttataagtgatggtctagaacgagttgtattacacatcagcaatcaactgacaggcaagccaaacttgtttaccagatctcgaacaggacaagacactaaggactactcaattccatccactagagagctatctcaaatatggtttaacaatgagtggagtggacctgtaaagacctggcttatgattaaatatagaatgaggcaactaatcacaaaccaaaagacaggtgagttaacagatttagtaaccattgtggatactaggtccactctatgcattattaccccagaattagttgctttatactctaatgggcacaaagcattaacgtacctcacctttgaaatggtactaatggtcactgatatgttggaaggacgactgaatgtttcttctttgtgcacagctagtcattatctgtccccactaaagaaaagaatcgaaattctcctaacattagttgatgaccttgctctactcatgggggacaaagtatacggtgttgtctcttcacttgagagttttgtttacgcccaattacagtatggtgatcctgttgtagacattaagggtacattctatggatttatatgtaatgagattctcgatctgctgactgaggacaacatctttactgaggaggaggcaaacaaggttctcctggacttgacttcacagtttgacaatctatcccctgatttaactgctgaactcctctgcattatgagactttggggccaccccacattaaccgccagccaagcagcatccaaggtccgagagtccatgtgcgctcccaaggtgttagatttccaaacaataatgaagaccctggctttctttcacgcaatccttattaacggttataggaggagccataatggaatctggcctcctactactcttcatggcaatgcccccaaaagcctcattgagatgcggcatgataattcagaacttaagtatgagtatgtcctcaagaattggaaaagtatatctatgttaagaatacacaaatgctttgatgcatcacctgatgaagatctcagcatattcatgaaggataaggcaataagctgtccaaagcaagactggatgggagtatttaggaggagcctcataaaacagcgatatcgagatgcgaatcgacctctaccacaaccattcaaccgacggctactgttgaattttctagaggatgacagattcgatcccattaaagagcttgagtatgtcaccagtggagaatatcttagggacccagaattttgtgcatcttactctctcaaagagaaggagataaaggctacaggtcgaatatttgcaaaaatgacaaagagaatgagatcgtgccaagtaattgcggaatcattattggccaatcatgcaggtaaattaatgagagaaaatggagttgttttagaccagttaaaattgacaaaatctttgttaacgatgaaccaaattggtattatatcagagcacagccgaagatccactgctgacaacatgactttggcacactccggttcaaataagcacagaattaataatagtcaattcaagaagaataaagacaataaacatgagatgcctgatgatggttttgagatagcagcctgctttctaacaactgacctcacaaaatactgcttaaattggaggtaccaagtcatcatcccctttgctcgtacattgaattcaatgtatggtatacctcacctgttcgaatggatacatttaaggctaatgcgaagcactctctatgtcggtgatcccttcaatcctccatcagatcctacccaacttgaccttgatacagctctcaatgatgatatatttatagtttctcctcgaggaggaatcgagggtttatgtcaaaaattatggactatgatttccatctcaacaatcatattatctgcaactgaggcaaacactagagttatgagcatggtccagggtgacaaccaggcgattgcaatcaccactagagtagtacgctcgctcagtcattccgagaagaaggagcaagcttataaagcaagtaaattattctttgaaaggcttagagccaacaatcatggaattggacaccacttgaaagaacaagaaactatcctcagttctgatttcttcatatacagtaagagagtgttttacaaaggtcggattttgactcaagcattaaagaacgtgagcaagatgtgcttaacagccgatatactaggggactgttcacaagcatcatgctccaatttagctactactgtaatgcgcctgactgagaatggggttgagaaagatttgtgttactttctgaatgcattcatgacaatcagacagttatgttatgatctagtatttccccaaactaaatctcttagtcaggacatcactaatgcttatcttaaccatccaatacttatctcaagattgtgtctattaccatctcaattggggggcctaaactttctctcatgtagtcgcctgttcaatagaaacatcggagacccattagtgtctgcaattgctgatgtgaaacgattaattaaagctggctgtctagatatctgggtcctgtataacatccttggaaggaggcctggaaaaggtaagtggagcactctggcagctgatccttatactctaaacatagattatttagttccttcaacaacttttttaaagaagcatgcccaatatacattgatggaacggagtgttaatcccatgctccgtggagtattcagtgaaaatgcagctgaggaagaagaggaactcgcacagtatctattagatcgtgaggtagtcatgcccagggttgcacatgtaatacttgcccagtctagttgcggtagaagaaaacagattcaaggttacttggattccactagaactattatcaggtattcactggaggtgagaccattgtcagcaaagaagctaaatacagtaatagaatacaacttattgtatctatcttacaatttggagattattgaaaaacccaatatagtccaaccctttttgaatgcaatcaatgttgatacttgtagcatcgatatagccaggtcccttagaaaactatcctgggcaactttacttaatggacgtcccatcgagggattagaaacacctgatcccattgaattggtacatgggtgtttgataattgggtcagatgaatgtgagcattgcagtagtggtgatgataaattcacctggtttttcctacccaaggggataaggctagataatgatccggcatccaacccacccatcagagtaccttacatcggatctaaaacagatgagcggagggttgcgtcaatggcttacatcaaaggagcatctgtatcactgaaatcagcactcaggttagcgggagtatatatttgggctttcggagatacagaagaatcatggcaggacgcctatgagttagcttccactcgtgttaatctcacactagagcaattgcaatctctcactcctttaccaacatctgctaacctagtacacagattagatgatggcaccactcaattaaaatttaccccggcaagttcctatgcattctctagcttcgttcatatatctaacgactgtcaagttctggagatcgatgatcaggttacagattctaacctgatttaccaacaagttatgattactggccttgctttaattgagacatggaacaatcctccaatcaacttctctgtctatgagactacactacacttgcacacaggctcatcttgctgtataagacctgtcgaatcttgtgtagtaaatcctcctttgcttcctgtacccttcattaatgttcctcaaatgaataaatttgtatatgaccctgaaccactcagtttgctagaaatggaaaaaattgaggatattgcttatcagaccagaatcggtggtttagatcaaatcccacttctggaaaaaatacccttactagctcacctcaccgccaagcagatggtaaacagcatcactgggcttgatgaagcaacatctatagtgaatgatgctgtagttcaagcagactacactagcaattggattagtgaatgctgctacacttacattgattctgtgtttgtttactctggctgggcattattattggagctttcgtatcaaatgtactacttaagaattcaaggcatccaaggaattctagactatgtgtatatgaccttgaggaggataccaggaatggctataacaggtatctcatccacgattagtcaccctcgtatactcagaagatgcatcaatttggatgtaatagccccaatcaattctccacacatagcttcactggattacacaaaattgagcatagatgcagtaatgtggggaactaagcaggttttgaccaacatttcgcaaggtatcgattatgagatagtagttccttctgaaagccaactaacacttagtgatagagttctaaatctagttgctcgaaaattatcactactggcaatcatctgggccaattataactatcctccaaaggttaaaggtatgtcacctgaggacaaatgtcaggctttaactacacatctaatccaaactgtcgaatatgttgagcacattcagattgagaagacaaacatcaggaggatgattattgaaccaaaattaactgcctaccctagtaatttgttttatctatctcgaaagttgcttaatgctattcgagattctgaagaaggacaatttctgattgcatcctattataacagttttggatttctggaaccaatactaatggaatctaaaatattcaatctaaattcatccgaatcagcatctcttacagaatttgatttcatcctcaacttggaattgtctgaaaccagtcttgagaaatactctctcccaagtttgttgatgacggctgagaatatggataacccatttcctcaaccaccccttcatcatgttctcagaccactaggattatcatccacttcatggtataaaacaatcagtgttttaaattatattagccatatgaaaatatctgacggtgcccatctatacttggcagagggaagcggggcctctatgtcacttatagagactttcttgcccggtgaaacaatatggtacaacagcctattcaatagtggtgaaaatcctccccaacgcaattttgctcctttgcccacccagtttattgaaagtgtcccttacagattgattcaagcaggtatagcagcaggaagtggtgtagtgcaaagtttctatccactctggaacggtaacagcgatatcactgacttgagcacgaaaaccagtgtcgaatacattattcacaaggtaggagctgatacatgtgcattggtccatgtggatttggagggtgtgcccggctcaatgaacagcatgttggagagagcccaagtgcatgcgctactgatcacagtaactgtattaaagccaggcggcttnnnnnnnnnnnnnnnnnnnnnnnnnnnnnnnnnnnnnnnnnnnnnnnnnnnnnnnnnnnnnnnnnnnnnnnnnnnnnnnnnnnnnnnnnnnnnnnnnnnnnnnnnnnnnnnnnnnnnnnnnnnnnnnnnnnnnnnnnnnnnnnnnnnnnnnnnnnnnnnnnnnnnnnnnnnnnnnnnnnnnnnnnnnnnnnnnnnnnnnnnnnnnnnnnnnnnnnnnnnnnnnnnnnnnnnnnnnnnnnnnnnnnnnnnnnnnnnnnnnnnnnnnnnnnnnnnnnnnnnnnnnnnnnnnnnnnnnnnnnnnnnnnnnnnnnnnnnnnnnnnnnnnnnnnnnnnnnnnnnnnnnnnnnnnnnnnnnnnnnnnnnnnnnnnnnnnnnnnnnnnnnnnnnnnnnnnnnnnnnnnnnnnnnnnnnnnnnnnnnnnnnnnnnnnnnnnnnnnnnnnnnnnnnnnnnnnnnnnnnnnnnnnnnnnnnnnnnnnnnnnnnnnnnnnnnnnnnnnnnnnnnnnnnnnnnnnnnnnnnnnnnnnnnnnnnnnnnnnnnnnnnnnnnnnnnnnnnnnnnnnnnnnnnnnnnnnnnnnnnnnnnnnnnnnnnnnnnnnnnnnnnnnnnnnnnnnnnnnnnnnnnnnnnnnnnnnnnnnnnnnnnnnnnnnnnnnnnnnnnnnnnnnnnnnnnnnnnnnnnnnnnnnnnnnnnnnnnnnnnnnnnnnnnnnnnnnnnnnnnnnnnnnnnnnnnnnnnnnnnnnnnnnnnnnnnnnnnnnnnnnnnnnnnnnnnnnnnnnnnnnnnnnnnnnnnnnnnnnnnnnnnnnnnnnnnnnnnnnnnnnnnnnnnnnnnnnnnnnnnnnnnnnnnnnnnnnnnnnnnnnnnnnnnnnnnnnnnnnnnnnnnnnnnnnnnnnnnnnnnnnnnnnnnnnnnnnnnnnnnnnnnnnnnnnnnnnnnnnnnnnnnnnnnnnnnnnnnnnnnnnnnnnnnnnnnnnnnnnnnnnnnnnnnnnnnnnnnnnnnnnnnnnnnnnnnnnnnnnnnnnnnnnnnnnnnnnnnnnnnnnnnnnnnnnnnnnnnnnnnnnnnnnnnnnnn"/>
                        <sequence id="seq_Washington.USA/2017100/2.17/8/G|2017.03|2017-01-12|north_america|usa|washington|17|vaccinated|Marshallese" spec="Sequence" taxon="Washington.USA/2017100/2.17/8/G|2017.03|2017-01-12|north_america|usa|washington|17|vaccinated|Marshallese" totalcount="4" value="-nnnnnnnnnnnnnnnnnnnnnnnnnnnnnnnnnnnnnnnnnnnnnnnnnnnnnnnnnnnnnnnnnnnnnnnnnnnnnnnnnnnnnnnnnnnnnnnnnnnnnnnnnnnnnnnnnnnnnnnnnnnnnnnnnnnnnnnnnnnnnnnnnnnnnnnnnnnnnnnnnnnnnnnnnnnnnnnnnnnnnnnnnnnnnnnnnnnnnnnnnnnnnnnnnnnnnnnnnnnnnnnnnnnnnnnnnnnnnnnnnnnnnnnnnnnnnnnnnnnnnnnnnnnnnnnnnnnnnnnnnnnnnnnnnnnnnnnnnnnnnnnnnnnnnnnnnnnnnnnnnnnnnnnnnnnnnnnnnnnnnnnnnnnnnnnnnnnnnnnnnnnnnnnnnnnnnnnnnnnnnnnnnnnnnnnnnnnnnnnnnnnnnnnnnnnnnnnnnnnnnnnnnnnnnnnnnnnnnnnnnnnnnnnnnnnnnnnnnnnnnnnnnnnnnnnnnnnnnnnnnnnnnnnnnnnnnnnnnnnnnnnnnnnnnnnnnnnnnnnnnnnnnnnnnnnnnnnnnnnnnnnnnnnnnnnnnnnnnnnnnnnnnnnnnnnnnnnnnnnnnnnnnnnnnnnnnnnnnnnnnnnnnnnnnnnnnnnnnnnnnnnnnnnnnnnnnnnnnnnnnnnnnnnnnnnnnnnnnnnnnnnnnnnnnnnnnnnnnnnnnnnnnnnnnnnnnnnnnnnnnnnnnnnnnnnnnnnnnnnnnnnnnnnnnnnnnnnnnnnnnnnnnnnnnnnnnnnnnnnnnnnnnnnnnnnnnnnnnnnnnnnnnnnnnnnnnnnnnnnnnnnnnnnnnnnnnnnnnnnnnnnnnnnnnnnnnnnnnnnnnnnnnnnnnnnnnnnnnnnnnnnnnnnnnnnnnnnnnnnnnnnnnnnnnnnnnnnnnnnnnnnnnnnnnnnnnnnnnnnnnnnnnnnnnnnnnnnnnnnnnnnnnnnnnnnnnnnnnnnnnnnnnnnnnnnnnnnnnnnnnnnnnnnnnnnnnnnnnnnnnnnnnnnnnnnnnnnnnnnnnnnnnnnnnnnnnnnnnnnnnnnnnnnnnnnnnnnnnnnnnnnnnnnnnnnnnnnnnnnnnnnnnnnnnnnnnnnnnnnnnnnnnnnnnnnnnnnnnnnnnnnnnnnnnnnnnnnnnn-nnnnnnnnnnnnnnnnnnnnnnnnnnnnnnnnnnnnnnnnnnnnnnnnnnnnnnnnnnnnnnnnnnnnnnnnnnnnnnnnnnnnnnnnnnnnnnnnnnnnnnnnnnnnnnnnnnnnnnnnnnnnnnnnnnnnnnnnnnnnnnnnnnnnnnnnnnnnnnnnnngacaggcttgcaagaggcagaggtgcgggaataccaggtgggccggtgaatccctttgttcctccagttcaacaacaacaacctgctgccgtatatgaggacattcctgcattggaggaatcagatgacgatggtgatgaagatggaggtgcaggattccaaaatggagcacaagcaccagctgtaagacagggaggtcaaaatgactttagagcacagccgttacaggatccaattcaagcacaactcttcatgccattatatcctcaagtcagcaacatcccaaatcatcagaatcatcagattaatcgcatcggggggatggaacaccaagatttattacgatacaacgagaatggcgattctcagcaggatgcaaggggcgaacacggaaataccttcccaaacaatcccaatcaaaacgcacagtcacaagtgggtgactgggatgagtagatcaccgacatgaccaaactacccccaactgcaacaaacccagaacaatccagccacagccaaccgctcaaatccactacattccattcatatttagtctttaagaaaaaattaggcccggaaagaattagttctacgagcatcgacacgattatcttgatcgtgtttctttccgggcaagccatggatcaatttataaaacaagatgaaactggtgatttaattgagacaggaatgaatgttgcaaatcacttcctatctgcccccattcagggaaccaacttgttgagcaaggccacaatcatccccggtgttgcaccagtactcattggcaatccagagcaaaagaacattcagtaccccactgcatcacatcagggatccaagtcaaagggaagaagctcaggggccaagcccatcatagtctcatcttccgaagtaggcactggagggactcagattcctgagccccttttcgcacaaaccggacaaggtggcactgtcaccaccgtttatcaagatccaactatccaaccaacaggttcataccgaagtgtggaattggctaagataggaaaagaga-gaatgattaatcggtttgttgaaaaacccaggacctcaacgccggtaacagaatttaagaggggggccgggagcggctgctcaaggccagacaatccaagaggagggcatagacgggaatggagcctcagctgggtccaaggagaggtccgggtctttgagtggtgcaaccccatatgctcacctatcactgccgcagcaagattccactcctgcaaatgtgggaattgcccagcaaagtgcgatcagtgcgaacgagattatggacctccttagagggatggatgctcgcctgcaacatcttgaacaaaaggtggacaaggtgcttgcacagggcagcatggtgacccaaataaagaatgaattatcaacagtaaagacaacactagctacaattgaaggaatgatggcgacagtaaagatcatggatccgggaaacccgacaggggtcccagttgatgagcttagaagaagttttagtgatcatgtaacaattgttagtggaccaggagatgtgtcattcagctccagtgaagaacccacactgtatttggatgaactagcgaggcctatccccaagcctcgtcctgcaaagcagccaaaaccccaacccgtaaaggatttagcaggacggaaggtgatgataaccaaaatgatcactgactgtgtggccaatcctcaaatgaagcaggcgttcgagcaacgattggcaaaggccagcaccgaggatgccctgaatgatatcaagcgagacatcatacgaagcgccatatgaacctaccaagaacaccagactcacgggaaaatccatgaactgatagccgcaatgattccctattaaataaaaaataagcacgaacacaagtctaacccagccacagcagcaatggccggatcacagatcaaaattcctcttccgaagccccccgactcagattctcaaagactaaatgcattccctgtaatcatggctcaagaaggcaaagggcgactcctcagacagatcagacttaggaaaatattatcaggggatccgtctgatcagcaaattacatttgtgaatacatatggattcatccgtgctactccagaaacatcagagttcatctctgaatcatcacaacaaaaggtaactcctgtagtgacggcgtgcatgttatccttcggtgctggaccagtactagaagacccacaacatatgctgaaagctcttgatcagacagatatcagggttcggaagacagcaagtgataaagagcagatcttatttgagatcaaccgcattcccaatctattcaggcatcatcaaatatctgcggaccatctgattcaggccagctccgataaatatgtcaagtcaccagctaagttgattgcaggagtaaattacatttactgtgtcacatttttatccgtgacagtttgttctgcctcactcaagtttcgagttgcgcgcccattgcttgctgcacgatctagattagtgagagcagttcagatggaagttttgcttcgggtaacctgcaaaaaagactctcaaatggcaaagagcatgctaaatgaccctgatggagaaggttgcattgcatccgtgtggttccacctgtgtaatctgtgcaaaggcaggaacaaacttagaagttacgatgaaaattattttgcatctaagtgccgtaagatgaatttgacagtcagcataggggacatgtggggaccaaccattctagtccatgcaggcggtcacattccgacaactgcaaaacctttcttcaactcaagaggctgggtctgtcaccccatccatcaatcatcaccatcgttggcgaagaccctatggtcatctgggtgtgaaatcaaggctgccagtgctatcctccagggctcagactatgcatcactcgcaaaaactgatgacataatatattcaaagataaaggtcgacaaggatgcagccaactacaagggagtatcctggagtccatttaggaagtctgcctcaatgagcaacctatgataattctctctattttcaatgatgccttcaggaggatcaacaatcagtccaattttaccggtgataacttgattgaaattatagaaaaaataagcctagaaagatatcccacctctcgactttcccactttgaaaatagaattgatcagtaatcatgaaggtttctttagttacttgcttgggctttgcagtcttttcattttccatatgtgtgaatatcaatatcttgcagcaaattggatatatcaagcaacaagtcaggcaactgagctattactcacaaagttcaagctcctacatagtggtcaagcttttaccgaatatccaacccactgataacagctgtgaattcaagagtgtaactcaatacaataagaccttgagtaatttgcttcttccaattgcagaaaacataaataatattgcatcgccctcacctggatcaagacgtcataaaaggtttgctggcattgccattggcattgctgcactcggtgttgcaaccgcagcacaagtaaccgccgctgtctcattagttcaagcacagacaaatgcacgcgcaatagcggcgatgaaaaattcaatacaggcaactaatcgagcagtcttcgaagtgaaagaaggcacccaacagttagctatagcggtacaagcaatacagaaccacatcaatactattatgaacacccaattgaacaatatgtcctgtcagattcttgataaccagcttgcaacctccctgggattatacctaacagaattaacaacagtgttccagccacaattaattaatccggcattgtcaccgattagcatacaagccttgaggtctttgcttggaagtatgacacctgcagtggttcaagcaacattatctacttcaatttctgctgctgaaatactaagtgccggtctaatggagggtcagattgtttctgttctgctggatgagatgcagatgatagttaagataaatattccaaccattgtcacacaatcaaatgcattggtgattgacttctactcaatttcgagctttattaatagtcaggaatccataattcaattaccagacaggatcttggagatcgggaatgaacaatggagctatccagcaaaaaattgtaagttgacaagacacaacatattctgccaatacaatgaggcagagaggctgagcttagaatcaaaactatgccttgcaggcaatataagtgcctgtgtgttctcacccatagcagggagttatatgaggcgatttgtagcactggatggaacaattgttgcaaactgtcgaagtctaacgtgtctatgcaagagtccatcttatcctatataccaacctgaccatcatgcagtcacgaccattgatctaaccgcatgtcagacgttgtccctagacggattggatttcagcattgtctctctaagcaacatcacttacgctgagaaccttaccatttcattgtctcagacaatcaatactcaacccattgacatatcaactgaactgatcaaggtcaatgcatccctccaaaatgccgttaagtacataaaggagagcaaccatcaactccaatctgtgagtataaattctaaaatcggagctataatcatagcagccttagctttgagcatcctgtcaatgatcatttcactgttgttttgctgctgggcttacattgcaactaaagagatcagaagaatcaacttcaaaacaaatcatatcaacacaatatcaagtagtgtcgatgatctcatcaggtactaatcctaacatggtgattcattctgtatttagaaaatatttagaaaaaaactaaattaagaatgaatctcatggggtcgtaacgtctcgtgaccctgccgttgcactatgccggcgatccaacccccattatacctcacatttctattgctaattcttctttatctgatcataactttgtatgt--ctggattatattaactgttacttataagactgcggtgcgacatgcagcactgtaccagagatccttctttcactggagtttcgatcactcactctaagaagatccccagttaggacaagtcccgatccatcatgcaagaacaatctgcatttgaataatgccgttcaatcatgagacataaagaaaaaaccaggccagaacaaacttagggtcataatacaacacaaaaccttagcttctatctcaattgtgctccgaccgctcgaaagatggagccctcgaaattcttcacaatatcggacagtgccacctttgcacctgggcctgttagcaatgcggctaacaagaagacattccgaacctgcttccgaatactggcactatctgtacaagctgtcacccttatattagttattgtcactttaggtgagcttgtaaggatgatcaatgatcaaggcttgagcaatcagttgtcttcaattacagacaagataagagagtcagctactatgattgcatctgctgtgggagtaatgaatcaagttattcatggagtaacggtatccttacccctacaaattgagggaaaccaaaatcaattgttagccacacttgccacaatctgcaccagccaaaaacaagtctcaaactgctctacaaacatccccttagtcaatgacctcaggtttataaatgggatcaataaattcatcattgaagattacgcaactcatgatttctctatcggccatccactcaatatgcccagctttatcccaactgcaacttcacccaatggttgcacaagaattccatccttttctttaggtaagacacactggtgctacacacataatgtaattaatgccaactgcaaggaccatacttcgtctaaccaatatgtgtccatggggattctcgttcagaccgcgtcaggttatcctatgttcaaaaccttaaaaatccaatatctcagtgatggcctgaatcggaaaagctgctcaattgcaacagtccctgatgggtgcgcgatgtactgttatgtctccactcaacttgaaaccgacgactatgcggggtccagtccacccacccaaaaacttatcctgttattctataatgacaccgtcacagaaaggacaatatctccatctggtcttgaagggaattgggctactttggtgccaggagtggggagtgggatatattttgagaataagttgatcttccctgcatatggtggtgtcttgcccaatagtacactcggggttaaatcagcaagagaatttttccggcctgttaatccatataatccatgttcaggaccacaacaagatttagaccagcgtgctttgaggtcatacttcccaagttatttctctaatcgaagaatacagagtgcatttcttgtctgtgcctggaatcagatcttagttacaaattgtgaactagttgtcccctcaagcaatcagacaatgatgggtgcagaaggaagagttttattgatcaataatcgactattatattatcagagaagtaccagctggtggccgtatgaactcctctacgagatatcattcatatttacaaactctggtccatcatctgtaaatatgtcctggatacctatatattcattcactcgtcctggttcaggcaattgcagtggtgaaaatgtgtgcccgactgcttgtgtgtcaggggtttatcttgatccctggccattaactccatatagccaccaatcaggtattaacagaaatttctattttacaggtgctctattaaattcaagtacaactagagtaaatcctaccctttatgtctctgctcttaataatcttaaagtattagccccatatggtactcaaggactgtttgcctcgtacaccacaaccacctgctttcaagataccggtgatgctagtgtgtattgtgtttatattatggaactagcatcaaatattgttggagaattccaaattctacctgtgctaactagattgactatcacttgaatcatagtgaatgcagcgggaagccctattggcgtgtctcaatttttatcgattattaagaaaaaacaggccagaatggcgggcctaaatgagatactcctacctgaagtacatttaaactcacccatcgttagatataagcttttctactatatattacatggccagttaccaaatgatttggagccagatgacttgggcccactagcaaatcagaattggaaggcaattcgagccgaagaatcccaggttcatgcacgtttaaaacagatcagagtagaactcatcgcaaggattcctagtctccggtggacccgctctcaaagagagattgctatactcatttggccaagaatacttccaatcctccaagcatatgatcttcggcaaagtatgcaattgcccacagtatgggagaaattgactcaatccacagttaatcttataagtgatggtctagaacgagttgtattacacatcagcaatcaactgacaggcaagccaaacttgtttaccagatctcgaacaggacaagacactaaggactactcaattccatccactagagagctatctcaaatatggtttaacaatgagtggagtggacctgtaaagacctggcttatgattaaatatagaatgaggcaactaatcacaaaccaaaagacaggtgagttaacagatttagtaaccattgtggatactaggtccactctatgcattattaccccagaattagttgctttatactctaatgggcacaaagcattaacgtacctcacctttgaaatggtactaatggtcactgatatgttggaaggacgactgaatgtttcttctttgtgcacagctagtcattatctgtccccactaaagaaaagaatcgaaattctcctaacattagttgatgaccttgctctactcatgggggacaaagtatacggtgttgtctcttcacttgagagttttgtttacgcccaattacagtatggtgatcctgttgtagacattaagggtacattctatggatttatatgtaatgagattctcgatctgctgactgaggacaacatctttactgaggaggaggcaaacaaggttctcctggacttgacttcacagtttgacaatctatcccctgatttaactgctgaactcctctgcattatgagactttggggccaccccacattaaccgccagccaagcagcatccaaggtccgagagtccatgtgcgctcccaaggtgttagatttccaaacaataatgaagaccctggctttctttcacgcaatccttattaacggttataggaggagccataatggaatctggcctcctactactcttcatggcaatgcccccaaaagcctcattgagatgcggcatgataattcagaacttaagtatgagtatgtcctcaagaattggaaaagtatatctatgttaagaatacacaaatgctttgatgcatcacctgatgaagatctcagcatattcatgaaggataaggcaataagctgtccaaagcaagactggatgggagtatttaggaggagcctcataaaacagcgatatcgagatgcgaatcgacctctaccacaaccattcaaccgacggctactgttgaattttctagaggatgacagattcgatcccattaaagagcttgagtatgtcaccagtggagaatatcttagggacccagaattttgtgcatcttactctctcaaagagaaggagataaaggctacaggtcgaatatttgcaaaaatgacaaagagaatgagatcgtgccaagtaattgcggaatcattattggccaatcatgcaggtaaattaatgagagaaaatggagttgttttagaccagttaaaattgacaaaatctttgttaacgatgaaccaaattggtattatatcagagcacagccgaagatccactgctgacaacatgactttggcacactccggttcaaataagcacagaattaataatagtcaattcaagaagaataaagacaataaacatgagatgcctgatgatggttttgagatagcagcctgctttctaacaactgacctcacaaaatactgcttaaattggaggtaccaagtcatcatcccctttgctcgtacattgaattcaatgtatggtatacctcacctgttcgaatggatacatttaaggctaatgcgaagcactctctatgtcggtgatcccttcaatcctccatcagatcctacccaacttgaccttgatacagctctcaatgatgatatatttatagtttctcctcgaggaggaatcgagggtttatgtcaaaaattatggactatgatttccatctcaacaatcatattatctgcaactgaggcaaacactagagttatgagcatggtccagggtgacaaccaggcgattgcaatcaccactagagtagtacgctcgctcagtcattccgagaagaaggagcaagcttataaagcaagtaaattattctttgaaaggcttagagccaacaatcatggaattggacaccacttgaaagaacaagaaactatcctcagttctgatttcttcatatacagtaagagagtgttttacaaaggtcggattttgactcaagcattaaagaacgtgagcaagatgtgcttaacagccgatatactaggggactgttcacaagcatcatgctccaatttagctactactgtaatgcgcctgactgagaatggggttgagaaagatttgtgttactttctgaatgcattcatgacaatcagacagttatgttatgatctagtatttccccaaactaaatctcttagtcaggacatcactaatgcttatcttaaccatccaatacttatctcaagattgtgtctattaccatctcaattggggggcctaaactttctctcatgtagtcgcctgttcaatagaaacatcggagacccattagtgtctgcaattgctgatgtgaaacgattaattaaagctggctgtctagatatctgggtcctgtataacatccttggaaggaggcctggaaaaggtaagtggagcactctggcagctgatccttatactctaaacatagattatttagttccttcaacaacttttttaaagaagcatgcccaatatacattgatggaacggagtgttaatcccatgctccgtggagtattcagtgaaaatgcagctgaggaagaagaggaactcgcacagtatctattagatcgtgaggtagtcatgcccagggttgcacatgtaatacttgcccagtctagttgcggtagaagaaaacagattcaaggttacttggattccactagaactattatcaggtattcactggaggtgagaccattgtcagcaaagaagctaaatacagtaatagaatacaacttattgtatctatcttacaatttggagattattgaaaaacccaatatagtccaaccctttttgaatgcaatcaatgttgatacttgtagcatcgatatagccaggtcccttagaaaactatcctgggcaactttacttaatggacgtcccatcgagggattagaaacacctgatcccattgaattggtacatgggtgtttgataattgggtcagatgaatgtgagcattgcagtagtggtgatgataaattcacctggtttttcctacccaaggggataaggctagataatgatccggcatccaacccacccatcagagtaccttacatcggatctaaaacagatgagcggagggttgcgtcaatggcttacatcaaaggagcatctgtatcactgaaatcagcactcaggttagcgggagtatatatttgggctttcggagatacagaagaatcatggcaggacgcctatgagttagcttccactcgtgttaatctcacactagagcaattgcaatctctcactcctttaccaacatctgctaacctagtacacagattagatgatggcaccactcaattaaaatttaccccggcaagttcctatgcattctctagcttcgttcatatatctaacgactgtcaagttctggagatcgatgatcaggttacagattctaacctgatttaccaacaagttatgattactggccttgctttaattgagacatggaacaatcctccaatcaacttctctgtctatgagactacactacacttgcacacaggctcatcttgctgtataagacctgtcgaatcttgtgtagtaaatcctcctttgcttcctgtacccttcattaatgttcctcaaatgaataaatttgtatatgaccctgaaccactcagtttgctagaaatggaaaaaattgaggatattgcttatcagaccagaatcggtggtttagatcaaatcccacttctggaaaaaatacccttactagctcacctcaccgccaagcagatggtaaacagcatcactgggcttgatgaagcaacatctatagtgaatgatgctgtagttcaagcagactacactagcaattggattagtgaatgctgctacacttacattgattctgtgtttgtttactctggctgggcattattattggagctttcgtatcaaatgtactacttaagaattcaaggcatccaaggaattctagactatgtgtatatgaccttgaggaggataccaggaatggctataacaggtatctcatccacgattagtcaccctcgtatactcagaagatgcatcaatttggatgtaatagccccaatcaattctccacacatagcttcactggattacacaaaattgagcatagatgcagtaatgtggggaactaagcaggttttgaccaacatttcgcaaggtatcgattatgagatagtagttccttctgaaagccaactaacacttagtgatagagttctaaatctagttgctcgaaaattatcactactggcaatcatctgggccaattataactatcctccaaaggttaaaggtatgtcacctgaggacaaatgtcaggctttaactacacatctaatccaaactgtcgaatatgttgagcacattcagattgagaagacaaacatcaggaggatgattattgaaccaaaattaactgcctaccctagtaatttgttttatctatctcgaaagttgcttaatgctattcgagattctgaagaaggacaatttctgattgcatcctattataacagttttggatttctggaaccaatactaatggaatctaaaatattcaatctaaattcatccgaatcagcatctcttacagaatttgatttcatcctcaacttggaattgtctgaaaccagtcttgagaaatactctctcccaagtttgttgatgacggctgagaatatggataacccatttcctcaaccaccccttcatcatgttctcagaccactaggattatcatccacttcatggtataaaacaatcagtgttttaaattatattagccatatgaaaatatctgacggtgcccatctatacttggcagagggaagcggggcctctatgtcacttatagagactttcttgcccggtgaaacaatatggtacaacagcctattcaatagtggtgaaaatcctccccaacgcaattttgctcctttgcccacccagtttattgaaagtgtcccttacagattgattcaagcaggtatagcagcaggaagtggtgtagtgcaaagtttctatccactctggaacggtaacagcgatatcactgacttgagcacgaaaaccagtgtcgaatacattattcacaaggtaggagctgatacatgtgcattggtccatgtggatttggagggtgtgcccggctcaatgaacagcatgttggagnnnnnnnnnnnnnnnnnnnnnnnnnnnnnnnnnnnnnnnnnnnnnnnnnnnnnnnnnnnnnnnnnnnnnnnnnnnnnnnnnnnnnnnnnnnnnnnnnnnnnnnnnnnnnnnnnnnnnnnnnnnnnnnnnnnnnnnnnnnnnnnnnnnnnnnnnnnnnnnnnnnnnnnnnnnnnnnnnnnnnnnnnnnnnnnnnnnnnnnnnnnnnnnnnnnnnnnnnnnnnnnnnnnnnnnnnnnnnnnnnnnnnnnnnnnnnnnnnnnnnnnnnnnnnnnnnnnnnnnnnnnnnnnnnnnnnnnnnnnnnnnnnnnnnnnnnnnnnnnnnnnnnnnnnnnnnnnnnnnnnnnnnnnnnnnnnnnnnnnnnnnnnnnnnnnnnnnnnnnnnnnnnnnnnnnnnnnnnnnnnnnnnnnnnnnnnnnnnnnnnnnnnnnnnnnnnnnnnnnnnnnnnnnnnnnnnnnnnnnnnnnnnnnnnnnnnnnnnnnnnnnnnnnnnnnnnnnnnnnnnnnnnnnnnnnnnnnnnnnnnnnnnnnnnnnnnnnnnnnnnnnnnnnnnnnnnnnnnnnnnnnnnnnnnnnnnnnnnnnnnnnnnnnnnnnnnnnnnnnnnnnnnnnnnnnnnnnnnnnnnnnnnnnnnnnnnnnnnnnnnnnnnnnnnnnnnnnnnnnnnnnnnnnnnnnnnnnnnnnnnnnnnnnnnnnnnnnnnnnnnnnnnnnnnnnnnnnnnnnnnnnnnnnnnnnnnnnnnnnnnnnnnnnnnnnnnnnnnnnnnnnnnnnnnnnnnnnnnnnnnnnnnnnnnnnnnnnnnnnnnnnnnnnnnnnnnnnnnnnnnnnnnnnnnnnnnnnnnnnnnnnnnnnnnnnnnnnnnnnnnnnnnnnnnnnnnnnnnnnnnnnnnnnnnnnnnnnnnnnnnnnnnnnnnnnnnnnnnnnnnnnnnnnnnnnnnnnnnnnnnnnnnnnnnnnnnnnnnnnnnnnnnnnnnnnnnnnnnnnnnnnnnnnnnnnnnnnnnnnnnnnnnnnnnnnnnnnnnnnnnnnnnnnnnnnnnnnnnnnnnnnnnnnnnnnnnnnnnnnnnnnnnnnnnnnnnnnnnnnnnnnnnnnnnnnnnnnnnnnnnnnnnnnnnnnnnnnnnnnnnnnnnnn"/>
                        <sequence id="seq_Washington.USA/2017105/2.17/9/G|2017.033|2017-01-13|north_america|usa|washington|4|vaccinated|Marshallese" spec="Sequence" taxon="Washington.USA/2017105/2.17/9/G|2017.033|2017-01-13|north_america|usa|washington|4|vaccinated|Marshallese" totalcount="4" value="-nnnnnnnnnnnnnnnnnnnnnnnnnnnnnnnnnnnnnnnnnnnnnnnnnnnnnnnnnnnnnnnnnnnnnnnnnnncaataggggacactttgacgctaccttgaaaatgtcgtccgtgctcaaagcatttgagcgattcactatagaacaggaacttcaagacaggggtgaggagggttcaattccgccggagactttaaagtcagcagtcaaagtcttcgttattaacacacccaatcccaccacacgctaccagatgctaaacttttgcctaagaataatttgcagtcaaaatgctagggcatctcacagggtaggtgcattgataacattattctcacttccctcggcaggtatgcaaaatcatattagactagcagatagatcacccgaagcccagatagaacgctgtgagattgatggctttgagcctggcacatataggctgattccgaatgcacgcgccaatcttactgccaatgaaattgctgcctatgctttgcttgcagatgacctccctccaaccataaataatggaactccttatgtacatgcagatgttgaagggcagccatgtgatgaaattgaacaattcctggatcgatgctacagtgtactaatccaggcttgggtgatggtctgtaaatgtatgacagcttacgaccaacctgctggatctgctgatcggcgatttgcgaaataccagcagcaaggtcgcctggaagcaagatacatgctgcagccagaagctcaaaggttgattcaaactgccatcaggaaaagtcttgttgttagacagtatcttacctttgaactccaactggcaagacggcaggggttgctatcaaacagatactatgcaatggtgggtgacattggaaagtacattgagaattcaggccttactgccttctttctcaccctcaaatatgcactaggcaccaaatggagtcctctgtcattggccgcattcaccggtgaactcactaagctccgatccttgatgatgttatatcgagatctcggagaacaagccagataccttgctctgttggaggctccccaaataatggactttgctcccgggggctacccattgatattcagttatgctatgggagtcggtacagtcctagat-gtccaaatgcgaaattacacttatgcacgacctttcctaaatggttactatttccagattggggttgagaccgcacgacggcaacaaggcactgttgacaacagagtagcagatgatctaggcctgactcctgaacaaagaactgaggtcactcagcttgttgacaggcttgcaagaggcagaggtgcgggaataccaggtgggccggtgaatccctttgttcctccagttcaacaacaacaacctgctgccgtatatgaggacattcctgcattggaggaatcagatgacgatggtgatgaagatggaggtgcaggattccaaaatggagcacaagcaccagctgtaagacagggaggtcaaaatgactttagagcacagccgttacaggatccaattcaagcacaactcttcatgccattatatcctcaagtcagcaacatcccaaatcatcagaatcatcagattaatcgcatcggggggatggaacaccaagatttattacgatacaacgagaatggcgattctcagcaggatgcaaggggcgaacacggaaataccttcccaaacaatcccaatcaaaacgcacagtcacaagtgggtgactgggatgagtagatcaccgacatgaccaaactacccccaactgcaacaaacccagaacaatccagccacagccaaccgctcaaatccactacattccattcatatttagtctttaagaaaaaattaggcccggaaagaattagttctacgagcatcgacacgattatcttgatcgtgtttctttccgggcaagccatggatcaatttataaaacaagatgaaactggtgatttaattgagacaggaatgaatgttgcaaatcacttcctatctgcccccattcagggaaccaacttgttgagcaaggccacaatcatccccggtgttgcaccagtactcattggcaatccagagcaaaagaacattcagtaccccactgcatcacatcagggatccaagtcaaagggaagaagctcaggggccaagcccatcatagtctcatcttccgaagtaggcactggagggactcagattcctgagccccttttcgcacaaaccggacaaggtggcactgtcaccaccgtttatcaagatccaactatccaaccaacaggttcataccgaagtgtggaattggctaagataggaaaagaga-gaatgattaatcggtttgttgaaaaacccaggacctcaacgccggtaacagaatttaagaggggggccgggagcggctgctcaaggccagacaatccaagaggagggcatagacgggaatggagcctcagctgggtccaaggagaggtccgggtctttgagtggtgcaaccccatatgctcacctatcactgccgcagcaagattccactcctgcaaatgtgggaattgcccagcaaagtgcgatcagtgcgaacgagattatggacctccttagagggatggatgctcgcctgcaacatcttgaacaaaaggtggacaaggtgcttgcacagggcagcatggtgacccaaataaagaatgaattatcaacagtaaagacaacactagctacaattgaaggaatgatggcgacagtaaagatcatggatccgggaaacccgacaggggtcccagttgatgagcttagaagaagttttagtgatcatgtaacaattgtcagtggaccaggagatgcgtcattcagctccagtgaagaacccacactgtatttggatgaactagcgaggcctatccccaagcctcgtcctgcaaagcagccaaaaccccaacccgtaaaggatttagcaggacggaaggtgatgataaccaaaatgatcactgactgtgtggccaatcctcaaatgaagcaggcgttcgagcaacgattggcaaaggccagcaccgaggatgccctgaatgatatcaagcgagacatcatacgaagcgccatatgaacctaccaagaacaccagactcacgggaaaatccatgaactgatagccgcaatgattccctattaaataaaaaataagcacgaacacaagtctaacccagccacagcagcaatggccggatcacagatcaaaattcctcttccgaagccccccgactcagattctcaaagactaaatgcattccctgtaatcatggctcaagaaggcaaagggcgactcctcagacagatcagacttaggaaaatattatcaggggatccgtctgatcagcaaattacatttgtgaatacatatggattcatccgtgctactccagaaacatcagagttcatctctgaatcatcacaacaaaaggtaactcctgtagtgacggcgtgcatgttatccttcggtgctggaccagtactagaagacccacaacatatgctgaaagctcttgatcagacagatatcagggttcggaagacagcaagtgataaagagcagatcttatttgagatcaaccgcattcccaatctattcaggcatcatcaaatatctgcggaccatctgattcaggccagctccgataaatatgtcaagtcaccagctaagttgattgcaggagtaaattacatttactgtgtcacatttttatccgtgacagtttgttctgcctcactcaagtttcgagttgcgcgcccattgcttgctgcacgatctagattagtgagagcagttcagatggaagttttgcttcgggtaacctgcaaaaaagactctcaaatggcaaagagcatgctaaatgaccctgatggagaaggttgcattgcatccgtgtggttccacctgtgtaatctgtgcaaaggcaggaacaaacttagaagttacgatgaaaattattttgcatctaagtgccgtaagatgaatttgacagtcagcataggggacatgtggggaccaaccattctagtccatgcaggcggtcacattccgacaactgcaaaacctttcttcaactcaagaggctgggtctgtcaccccatccatcaatcatcaccatcgttggcgaagaccctatggtcatctgggtgtgaaatcaaggctgccagtgctatcctccagggctcagactatgcatcactcgcaaaaactgatgacataatatattcaaagataaaggtcgacaaggatgcagccaactacaagggagtatcctggagtccatttaggaagtctgcctcaatgagcaacatatgataattctctctattttcaatgatgccttcaggaggatcaacaatcagtccaattttaccggtgataacttgattgaaattatagaaaaaataagcctagaaagatatcccacctctcgactttcccactttgaaaatagaattgatcagtaatcatgaaggtttctttagttacttgcttgggctttgcagtcttttcattttccatatgtgtgaatatcaatatcttgcagcaaattggatatatcaagcaacaagtcaggcaactgagctattactcacaaagttcaagctcctacatagtggtcaagcttttaccgaatatccaacccactgataacagctgtgaattcaagagtgtaactcaatacaataagaccttgagtaatttgcttcttccaattgcagaaaacataaataatattgcatcgccctcacctggatcaagacgtcataaaaggtttgctggcattgccattggcattgctgcactcggtgttgcaaccgcagcacaagtaaccgccgctgtctcattagttcaagcacagacaaatgcacgcgcaatagcggcgatgaaaaattcaatacaggcaactaatcgagcagtcttcgaagtgaaagaaggcacccaacagttagctatagcggtacaagcaatacagaaccacatcaatactattatgaacacccaattgaacaatatgtcctgtcagattcttgataaccagcttgcaacctccctgggattatacctaacagaattaacaacagtgttccagccacaattaattaatccggcattgtcaccgattagcatacaagccttgaggtctttgcttggaagtatgacacctgcagtggttcaagcaacattatctacttcaatttctgctgctgaaatactaagtgccggtctaatggagggtcagattgtttctgttctgctggatgagatgcagatgatagttaagataaatattccaaccattgtcacacaatcaaatgcattggtgattgacttctactcaatttcgagctttattaatagtcaggaatccataattcaattaccagacaggatcttggagatcgggaatgaacaatggagctatccagcaaaaaattgtaagttgacaagacacaacatattctgccaatacaatgaggcagagaggctgagcttagaatcaaaactatgccttgcaggcaatataagtgcctgtgtgttctcacccatagcagggagttatatgaggcgatttgtagcactggatggaacaattgttgcaaactgtcgaagtctaacgtgtctatgcaagagtccatcttatcctatataccaacctgaccatcatgcagtcacgaccattgatctaaccgcatgtcagacgttgtccctagacggattggatttcagcattgtctctctaagcaacatcacttacgctgagaaccttaccatttcattgtctcagacaatcaatactcaacccattgacatatcaactgaactgatcaaggtcaatgcatccctccaaaatgccgttaagtacataaaggagagcaaccatcaactccaatctgtgagtataaattctaaaatcggagctataatcatagcagccttagctttgagcatcctgtcaatgatcatttcactgttgttttgctgctgggcttacattgcaactaaagagatcagaagaatcaacttcaaaacaaatcatatcaacacaatatcaagtagtgtcgatgatctcatcaggtactaatcctaacatggtgattcattctgtatttagaaaatatttagaaaaaaactaaattaagaatgaatctcatggggtcgtaacgtctcgtgaccctgccgttgcactatgccggcgatccaacccccattatacctcacatttctattgctaattcttctttatctgatcataactttgtatgt--ctggattatattaactgttacttataagactgcggtgcgacatgcagcactgtaccagagatccttctttcactggagtttcgatcactcactctaagaagatccccagttaggacaagtcccgatccatcatgcaagaacaatctgcatttaaataatgccgttcaatcatgagacataaagaaaaaaccaggccagaacaaacttagggtcataatacaacacaaaaccttagcttctatctcaattgtgctccgaccgctcgaaagatggagccctcgaaattcttcacaatatcggacagtgccacctttgcacctgggcctgttagcaatgcggctaacaagaagacattccgaacctgcttccgaatactggcactatctgtacaagctgtcacccttatattagttattgtcactttaggtgagcttgtaaggatgatcaatgatcaaggcttgagcaatcagttgtcttcaattacagacaagataagagagtcagctactatgattgcatctgctgtgggagtaatgaatcaagttattcatggagtaacggtatccttacccctacaaattgagggaaaccaaaatcaattgttagccacacttgccacaatctgcaccagccaaaaacaagtctcaaactgctctacaaacatccccttagtcaatgacctcaggtttataaatgggatcaataaattcatcattgaagattacgcaactcatgatttctctatcggccatccactcaatatgcccagctttatcccaactgcaacttcacccaatggttgcacaagaattccatccttttctttaggtaagacacactggtgctacacacataatgtaattaatgccaactgcaaggaccatacttcgtctaaccaatatgtgtccatggggattctcgttcagaccgcgtcaggttatcctatgttcaaaaccttaaaaatccaatatctcagtgatggcctgaatcggaaaagctgctcaattgcaacagtccctgatgggtgcgcgatgtactgttatgtctccactcaacttgaaaccgacgactatgcggggtccagtccacccacccaaaaacttatcctgttattctataatgacaccgtcacagaaaggacaatatctccatctggtcttgaagggaattgggctactttggtgccaggagtggggagtgggatatattttgagaataagttgatcttccctgcatatggtggtgtcttgcccaatagtacactcggggttaaatcagcaagagaatttttccggcctgttaatccatataatccatgttcaggaccacaacaagatttagaccagcgtgctttgaggtcatacttcccaagttatttctctaatcgaagaatacagagtgcatttcttgtctgtgcctggaatcagatcttagttacaaattgtgaactagttgtcccctcaagcaatcagacaatgatgggtgcagaaggaagagttttattgatcaataatcgactattatattatcagagaagtaccagctggtggccgtatgaactcctctacgagatatcattcacatttacaaactctggtccatcatctgtaaatatgtcctggatacctatatattcattcactcgtcctggttcaggcaattgcagtggtgaaaatgtgtgcccgactgcttgtgtgtcaggggtttatcttgatccctggccattaactccatatagccaccaatcaggtattaacagaaatttctattttacaggtgctctattaaattcaagtacaactagagtaaatcctaccctttatgtctctgctcttaataatcttaaagtattagccccatatggtactcaaggactgtttgcctcgtacaccacaaccacctgctttcaagataccggtgatgctagtgtgtattgtgtttatattatggaactagcatcaaatattgttggagaattccaaattctacctgtgctaactagattgactatcacttgaatcatagtgaatgcagcgggaagccctattggcgtgtctcaatttttatcgattattaagaaaaaacaggccagaatggcgggcctaaatgagatactcctacctgaagtacatttaaactcacccatcgttagatataagcttttctactatatattacatggccagttaccaaatgatttggagccagatgacttgggcccactagcaaatcagaattggaaggcaattcgagccgaagaatcccaggttcatgcacgtttaaaacagatcagagtagaactcatcgcaaggattcctagtctccggtggacccgctctcaaagagagattgctatactcatttggccaagaatacttccaatcctccaagcatatgatcttcggcaaagtatgcaattgcccacagtatgggagaaattgactcaatccacagttaatcttataagtgatggtctagaacgagttgtattacacatcagcaatcaactgacaggcaagccaaacttgtttaccagatctcgaacaggacaagacactaaggactactcaattccatccactagagagctatctcaaatatggtttaacaatgagtggagtggacctgtaaagacctggcttatgattaaatatagaatgaggcaactaatcacaaaccaaaagacaggtgagttaacagatttagtaaccattgtggatactaggtccactctatgcattattaccccagaattagttgctttatactctaatgggcacaaagcattaacgtacctcacctttgaaatggtactaatggtcactgatatgttggaaggacgactgaatgtttcttctttgtgcacagctagtcattatctgtccccactaaagaaaagaatcgaaattctcctaacattagttgatgaccttgctctactcatgggggacaaagtatacggtgttgtctcttcacttgagagttttgtttacgcccaattacagtatggtgatcctgttgtagacattaagggtacattctatggatttatatgtaatgagattctcgatctgctgactgaggacaacatctttactgaggaggaggcaaacaaggttctcctggacttgacttcacagtttgacaatctatcccctgatttaactgctgaactcctctgcattatgagactttggggccaccccacattaaccgccagccaagcagcatccaaggtccgagagtccatgtgcgctcccaaggtgttagatttccaaacaataatgaagaccctggctttctttcacgcaatccttattaacggttataggaggagccataatggaatctggcctcctactactcttcatggcaatgcccccaaaagcctcattgagatgcggcatgataattcagaacttaagtatgagtatgtcctcaagaattggaaaagtatatctatgttaagaatacacaaatgctttgatgcatcacctgatgaagatctcagcatattcatgaaggataaggcaataagctgtccaaagcaagactggatgggagtatttaggaggagcctcataaaacagcgatatcgagatgcgaatcgacctctaccacaaccattcaaccgacggctactgttgaattttctagaggatgacagattcgatcccattaaagagcttgagtatgtcaccagtggagaatatcttagggacccagaattttgtgcatcttactctctcaaagagaaggagataaaggctacaggtcgaatatttgcaaaaatgacaaagagaatgagatcgtgccaagtaattgcggaatcattattggccaatcatgcaggtaaattaatgagagaaaatggagttgttttagaccagttaaaattgacaaaatctttgttaacgatgaaccaaattggtattatatcagagcacagccgaagatccactgctgacaacatgactttggcacactccggttcaaataagcacagaattaataatagtcaattcaagaagaataaagacaataaacatgagatgcctgatgatggttttgagatagcagcctgctttctaacaactgacctcacaaaatactgcttaaattggaggtaccaagtcatcatcccctttgctcgtacattgaattcaatgtatggtatacctcacctgttcgaatggatacatttaaggctaatgcgaagcactctctatgtcggtgatcccttcaatcctccatcagatcctacccaacttgaccttgatacagctctcaatgatgatatatttatagtttctcctcgaggaggaatcgagggtttatgtcaaaaattatggactatgatttccatctcaacaatcatattatctgcaactgaggcaaacactagagttatgagcatggtccagggtgacaaccaggcgattgcaatcaccactagagtagtacgctcgctcagtcattccgagaagaaggagcaagcttataaagcaagtaaattattctttgaaaggcttagagccaacaatcatggaattggacaccacttgaaagaacaagaaactatcctcagttctgatttcttcatatacagtaagagagtgttttacaaaggtcggattttgactcaagcattaaagaacgtgagcaagatgtgcttaacagccgatatactaggggactgttcacaagcatcatgctccaatttagctactactgtaatgcgcctgactgagaatggggttgagaaagatttgtgttactttctgaatgcattcatgacaatcagacagttatgttatgatctagtatttccccaaactaaatctcttagtcaggacatcactaatgcttatcttaaccatccaatacttatctcaagattgtgtctattaccatctcaattggggggcctaaactttctctcatgtagtcgcctgttcaatagaaacatcggagacccattagtgtctgcaattgctgatgtgaaacgattaattaaagctggctgtctagatatctgggtcctgtataacatccttggaaggaggcctggaaaaggtaagtggagcactctggcagctgatccttatactctaaacatagattatttagttccttcaacaacttttttaaagaagcatgcccaatatacattgatggaacggagtgttaatcccatgctccgtggagtattcagtgaaaatgcagctgaggaagaagaggaactcgcacagtatctattagatcgtgaggtagtcatgcccagggttgcacatgtaatacttgcccagtctagttgcggtagaagaaaacagattcaaggttacttggattccactagaactattatcaggtattcactggaggtgagaccattgtcagcaaagaagctaaatacagtaatagaatacaacttattgtatctatcttacaatttggagattattgaaaaacccaatatagtccaaccctttttgaatgcaatcaatgttgatacttgtagcatcgatatagccaggtcccttagaaaactatcctgggcaactttacttaatggacgtcccatcgagggattagaaacacctgatcccattgaattggtacatgggtgtttgataattgggtcagatgaatgtgagcattgcagtagtggtgatgataaattcacctggtttttcctacccaaggggataaggctagataatgatccggcatccaacccacccatcagagtaccttacatcggatctaaaacagatgagcggagggttgcgtcaatggcttacatcaaaggagcatctgtatcactgaaatcagcactcaggttagcgggagtatatatttgggctttcggagatacagaagaatcatggcaggacgcctatgagttagcttccactcgtgttaatctcacactagagcaattgcaatctctcactcctttaccaacatctgctaacctagtacacagattagatgatggcaccactcaattaaaatttaccccggcaagttcctatgcattctctagcttcgttcatatatctaacgactgtcaagttctggagatcgatgatcaggttacagattctaacctgatttaccaacaagttatgattactggccttgctttaattgagacatggaacaatcctccaatcaacttctctgtctatgagactacactacacttgcacacaggctcatcttgctgtataagacctgtcgaatcttgtgtagtaaatcctcctttgcttcctgtacccttcattaatgttcctcaaatgaataaatttgtatatgaccctgaaccactcagtttgctagaaatggaaaaaattgaggatattgcttatcagaccagaatcggtggtttagatcaaatcccacttctggaaaaaatacccttactagctcacctcaccgccaagcagatggtaaacagcatcactgggcttgatgaagcaacatctatagtgaatgatgctgtagttcaagcagactacactagcaattggattagtgaatgctgctacacttacattgattctgtgtttgtttactctggctgggcattattattggagctttcgtatcaaatgtactacttaagaattcaaggcatccaaggaattctagactatgtgtatatgaccttgaggaggataccaggaatggctataacaggtatctcatccacgattagtcaccctcgtatactcagaagatgcatcaatttggatgtaatagccccaatcaattctccacacatagcttcactggattacacaaaattgagcatagatgcagtaatgtggggaactaagcaggttttgaccaacatttcgcaaggtatcgattatgagatagtagttccttctgaaagccaactaacacttagtgatagagttctaaatctagttgctcgaaaattatcactactggcaatcatctgggccaattataactatcctccaaaggttaaaggtatgtcacctgaggacaaatgtcaggctttaactacacatctaatccaaactgtcgaatatgttgagcacattcagattgagaagacaaacatcaggaggatgattattgaaccaaaattaactgcctaccctagtaatttgttttatctatctcgaaagttgcttaatgctattcgagattctgaagaaggacaatttctgattgcatcctattataacagttttggatttctggaaccaatactaatggaatctaaaatattcaatctaaattcatccgaatcagcatctcttacagaatttgatttcatcctcaacttggaattgtctgaaaccagtcttgagaaatactctctcccaagtttgttgatgacggctgagaatatggataacccatttcctcaaccaccccttcatcatgttctcagaccactaggattatcatccacttcatggtataaaacaatcagtgttttaaattatattagccatatgaaaatatctgacggtgcccatctatacttggcagagggaagcggggcctctatgtcacttatagagactttcttgcccggtgaaacaatatggtacaacagcctattcaatagtggtgaaaatcctccccaacgcaattttgctcctttgcccacccagtttattgaaagtgtcccttacagattgattcaagcaggtatagcagcaggaagtggtgtagtgcaaagtttctatccactctggaacggtaacagcgatatcactgacttgagcacgaaaaccagtgtcgaatacattattcacaaggtaggagctgatacatgtgcattggtccatgtggatttggagggtgtgcccggctcaatgaacagcatgttggagnnnnnnnnnnnnnnnnnnnnnnnnnnnnnnnnnnnnnnnnnnnnnnnnnnnnnnnnnnnnnnnnnnnnnnnnnnnnnnnnnnnnnnnnnnnnnnnnnnnnnnnnnnnnnnnnnnnnnnnnnnnnnnnnnnnnnnnnnnnnnnnnnnnnnnnnnnnnnnnnnnnnnnnnnnnnnnnnnnnnnnnnnnnnnnnnnnnnnnnnnnnnnnnnnnnnnnnnnnnnnnnnnnnnnnnnnnnnnnnnnnnnnnnnnnnnnnnnnnnnnnnnnnnnnnnnnnnnnnnnnnnnnnnnnnnnnnnnnnnnnnnnnnnnnnnnnnnnnnnnnnnnnnnnnnnnnnnnnnnnnnnnnnnnnnnnnnnnnnnnnnnnnnnnnnnnnnnnnnnnnnnnnnnnnnnnnnnnnnnnnnnnnnnnnnnnnnnnnnnnnnnnnnnnnnnnnnnnnnnnnnnnnnnnnnnnnnnnnnnnnnnnnnnnnnnnnnnnnnnnnnnnnnnnnnnnnnnnnnnnnnnnnnnnnnnnnnnnnnnnnnnnnnnnnnnnnnnnnnnnnnnnnnnnnnnnnnnnnnnnnnnnnnnnnnnnnnnnnnnnnnnnnnnnnnnnnnnnnnnnnnnnnnnnnnnnnnnnnnnnnnnnnnnnnnnnnnnnnnnnnnnnnnnnnnnnnnnnnnnnnnnnnnnnnnnnnnnnnnnnnnnnnnnnnnnnnnnnnnnnnnnnnnnnnnnnnnnnnnnnnnnnnnnnnnnnnnnnnnnnnnnnnnnnnnnnnnnnnnnnnnnnnnnnnnnnnnnnnnnnnnnnnnnnnnnnnnnnnnnnnnnnnnnnnnnnnnnnnnnnnnnnnnnnnnnnnnnnnnnnnnnnnnnnnnnnnnnnnnnnnnnnnnnnnnnnnnnnnnnnnnnnnnnnnnnnnnnnnnnnnnnnnnnnnnnnnnnnnnnnnnnnnnnnnnnnnnnnnnnnnnnnnnnnnnnnnnnnnnnnnnnnnnnnnnnnnnnnnnnnnnnnnnnnnnnnnnnnnnnnnnnnnnnnnnnnnnnnnnnnnnnnnnnnnnnnnnnnnnnnnnnnnnnnnnnnnnnnnnnnnnnnnnnnnnnnnnnnnnnnnnnnnnnnnnnnnnnnnnnnnnnnnnnnnnnnnnnnnnnnnnnnnnn"/>
                        <sequence id="seq_Washington.USA/2017108/2.17/10/G|2017.044|2017-01-17|north_america|usa|washington|1|unvaccinated|Marshallese" spec="Sequence" taxon="Washington.USA/2017108/2.17/10/G|2017.044|2017-01-17|north_america|usa|washington|1|unvaccinated|Marshallese" totalcount="4" value="-tagtgtaagaaacagtaagcccggaagtggtgttttgcgatttcgaggccgggctcgatcctcacctttcattgtcaataggggacactttgacgctaccttgaaaatgtcgtccgtgctcaaagcatttgagcgattcactatagaacaggaacttcaagacaggggtgaggagggttcaattccgccggagactttaaagtcagcagtcaaagtcttcgttattaacacacccaatcccaccacacgctaccagatgctaaacttttgcctaagaataatttgcagtcaaaatgctagggcatctcacagggtaggtgcattgataacattattctcacttccctcggcaggtatgcaaaatcatattagactagcagatagatcacccgaagcccagatagaacgctgtgagattgatggctttgagcctggcacatataggctgattccgaatgcacgcgccaatcttactgccaatgaaattgctgcctatgctttgcttgcagatgacctccctccaaccataaataatggaactccttatgtacatgcagatgttgaagggcagccatgtgatgaaattgaacaattcctggatcgatgctacagtgtactaatccaggcttgggtgatggtctgtaaatgtatgacagcttacgaccaacctgctggatctgctgatcggcgatttgcgaaataccagcagcaaggtcgcctggaagcaagatacatgctgcagccagaagctcaaaggttgattcaaactgccatcaggaaaagtcttgttgttagacagtatcttacctttgaactccaactggcaagacggcaggggttgctatcaaacagatactatgcaatggtgggtgacattggaaagtacattgagaattcaggccttactgccttctttctcaccctcaaatatgcactaggcaccaaatggagtcctctgtcattggccgcattcaccggtgaactcactaagctccgatccttgatgatgttatatcgagatctcggagaacaagccagataccttgctctgttggaggctccccaaataatggactttgctcccgggggctacccattgatattcagttatgctatgggagtcggtacagtcctagat-gtccaaatgcgaaattacacttatgcacgacctttcctaaatggttactatttccagattggggttgagaccgcacgacggcaacaaggcactgttgacaacagagtagcagatgatctaggcctgactcctgaacaaagaactgaggtcactcagcttgttgacaggcttgcaagaggcagaggtgcgggaataccaggtgggccggtgaatccctttgttcctccagttcaacaacaacaacctgctgccgtatatgaggacattcctgcattggaggaatcagatgacgatggtgatgaagatggaggtgcaggattccaaaatggagcacaagcaccagctgtaagacagggaggtcaaaatgactttagagcacagccgttacaggatccaattcaagcacaactcttcatgccattatatcctcaagtcagcaacatcccaaatcatcagaatcatcagattaatcgcatcggggggatggaacaccaagatttattacgatacaacgagaatggcgattctcagcaggatgcaaggggcgaacacggaaataccttcccaaacaatcccaatcaaaacgcacagtcacaagtgggtgactgggatgagtagatcaccgacatgaccaaactacccccaactgcaacaaacccagaacaatccagccacagccaaccgctcaaatccactacattccattcatatttagtctttaagaaaaaattaggcccggaaagaattagttctacgagcatcgacacgattatcttgatcgtgtttctttccgggcaagccatggatcaatttataaaacaagatgaaactggtgatttaattgagacaggaatgaatgttgcaaatcacttcctatctgcccccattcagggaaccaacttgttgagcaaggccacaatcatccccggtgttgcaccagtactcattggcaatccagagcaaaagaacattcagtaccccactgcatcacatcagggatccaagtcaaagggaagaagctcaggggccaagcccatcatagtctcatcttccgaagtaggcactggagggactcagattcctgagccccttttcgcacaaaccggacaaggtggcactgtcaccaccgtttatcaagatccaactatccaaccaacaggttcataccgaagtgtggaattggctaagataggaaaagaga-gaatgattaatcggtttgttgaaaaacccaggacctcaacgccggtaacagaatttaagaggggggccgggagcggctgctcaaggccagacaatccaagaggagggcatagacgggaatggagcctcagctgggtccaaggagaggtccgggtctttgagtggtgcaaccccatatgctcacctatcactgccgcagcaagattccactcctgcaaatgtgggaattgcccagcaaagtgcgatcagtgcgaacgagattatggacctccttagagggatggatgctcgcctgcaacatcttgaacaaaaggtggacaaggtgcttgcacagggcagcatggtgacccaaataaagaatgaattatcaacagtaaagacaacactagctacaattgaaggaatgatggcgacagtaaagatcatggatccgggaaacccgacaggggtcccagttgatgagcttagaagaagttttagtgatcatgtaacaattgttagtggaccaggagatgtgtcattcagctccagtgaagaacccacactgtatttggatgaactagcgaggcctatccccaagcctcgtcctgcaaagcagccaaaaccccaacccgtaaaggatttagcaggacggaaggtgatgataaccaaaatgatcactgactgtgtggccaatcctcaaatgaagcaggcgttcgagcaacgattggcaaaggccagcaccgaggatgccctgaatgatatcaagcgagacatcatacgaagcgccatatgaacctaccaagaacaccagactcacgggaaaatccatgaactgatagccgcaatgattccctattaaataaaaaataagcacgaacacaagtctaacccagccacagcagcaatggccggatcacagatcaaaattcctcttccgaagccccccgactcagattctcaaagactaaatgcattccctgtaatcatggctcaagaaggcaaagggcgactcctcagacagatcagacttaggaaaatattatcaggggatccgtctgatcagcaaattacatttgtgaatacatatggattcatccgtgctactccagaaacatcagagttcatctctgaatcatcacaacaaaaggtaactcctgtagtgacggcgtgcatgttatccttcggtgctggaccagtactagaagacccacaacatatgctgaaagctcttgatcagacagatatcagggttcggaagacagcaagtgataaagagcagatcttatttgagatcaaccgcattcccaatctattcaggcatcatcaaatatctgcggaccatctgattcaggccagctccgataaatatgtcaagtcaccagctaagttgattgcaggagtaaattacatttactgtgtcacatttttatccgtgacagtttgttctgcctcactcaagtttcgagttgcgcgcccattgcttgctgcacgatctagattagtgagagcagttcagatggaagttttgcttcgggtaacctgcaaaaaagactctcaaatggcaaagagcatgctaaatgaccctgatggagaaggttgcattgcatccgtgtggttccacctgtgtaatctgtgcaaaggcaggaacaaacttagaagttacgatgaaaattattttgcatctaagtgccgtaagatgaatttgacagtcagcataggggacatgtggggaccaaccattctagtccatgcaggcggtcacattccgacaactgcaaaacctttcttcaactcaagaggctgggtctgtcaccccatccatcaatcatcaccatcgttggcgaagaccctatggtcatctgggtgtgaaatcaaggctgccagtgctatcctccagggctcagactatgcatcactcgcaaaaactgatgacataatatattcaaagataaaggtcgacaaggatgcagccaactacaagggagtatcctggagtccatttaggaagtctgcctcaatgagcaacctatgataattctctctattttcaatgatgccttcaggaggatcaacaatcagtccaattttaccggtgataacttgattgaaattatagaaaaaataagcctagaaagatatcccacctctcgactttcccactttgaaaatagaattgatcagtaatcatgaaggtttctttagttacttgcttgggctttgcagtcttttcattttccatatgtgtgaatatcaatatcttgcagcaaattggatatatcaagcaacaagtcaggcaactgagctattactcacaaagttcaagctcctacatagtggtcaagcttttaccgaatatccaacccactgataacagctgtgaattcaagagtgtaactcaatacaataagaccttgagtaatttgcttcttccaattgcagaaaacataaataatattgcatcgccctcacctggatcaagacgtcataaaaggtttgctggcattgccattggcattgctgcactcggtgttgcaaccgcagcacaagtaaccgccgctgtctcattagttcaagcacagacaaatgcacgcgcaatagcggcgatgaaaaattcaatacaggcaactaatcgagcagtcttcgaagtgaaagaaggcacccaacagttagctatagcggtacaagcaatacagaaccacatcaatactattatgaacacccaattgaacaatatgtcctgtcagattcttgataaccagcttgcaacctccctgggattatacctaacagaattaacaacagtgttccagccacaattaattaatccggcattgtcaccgattagcatacaagccttgaggtctttgcttggaagtatgacacctgcagtggttcaagcaacattatctacttcaatttctgctgctgaaatactaagtgccggtctaatggagggtcagattgtttctgttctgctggatgagatgcagatgatagttaagataaatattccaaccattgtcacacaatcaaatgcattggtgattgacttctactcaatttcgagctttattaatagtcaggaatccataattcaattaccagacaggatcttggagatcgggaatgaacaatggagctatccagcaaaaaattgtaagttgacaagacacaacatattctgccaatacaatgaggcagagaggctgagcttagaatcaaaactatgccttgcaggcaatataagtgcctgtgtgttctcacccatagcagggagttatatgaggcgatttgtagcactggatggaacaattgttgcaaactgtcgaagtctaacgtgtctatgcaagagtccatcttatcctatataccaacctgaccatcatgcagtcacgaccattgatctaaccgcatgtcagacgttgtccctagacggattggatttcagcattgtctctctaagcaacatcacttacgctgagaaccttaccatttcattgtctcagacaatcaatactcaacccattgacatatcaactgaactgatcaaggtcaatgcatccctccaaaatgccgttaagtacataaaggagagcaaccatcaactccaatctgtgagtataaattctaaaatcggagctataatcatagcagccttagctttgagcatcctgtcaatgatcatttcactgttgttttgctgctgggcttacattgcaactaaagagatcagaagaatcaacttcaaaacaaatcatatcaacacaatatcaagtagtgtcgatgatctcatcaggtactaatcctaacatggtgattcattctgtatttagaaaatatttagaaaaaaactaaattaagaatgaatctcatggggtcgtaacgtctcgtgaccctgccgttgcactatgccggcgatccaacccccattatacctcacatttctattgctaattcttctttatctgatcataactttgtatgt--ctggattatattaactgttacttataagactgcggtgcgacatgcagcactgtaccagagatccttctttcactggagtttcgatcactcactctaagaagatccccagttaggacaagtcccgatccatcatgcaagaacaatctgcatttgaataatgccgttcaatcatgagacataaagaaaaaaccaggccagaacaaacttagggtcataatacaacacaaaaccttagcttctatctcaattgtgctccgaccgctcgaaagatggagccctcgaaattcttcacaatatcggacagnnnnnnnnnnnnnnnnnnnnnnnnnnnnnnnnnnnnnnnnnnnnnnnnnnnnnnnnnnnnnnnnnnnnnnnnnnnnnnnnnnnnnnnnnnnnnnnnnnnnnnnnnnnnnnnnnnnnnnnnnnnnnnnnnnnnnnnnnnnnnnnnnnnnnnnnnnnnnnnnnnnnnnnnnnnnnnnnnnnnnnnnnnnnnnnnnnnnnnnnnnnnnnnnnnnnnnnnnnnnnnnnnnnnnnnnnnnnnnnnnnnnnnnnnnnnnnnnnnnnnnnnnnnnnnnnnnnnnnnnnnnnnnnnnnnnnnnnnnnnnnnnnnnnnnnnnnnnnnnnnnnnnnnnnnnnnnnnnnnnnnnnnnnnnnnnnnnnnnnnnnnnnnnnnnnnnnnnnnnnnnnnnnnnnnnnnnnnnnnnnnnnnnnnnnnnnnnnnnnnnnnnnnnnnnnnnnnnnnnnnnnnnnnnnnnnnnnnnnnnnnnnnnnnnnnnnnnnnnnnnnnnnnnnnnnnnnnnnnnnnnnnnnnnnnnnnnnnnnnnnnnnnnnnnnnnnnnnnnnnnnnnnnnnnnnnnnnnnnnnnnnnnnnnnnnnnnnnnnnnnnnnnnnnnnnnnnnnnnnnnnnnnnnnnnnnnnnnnnnnnnnnnnnnnnnnnnnnnnnnnnnnnnnnnnnnnnnnnnnnnnnnnnnnnnnnnnnnnnnnnnnnnnnnnnnnnnnnnnnnnnnnnnnnnnnnnnnnnnnnnnnnnnnnnnnnnnnnnnnnnnnnnnnnnnnnnnnnnnnnnnnnnnnnnnnnnnnnnnnnnnnnnnnnnnnnnnnnnnnnnnnnnnnnnnnnnnnnnnnnnnnnnnnnnnnnnnnnnnnnnnnnnnnnnnnnnnnnnnnnnnnnnnnnnnnnnnnnnnnnnnnnnnnnnnnnnnnnnnnnnnnnnnnnnnnnnnnnnnnnnnnnnnnnnnnnnnnnnnnnnnnnnnnnnnnnnnnnnnnnnnnnnnnnnnnnnnnnnnnnnnnnnnnnnnnnnnnnnnnnnnnnnnnnnnnnnnnnnnnnnnnnnnnnnnnnnnnnnnnnnnnnnnnnnnnnnnnnnnnnnnnnnnnnnnnnnnnnnnnnnnnnnnnnnnnnnnnnnnnnnnnnnnnnngtgcctggaatcagatcttagttacaaattgtgaactagttgtcccctcaagcaatcagacaatgatgggtgcagaaggaagagttttattgatcaataatcgactattatattatcagagaagtaccagctggtggccgtatgaactcctctacgagatatcattcacatttacaaactctggtccatcatctgtaaatatgtcctggatacctatatattcattcactcgtcctggttcaggcaattgcagtggtgaaaatgtgtgcccgactgcttgtgtgtcaggggtttatcttgatccctggccattaactccatatagccaccaatcaggtattaacagaaatttctattttacaggtgctctattaaattcaagtacaactagagtaaatcctaccctttatgtctctgctcttaataatcttaaagtattagccccatatggtactcaaggactgtttgcctcgtacaccacaaccacctgctttcaagataccggtgatgctagtgtgtattgtgtttatattatggaactagcatcaaatattgttggagaattccaaattctacctgtgctaactagattgactatcacttgaatcatagtgaatgcagcgggaagccctattggcgtgtctcaatttttatcgattattaagaaaaaacaggccagaatggcgggcctaaatgagatactcctacctgaagtacatttaaactcacccatcgttagatataagcttttctactatatattacatggccagttaccaaatgatttggagccagatgacttgggcccactagcaaatcagaattggaaggcaattcgagccgaagaatcccaggttcatgcacgtttaaaacagatcagagtagaactcatcgcaaggattcctagtctccggtggacccgctctcaaagagagattgctatactcatttggccaagaatacttccaatcctccaagcatatgatcttcggcaaagtatgcaattgcccacagtatgggagaaattgactcaatccacagttaatcttataagtgatggtctagaacgagttgtattacacatcagcaatcaactgacaggcaagccaaacttgtttaccagatctcgaacaggacaagacactaaggactactcaattccatccactagagagctatctcaaatatggtttaacaatgagtggagtggacctgtaaagacctggcttatgattaaatatagaatgaggcaactaatcacaaaccaaaagacaggtgagttaacagatttagtaaccattgtggatactaggtccactctatgcattattaccccagaattagttgctttatactctaatgggcacaaagcattaacgtacctcacctttgaaatggtactaatggtcactgatatgttggaaggacgactgaatgtttcttctttgtgcacagctagtcattatctgtccccactaaagaaaagaatcgaaattctcctaacattagttgatgaccttgctctactcatgggggacaaagtatacggtgttgtctcttcacttgagagttttgtttacgcccaattacagtatggtgatcctgttgtagacattaagggtacattctatggatttatatgtaatgagattctcgatctgctgactgaggacaacatctttactgaggaggaggcaaacaaggttctcctggacttgacttcacagtttgacaatctatcccctgatttaactgctgaactcctctgcattatgagactttggggccaccccacattaaccgccagccaagcagcatccaaggtccgagagtccatgtgcgctcccaaggtgttagatttccaaacaataatgaagaccctggctttctttcacgcaatccttattaacggttataggaggagccataatggaatctggcctcctactactcttcatggcaatgcccccaaaagcctcattgagatgcggcatgataattcagaacttaagtatgagtatgtcctcaagaattggaaaagtatatctatgttaagaatacacaaatgctttgatgcatcacctgatgaagatctcagcatattcatgaaggataaggcaataagctgtccaaagcaagactggatgggagtatttaggaggagcctcataaaacagcgatatcgagatgcgaatcgacctctaccacaaccattcaaccgacggctactgttgaattttctagaggatgacagattcgatcccattaaagagcttgagtatgtcaccagtggagaatatcttagggacccagaattttgtgcatcttactctctcaaagagaaggagataaaggctacaggtcgaatatttgcaaaaatgacaaagagaatgagatcgtgccaagtaattgcggaatcattattggccaatcatgcaggtaaattaatgagagaaaatggagttgttttagaccagttaaaattgacaaaatctttgttaacgatgaaccaaattggtattatatcagagcacagccgaagatccactgctgacaacatgactttggcacactccggttcaaataagcacagaattaataatagtcaattcaagaagaataaagacaataaacatgagatgcctgatgatggttttgagatagcagcctgctttctaacaactgacctcacaaaatactgcttaaattggaggtaccaagtcatcatcccctttgctcgtacattgaattcaatgtatggtatacctcacctgttcgaatggatacatttaaggctaatgcgaagcactctctatgtcggtgatcccttcaatcctccatcagatcctacccaacttgaccttgatacagctctcaatggtgatatatttatagtttctcctcgaggaggaatcgagggtttatgtcaaaaattatggactatgatttccatctcaacaatcatattatctgcaactgaggcaaacactagagttatgagcatggtccagggtgacaaccaggcgattgcaatcaccactagagtagtacgctcgctcagtcattccgagaagaaggagcaagcttataaagcaagtaaattattctttgaaaggcttagagccaacaatcatggaattggacaccacttgaaagaacaagaaactatcctcagttctgatttcttcatatacagtaagagagtgttttacaaaggtcggattttgactcaagcattaaagaacgtgagcaagatgtgcttaacagccgatatactaggggactgttcacaagcatcatgctccaatttagctactactgtaatgcgcctgactgagaatggggttgagaaagatttgtgttactttctgaatgcattcatgacaatcagacagttatgttatgatctagtatttccccaaactaaatctcttagtcaggacatcactaatgcttatcttaaccatccaatacttatctcaagattgtgtctattaccatctcaattggggggcctaaactttctctcatgtagtcgcctgttcaatagaaacatcggagacccattagtgtctgcaattgctgatgtgaaacgattaattaaagctggctgtctagatatctgggtcctgtataacatccttggaaggaggcctggaaaaggtaagtggagcactctggcagctgatccttatactctaaacatagattatttagttccttcaacaacttttttaaagaagcatgcccaatatacattgatggaacggagtgttaatcccatgctccgtggagtattcagtgaaaatgcagctgaggaagaagaggaactcgcacagtatctattagatcgtgaggtagtcatgcccagggttgcacatgtaatacttgcccagtctagttgcggtagaagaaaacagattcaaggttacttggattccactagaactattatcaggtattcactggaggtgagaccattgtcagcaaagaagctaaatacagtaatagaatacaacttattgtatctatcttacaatttggagattattgaaaaacccaatatagtccaaccctttttgaatgcaatcaatgttgatacttgtagcatcgatatagccaggtcccttagaaaactatcctgggcaactttacttaatggacgtcccatcgagggattagaaacacctgatcccattgaattggtacatgggtgtttgataattgggtcagatgaatgtgagcattgcagtagtggtgatgataaattcacctggtttttcctacccaaggggataaggctagataatgatccggcatccaacccacccatcagagtaccttacatcggatctaaaacagatgagcggagggttgcgtcaatggcttacatcaaaggagcatctgtatcactgaaatcagcactcaggttagcgggagtatatatttgggctttcggagatacagaagaatcatggcaggacgcctatgagttagcttccactcgtgttaatctcacactagagcaattgcaatctctcactcctttaccaacatctgctaacctagtacacagattagatgatggcaccactcaattaaaatttaccccggcaagttcctatgcattctctagcttcgttcatatatctaacgactgtcaagttctggagatcgatgatcaggttacagattctaacctgatttaccaacaagttatgattactggccttgctttaattgagacatggaacaatcctccaatcaacttctctgtctatgagactacactacacttgcacacaggctcatcttgctgtataagacctgtcgaatcttgtgtagtaaatcctcctttgcttcctgtacccttcattaatgttcctcaaatgaataaatttgtatatgaccctgaaccactcagtttgctagaaatggaaaaaattgaggatattgcttatcagaccagaatcggtggtttagatcaaatcccacttctggaaaaaatacccttactagctcacctcaccgccaagcagatggtaaacagcatcactgggcttgatgaagcaacatctatagtgaatgatgctgtagttcaagcagactacactagcaattggattagtgaatgctgctacacttacattgattctgtgtttgtttactctggctgggcattattattggagctttcgtatcaaatgtactacttaagaattcaaggcatccaaggaattctagactatgtgtatatgaccttgaggaggataccaggaatggctataacaggtatctcatccacgattagtcaccctcgtatactcagaagatgcatcaatttggatgtaatagccccaatcaattctccacacatagcttcactggattacacaaaattgagcatagatgcagtaatgtggggaactaagcaggttttgaccaacatttcgcaaggtatcgattatgagatagtagttccttctgaaagccaactaacacttagtgatagagttctaaatctagttgctcgaaaattatcactactggcaatcatctgggccaattataactatcctccaaaggttaaaggtatgtcacctgaggacaaatgtcaggctttaactacacatctaatccaaactgtcgaatatgttgagcacattcagattgagaagacaaacatcaggaggatgattattgaaccaaaattaactgcctaccctagtaatttgttttatctatctcgaaagttgcttaatgctattcgagattctgaagaaggacaatttctgattgcatcctattataacagttttggatttctggaaccaatactaatggaatctaaaatattcaatctaaattcatccgaatcagcatctcttacagaatttgatttcatcctcaacttggaattgtctgaaaccagtcttgagaaatactctctcccaagtttgttgatgacggctgagaatatggataacccatttcctcaaccaccccttcatcatgttctcagaccactaggattatcatccacttcatggtataaaacaatcagtgttttaaattatattagccatatgaaaatatctgacggtgcccatctatacttggcagagggaagcggggcctctatgtcacttatagagactttcttgcccggtgaaacaatatggtacaacagcctattcaatagtggtgaaaatcctccccaacgcaattttgctcctttgcccacccagtttattgaaagtgtcccttacagattgattcaagcaggtatagcagcaggaagtggtgtagtgcaaagtttctatccactctggaacggtaacagcgatatcactgacttgagcacgaaaaccagtgtcgaatacattattcacaaggtaggagctgatacatgtgcattggtccatgtggatttggagggtgtgcccggctcaatgaacagcatgttggagnnnnnnnnnnnnnnnnnnnnnnnnnnnnnnnnnnnnnnnnnnnnnnnnnnnnnnnnnnnnnnnnnnnnnnnnnnnnnnnnnnnnnnnnnnnnnnnnnnnnnnnnnnnnnnnnnnnnnnnnnnnnnnnnnnnnnnnnnnnnnnnnnnnnnnnnnnnnnnnnnnnnnnnnnnnnnnnnnnnnnnnnnnnnnnnnnnnnnnnnnnnnnnnnnnnnnnnnnnnnnnnnnnnnnnnnnnnnnnnnnnnnnnnnnnnnnnnnnnnnnnnnnnnnnnnnnnnnnnnnnnnnnnnnnnnnnnnnnnnnnnnnnnnnnnnnnnnnnnnnnnnnnnnnnnnnnnnnnnnnnnnnnnnnnnnnnnnnnnnnnnnnnnnnnnnnnnnnnnnnnnnnnnnnnnnnnnnnnnnnnnnnnnnnnnnnnnnnnnnnnnnnnnnnnnnnnnnnnnnnnnnnnnnnnnnnnnnnnnnnnnnnnnnnnnnnnnnnnnnnnnnnnnnnnnnnnnnnnnnnnnnnnnnnnnnnnnnnnnnnnnnnnnnnnnnnnnnnnnnnnnnnnnnnnnnnnnnnnnnnnnnnnnnnnnnnnnnnnnnnnnnnnnnnnnnnnnnnnnnnnnnnnnnnnnnnnnnnnnnnnnnnnnnnnnnnnnnnnnnnnnnnnnnnnnnnnnnnnnnnnnnnnnnnnnnnnnnnnnnnnnnnnnnnnnnnnnnnnnnnnnnnnnnnnnnnnnnnnnnnnnnnnnnnnnnnnnnnnnnnnnnnnnnnnnnnnnnnnnnnnnnnnnnnnnnnnnnnnnnnnnnnnnnnnnnnnnnnnnnnnnnnnnnnnnnnnnnnnnnnnnnnnnnnnnnnnnnnnnnnnnnnnnnnnnnnnnnnnnnnnnnnnnnnnnnnnnnnnnnnnnnnnnnnnnnnnnnnnnnnnnnnnnnnnnnnnnnnnnnnnnnnnnnnnnnnnnnnnnnnnnnnnnnnnnnnnnnnnnnnnnnnnnnnnnnnnnnnnnnnnnnnnnnnnnnnnnnnnnnnnnnnnnnnnnnnnnnnnnnnnnnnnnnnnnnnnnnnnnnnnnnnnnnnnnnnnnnnnnnnnnnnnnnnnnnnnnnnnnnnnnnnnnnnnnnnnnnnnnnnnnnnnnnnnnnnnnnnnnnnnnnnnnn"/>
                        <sequence id="seq_Washington.USA/2017118/3.17/G|2017.044|2017-01-17|north_america|usa|washington|10|vaccinated|Marshallese" spec="Sequence" taxon="Washington.USA/2017118/3.17/G|2017.044|2017-01-17|north_america|usa|washington|10|vaccinated|Marshallese" totalcount="4" value="-tagtgtaagaaacagtaagcccggaagtggtgttttgcgatttcgaggccgggctcgatcctcacctttcattgtcaataggggacactttgacgctaccttgaaaatgtcgtccgtgctcaaagcatttgagcgattcactatagaacaggaacttcaagacaggggtgaggagggttcaattccgccggagactttaaagtcagcagtcaaagtcttcgttattaacacacccaatcccaccacacgctaccagatgctaaacttttgcctaagaataatttgcagtcaaaatgctagggcatctcacagggtaggtgcattgataacattattctcacttccctcggcaggtatgcaaaatcatattagactagcagatagatcacccgaagcccagatagaacgctgtgagattgatggctttgagcctggcacatataggctgattccgaatgcacgcgccaatcttactgccaatgaaattgctgcctatgctttgcttgcagatgacctccctccaaccataaataatggaactccttatgtacatgcagatgttgaagggcagccatgtgatgaaattgaacaattcctggatcgatgctacagtgtactaatccaggcttgggtgatggtctgtaaatgtatgacagcttacgaccaacctgctggatctgctgatcggcgatttgcgaaataccagcagcaaggtcgcctggaagcaagatacatgctgcagccagaagctcaaaggttgattcaaactgccatcaggaaaagtcttgttgttagacagtatcttacctttgaactccaactggcaagacggcaggggttgctatcaaacagatactatgcaatggtgggtgacattggaaagtacattgagaattcaggccttactgccttctttctcaccctcaaatatgcactaggcaccaaatggagtcctctgtcattggccgcattcaccggtgaactcactaagctccgatccttgatgatgttatatcgagatctcggagaacaagccagataccttgctctgttggaggctccccaaataatggactttgctcccgggggctacccattgatattcagttatgctatgggagtcggtacagtcctagat-gtccaaatgcgaaattacacttatgcacgacctttcctaaatggttactatttccagattggggttgagaccgcacgacggcaacaaggcactgttgacaacagagtagcagatgatctaggcctgactcctgaacaaagaactgaggtcactcagcttgttgacaggcttgcaagaggcagaggtgcgggaataccaggtgggccggtgaatccctttgttcctccagttcaacaacaacaacctgctgccgtatatgaggacattcctgcattagaggaatcagatgacgatggtgatgaagatggaggtgcaggattccaaaatggagcacaagcaccagctgtaagacagggaggtcaaaatgactttagagcacagccgttacaggatccaattcaagcacaactcttcatgccattatatcctcaagtcagcaacatcccaaatcatcagaatcatcagattaatcgcatcggggggatggaacaccaagatttattacgatacaacgagaatggcgattctcagcaggatgcaaggggcgaacacggaaataccttcccaaacaatcccaatcaaaacgcacagtcacaagtgggtgactgggatgagtagatcaccgacatgaccaaactacccccaactgcaacaaacccagaacaatccagccacagccaaccgctcaaatccactacattccattcatatttagtctttaagaaaaaattaggcccggaaagaattagttctacgagcatcgacacgattatcttgatcgtgtttctttccgggcaagccatggatcaatttataaaacaagatgaaactggtgatttaattgagacaggaatgaatgttgcaaatcacttcctatctgcccccattcagggaaccaacttgttgagcaaggccacaatcatccccggtgttgcaccagtactcattggcaatccagagcaaaagaacattcagtaccccactgcatcacatcagggatccaagtcaaagggaagaagctcaggggccaagcccatcatagtctcatcttccgaagtaggcactggagggactcagattcctgagccccttttcgcacaaaccggacaaggtggcactgtcaccaccgtttatcaagatccaactatccaaccaacaggttcataccgaagtgtggaattggctaagataggaaaagaga-gaatgattaatcggtttgttgaaaaacccaggacctcaacgccggtaacagaatttaagaggggggccgggagcggctgctcaaggccagacaatccaagaggagggcatagacgggaatggagcctcagctgggtccaaggagaggtccgggtctttgagtggtgcaaccccatatgctcacctatcactgccgcagcaagattccactcctgcaaatgtgggaattgcccagcaaagtgcgatcagtgcgaacgagattatggacctccttagagggatggatgctcgcctgcaacatcttgaacaaaaggtggacaaggtgcttgcacagggcagcatggtgacccaaataaagaatgaattatcaacagtaaagacaacactagctacaattgaaggaatgatggcgacagtaaagatcatggatccgggaaacccgacaggggtcccagttgatgagcttagaagaagttttagtgatcatgtaacaattgttagtggaccaggagatgtgtcattcagctccagtgaagaacccacactgtatttggatgaactagcgaggcctatccccaagcctcgtcctgcaaagcagccaaaaccccaacccgtaaaggatttagcaggacggaaggtgatgataaccaaaatgatcactgactgtgtggccaatcctcaaatgaagcaggcgttcgagcaacgattggcaaaggccagcaccgaggatgccctgaatgatatcaagcgagacatcatacgaagcgccatatgaacctaccaagaacaccagactcacgggaaaatccatgaactgatagccgcaatgattccctattaaataaaaaataagcacgaacacaagtctaacccagccacagcagcaatggccggatcacagatcaaaattcctcttccgaagccccccgactcagattctcaaagactaaatgcattccctgtaatcatggctcaagaaggcaaagggcgactcctcagacagatcagacttaggaaaatattatcaggggatccgtctgatcagcaaattacatttgtgaatacatatggattcatccgtgctactccagaaacatcagagttcatctctgaatcatcacaacaaaaggtaactcctgtagtgacggcgtgcatgttatccttcggtgctggaccagtactagaagacccacaacatatgctgaaagctcttgatcagacagatatcagggttcggaagacagcaagtgataaagagcagatcttatttgagatcaaccgcattcccaatctattcaggcatcatcaaatatctgcggaccatctgattcaggccagctccgataaatatgtcaagtcaccagctaagttgattgcaggagtaaattacatttactgtgtcacatttttatccgtgacagtttgttctgcctcactcaagtttcgagttgcgcgcccattgcttgctgcacgatctagattagtgagagcagttcagatggaagttttgcttcgggtaacctgcaaaaaagactctcaaatggcaaagagcatgctaaatgaccctgatggagaaggttgcattgcatccgtgtggttccacctgtgtaatctgtgcaaaggcaggaacaaacttagaagttatgatgaaaattattttgcatctaagtgccgtaagatgaatttgacagtcagcataggggacatgtggggaccaaccattctagtccatgcaggcggtcacattccgacaactgcaaaacctttcttcaactcaagaggctgggtctgtcaccccatccatcaatcatcaccatcgttggcgaagaccctatggtcatctgggtgtgaaatcaaggctgccagtgctatcctccagggctcagactatgcatcactcgcaaaaactgatgacataatatattcaaagataaaggtcgacaaggatgcagccaactacaagggagtatcctggagtccatttaggaagtctgcctcaatgagcaacctatgataattctctctattttcaatgatgccttcaggaggatcaacaatcagtccaattttaccggtgataacttgattgaaattatagaaaaaataagcctagaaagatatcccacctctcgactttcccactttgaaaatagaattgatcagtaatcatgaaggtttctttagttacttgcttgggctttgcagtcttttcattttccatatgtgtgaatatcaatatcttgcagcaaattggatatatcaagcaacaagtcaggcaactgagctattactcacaaagttcaagctcctacatagtggtcaagcttttaccgaatatccaacccactgataacagctgtgaattcaagagtgtaactcaatacaataagaccttgagtaatttgcttcttccaattgcagaaaacataaataatattgcatcgccctcacctggatcaagacgtcataaaaggtttgctggcattgccattggcattgctgcactcggtgttgcaaccgcagcacaagtaaccgccgctgtctcattagttcaagcacagacaaatgcacgcgcaatagcggcgatgaaaaattcaatacaggcaactaatcgagcagtcttcgaagtgaaagaaggcacccaacagttagctatagcggtacaagcaatacagaaccacatcaatactattatgaacacccaattgaacaatatgtcctgtcagattcttgataaccagcttgcaacctccctgggattatacctaacagaattaacaacagtgttccagccacaattaattaatccggcattgtcaccgattagcatacaagccttgaggtctttgcttggaagtatgacacctgcagtggttcaagcaacattatctacttcaatttctgctgctgaaatactaagtgccggtctaatggagggtcagattgtttctgttctgctggatgagatgcagatgatagttaagataaatattccaaccattgtcacacaatcaaatgcattggtgattgacttctactcaatttcgagctttattaatagtcaggaatccataattcaattaccagacaggatcttggagatcgggaatgaacaatggagctatccagcaaaaaattgtaagttgacaagacacaacatattctgccaatacaatgaggcagagaggctgagcttagaatcaaaactatgccttgcaggcaatataagtgcctgtgtgttctcacccatagcagggagttatatgaggcgatttgtagcactggatggaacaattgttgcaaactgtcgaagtctaacgtgtctatgcaagagtccatcttatcctatataccaacctgaccatcatgcagtcacgaccattgatctaaccgcatgtcagacgttgtccctagacggattggatttcagcattgtctctctaagcaacatcacttacgctgagaaccttaccatttcattgtctcagacaatcaatactcaacccattgacatatcaactgaactgatcaaggtcaatgcatccctccaaaatgccgttaagtacataaaggagagcaaccatcaactccaatctgtgagtataaattctaaaatcggagctataatcatagcagccttagctttgagcatcctgtcaatgatcatttcactgttgttttgctgctgggcttacattgcaactaaagagatcagaagaatcaacttcaaaacaaatcatatcaacacaatatcaagtagtgtcgatgatctcatcaggtactaatcctaacatggtgattcattctgtatttagaaaatatttagaaaaaaactaaattaagaatgaatctcatggggtcgtaacgtctcgtgaccctgccgttgcactatgccggcgatccaacccccattatacctcacatttctattgctaattcttctttatctgatcataactttgtatgt--ctggattatattaactgttacttataagactgcggtgcgacatgcagcactgtaccagggatccttctttcactggagtttcgatcactcactctaagaagatccccagttaggacaagtcccgatccatcatgcaagaacaatctgcatttgaataatgccgttcaatcatgagacataaagaaaaaaccaggccagaacaaacttagggtcataatacaacacaaaaccttagcttctatctcaattgtgctccgaccgctcgaaagatggagccctcgaaattcttcacaatatcggacagtgccacctttgcacctgggcctgttagcaatgcggctaacaagaagacattccgaacctgcttccgaatactggcactatctgtacaagctgtcacccttatattagttattgtcactttaggtgagcttgtaaggatgatcaatgatcaaggcttgagcaatcagttgtcttcaattacagacaagataagagagtcagctactatgattgcatctgctgtgggagtaatgaatcaagttattcatggagtaacggtatccttacccctacaaattgagggaaaccaaaatcaattgttagccacacttgccacaatctgcaccagccaaaaacaagtctcaaactgctctacaaacatccccttagtcaatgacctcaggtttataaatgggatcaataaattcatcattgaagattacgcaactcatgatttctctatcggccatccactcaatatgcccagctttatcccaactgcaacttcacccaatggttgcacaagaattccatccttttctttaggtaagacacactggtgctacacacataatgtaattaatgccaactgcaaggaccatacttcgtctaaccaatatgtgtccatggggattctcgttcagactgcgtcaggttatcctatgttcaaaaccttaaaaatccaatatctcagtgatggcctgaatcggaaaagctgctcaattgcaacagtccctgatgggtgcgcgatgtactgttatgtctccactcaacttgaaaccgacgactatgcggggtccagtccacccacccaaaaacttaccctgttattctataatgacaccgtcacagaaaggacaatatctccatctggtcttgaagggaattgggctactttggtgccaggagtgggaagtgggatatattttgagaataagttgatcttccctgcatatggtggtgtcttgcccaatagtacactcggggttaaatcagcaagagaatttttccggcctgttaatccatataatccatgttcaggaccacaacaagatttagaccagcgtgctttgaggtcatacttcccaagttatttctctaatcgaagaatacagagtgcatttcttgtctgtgcctggaatcagatcttcgttacaaattgtgaactagttgtcccctcaagcaatcagacaatgatgggtgcagaaggaagagttttattgatcaataatcgactattatattatcagagaagtaccagctggtggccgtatgaactcctctacgagatatcattcacatttacaaactctggtccatcatctgtaaatatgtcctggatacctatatattcattcactcgtcctggttcaggcaattgcagtggtgaaaatgtgtgcccgactgcttgtgtgtcaggggtttatcttgatccctggccattaactccatatagccaccaatcaggtattaacagaaatttctattttacaggtgctctattaaattcaagtacaactagagtaaatcctaccctttatgtctctgctcttaataatcttaaagtattagccccatatggtactcaaggactgtttgcctcgtacaccacaaccacctgctttcaagataccggtgatgctagtgtgtattgtgtttatattatggaactagcatcaaatattgttggagaattccaaattctacctgtgctaactagattgactatcacttgaatcatagtgaatgcagcgggaagccctattggcgtgtctcaatttttatcgattattaagaaaaaacaggccagaatggcgggcctaaatgagatactcctacctgaagtacatttaaactcacccatcgttagatataagcttttctactatatattacatggccagttaccaaatgatttggagccagatgacttgggcccactagcaaatcagaattggaaggcaattcgagccgaagaatcccaggttcatgcacgtttaaaacagatcagagtagaactcatcgcaaggattcctagtctccggtggacccgctctcaaagagagattgctatactcatttggccaagaatacttccaatcctccaagcatatgatcttcggcaaagtatgcaattgcccacagtatgggagaaattgactcaatccacagttaatcttataagtgatggtctagaacgagttgtattacacatcagcaatcaactgacaggcaagccaaacttgtttaccagatctcgaacaggacaagacactaaggactactcaattccatccactagagagctatctcaaatatggtttaacaatgagtggagtggacctgtaaagacctggcttatgattaaatatagaatgaggcaactaatcacaaaccaaaagacaggtgagttaacagatttagtaaccattgtggatactaggtccactctatgcattattaccccagaattagttgctttatactctaatgagcacaaagcattaacgtacctcacctttgaaatggtactaatggtcactgatatgttggaaggacgactgaatgtttcttctttgtgcacagctagtcattatctgtccccactaaagaaaagaatcgaaattctcctaacattagttgatgaccttgctctactcatgggggacaaagtatacggtgttgtctcttcacttgagagttttgtttacgcccaattacagtatggtgatcctgttgtagacattaagggtacattctatggatttatatgtaatgagattctcgatctgctgactgaggacaacatctttactgaggaggaggcaaacaaggttctcctggacttgacttcacagtttgacaatctatcccctgatttaactgctgaactcctctgcattatgagactttggggccaccccacattaaccgccagccaagcagcatccaaggtccgagagtccatgtgcgctcccaaggtgttagatttccaaacaataatgaagaccctggctttctttcacgcaatccttattaacggttataggaggagccataatggaatctggcctcctactactcttcatggcaatgcccccaaaagcctcattgagatgcggcatgataattcagaacttaagtatgagtatgtcctcaagaattggaaaagtatatctatgttaagaatacacaaatgctttgatgcatcacctgatgaagatctcagcatattcatgaaggataaggcaataagctgtccaaagcaagactggatgggagtatttaggaggagcctcataaaacagcgatatcgagatgcgaatcgacctctaccacaaccattcaaccgacggctactgttgaattttctagaggatgacagattcgatcccattaaagagcttgagtatgtcaccagtggagaatatcttagggacccagaattttgtgcatcttactctctcaaagagaaggagataaaggctacaggtcgaatatttgcaaaaatgacaaagagaatgagatcgtgccaagtaattgcggaatcattgttggccaatcatgcaggtaaattaatgagagaaaatggagttgttttagaccagttaaaattgacaaaatctttgttaacgatgaaccaaattggtattatatcagagcacagccgaagatccactgctgacaacatgactttggcacactccggttcaaataagcacagaattaataatagtcaattcaagaagaataaagacaataaacatgagatgcctgatgatggttttgagatagcagcctgctttctaacaactgacctcacaaaatactgcttaaattggaggtaccaagtcatcatcccctttgctcgtacattgaattcaatgtatggtatacctcacctgttcgaatggatacatttaaggctaatgcgaagcactctctatgtcggtgatcccttcaatcctccatcagatcctacccaacttgaccttgatacagctctcaatgatgatatatttatagtttctcctcgaggaggaatcgagggtttatgtcaaaaattatggactatgatttccatctcaacaatcatattatctgcaactgaggcaaacactagagttatgagcatggtccagggtgacaaccaggcgattgcaatcaccactagagtagtacgctcgctcagtcattccgagaagaaggagcaagcttataaagcaagtaaattattctttgaaaggcttagagccaacaatcatggaattggacaccacttgaaagaacaagaaactatcctcagttctgatttcttcatatacagtaagagagtgttttacaaaggtcggattttgactcaagcattaaagaacgtgagcaagatgtgcttaacagccgatatactaggggactgttcacaagcatcatgctccaatttagctactactgtaatgcgcctgactgagaatggggttgagaaagatttgtgttactttctgaatgcattcatgacaatcagacagttatgttatgatctagtatttccccaaactaaatctcttagtcaggacatcactaatgcttatcttaaccatccaatacttatctcaagattgtgtctattaccatctcaattggggggcctaaactttctctcatgtagtcgcctgttcaatagaaacatcggagacccattagtgtctgcaattgctgatgtgaaacgattaattaaagctggctgtctagatatctgggtcctgtataacatccttggaaggaggcctggaaaaggtaagtggagcactctggcagctgatccttatactctaaacatagattatttagttccttcaacaacttttttaaagaagcatgcccaatatacattgatggaacggagtgttaatcccatgctccgtggagtattcagtgaaaatgcagctgaggaagaagaggaactcgcacagtatctattagatcgtgaggtagtcatgcccagggttgcacatgtaatacttgcccagtctagttgcggtagaagaaaacagattcaaggttacttggattccactagaactattatcaggtattcactggaggtgagaccattgtcagcaaagaagctaaatacagtaatagaatacaacttattgtatctatcttacaatttggagattattgaaaaacccaatatagtccaaccctttttgaatgcaatcaatgttgatacttgtagcatcgatatagccaggtcccttagaaaactatcctgggcaactttacttaatggacgtcccatcgagggattagaaacacctgatcccattgaattggtacatgggtgtttgataattgggtcagatgaatgtgagcattgcagtagtggtgatgataaattcacctggtttttcctacccaaggggataaggctagataatgatccggcatccaacccacccatcagagtaccttacatcggatctaaaacagatgagcggagggttgcgtcaatggcttacatcaaaggagcatctgtatcactgaaatcagcactcaggttagcgggagtatatatttgggctttcggagatacagaagaatcatggcaggacgcctatgagttagcttccactcgtgttaatctcacactagagcaattgcaatctctcactcctttaccaacatctgctaacctagtacacagattagatgatggcaccactcaattaaaatttaccccggcaagttcctatgcattctctagcttcgttcatatatctaacgactgtcaagttctggagatcgatgatcaggttacagattctaacctgatttaccaacaagttatgattactggccttgctctaattgagacatggaacaatcctccaatcaacttctctgtctatgagactacactacacttgcacacaggctcatcttgctgtataagacctgtcgaatcttgtgtagtaaatcctcctttgcttcctgtacccttcattaatgttcctcaaatgaataaatttgtatatgaccctgaaccactcagtttgctagaaatggaaaaaattgaggatattgcttatcagaccagaatcggtggtttagatcaaatcccacttctggaaaaaatacccttactagctcacctcaccgccaagcagatggtaaacagcatcactgggcttgatgaagcaacatctatagtgaatgatgctgtagttcaagcagactacactagcaattggattagtgaatgctgctacacttacattgattctgtgtttgtttactctggctgggcattattattggagctttcgtatcaaatgtactacttaagaattcaaggcatccaaggaattctagactatgtgtatatgaccttgaggaggataccaggaatggctataacaggtatctcatccacgattagtcaccctcgtatactcagaagatgcatcaatttggatgtaatagccccaatcaattctccacacatagcttcactggattacacaaaattgagcatagatgcagtaatgtggggaactaagcaggttttgaccaacatttcgcaaggtatcgattatgagatagtagttccttctgaaagccaactaacacttagtgatagagttctaaatctagttgctcgaaaattatcactactggcaatcatctgggccaattataactatcctccaaaggttaaaggtatgtcacctgaggacaaatgtcaggctttaactacacatctaatccaaactgtcgaatatgttgagcacattcagattgagaagacaaacatcaggaggatgattattgaaccaaaattaactgcctaccctagtaatttgttttatctatctcgaaagttgcttaatgctattcgagattctgaagaaggacaatttctgattgcatcctattataacagttttggatttctggaaccaatactaatggaatctaaaatattcaatctaaattcatccgaatcagcatctcttacagaatttgatttcatcctcaacttggaattgtctgaaaccagtcttgagaaatactctctcccaagtttgttgatgacggctgagaatatggataacccatttcctcaaccaccccttcatcatgttctcagaccactaggattatcatccacttcatggtataaaacaatcagtgttttaaattatattagccatatgaaaatatctgacggtgcccatctatacttggcagagggaagcggggcctctatgtcacttatagagactttcttgcccggtgaaacaatatggtacaacagcctattcaatagtggtgaaaatcctccccaacgcaattttgctcctttgcccacccagtttattgaaagtgtcccttacagattgattcaagcaggtatagcagcaggaagtggtgtagtgcaaagtttctatccactctggaacggtaacagcgatatcactgacttgagcacgaaaaccagtgtcgaatacattattcacaaggtaggagctgatacatgtgcattggtccatgtggatttggagggtgtgcccggctcaatgaacagcatgttggagnnnnnnnnnnnnnnnnnnnnnnnnnnnnnnnnnnnnnnnnnnnnnnnnnnnnnnnnnnnnnnnnnnnnnnnnnnnnnnnnnnnnnnnnnnnnnnnnnnnnnnnnnnnnnnnnnnnnnnnnnnnnnnnnnnnnnnnnnnnnnnnnnnnnnnnnnnnnnnnnnnnnnnnnnnnnnnnnnnnnnnnnnnnnnnnnnnnnnnnnnnnnnnnnnnnnnnnnnnnnnnnnnnnnnnnnnnnnnnnnnnnnnnnnnnnnnnnnnnnnnnnnnnnnnnnnnnnnnnnnnnnnnnnnnnnnnnnnnnnnnnnnnnnnnnnnnnnnnnnnnnnnnnnnnnnnnnnnnnnnnnnnnnnnnnnnnnnnnnnnnnnnnnnnnnnnnnnnnnnnnnnnnnnnnnnnnnnnnnnnnnnnnnnnnnnnnnnnnnnnnnnnnnnnnnnnnnnnnnnnnnnnnnnnnnnnnnnnnnnnnnnnnnnnnnnnnnnnnnnnnnnnnnnnnnnnnnnnnnnnnnnnnnnnnnnnnnnnnnnnnnnnnnnnnnnnnnnnnnnnnnnnnnnnnnnnnnnnnnnnnnnnnnnnnnnnnnnnnnnnnnnnnnnnnnnnnnnnnnnnnnnnnnnnnnnnnnnnnnnnnnnnnnnnnnnnnnnnnnnnnnnnnnnnnnnnnnnnnnnnnnnnnnnnnnnnnnnnnnnnnnnnnnnnnnnnnnnnnnnnnnnnnnnnnnnnnnnnnnnnnnnnnnnnnnnnnnnnnnnnnnnnnnnnnnnnnnnnnnnnnnnnnnnnnnnnnnnnnnnnnnnnnnnnnnnnnnnnnnnnnnnnnnnnnnnnnnnnnnnnnnnnnnnnnnnnnnnnnnnnnnnnnnnnnnnnnnnnnnnnnnnnnnnnnnnnnnnnnnnnnnnnnnnnnnnnnnnnnnnnnnnnnnnnnnnnnnnnnnnnnnnnnnnnnnnnnnnnnnnnnnnnnnnnnnnnnnnnnnnnnnnnnnnnnnnnnnnnnnnnnnnnnnnnnnnnnnnnnnnnnnnnnnnnnnnnnnnnnnnnnnnnnnnnnnnnnnnnnnnnnnnnnnnnnnnnnnnnnnnnnnnnnnnnnnnnnnnnnnnnnnnnnnnnnnnnnnnnnnnnnnnnnnnnnnnnnnnnnnnnnnnnnnn"/>
                        <sequence id="seq_Washington.USA/2017120/2.17/11/G|2017.033|2017-01-13|north_america|usa|washington|16|vaccinated|Marshallese" spec="Sequence" taxon="Washington.USA/2017120/2.17/11/G|2017.033|2017-01-13|north_america|usa|washington|16|vaccinated|Marshallese" totalcount="4" value="-nnnnnnnnnnnnnnnnnnnnnnnnnnnnnnnnnnnnnnnnnnnnnnnnnnnnnnnnnnnnnnnnnnnnnnnnnnnnnnnnnnnnnnnnnnnnnnnnnnnnnngaaaatgtcgtccgtgctcaaagcatttgagcgattcactatagaacaggaacttcaagacaggggtgaggagggttcaattccgccggagactttaaagtcagcagtcaaagtcttcgttattaacacacccaatcccaccacacgctaccagatgctaaacttttgcctaagaataatttgcagtcaaaatgctagggcatctcacagggtaggtgcattgataacattattctcacttccctcggcaggtatgcaaaatcatattagactagcagatagatcacccgaagcccagatagaacgctgtgagattgatggctttgagcctggcacatataggctgattccgaatgcacgcgccaatcttactgccaatgaaattgctgcctatgctttgcttgcagatgacctccctccaaccataaataatggaactccttatgtacatgcagatgttgaagggcagccatgtgatgaaattgaacaattcctggatcgatgctacagtgtactaatccaggcttgggtgatggtctgtaaatgtatgacagcttacgaccaacctgctggatctgctgatcggcgatttgcgaaataccagcagcaaggtcgcctggaagcaagatacatgctgcagccagaagctcaaaggttgattcaaactgccatcaggaaaagtcttgttgttagacagtatcttacctttgaactccaactggcaagacggcaggggttgctatcaaacagatactatgcaatggtgggtgacattggaaagtacattgagaattcaggccttactgccttctttctcaccctcaaatatgcactaggcaccaaatggagtcctctgtcattggccgcattcaccggtgaactcactaagctccgatccttgatgatgttatatcgagatctcggagaacaagccagataccttgctctgttggaggctccccaaataatggactttgctcccgggggctacccattgatattcagttatgctatgggagtcggtacagtcctagat-gtccaaatgcgaaattacacttatgcacgacctttcctaaatggttactatttccagattggggttgagaccgcacgacggcaacaaggcactgttgacaacagagtagcagatgatctaggcctgactcctgaacaaagaactgaggtcactcagcttgttgacaggcttgcaagaggcagaggtgcgggaataccaggtgggccggtgaatccctttgttcctccagttcaacaacaacaacctgctgccgtatatgaggacattcctgcattggaggaatcagatgacgatggtgatgaagatggaggtgcaggattccaaaatggagcacaagcaccagctgtaagacagggaggtcaaaatgactttagagcacagccgttacaggatccaattcaagcacaactcttcatgccattatatcctcaagtcagcaacatcccaaatcatcagaatcatcagattaatcgcatcggggggatggaacaccaagatttattacgatacaacgagaatggcgattctcagcaggatgcaaggggcgaacacggaaataccttcccaaacaatcccaatcaaaacgcacagtcacaagtgggtgactgggatgagtagatcaccgacatgaccaaactacccccaactgcaacaaacccagaacaatccagccacagccaaccgctcaaatccactacattccattcatatttagtctttaagaaaaaattaggcccggaaagaattagttctacgagcatcgacacgattatcttgatcgtgtttctttccgggcaagccatggatcaatttataaaacaagatgaaactggtgatttaattgagacaggaatgaatgttgcaaatcacttcctatctgcccccattcagggaaccaacttgttgagcaaggccacaatcatccccggtgttgcaccagtactcattggcaatccagagcaaaagaacattcagtaccccactgcatcacatcagggatccaagtcaaagggaagaagctcaggggccaagcccatcatagtctcatcttccgaagtaggcactggagggactcagattcctgagccccttttcgcacaaaccggacaaggtggcactgtcaccaccgtttatcaagatccaactatccaaccaacaggttcataccgaagtgtggaattggctaagataggaaaagaga-gaatgattaatcggtttgttgaaaaacccaggacctcaacgccggtaacagaatttaagaggggggccgggagcggctgctcaaggccagacaatccaagaggagggcatagacgggaatggagcctcagctgggtccaaggagaggtccgggtctttgagtggtgcaaccccatatgctcacctatcactgccgcagcaagattccactcctgcaaatgtgggaattgcccagcaaagtgcgatcagtgcgaacgagattatggacctccttagagggatggatgctcgcctgcaacatcttgaacaaaaggtggacaaggtgcttgcacagggcagcatggtgacccaaataaagaatgaattatcaacagtaaagacaacactagctacaattgaaggaatgatggcgacagtaaagatcatggatccgggaaacccgacaggggtcccagttgatgagcttagaagaagttttagtgatcatgtaacaattgttagtggaccaggagatgtgtcattcagctccagtgaagaacccacactgtatttggatgaactagcgaggcctatccccaagcctcgtcctgcaaagcagccaaaaccccaacccgtaaaggatttagcaggacggaaggtgatgataaccaaaatgatcactgactgtgtggccaatcctcaaatgaagcaggcgttcgagcaacgattggcaaaggccagcaccgaggatgccctgaatgatatcaagcgagacatcatacgaagcgccatatgaacctaccaagaacaccagactcacgggaaaatccatgaactgatagccgcaatgattccctattaaataaaaaataagcacgaacacaagtctaacccagccacagcagcaatggccggatcacagatcaaaattcctcttccgaagccccccgactcagattctcaaagactaaatgcattccctgtaatcatggctcaagaaggcaaagggcgactcctcagacagatcagacttaggaaaatattatcaggggatccgtctgatcagcaaattacatttgtgaatacatatggattcatccgtgctactccagaaacatcagagttcatctctgaatcatcacaacaaaaggtaactcctgtagtgacggcgtgcatgttatccttcggtgctggaccagtactagaagacccacaacatatgctgaaagctcttgatcagacagatatcagggttcggaagacagcaagtgataaagagcagatcttatttgagatcaaccgcattcccaatctattcaggcatcatcaaatatctgcggaccatctgattcaggccagctccgataaatatgtcaagtcaccagctaagttgattgcaggagtaaattacatttactgtgtcacatttttatccgtgacagtttgttctgcctcactcaagtttcgagttgcgcgcccattgcttgctgcacgatctagattagtgagagcagttcagatggaagttttgcttcgggtaacctgcaaaaaagactctcaaatggcaaagagcatgctaaatgaccctgatggagaaggttgcattgcatccgtgtggttccacctgtgtaatctgtgcaaaggcaggaacaaacttagaagttacgatgaaaattattttgcatctaagtgccgtaagatgaatttgacagtcagcataggggacatgtggggaccaaccattctagtccatgcaggcggtcacattccgacaactgcaaaacctttcttcaactcaagaggctgggtctgtcaccccatccatcaatcatcaccatcgttggcgaagaccctatggtcatctgggtgtgaaatcaaggctgccagtgctatcctccagggctcagactatgcatcactcgcaaaaactgatgacataatatattcaaagataaaggtcgacaaggatgcagccaactacaagggagtatcctggagtccatttaggaagtctgcctcaatgagcaacctatgataattctctctattttcaatgatgccttcaggaggatcaacaatcagtccaattttaccggtgataacttgattgaaattatagaaaaaataagcctagaaagatatcccacctctcgactttcccactttgaaaatagaattgatcagtaatcatgaaggtttctttagttacttgcttgggctttgcagtcttttcattttccatatgtgtgaatatcaatatcttgcagcaaattggatatatcaagcaacaagtcaggcaactgagctattactcacaaagttcaagctcctacatagtggtcaagcttttaccgaatatccaacccactgataacagctgtgaattcaagagtgtaactcaatacaataagaccttgagtaatttgcttcttccaattgcagaaaacataaataatattgcatcgccctcacctggatcaagacgtcataaaaggtttgctggcattgccattggcattgctgcactcggtgttgcaaccgcagcacaagtaaccgccgctgtctcattagttcaagcacagacaaatgcacgcgcaatagcggcgatgaaaaattcaatacaggcaactaatcgagcagtcttcgaagtgaaagaaggcacccaacagttagctatagcggtacaagcaatacagaaccacatcaatactattatgaacacccaattgaacaatatgtcctgtcagattcttgataaccagcttgcaacctccctgggattatacctaacagaattaacaacagtgttccagccacaattaattaatccggcattgtcaccgattagcatacaagccttgaggtctttgcttggaagtatgacacctgcagtggttcaagcaacattatctacttcaatttctgctgctgaaatactaagtgccggtctaatggagggtcagattgtttctgttctgctggatgagatgcagatgatagttaagataaatattccaaccattgtcacacaatcaaatgcattggtgattgacttctactcaatttcgagctttattaatagtcaggaatccataattcaattaccagacaggatcttggagatcgggaatgaacaatggagctatccagcaaaaaattgtaagttgacaagacacaacatattctgccaatacaatgaggcagagaggctgagcttagaatcaaaactatgccttgcaggcaatataagtgcctgtgtgttctcacccatagcagggagttatatgaggcgatttgtagcactggatggaacaattgttgcaaactgtcgaagtctaacgtgtctatgcaagagtccatcttatcctatataccaacctgaccatcatgcagtcacgaccattgatctaaccgcatgtcagacgttgtccctagacggattggatttcagcattgtctctctaagcaacatcacttacgctgagaaccttaccatttcattgtctcagacaatcaatactcaacccattgacatatcaactgaactgatcaaggtcaatgcatccctccaaaatgccgttaagtacataaaggagagcaaccatcaactccaatctgtgagtataaattctaaaatcggagctataatcatagcagccttagctttgagcatcctgtcaatgatcatttcactgttgttttgctgctgggcttacattgcaactaaagagatcagaagaatcaacttcaaaacaaatcatatcaacacaatatcaagtagtgtcgatgatctcatcaggtactaatcctaacatggtgattcattctgtatttagaaaatatttagaaaaaaactaaattaagaatgaatctcatggggtcgtaacgtctcgtgaccctgccgttgcactatgccggcgatccaacccccattatacctcacatttctattgctaattcttctttatctgatcataactttgtatgt--ctggattatattaactgttacttataagactgcggtgcgacatgcagcactgtaccagagatccttctttcactggagtttcgatcactcactctaagaagatccccagttaggacaagtcccgatccatcatgcaagaacaatctgcatttgaataatgccgttcaatcatgagacataaagaaaaaaccaggccagaacaaacttagggtcataatacaacacaaaaccttagcttctatctcaattgtgctccgaccgctcgaaagatggagccctcgaaattcttcacaatatcggacagtgccacctttgcacctgggcctgttagcaatgcggctaacaagaagacattccgaacctgcttccgaatactggcactatctgtacaagctgtcacccttatattagttattgtcactttaggtgagcttgtaaggatgatcaatgatcaaggcttgagcaatcagttgtcttcaattacagacaagataagagagtcagctactatgattgcatctgctgtgggagtaatgaatcaagttattcatggagtaacggtatccttacccctacaaattgagggaaaccaaaatcaattgttagccacacttgccacaatctgcaccagccaaaaacaagtctcaaactgctctacaaacatccccttagtcaatgacctcaggtttataaatgggatcaataaattcatcattgaagattacgcaactcatgatttctctatcggccatccactcaatatgcccagctttatcccaactgcaacttcacccaatggttgcacaagaattccatccttttctttaggtaagacacactggtgctacacacataatgtaattaatgccaactgcaaggaccatacttcgtctaaccaatatgtgtccatggggattctcgttcagaccgcgtcaggttatcctatgttcaaaaccttaaaaatccaatatctcagtgatggcctgaatcggaaaagctgctcaattgcaacagtccctgatgggtgcgcgatgtactgttatgtctccactcaacttgaaaccgacgactatgcggggtccagtccacccacccaaaaacttatcctgttattctataatgacaccgtcacagaaaggacaatatctccatctggtcttgaagggaattgggctactttggtgccaggagtggggagtgggatatattttgagaataagttgatcttccctgcatatggtggtgtcttgcccaatagtacactcggggttaaatcagcaagagaatttttccggcctgttaatccatataatccatgttcaggaccacaacaagatttagaccagcgtgctttgaggtcatacttcccaagttatttctctaatcgaagaatacagagtgcatttcttgtctgtgcctggaatcagatcttagttacaaattgtgaactagttgtcccctcaagcaatcagacaatgatgggtgcagaaggaagagttttattgatcaataatcgactattatattatcagagaagtaccagctggtggccgtatgaactcctctacgagatatcattcacatttacaaactctggtccatcatctgtaaatatgtcctggatacctatatattcattcactcgtcctggttcaggcaattgcagtggtgaaaatgtgtgcccgactgcttgtgtgtcaggggtttatcttgatccctggccattaactccatatagccaccaatcaggtattaacagaaatttctattttacaggtgctctattaaattcaagtacaactagagtaaatcctaccctttatgtctctgctcttaataatcttaaagtattagccccatatggtactcaaggactgtttgcctcgtacaccacaaccacctgctttcaagataccggtgatgctagtgtgtattgtgtttatattatggaactagcatcaaatattgttggagaattccaaattctacctgtgctaactagattgactatcacttgaatcatagtgaatgcagcgggaagccctattggcgtgtctcaatttttatcgattattaagaaaaaacaggccagaatggcgggcctaaatgagatactcctacctgaagtacatttaaactcacccatcgttagatataagcttttctactatatattacatggccagttaccaaatgatttggagccagatgacttgggcccactagcaaatcagaattggaaggcaattcgagccgaagaatcccaggttcatgcacgtttaaaacagatcagagtagaactcatcgcaaggattcctagtctccggtggacccgctctcaaagagagattgctatactcatttggccaagaatacttccaatcctccaagcatatgatcttcggcaaagtatgcaattgcccacagtatgggagaaattgactcaatccacagttaatcttataagtgatggtctagaacgagttgtattacacatcagcaatcaactgacaggcaagccaaacttgtttaccagatctcgaacaggacaagacactaaggactactcaattccatccactagagagctatctcaaatatggtttaacaatgagtggagtggacctgtaaagacctggcttatgattaaatatagaatgaggcaactaatcacaaaccaaaagacaggtgagttaacagatttagtaaccattgtggatactaggtccactctatgcattattaccccagaattagttgctttatactctaatgggcacaaagcattaacgtacctcacctttgaaatggtactaatggtcactgatatgttggaaggacgactgaatgtttcttctttgtgcacagctagtcattatctgtccccactaaagaaaagaatcgaaattctcctaacattagttgatgaccttgctctactcatgggggacaaagtatacggtgttgtctcttcacttgagagttttgtttacgcccaattacagtatggtgatcctgttgtagacattaagggtacattctatggatttatatgtaatgagattctcgatctgctgactgaggacaacatctttactgaggaggaggcaaacaaggttctcctggacttgacttcacagtttgacaatctatcccctgatttaactgctgaactcctctgcattatgagactttggggccaccccacattaaccgccagccaagcagcatccaaggtccgagagtccatgtgcgctcccaaggtgttagatttccaaacaataatgaagaccctggctttctttcacgcaatccttattaacggttataggaggagccataatggaatctggcctcctactactcttcatggcaatgcccccaaaagcctcattgagatgcggcatgataattcagaacttaagtatgagtatgtcctcaagaattggaaaagtatatctatgttaagaatacacaaatgctttgatgcatcacctgatgaagatctcagcatattcatgaaggataaggcaataagctgtccaaagcaagactggatgggagtatttaggaggagcctcataaaacagcgatatcgagatgcgaatcgacctctaccacaaccattcaaccgacggctactgttgaattttctagaggatgacagattcgatcccattaaagagcttgagtatgtcaccagtggagaatatcttagggacccagaattttgtgcatcttactctctcaaagagaaggagataaaggctacaggtcgaatatttgcaaaaatgacaaagagaatgagatcgtgccaagtaattgcggaatcattattggccaatcatgcaggtaaattaatgagagaaaatggagttgttttagaccagttaaaattgacaaaatctttgttaacgatgaaccaaattggtattatatcagagcacagccgaagatccactgctgacaacatgactttggcacactccggttcaaataagcacagaattaataatagtcaattcaagaagaataaagacaataaacatgagatgcctgatgatggttttgagatagcagcctgctttctaacaactgacctcacaaaatactgcttaaattggaggtaccaagtcatcatcccctttgctcgtacattgaattcaatgtatggtatacctcacctgttcgaatggatacatttaaggctaatgcgaagcactctctatgtcggtgatcccttcaatcctccatcagatcctacccaacttgaccttgatacagctctcaatgatgatatatttatagtttctcctcgaggaggaatcgagggtttatgtcaaaaattatggactatgatttccatctcaacaatcatattatctgcaactgaggcaaacactagagttatgagcatggtccagggtgacaaccaggcgattgcaatcaccactagagtagtacgctcgctcagtcattccgagaagaaggagcaagcttataaagcaagtaaattattctttgaaaggcttagagccaacaatcatggaattggacaccacttgaaagaacaagaaactatcctcagttctgatttcttcatatacagtaagagagtgttttacaaaggtcggattttgactcaagcattaaagaacgtgagcaagatgtgcttaacagccgatatactaggggactgttcacaagcatcatgctccaatttagctactactgtaatgcgcctgactgagaatggggttgagaaagatttgtgttactttctgaatgcattcatgacaatcagacagttatgttatgatctagtatttccccaaactaaatctcttagtcaggacatcactaatgcttatcttaaccatccaatacttatctcaagattgtgtctattaccatctcaattggggggcctaaactttctctcatgtagtcgcctgttcaatagaaacatcggagacccattagtgtctgcaattgctgatgtgaaacgattaattaaagctggctgtctagatatctgggtcctgtataacatccttggaaggaggcctggaaaaggtaagtggagcactctggcagctgatccttatactctaaacatagattatttagttccttcaacaacttttttaaagaagcatgcccaatatacattgatggaacggagtgttaatcccatgctccgtggagtattcagtgaaaatgcagctgaggaagaagaggaactcgcacagtatctattagatcgtgaggtagtcatgcccagggttgcacatgtaatacttgcccagtctagttgcggtagaagaaaacagattcaaggttacttggattccactagaactattatcaggtattcactggaggtgagaccattgtcagcaaagaagctaaatacagtaatagaatacaacttattgtatctatcttacaatttggagattattgaaaaacccaatatagtccaaccctttttgaatgcaatcaatgttgatacttgtagcatcgatatagccaggtcccttagaaaactatcctgggcaactttacttaatggacgtcccatcgagggattagaaacacctgatcccattgaattggtacatgggtgtttgataattgggtcagatgaatgtgagcattgcagtagtggtgatgataaattcacctggtttttcctacccaaggggataaggctagataatgatccggcatccaacccacccatcagagtaccttacatcggatctaaaacagatgagcggagggttgcgtcaatggcttacatcaaaggagcatctgtatcactgaaatcagcactcaggttagcgggagtatatatttgggctttcggagatacagaagaatcatggcaggacgcctatgagttagcttccactcgtgttaatctcacactagagcaattgcaatctctcactcctttaccaacatctgctaacctagtacacagattagatgatggcaccactcaattaaaatttaccccggcaagttcctatgcattctctagcttcgttcatatatctaacgactgtcaagttctggagatcgatgatcaggttacagattctaacctgatttaccaacaagttatgattactggccttgctttaattgagacatggaacaatcctccaatcaacttctctgtctatgagactacactacacttgcacacaggctcatcttgctgtataagacctgtcgaatcttgtgtagtaaatcctcctttgcttcctgtacccttcattaatgttcctcaaatgaataaatttgtatatgaccctgaaccactcagtttgctagaaatggaaaaaattgaggatattgcttatcagaccagaatcggtggtttagatcaaatcccacttctggaaaaaatacccttactagctcacctcaccgccaagcagatggtaaacagcatcactgggcttgatgaagcaacatctatagtgaatgatgctgtagttcaagcagactacactagcaattggattagtgaatgctgctacacttacattgattctgtgtttgtttactctggctgggcattattattggagctttcgtatcaaatgtactacttaagaattcaaggcatccaaggaattctagactatgtgtatatgaccttgaggaggataccaggaatggctataacaggtatctcatccacgattagtcaccctcgtatactcagaagatgcatcaatttggatgtaatagccccaatcaattctccacacatagcttcactggattacacaaaattgagcatagatgcagtaatgtggggaactaagcaggttttgaccaacatttcgcaaggtatcgattatgagatagtagttccttctgaaagccaactaacacttagtgatagagttctaaatctagttgctcgaaaattatcactactggcaatcatctgggccaattataactatcctccaaaggttaaaggtatgtcacctgaggacaaatgtcaggctttaactacacatctaatccaaactgtcgaatatgttgagcacattcagattgagaagacaaacatcaggaggatgattattgaaccaaaattaactgcctaccctagtaatttgttttatctatctcgaaagttgcttaatgctattcgagattctgaagaaggacaatttctgattgcatcctattataacagttttggatttctggaaccaatactaatggaatctaaaatattcaatctaaattcatccgaatcagcatctcttacagaatttgatttcatcctcaacttggaattgtctgaaaccagtcttgagaaatactctctcccaagtttgttgatgacggctgagaatatggataacccatttcctcaaccaccccttcatcatgttctcagaccactaggattatcatccacttcatggtataaaacaatcagtgttttaaattatattagccatatgaaaatatctgacggtgcccatctatacttggcagagggaagcggggcctctatgtcacttatagagactttcttgcccggtgaaacaatatggtacaacagcctattcaatagtggtgaaaatcctccccaacgcaattttgctcctttgcccacccagtttattgaaagtgtcccttacagattgattcaagcaggtatagcagcaggaagtggtgtagtgcaaagtttctatccactctggaacggtaacagcgatatcactgacttgagcacgaaaaccagtgtcgaatacattattcacaaggtaggagctgatacatgtgcattggtccatgtggatttggagggtgtgcccggctcaatgaacagcatgttggagnnnnnnnnnnnnnnnnnnnnnnnnnnnnnnnnnnnnnnnnnnnnnnnnnnnnnnnnnnnnnnnnnnnnnnnnnnnnnnnnnnnnnnnnnnnnnnnnnnnnnnnnnnnnnnnnnnnnnnnnnnnnnnnnnnnnnnnnnnnnnnnnnnnnnnnnnnnnnnnnnnnnnnnnnnnnnnnnnnnnnnnnnnnnnnnnnnnnnnnnnnnnnnnnnnnnnnnnnnnnnnnnnnnnnnnnnnnnnnnnnnnnnnnnnnnnnnnnnnnnnnnnnnnnnnnnnnnnnnnnnnnnnnnnnnnnnnnnnnnnnnnnnnnnnnnnnnnnnnnnnnnnnnnnnnnnnnnnnnnnnnnnnnnnnnnnnnnnnnnnnnnnnnnnnnnnnnnnnnnnnnnnnnnnnnnnnnnnnnnnnnnnnnnnnnnnnnnnnnnnnnnnnnnnnnnnnnnnnnnnnnnnnnnnnnnnnnnnnnnnnnnnnnnnnnnnnnnnnnnnnnnnnnnnnnnnnnnnnnnnnnnnnnnnnnnnnnnnnnnnnnnnnnnnnnnnnnnnnnnnnnnnnnnnnnnnnnnnnnnnnnnnnnnnnnnnnnnnnnnnnnnnnnnnnnnnnnnnnnnnnnnnnnnnnnnnnnnnnnnnnnnnnnnnnnnnnnnnnnnnnnnnnnnnnnnnnnnnnnnnnnnnnnnnnnnnnnnnnnnnnnnnnnnnnnnnnnnnnnnnnnnnnnnnnnnnnnnnnnnnnnnnnnnnnnnnnnnnnnnnnnnnnnnnnnnnnnnnnnnnnnnnnnnnnnnnnnnnnnnnnnnnnnnnnnnnnnnnnnnnnnnnnnnnnnnnnnnnnnnnnnnnnnnnnnnnnnnnnnnnnnnnnnnnnnnnnnnnnnnnnnnnnnnnnnnnnnnnnnnnnnnnnnnnnnnnnnnnnnnnnnnnnnnnnnnnnnnnnnnnnnnnnnnnnnnnnnnnnnnnnnnnnnnnnnnnnnnnnnnnnnnnnnnnnnnnnnnnnnnnnnnnnnnnnnnnnnnnnnnnnnnnnnnnnnnnnnnnnnnnnnnnnnnnnnnnnnnnnnnnnnnnnnnnnnnnnnnnnnnnnnnnnnnnnnnnnnnnnnnnnnnnnnnnnnnnnnnnnnnnnnnnnnnnnnnnnnnnnnnnnnnnnnn"/>
[truncated: 1,350,192 more chars]
