# Supplementary material for: Repeated introductions and intensive community transmission fueled a mumps virus outbreak in Washington State
Source: eLife. 2021 Apr 19;10:e66448. doi: 10.7554/eLife.66448 (PMC8079146; doi:10.7554/eLife.66448)
Supplement: Figure 6—source data 1. [file elife-66448-fig6-data1.zip › xml-and-combined-output-files/mumps_1.log]

#
#model:
#
#<?xml version="1.0" encoding="UTF-8" standalone="no"?><input id="posterior" spec="beast.core.util.CompoundDistribution">
#    <distribution id="prior" spec="beast.core.util.CompoundDistribution">
#        <distribution id="Mascot.t:mumps-wa" spec="beast.mascot.distribution.Mascot">
#            <dynamics dimension="3" id="ConstantBSSVS.t:mumps-wa" spec="beast.mascot.dynamics.ConstantBSSVS" types="Marshallese Not_Marshallese Outside">
#                <parameter dimension="3" id="NeConstantBSSVS.t:mumps-wa" lower="0.0" name="Ne" spec="beast.core.parameter.RealParameter">1.0</parameter>
#                <parameter dimension="6" id="relativeMigrationRatesConstantBSSVS.t:mumps-wa" lower="0.0" name="backwardsMigration" spec="beast.core.parameter.RealParameter">1.0</parameter>
#                <indicators dimension="6" id="indicatorsConstantBSSVS.t:mumps-wa" spec="beast.core.parameter.BooleanParameter">true true true true false false</indicators>
#                <parameter id="migrationClockConstantBSSVS.t:mumps-wa" lower="0.0" name="migrationClock" spec="beast.core.parameter.RealParameter">1.0</parameter>
#                <typeTrait id="typeTraitSet.t:mumps-wa" spec="mascot.util.InitializedTraitSet" traitname="type" value="Washington.USA/2017178/6.17/2/G|2017.104|2017-02-08|north_america|usa|washington|36|unknown|Marshallese=Marshallese,Washington.USA/2017319/17.17/2/G|2017.318|2017-04-27|north_america|usa|washington|18|vaccinated|Marshallese=Marshallese,Washington.USA/2017144/4.17/4/G|2017.079|2017-01-30|north_america|usa|washington|41|unknown|Not_Marshallese=Not_Marshallese,Washington.USA/2017108/2.17/10/G|2017.044|2017-01-17|north_america|usa|washington|1|unvaccinated|Marshallese=Marshallese,Washington.USA/2017304/15.17/2/G|2017.279|2017-04-13|north_america|usa|washington|18|vaccinated|Marshallese=Marshallese,Washington.USA/2017340/20.17/2/G|2017.384|2017-05-21|north_america|usa|washington|14|vaccinated|Marshallese=Marshallese,Washington.USA/2017177/5.17/7/G|2017.104|2017-02-08|north_america|usa|washington|12|vaccinated|Not_Marshallese=Not_Marshallese,Washington.USA/2017360/50.16/6/G|2016.964|2016-12-19|north_america|usa|washington|25|unknown|Marshallese=Marshallese,Washington.USA/2017311/16.17/G|2017.296|2017-04-19|north_america|usa|washington|27|vaccinated|Marshallese=Marshallese,Washington.USA/2017065/1.17/2/G|2017.008|2017-01-04|north_america|usa|washington|23|unvaccinated|Marshallese=Marshallese,Washington.USA/2017398/23.17/G|2017.441|2017-06-11|north_america|usa|washington|50|unknown|Not_Marshallese=Not_Marshallese,Washington.USA/2017361/51.16/3/G|2016.97|2016-12-21|north_america|usa|washington|50|unknown|Marshallese=Marshallese,Washington.USA/2017331/19.17/2/G|2017.359|2017-05-12|north_america|usa|washington|35|unknown|Not_Marshallese=Not_Marshallese,Washington.USA/2017268/12.17/G|2017.219|2017-03-22|north_america|usa|washington|36|unknown|Marshallese=Marshallese,Washington.USA/2017341/20.17/3/G|2017.386|2017-05-22|north_america|usa|washington|23|vaccinated|Not_Marshallese=Not_Marshallese,Washington.USA/2017195/7.17/G|2017.123|2017-02-15|north_america|usa|washington|21|unknown|Marshallese=Marshallese,Washington.USA/2017371/16.17/3/G|2017.301|2017-04-21|north_america|usa|washington|8|vaccinated|Marshallese=Marshallese,Washington.USA/2017381/7.17/3/G|2017.121|2017-02-14|north_america|usa|washington|2|unvaccinated|Not_Marshallese=Not_Marshallese,Washington.USA/2017336/20.17/G|2017.384|2017-05-21|north_america|usa|washington|27|unvaccinated|Marshallese=Marshallese,Washington.USA/2017385/11.17/3/G|2017.2|2017-03-15|north_america|usa|washington|5|vaccinated|Not_Marshallese=Not_Marshallese,Washington.USA/2017393/15.17/3/G|2017.293|2017-04-18|north_america|usa|washington|9|vaccinated|Not_Marshallese=Not_Marshallese,Washington.USA/2017321/17.17/3/G|2017.323|2017-04-29|north_america|usa|washington|24|vaccinated|Not_Marshallese=Not_Marshallese,Washington.USA/2017058/52.16/G|2016.995|2016-12-30|north_america|usa|washington|8|vaccinated|Marshallese=Marshallese,Washington.USA/2017366/3.17/5/G|2017.047|2017-01-18|north_america|usa|washington|18|vaccinated|Marshallese=Marshallese,Washington.USA/2017158/5.17/4/G|2017.099|2017-02-06|north_america|usa|washington|59|unknown|Not_Marshallese=Not_Marshallese,Washington.USA/2017380/6.17/6/G|2017.11|2017-02-10|north_america|usa|washington|38|vaccinated|Not_Marshallese=Not_Marshallese,Washington.USA/2017130/3.17/2/G|2017.049|2017-01-19|north_america|usa|washington|32|vaccinated|Marshallese=Marshallese,Washington.USA/2017325/17.17/4/G|2017.332|2017-05-02|north_america|usa|washington|34|unknown|Not_Marshallese=Not_Marshallese,Washington.USA/2017364/2.17/12/G|2017.033|2017-01-13|north_america|usa|washington|2|unvaccinated|Marshallese=Marshallese,Washington.USA/2017064/52.16/2/G|2016.997|2016-12-31|north_america|usa|washington|27|unknown|Marshallese=Marshallese,Washington.USA/2017093/2.17/6/G|2017.033|2017-01-13|north_america|usa|washington|38|unknown|Not_Marshallese=Not_Marshallese,Washington.USA/2017059/1.17/G|2017.005|2017-01-03|north_america|usa|washington|11|vaccinated|Not_Marshallese=Not_Marshallese,Washington.USA/2017179/6.17/3/G|2017.118|2017-02-13|north_america|usa|washington|15|vaccinated|Marshallese=Marshallese,Washington.USA/2017232/8.17/5/G|2017.159|2017-02-28|north_america|usa|washington|27|unknown|Marshallese=Marshallese,Washington.USA/2017399/23.17/2/G|2017.444|2017-06-12|north_america|usa|washington|13|vaccinated|Not_Marshallese=Not_Marshallese,Washington.USA/2017030/50.16/3/G|2016.945|2016-12-12|north_america|usa|washington|12|vaccinated|Marshallese=Marshallese,Washington.USA/2017374/1.17/10/G|2017.005|2017-01-03|north_america|usa|washington|44|unknown|Not_Marshallese=Not_Marshallese,Washington.USA/2017151/5.17/2/G|2017.085|2017-02-01|north_america|usa|washington|21|unknown|Marshallese=Marshallese,Washington.USA/2017228/8.17/4/G|2017.145|2017-02-23|north_america|usa|washington|13|vaccinated|Marshallese=Marshallese,Washington.USA/2017335/21.17/G|2017.386|2017-05-22|north_america|usa|washington|13|unvaccinated|Marshallese=Marshallese,Washington.USA/2017347/22.17/G|2017.408|2017-05-30|north_america|usa|washington|16|vaccinated|Not_Marshallese=Not_Marshallese,Washington.USA/2017147/5.17/G|2017.079|2017-01-30|north_america|usa|washington|15|vaccinated|Marshallese=Marshallese,Washington.USA/2017229/9.17/2/G|2017.162|2017-03-01|north_america|usa|washington|10|vaccinated|Marshallese=Marshallese,Washington.USA/2017071/1.17/6/G|2017.011|2017-01-05|north_america|usa|washington|13|unknown|Marshallese=Marshallese,Washington.USA/2017174/5.17/6/G|2017.093|2017-02-04|north_america|usa|washington|3|vaccinated|Marshallese=Marshallese,Washington.USA/2017382/7.17/4/G|2017.134|2017-02-19|north_america|usa|washington|6|vaccinated|Not_Marshallese=Not_Marshallese,Washington.USA/2017156/4.17/6/G|2017.082|2017-01-31|north_america|usa|washington|20|vaccinated|Marshallese=Marshallese,Washington.USA/2017105/2.17/9/G|2017.033|2017-01-13|north_america|usa|washington|4|vaccinated|Marshallese=Marshallese,Washington.USA/2017358/29.17/G|2017.564|2017-07-26|north_america|usa|washington|25|unvaccinated|Not_Marshallese=Not_Marshallese,Washington.USA/2017069/1.17/5/G|2017.019|2017-01-08|north_america|usa|washington|20|vaccinated|Marshallese=Marshallese,Washington.USA/2017279/12.17/5/G|2017.225|2017-03-24|north_america|usa|washington|2|unvaccinated|Not_Marshallese=Not_Marshallese,Washington.USA/2017333/19.17/3/G|2017.356|2017-05-11|north_america|usa|washington|26|unknown|Not_Marshallese=Not_Marshallese,Washington.USA/2017023/50.16/G|2016.948|2016-12-13|north_america|usa|washington|14|vaccinated|Marshallese=Marshallese,Washington.USA/2017318/17.17/G|2017.312|2017-04-25|north_america|usa|washington|22|unknown|Marshallese=Marshallese,Washington.USA/2017132/3.17/3/G|2017.052|2017-01-20|north_america|usa|washington|11|vaccinated|Marshallese=Marshallese,Washington.USA/2017257/11.17/2/G|2017.2|2017-03-15|north_america|usa|washington|48|unknown|Not_Marshallese=Not_Marshallese,Washington.USA/2017120/2.17/11/G|2017.033|2017-01-13|north_america|usa|washington|16|vaccinated|Marshallese=Marshallese,Washington.USA/2017145/4.17/5/G|2017.079|2017-01-30|north_america|usa|washington|15|vaccinated|Not_Marshallese=Not_Marshallese,Washington.USA/2017088/2.17/4/G|2017.03|2017-01-12|north_america|usa|washington|7|vaccinated|Marshallese=Marshallese,Washington.USA/2017373/49.16/4/G|2016.943|2016-12-11|north_america|usa|washington|44|unknown|Not_Marshallese=Not_Marshallese,Washington.USA/2017141/4.17/3/G|2017.074|2017-01-28|north_america|usa|washington|22|vaccinated|Not_Marshallese=Not_Marshallese,Washington.USA/2017387/11.17/5/G|2017.208|2017-03-18|north_america|usa|washington|18|vaccinated|Not_Marshallese=Not_Marshallese,Washington.USA/2017249/10.17/G|2017.192|2017-03-12|north_america|usa|washington|5|unvaccinated|Marshallese=Marshallese,Washington.USA/2017363/10.17/3/G|2017.178|2017-03-07|north_america|usa|washington|15|vaccinated|Marshallese=Marshallese,Washington.USA/2017389/12.17/8/G|2017.233|2017-03-27|north_america|usa|washington|57|unknown|Not_Marshallese=Not_Marshallese,Washington.USA/2017165/6.17/G|2017.099|2017-02-06|north_america|usa|washington|54|unknown|Not_Marshallese=Not_Marshallese,Washington.USA/2017031/50.16/4/G|2016.948|2016-12-13|north_america|usa|washington|17|unknown|Not_Marshallese=Not_Marshallese,Washington.USA/2017067/1.17/3/G|2017.014|2017-01-06|north_america|usa|washington|13|vaccinated|Marshallese=Marshallese,Washington.USA/2017269/12.17/2/G|2017.219|2017-03-22|north_america|usa|washington|10|vaccinated|Marshallese=Marshallese,Washington.USA/2017397/20.17/4/G|2017.392|2017-05-24|north_america|usa|washington|12|vaccinated|Not_Marshallese=Not_Marshallese,Washington.USA/2017377/5.17/9/G|2017.088|2017-02-02|north_america|usa|washington|13|vaccinated|Not_Marshallese=Not_Marshallese,Washington.USA/2017047/51.16/G|2016.973|2016-12-22|north_america|usa|washington|43|unknown|Not_Marshallese=Not_Marshallese,Washington.USA/2017365/2.17/13/G|2017.033|2017-01-13|north_america|usa|washington|11|vaccinated|Marshallese=Marshallese,Washington.USA/2017118/3.17/G|2017.044|2017-01-17|north_america|usa|washington|10|vaccinated|Marshallese=Marshallese,Washington.USA/2017359/30.17/G|2017.562|2017-07-25|north_america|usa|washington|71|unvaccinated|Not_Marshallese=Not_Marshallese,Washington.USA/2017100/2.17/8/G|2017.03|2017-01-12|north_america|usa|washington|17|vaccinated|Marshallese=Marshallese,Washington.USA/2017013/48.16/3/G|2016.932|2016-12-07|north_america|usa|washington|11|vaccinated|Marshallese=Marshallese,Washington.USA/2017073/1.17/7/G|2017.027|2017-01-11|north_america|usa|washington|22|vaccinated|Marshallese=Marshallese,Washington.USA/2017388/12.17/7/G|2017.222|2017-03-23|north_america|usa|washington|11|vaccinated|Not_Marshallese=Not_Marshallese,Washington.USA/2017025/50.16/2/G|2016.945|2016-12-12|north_america|usa|washington|12|vaccinated|Not_Marshallese=Not_Marshallese,Washington.USA/2017153/5.17/3/G|2017.082|2017-01-31|north_america|usa|washington|9|vaccinated|Marshallese=Marshallese,Washington.USA/2017395/18.17/2/G|2017.337|2017-05-04|north_america|usa|washington|2|vaccinated|Not_Marshallese=Not_Marshallese,Washington.USA/2017080/1.17/8/G|2017.025|2017-01-10|north_america|usa|washington|7|vaccinated|Marshallese=Marshallese,Washington.USA/2017193/6.17/5/G|2017.104|2017-02-08|north_america|usa|washington|39|unknown|Marshallese=Marshallese,Washington.USA/2017367/4.17/7/G|2017.09|2017-02-03|north_america|usa|washington|37|unvaccinated|Marshallese=Marshallese,Washington.USA/2017075/2.17/G|2017.027|2017-01-11|north_america|usa|washington|10|vaccinated|Marshallese=Marshallese,Washington.USA/2017368/12.17/6/G|2017.219|2017-03-22|north_america|usa|washington|13|unvaccinated|Marshallese=Marshallese,Washington.USA/2017011/49.16/G|2016.932|2016-12-07|north_america|usa|washington|41|unknown|Not_Marshallese=Not_Marshallese,Washington.USA/2017315/16.17/2/G|2017.307|2017-04-23|north_america|usa|washington|31|vaccinated|Not_Marshallese=Not_Marshallese,Washington.USA/2017362/9.17/4/G|2017.175|2017-03-06|north_america|usa|washington|10|vaccinated|Marshallese=Marshallese,Washington.USA/2017369/7.17/2/G|2017.142|2017-02-22|north_america|usa|washington|12|unknown|Marshallese=Marshallese,Washington.USA/2017173/5.17/5/G|2017.088|2017-02-02|north_america|usa|washington|29|unknown|Marshallese=Marshallese,Washington.USA/2017402/16.17/4/G|2017.29|2017-04-17|north_america|usa|washington|17|vaccinated|Not_Marshallese=Not_Marshallese,Washington.USA/2017231/9.17/3/G|2017.162|2017-03-01|north_america|usa|washington|13|vaccinated|Marshallese=Marshallese,Washington.USA/2017375/4.17/8/G|2017.077|2017-01-29|north_america|usa|washington|15|vaccinated|Not_Marshallese=Not_Marshallese,Washington.USA/2017330/19.17/G|2017.353|2017-05-10|north_america|usa|washington|29|unknown|Not_Marshallese=Not_Marshallese,Washington.USA/2017018/49.16/3/G|2016.94|2016-12-10|north_america|usa|washington|28|unknown|Not_Marshallese=Not_Marshallese,Washington.USA/2017370/3.17/6/G|2017.049|2017-01-19|north_america|usa|washington|24|unknown|Marshallese=Marshallese,Washington.USA/2017376/5.17/8/G|2017.082|2017-01-31|north_america|usa|washington|29|vaccinated|Not_Marshallese=Not_Marshallese,Washington.USA/2017139/4.17/G|2017.068|2017-01-26|north_america|usa|washington|12|vaccinated|Marshallese=Marshallese,Washington.USA/2017277/12.17/3/G|2017.225|2017-03-24|north_america|usa|washington|14|unknown|Not_Marshallese=Not_Marshallese,Washington.USA/2017383/8.17/6/G|2017.142|2017-02-22|north_america|usa|washington|21|vaccinated|Not_Marshallese=Not_Marshallese,Washington.USA/2017401/28.17/G|2017.526|2017-07-12|north_america|usa|washington|13|vaccinated|Not_Marshallese=Not_Marshallese,Washington.USA/2017391/14.17/G|2017.26|2017-04-06|north_america|usa|washington|47|unvaccinated|Not_Marshallese=Not_Marshallese,Washington.USA/2017386/11.17/4/G|2017.2|2017-03-15|north_america|usa|washington|29|vaccinated|Not_Marshallese=Not_Marshallese,Washington.USA/2017396/19.17/4/G|2017.356|2017-05-11|north_america|usa|washington|39|vaccinated|Not_Marshallese=Not_Marshallese,Washington.USA/2017217/9.17/G|2017.159|2017-02-28|north_america|usa|washington|21|vaccinated|Not_Marshallese=Not_Marshallese,Washington.USA/2017379/5.17/11/G|2017.104|2017-02-08|north_america|usa|washington|21|vaccinated|Not_Marshallese=Not_Marshallese,Washington.USA/2017392/14.17/2/G|2017.26|2017-04-06|north_america|usa|washington|1|vaccinated|Not_Marshallese=Not_Marshallese">
#                    <taxa id="TaxonSet.1" spec="beast.evolution.alignment.TaxonSet">
#                    </taxa>
#                </typeTrait>
#            </dynamics>
#            <structuredTreeIntervals id="StructuredTreeIntervals.t:mumps-wa" spec="beast.mascot.distribution.StructuredTreeIntervals">
#                <tree id="Tree.t:mumps-wa" spec="beast.evolution.tree.Tree">
#                    <trait id="dateTrait.t:mumps-wa" spec="beast.evolution.tree.TraitSet" traitname="date" value="Washington.USA/2017178/6.17/2/G|2017.104|2017-02-08|north_america|usa|washington|36|unknown|Marshallese=2017.104,Washington.USA/2017319/17.17/2/G|2017.318|2017-04-27|north_america|usa|washington|18|vaccinated|Marshallese=2017.318,Washington.USA/2017144/4.17/4/G|2017.079|2017-01-30|north_america|usa|washington|41|unknown|Not_Marshallese=2017.079,Washington.USA/2017108/2.17/10/G|2017.044|2017-01-17|north_america|usa|washington|1|unvaccinated|Marshallese=2017.044,Washington.USA/2017304/15.17/2/G|2017.279|2017-04-13|north_america|usa|washington|18|vaccinated|Marshallese=2017.279,Washington.USA/2017340/20.17/2/G|2017.384|2017-05-21|north_america|usa|washington|14|vaccinated|Marshallese=2017.384,Washington.USA/2017177/5.17/7/G|2017.104|2017-02-08|north_america|usa|washington|12|vaccinated|Not_Marshallese=2017.104,Washington.USA/2017360/50.16/6/G|2016.964|2016-12-19|north_america|usa|washington|25|unknown|Marshallese=2016.964,Washington.USA/2017311/16.17/G|2017.296|2017-04-19|north_america|usa|washington|27|vaccinated|Marshallese=2017.296,Washington.USA/2017065/1.17/2/G|2017.008|2017-01-04|north_america|usa|washington|23|unvaccinated|Marshallese=2017.008,Washington.USA/2017398/23.17/G|2017.441|2017-06-11|north_america|usa|washington|50|unknown|Not_Marshallese=2017.441,Washington.USA/2017361/51.16/3/G|2016.97|2016-12-21|north_america|usa|washington|50|unknown|Marshallese=2016.97,Washington.USA/2017331/19.17/2/G|2017.359|2017-05-12|north_america|usa|washington|35|unknown|Not_Marshallese=2017.359,Washington.USA/2017268/12.17/G|2017.219|2017-03-22|north_america|usa|washington|36|unknown|Marshallese=2017.219,Washington.USA/2017341/20.17/3/G|2017.386|2017-05-22|north_america|usa|washington|23|vaccinated|Not_Marshallese=2017.386,Washington.USA/2017195/7.17/G|2017.123|2017-02-15|north_america|usa|washington|21|unknown|Marshallese=2017.123,Washington.USA/2017371/16.17/3/G|2017.301|2017-04-21|north_america|usa|washington|8|vaccinated|Marshallese=2017.301,Washington.USA/2017381/7.17/3/G|2017.121|2017-02-14|north_america|usa|washington|2|unvaccinated|Not_Marshallese=2017.121,Washington.USA/2017336/20.17/G|2017.384|2017-05-21|north_america|usa|washington|27|unvaccinated|Marshallese=2017.384,Washington.USA/2017385/11.17/3/G|2017.2|2017-03-15|north_america|usa|washington|5|vaccinated|Not_Marshallese=2017.2,Washington.USA/2017393/15.17/3/G|2017.293|2017-04-18|north_america|usa|washington|9|vaccinated|Not_Marshallese=2017.293,Washington.USA/2017321/17.17/3/G|2017.323|2017-04-29|north_america|usa|washington|24|vaccinated|Not_Marshallese=2017.323,Washington.USA/2017058/52.16/G|2016.995|2016-12-30|north_america|usa|washington|8|vaccinated|Marshallese=2016.995,Washington.USA/2017366/3.17/5/G|2017.047|2017-01-18|north_america|usa|washington|18|vaccinated|Marshallese=2017.047,Washington.USA/2017158/5.17/4/G|2017.099|2017-02-06|north_america|usa|washington|59|unknown|Not_Marshallese=2017.099,Washington.USA/2017380/6.17/6/G|2017.11|2017-02-10|north_america|usa|washington|38|vaccinated|Not_Marshallese=2017.11,Washington.USA/2017130/3.17/2/G|2017.049|2017-01-19|north_america|usa|washington|32|vaccinated|Marshallese=2017.049,Washington.USA/2017325/17.17/4/G|2017.332|2017-05-02|north_america|usa|washington|34|unknown|Not_Marshallese=2017.332,Washington.USA/2017364/2.17/12/G|2017.033|2017-01-13|north_america|usa|washington|2|unvaccinated|Marshallese=2017.033,Washington.USA/2017064/52.16/2/G|2016.997|2016-12-31|north_america|usa|washington|27|unknown|Marshallese=2016.997,Washington.USA/2017093/2.17/6/G|2017.033|2017-01-13|north_america|usa|washington|38|unknown|Not_Marshallese=2017.033,Washington.USA/2017059/1.17/G|2017.005|2017-01-03|north_america|usa|washington|11|vaccinated|Not_Marshallese=2017.005,Washington.USA/2017179/6.17/3/G|2017.118|2017-02-13|north_america|usa|washington|15|vaccinated|Marshallese=2017.118,Washington.USA/2017232/8.17/5/G|2017.159|2017-02-28|north_america|usa|washington|27|unknown|Marshallese=2017.159,Washington.USA/2017399/23.17/2/G|2017.444|2017-06-12|north_america|usa|washington|13|vaccinated|Not_Marshallese=2017.444,Washington.USA/2017030/50.16/3/G|2016.945|2016-12-12|north_america|usa|washington|12|vaccinated|Marshallese=2016.945,Washington.USA/2017374/1.17/10/G|2017.005|2017-01-03|north_america|usa|washington|44|unknown|Not_Marshallese=2017.005,Washington.USA/2017151/5.17/2/G|2017.085|2017-02-01|north_america|usa|washington|21|unknown|Marshallese=2017.085,Washington.USA/2017228/8.17/4/G|2017.145|2017-02-23|north_america|usa|washington|13|vaccinated|Marshallese=2017.145,Washington.USA/2017335/21.17/G|2017.386|2017-05-22|north_america|usa|washington|13|unvaccinated|Marshallese=2017.386,Washington.USA/2017347/22.17/G|2017.408|2017-05-30|north_america|usa|washington|16|vaccinated|Not_Marshallese=2017.408,Washington.USA/2017147/5.17/G|2017.079|2017-01-30|north_america|usa|washington|15|vaccinated|Marshallese=2017.079,Washington.USA/2017229/9.17/2/G|2017.162|2017-03-01|north_america|usa|washington|10|vaccinated|Marshallese=2017.162,Washington.USA/2017071/1.17/6/G|2017.011|2017-01-05|north_america|usa|washington|13|unknown|Marshallese=2017.011,Washington.USA/2017174/5.17/6/G|2017.093|2017-02-04|north_america|usa|washington|3|vaccinated|Marshallese=2017.093,Washington.USA/2017382/7.17/4/G|2017.134|2017-02-19|north_america|usa|washington|6|vaccinated|Not_Marshallese=2017.134,Washington.USA/2017156/4.17/6/G|2017.082|2017-01-31|north_america|usa|washington|20|vaccinated|Marshallese=2017.082,Washington.USA/2017105/2.17/9/G|2017.033|2017-01-13|north_america|usa|washington|4|vaccinated|Marshallese=2017.033,Washington.USA/2017358/29.17/G|2017.564|2017-07-26|north_america|usa|washington|25|unvaccinated|Not_Marshallese=2017.564,Washington.USA/2017069/1.17/5/G|2017.019|2017-01-08|north_america|usa|washington|20|vaccinated|Marshallese=2017.019,Washington.USA/2017279/12.17/5/G|2017.225|2017-03-24|north_america|usa|washington|2|unvaccinated|Not_Marshallese=2017.225,Washington.USA/2017333/19.17/3/G|2017.356|2017-05-11|north_america|usa|washington|26|unknown|Not_Marshallese=2017.356,Washington.USA/2017023/50.16/G|2016.948|2016-12-13|north_america|usa|washington|14|vaccinated|Marshallese=2016.948,Washington.USA/2017318/17.17/G|2017.312|2017-04-25|north_america|usa|washington|22|unknown|Marshallese=2017.312,Washington.USA/2017132/3.17/3/G|2017.052|2017-01-20|north_america|usa|washington|11|vaccinated|Marshallese=2017.052,Washington.USA/2017257/11.17/2/G|2017.2|2017-03-15|north_america|usa|washington|48|unknown|Not_Marshallese=2017.2,Washington.USA/2017120/2.17/11/G|2017.033|2017-01-13|north_america|usa|washington|16|vaccinated|Marshallese=2017.033,Washington.USA/2017145/4.17/5/G|2017.079|2017-01-30|north_america|usa|washington|15|vaccinated|Not_Marshallese=2017.079,Washington.USA/2017088/2.17/4/G|2017.03|2017-01-12|north_america|usa|washington|7|vaccinated|Marshallese=2017.03,Washington.USA/2017373/49.16/4/G|2016.943|2016-12-11|north_america|usa|washington|44|unknown|Not_Marshallese=2016.943,Washington.USA/2017141/4.17/3/G|2017.074|2017-01-28|north_america|usa|washington|22|vaccinated|Not_Marshallese=2017.074,Washington.USA/2017387/11.17/5/G|2017.208|2017-03-18|north_america|usa|washington|18|vaccinated|Not_Marshallese=2017.208,Washington.USA/2017249/10.17/G|2017.192|2017-03-12|north_america|usa|washington|5|unvaccinated|Marshallese=2017.192,Washington.USA/2017363/10.17/3/G|2017.178|2017-03-07|north_america|usa|washington|15|vaccinated|Marshallese=2017.178,Washington.USA/2017389/12.17/8/G|2017.233|2017-03-27|north_america|usa|washington|57|unknown|Not_Marshallese=2017.233,Washington.USA/2017165/6.17/G|2017.099|2017-02-06|north_america|usa|washington|54|unknown|Not_Marshallese=2017.099,Washington.USA/2017031/50.16/4/G|2016.948|2016-12-13|north_america|usa|washington|17|unknown|Not_Marshallese=2016.948,Washington.USA/2017067/1.17/3/G|2017.014|2017-01-06|north_america|usa|washington|13|vaccinated|Marshallese=2017.014,Washington.USA/2017269/12.17/2/G|2017.219|2017-03-22|north_america|usa|washington|10|vaccinated|Marshallese=2017.219,Washington.USA/2017397/20.17/4/G|2017.392|2017-05-24|north_america|usa|washington|12|vaccinated|Not_Marshallese=2017.392,Washington.USA/2017377/5.17/9/G|2017.088|2017-02-02|north_america|usa|washington|13|vaccinated|Not_Marshallese=2017.088,Washington.USA/2017047/51.16/G|2016.973|2016-12-22|north_america|usa|washington|43|unknown|Not_Marshallese=2016.973,Washington.USA/2017365/2.17/13/G|2017.033|2017-01-13|north_america|usa|washington|11|vaccinated|Marshallese=2017.033,Washington.USA/2017118/3.17/G|2017.044|2017-01-17|north_america|usa|washington|10|vaccinated|Marshallese=2017.044,Washington.USA/2017359/30.17/G|2017.562|2017-07-25|north_america|usa|washington|71|unvaccinated|Not_Marshallese=2017.562,Washington.USA/2017100/2.17/8/G|2017.03|2017-01-12|north_america|usa|washington|17|vaccinated|Marshallese=2017.03,Washington.USA/2017013/48.16/3/G|2016.932|2016-12-07|north_america|usa|washington|11|vaccinated|Marshallese=2016.932,Washington.USA/2017073/1.17/7/G|2017.027|2017-01-11|north_america|usa|washington|22|vaccinated|Marshallese=2017.027,Washington.USA/2017388/12.17/7/G|2017.222|2017-03-23|north_america|usa|washington|11|vaccinated|Not_Marshallese=2017.222,Washington.USA/2017025/50.16/2/G|2016.945|2016-12-12|north_america|usa|washington|12|vaccinated|Not_Marshallese=2016.945,Washington.USA/2017153/5.17/3/G|2017.082|2017-01-31|north_america|usa|washington|9|vaccinated|Marshallese=2017.082,Washington.USA/2017395/18.17/2/G|2017.337|2017-05-04|north_america|usa|washington|2|vaccinated|Not_Marshallese=2017.337,Washington.USA/2017080/1.17/8/G|2017.025|2017-01-10|north_america|usa|washington|7|vaccinated|Marshallese=2017.025,Washington.USA/2017193/6.17/5/G|2017.104|2017-02-08|north_america|usa|washington|39|unknown|Marshallese=2017.104,Washington.USA/2017367/4.17/7/G|2017.09|2017-02-03|north_america|usa|washington|37|unvaccinated|Marshallese=2017.09,Washington.USA/2017075/2.17/G|2017.027|2017-01-11|north_america|usa|washington|10|vaccinated|Marshallese=2017.027,Washington.USA/2017368/12.17/6/G|2017.219|2017-03-22|north_america|usa|washington|13|unvaccinated|Marshallese=2017.219,Washington.USA/2017011/49.16/G|2016.932|2016-12-07|north_america|usa|washington|41|unknown|Not_Marshallese=2016.932,Washington.USA/2017315/16.17/2/G|2017.307|2017-04-23|north_america|usa|washington|31|vaccinated|Not_Marshallese=2017.307,Washington.USA/2017362/9.17/4/G|2017.175|2017-03-06|north_america|usa|washington|10|vaccinated|Marshallese=2017.175,Washington.USA/2017369/7.17/2/G|2017.142|2017-02-22|north_america|usa|washington|12|unknown|Marshallese=2017.142,Washington.USA/2017173/5.17/5/G|2017.088|2017-02-02|north_america|usa|washington|29|unknown|Marshallese=2017.088,Washington.USA/2017402/16.17/4/G|2017.29|2017-04-17|north_america|usa|washington|17|vaccinated|Not_Marshallese=2017.29,Washington.USA/2017231/9.17/3/G|2017.162|2017-03-01|north_america|usa|washington|13|vaccinated|Marshallese=2017.162,Washington.USA/2017375/4.17/8/G|2017.077|2017-01-29|north_america|usa|washington|15|vaccinated|Not_Marshallese=2017.077,Washington.USA/2017330/19.17/G|2017.353|2017-05-10|north_america|usa|washington|29|unknown|Not_Marshallese=2017.353,Washington.USA/2017018/49.16/3/G|2016.94|2016-12-10|north_america|usa|washington|28|unknown|Not_Marshallese=2016.94,Washington.USA/2017370/3.17/6/G|2017.049|2017-01-19|north_america|usa|washington|24|unknown|Marshallese=2017.049,Washington.USA/2017376/5.17/8/G|2017.082|2017-01-31|north_america|usa|washington|29|vaccinated|Not_Marshallese=2017.082,Washington.USA/2017139/4.17/G|2017.068|2017-01-26|north_america|usa|washington|12|vaccinated|Marshallese=2017.068,Washington.USA/2017277/12.17/3/G|2017.225|2017-03-24|north_america|usa|washington|14|unknown|Not_Marshallese=2017.225,Washington.USA/2017383/8.17/6/G|2017.142|2017-02-22|north_america|usa|washington|21|vaccinated|Not_Marshallese=2017.142,Washington.USA/2017401/28.17/G|2017.526|2017-07-12|north_america|usa|washington|13|vaccinated|Not_Marshallese=2017.526,Washington.USA/2017391/14.17/G|2017.26|2017-04-06|north_america|usa|washington|47|unvaccinated|Not_Marshallese=2017.26,Washington.USA/2017386/11.17/4/G|2017.2|2017-03-15|north_america|usa|washington|29|vaccinated|Not_Marshallese=2017.2,Washington.USA/2017396/19.17/4/G|2017.356|2017-05-11|north_america|usa|washington|39|vaccinated|Not_Marshallese=2017.356,Washington.USA/2017217/9.17/G|2017.159|2017-02-28|north_america|usa|washington|21|vaccinated|Not_Marshallese=2017.159,Washington.USA/2017379/5.17/11/G|2017.104|2017-02-08|north_america|usa|washington|21|vaccinated|Not_Marshallese=2017.104,Washington.USA/2017392/14.17/2/G|2017.26|2017-04-06|north_america|usa|washington|1|vaccinated|Not_Marshallese=2017.26">
#                        <taxa alignment="@mumps-wa" id="TaxonSet.mumps-wa" spec="beast.evolution.alignment.TaxonSet"/>
#                    </trait>
#                    <taxonset idref="TaxonSet.mumps-wa"/>
#                </tree>
#            </structuredTreeIntervals>
#            <tree idref="Tree.t:mumps-wa"/>
#        </distribution>
#        <prior id="NeConstantBSSVSPrior.t:mumps-wa" name="distribution" x="@NeConstantBSSVS.t:mumps-wa">
#            <Exponential id="Exponential.5" name="distr">
#                <parameter id="RealParameter.8" lower="0.0" name="mean" spec="beast.core.parameter.RealParameter" upper="0.0">1.0</parameter>
#            </Exponential>
#        </prior>
#        <prior id="ClockPrior.c:mumps-wa" name="distribution">
#            <parameter id="clockRate.c:mumps-wa" name="x" spec="beast.core.parameter.RealParameter">5.27E-4</parameter>
#            <Uniform id="Uniform.0" name="distr" upper="Infinity"/>
#        </prior>
#        <prior id="FrequenciesPrior.s:mumps-wa" name="distribution">
#            <parameter dimension="4" id="freqParameter.s:mumps-wa" lower="0.0" name="x" spec="beast.core.parameter.RealParameter" upper="1.0">0.25</parameter>
#            <Uniform id="Uniform.3" name="distr"/>
#        </prior>
#        <prior id="GammaShapePrior.s:mumps-wa" name="distribution">
#            <parameter id="gammaShape.s:mumps-wa" name="x" spec="beast.core.parameter.RealParameter">1.0</parameter>
#            <Exponential id="Exponential.0" name="distr">
#                <parameter estimate="false" id="RealParameter.0" name="mean" spec="beast.core.parameter.RealParameter">1.0</parameter>
#            </Exponential>
#        </prior>
#        <prior id="KappaPrior.s:mumps-wa" name="distribution">
#            <parameter id="kappa.s:mumps-wa" lower="0.0" name="x" spec="beast.core.parameter.RealParameter">2.0</parameter>
#            <LogNormal id="LogNormalDistributionModel.0" name="distr">
#                <parameter estimate="false" id="RealParameter.1" name="M" spec="beast.core.parameter.RealParameter">1.0</parameter>
#                <parameter estimate="false" id="RealParameter.2" name="S" spec="beast.core.parameter.RealParameter">1.25</parameter>
#            </LogNormal>
#        </prior>
#        <prior id="migrationClockConstantBSSVSPrior.t:mumps-wa" name="distribution" x="@migrationClockConstantBSSVS.t:mumps-wa">
#            <Exponential id="Exponential.4" name="distr">
#                <parameter id="RealParameter.7" lower="0.0" name="mean" spec="beast.core.parameter.RealParameter" upper="0.0">1.0</parameter>
#            </Exponential>
#        </prior>
#        <prior id="relativeMigrationRatesConstantBSSVSPrior.t:mumps-wa" name="distribution" x="@relativeMigrationRatesConstantBSSVS.t:mumps-wa">
#            <Exponential id="Exponential.3" name="distr">
#                <parameter id="RealParameter.6" lower="0.0" name="mean" spec="beast.core.parameter.RealParameter" upper="0.0">1.0</parameter>
#            </Exponential>
#        </prior>
#        <prior id="nonZeroRatePrior.t:mumps-wa" name="distribution">
#            <x id="sumNonZeroRates.t:mumps-wa" spec="beast.core.util.Sum">
#                <arg idref="indicatorsConstantBSSVS.t:mumps-wa"/>
#            </x>
#            <distr id="Poisson.0" offset="1.0" spec="beast.math.distributions.Poisson">
#                <parameter id="RealParameter.5" lower="0.0" name="lambda" spec="beast.core.parameter.RealParameter" upper="0.0">1.0</parameter>
#            </distr>
#        </prior>
#    </distribution>
#    <distribution id="likelihood" spec="beast.core.util.CompoundDistribution" useThreads="true">
#        <distribution data="@mumps-wa" id="treeLikelihood.mumps-wa" spec="beast.evolution.likelihood.ThreadedTreeLikelihood" tree="@Tree.t:mumps-wa">
#            <siteModel gammaCategoryCount="4" id="SiteModel.s:mumps-wa" shape="@gammaShape.s:mumps-wa" spec="beast.evolution.sitemodel.SiteModel">
#                <parameter estimate="false" id="mutationRate.s:mumps-wa" name="mutationRate" spec="beast.core.parameter.RealParameter">1.0</parameter>
#                <parameter estimate="false" id="proportionInvariant.s:mumps-wa" lower="0.0" name="proportionInvariant" spec="beast.core.parameter.RealParameter" upper="1.0">0.0</parameter>
#                <substModel id="hky.s:mumps-wa" kappa="@kappa.s:mumps-wa" spec="beast.evolution.substitutionmodel.HKY">
#                    <frequencies frequencies="@freqParameter.s:mumps-wa" id="estimatedFreqs.s:mumps-wa" spec="beast.evolution.substitutionmodel.Frequencies"/>
#                </substModel>
#            </siteModel>
#            <branchRateModel clock.rate="@clockRate.c:mumps-wa" id="StrictClock.c:mumps-wa" spec="beast.evolution.branchratemodel.StrictClockModel"/>
#        </distribution>
#    </distribution>
#</input>
#
Sample	posterior	likelihood	prior	treeLikelihood.mumps-wa	TreeHeight	clockRate	kappa	gammaShape	Mascot	migrationClockConstantBSSVS	Ne.Marshallese	Ne.Not_Marshallese	Ne.Outside	b_migration.Marshallese_to_Not_Marshallese	b_migration.Marshallese_to_Outside	b_migration.Not_Marshallese_to_Marshallese	b_migration.Not_Marshallese_to_Outside	b_migration.Outside_to_Marshallese	b_migration.Outside_to_Not_Marshallese	sum(indicatorsConstantBSSVS.)	freqParameter.1	freqParameter.2	freqParameter.3	freqParameter.4	
0	-26713.084619086087	-26467.953400949027	-245.13121813705806	-26467.953400949027	20.671058772887022	5.27E-4	7.682947477643893	0.48487444002488067	-225.69303833652526	2.297020726299798	0.689299	0.702720	3.889885	0.302677	0.104405	7.716502	2.643779	0.0	0.0	4	0.3051622946845709	0.2174258415681708	0.20176151205556642	0.27565035169169205	
100000	-26691.789492860797	-26474.464336704	-217.3251561567967	-26474.464336704	21.52406405597781	5.27E-4	7.503855258525727	0.2464233498959092	-194.2058941692772	2.3143546158743105	0.410189	3.031945	3.661631	1.266816	0.111616	8.623929	2.457648	0.0	0.0	4	0.30459650584501596	0.22264726562657652	0.20497838810324226	0.2677778404251655	
200000	-26702.776414403826	-26464.642718997347	-238.13369540647875	-26464.642718997347	19.51182116882083	5.27E-4	7.982339321391992	0.6217718662780909	-215.1917855704299	1.9363807310724541	0.714529	1.251485	5.029228	0.224833	0.065858	5.210646	3.362267	0.0	0.0	4	0.3065782397673833	0.2206355956648094	0.20250725570386746	0.2702789088639402	
300000	-26707.422297386907	-26473.197087137047	-234.2252102498598	-26473.197087137047	19.854236593012345	5.27E-4	8.647301502122014	0.4089890233494843	-211.517341274234	1.4565577665538008	0.413610	0.854256	4.706459	0.875331	0.085285	3.611760	1.773130	0.0	0.0	4	0.3091323042481069	0.22657412300151938	0.19688107706511396	0.26741249568526004	
400000	-26702.01008641181	-26471.807956181823	-230.2021302299868	-26471.807956181823	19.91808987321758	5.27E-4	6.810615158582342	0.22157450088645422	-206.48286747539996	2.321448034744324	0.234718	3.022919	5.011311	2.912094	0.143496	6.639445	1.793335	0.0	0.0	4	0.3096254031867489	0.2265023796329434	0.1988625423207898	0.26500967485951826	
500000	-26694.906978730298	-26481.865578735335	-213.04139999496297	-26481.865578735335	19.81473312360648	5.27E-4	7.9284382911192335	0.3604046046376044	-190.9581965257583	3.25392274001521	0.439868	1.154665	4.506977	0.006071	0.361998	8.821145	3.368639	0.0	0.0	4	0.31120633919094814	0.2179352194049878	0.20307421436103926	0.26778422704302524	
600000	-26703.966154630045	-26465.0222050339	-238.94394959614587	-26465.0222050339	22.110095209291078	5.27E-4	8.460259622447962	0.3617713092683456	-214.3389877261909	2.4198396212231237	0.445073	3.341630	8.177536	0.790732	0.022321	5.931101	1.133034	0.0	0.0	4	0.3077511597622357	0.22275664917051188	0.20388344102688882	0.26560875004036405	
700000	-26717.445429601474	-26472.802413316807	-244.64301628466654	-26472.802413316807	19.838212603283946	5.27E-4	7.890402602625519	0.6211563656327375	-222.4416570994366	1.1088785702258235	0.465434	1.580877	4.388626	0.150317	0.183888	4.296056	1.417306	0.0	0.0	4	0.3085539858237057	0.21945828976638962	0.20269028024514749	0.26929744416475787	
800000	-26704.481117552095	-26472.559349708492	-231.9217678436036	-26472.559349708492	20.41076267280319	5.27E-4	9.659533302723311	0.39412794704011717	-210.37156625847774	0.5779583248474067	0.430326	0.973423	5.660464	0.070438	0.330672	2.358356	0.663171	0.0	0.0	4	0.3033336370557432	0.22281249177465695	0.20098721130888741	0.27286665986071323	
900000	-26679.063109888968	-26469.966281991026	-209.0968278979422	-26469.966281991026	21.69345903981955	5.27E-4	8.302089281002642	0.22468318308134833	-190.5382302728453	1.5987326216503859	0.283078	0.593091	3.859047	0.951443	0.312070	4.849519	0.853495	0.0	0.0	4	0.3094363208865943	0.2205809172843271	0.19765784363407346	0.27232491819500587	
1000000	-26714.473373584657	-26476.030562465017	-238.44281111963824	-26476.030562465017	18.583968035672083	5.27E-4	7.637062441252776	0.447066024015207	-214.19667255489372	2.450621902333666	0.397110	1.004779	5.639478	0.252257	0.287574	6.064871	2.329504	0.0	0.0	4	0.3060734320249081	0.21787429952466145	0.20472111722389597	0.2713311512265352	
1100000	-26712.342609568466	-26467.141545183687	-245.2010643847794	-26467.141545183687	22.50920887511596	5.27E-4	8.647934104785339	0.2587596004904768	-225.04652425158105	1.9711188216233362	0.441537	1.234033	4.690672	0.843942	0.277461	5.570353	1.765876	0.0	0.0	4	0.30785795426791596	0.2239775359711564	0.19950282896182164	0.2686616807991068	
1200000	-26701.690926036335	-26486.784700905082	-214.9062251312552	-26486.784700905082	18.954159143450834	5.27E-4	6.770440787737512	0.39650563893801216	-192.17703275691477	1.2955433522318143	0.354030	0.767035	5.130312	1.034989	0.088385	5.722540	1.190050	0.0	0.0	4	0.30668171056628885	0.2233193973870746	0.20148325316314702	0.26851563888349034	
1300000	-26726.35444233858	-26484.971544131262	-241.3828982073176	-26484.971544131262	21.320406731385997	5.27E-4	8.557203515562636	0.4061528512627892	-220.8732380299292	1.3744620163375132	0.460427	1.198183	4.187373	0.780135	0.336936	3.751059	1.485173	0.0	0.0	4	0.30930516208605296	0.22758605876078566	0.19624469457794205	0.26686408457522015	
1400000	-26688.588095932326	-26471.56279143771	-217.02530449461614	-26471.56279143771	21.519051762121034	5.27E-4	7.413251415867827	0.3485086972710135	-195.25669676739372	1.6851625384183653	0.352764	1.298080	4.134803	0.471535	0.089515	5.408163	2.752479	0.0	0.0	4	0.3038505574711593	0.22389723153015784	0.20233480923879735	0.2699174017598864	
1500000	-26707.824846742107	-26463.684338095867	-244.14050864623908	-26463.684338095867	20.885070164561828	5.27E-4	8.501979859157743	0.5351466484443218	-223.44730326896916	1.7796874357590122	0.326617	1.393710	4.409483	1.296277	0.146943	6.209198	1.244715	0.0	0.0	4	0.31187442383164915	0.22245364327046063	0.19847046954073058	0.26720146335716055	
1600000	-26723.512520699936	-26483.78639832149	-239.72612237844828	-26483.78639832149	17.94160950601996	5.27E-4	10.66285337405721	0.43889389476654855	-217.3754328999475	3.040520794429913	0.652203	1.474085	4.957283	0.281852	0.266775	6.470919	3.079328	0.0	0.0	4	0.3162806423531812	0.21903323531688534	0.19781319859873106	0.26687292373120336	
1700000	-26699.573954826017	-26465.693214538496	-233.88074028752052	-26465.693214538496	21.3825621589537	5.27E-4	8.04593761998736	0.49876656601542724	-210.3250458015131	1.6142671614997457	0.324826	1.798876	5.507526	0.827522	0.085824	4.441115	1.138810	0.0	0.0	4	0.3009589677839936	0.22539406852052654	0.20003532546865757	0.27361163822682316	
1800000	-26704.589868100542	-26467.067811126293	-237.5220569742477	-26467.067811126293	18.955035247809047	5.27E-4	9.806650183669284	0.712657414416328	-216.52949374521597	1.7568448946366255	0.551762	0.790686	3.537532	0.604795	0.108064	4.599142	2.672231	0.0	0.0	4	0.311741506151494	0.21953216625956476	0.1962561558156201	0.272470171773322	
1900000	-26718.87358689428	-26465.710926456344	-253.16266043793584	-26465.710926456344	21.201177354801438	5.27E-4	10.314906717547863	0.784783142809624	-231.90355480976083	2.1833977059686314	0.664512	1.076095	4.919191	0.297771	0.024541	6.013778	1.875382	0.0	0.0	4	0.30323789541953494	0.22748144261996742	0.2019505309128563	0.26733013104764214	
2000000	-26692.472310180936	-26458.532305387485	-233.94000479345107	-26458.532305387485	19.83679868997261	5.27E-4	7.3177212504940705	1.5749639823581714	-212.35674301816124	1.8932779809299676	0.459288	0.845084	3.319832	0.428905	0.580719	6.029165	4.040034	0.0	0.0	4	0.3115747558768347	0.21771699328326058	0.20252201083905966	0.26818624000084607	
2100000	-26691.88003756916	-26466.73070798234	-225.14932958682098	-26466.73070798234	20.689234443642576	5.27E-4	7.898224956784982	0.3339127694526141	-202.07746468093976	0.8223973099950487	0.358594	2.504496	4.859468	0.552850	0.144687	3.220193	0.824424	0.0	0.0	4	0.307476249305685	0.2234393528146534	0.20165110462620747	0.26743329325345505	
2200000	-26715.248921334765	-26476.91442933504	-238.33449199972475	-26476.91442933504	19.668616509357097	5.27E-4	9.031087640265737	2.2980107101099936	-217.26450148360783	2.87688728752661	0.479990	0.716100	5.167173	1.130050	0.366323	4.262796	2.134527	0.0	0.0	4	0.3098903737117733	0.22167875460519781	0.1992748101349372	0.2691560615480925	
2300000	-26709.654714954333	-26464.02550409585	-245.62921085848313	-26464.02550409585	19.39118122479573	5.27E-4	7.629722324622903	1.0178715771352682	-223.72642875478712	1.933589595707264	0.460640	0.625815	4.871172	0.717016	0.013073	6.974344	3.844894	0.0	0.0	4	0.30565241400891235	0.22529730483316712	0.20228545066227924	0.26676483049564226	
2400000	-26702.0705270002	-26472.7302604197	-229.340266580501	-26472.7302604197	19.471137058697668	5.27E-4	6.651073924139374	0.5523523105141726	-207.34367538148427	3.3445914199631743	0.323714	1.766550	3.333894	2.195276	0.193955	11.291734	3.509964	0.0	0.0	4	0.3118968547888786	0.21790864194782597	0.19508931568086146	0.275105187582435	
2500000	-26709.46574247099	-26470.544599732108	-238.921142738883	-26470.544599732108	18.878668276295716	5.27E-4	7.252724791303826	0.7932446884888372	-212.17685838192645	2.4121177721846636	0.230012	3.224008	6.998019	2.370999	0.239610	2.906859	0.423748	0.0	0.0	4	0.31247800168739054	0.219695302784741	0.20229067912649018	0.26553601640137914	
2600000	-26699.726835490455	-26478.85104485277	-220.8757906376843	-26478.85104485277	20.994443655274107	5.27E-4	8.269478527471271	0.20358012380382484	-199.50889126073017	2.6485841377059534	0.350638	1.097826	5.302342	0.595059	0.096123	4.495285	0.480521	0.0	0.0	4	0.3051104296718363	0.2241611183481471	0.1997859723565672	0.2709424796234503	
2700000	-26715.672789874883	-26469.14001466564	-246.53277520924334	-26469.14001466564	20.726118582989706	5.27E-4	8.168927260487342	0.3288875108807836	-225.06496208498828	1.1998089414325264	0.692330	0.957549	4.172082	0.389622	0.000513	4.227648	2.006293	0.0	0.0	4	0.3036738274185555	0.22247938431926156	0.2010803107780625	0.27276647748412153	
2800000	-26708.45554286482	-26471.82618396324	-236.62935890157866	-26471.82618396324	21.557241656234464	5.27E-4	9.053699103152473	0.6564736701480313	-214.10075280262092	1.9739497531973618	0.594663	1.479819	7.091485	0.003072	0.102470	3.984648	1.368171	0.0	0.0	4	0.30690981660382066	0.2238865093651014	0.19845372342433978	0.27074995060673906	
2900000	-26700.69758238019	-26462.13062946057	-238.56695291961975	-26462.13062946057	20.47882785485288	5.27E-4	7.497717208375629	0.504221870595039	-214.91892720735135	2.232588125275086	0.663686	1.046457	4.321773	0.243591	0.057250	13.487728	2.163768	0.0	0.0	4	0.30676637562551545	0.2215775678025564	0.20021006213414103	0.27144599443778794	
3000000	-26702.199085611035	-26472.966493286538	-229.23259232449718	-26472.966493286538	20.769482863372698	5.27E-4	7.4414097347658865	1.0923327160149325	-210.26668571236362	1.9236472782043896	0.335850	1.019958	3.380676	1.537645	0.056973	4.668261	2.024909	0.0	0.0	4	0.3127462648941415	0.22414163676284338	0.2027924597866797	0.2603196385563362	
3100000	-26690.808736823434	-26477.074751885197	-213.7339849382363	-26477.074751885197	19.070263010827944	5.27E-4	7.945547617040295	0.37321931510320255	-194.40487061160843	2.248813076655534	0.417009	1.086769	4.076166	0.438486	0.313725	5.661327	0.980295	0.0	0.0	4	0.30472666761031	0.21892920133656277	0.20465907661186242	0.27168505444126567	
3200000	-26719.228212904014	-26472.45427910994	-246.77393379407363	-26472.45427910994	20.491998343672023	5.27E-4	7.948999890951351	0.15894689886441715	-225.462972956653	1.3137323247680512	0.511979	1.081326	5.550862	0.700161	0.053796	4.506609	0.907731	0.0	0.0	4	0.31146704085754817	0.22408505740785975	0.2009207816820592	0.26352712005253354	
3300000	-26681.5148608761	-26467.659719025614	-213.85514185048584	-26467.659719025614	20.54972162375034	5.27E-4	8.173962114045917	0.32222786504874573	-191.8685666955593	2.8702407766597218	0.330203	1.130556	5.463881	0.178477	0.011779	3.758400	2.831631	0.0	0.0	4	0.3071422227608384	0.22758389343506438	0.20051859347624723	0.26475529032785056	
3400000	-26710.077690979324	-26477.43756921077	-232.64012176855275	-26477.43756921077	19.14870330989622	5.27E-4	9.591462167533347	0.35127028472127697	-212.50780843796312	1.78616568415175	0.430117	1.067937	4.846102	0.192714	0.041189	3.912682	1.249314	0.0	0.0	4	0.30665119965807347	0.2288081277296032	0.1978278088049011	0.2667128638074227	
3500000	-26707.920302204126	-26459.831003663727	-248.0892985403989	-26459.831003663727	22.544451632277525	5.27E-4	8.28764136193925	0.5648362915944506	-228.22601153066458	2.226671695032437	0.577066	0.604306	4.247213	0.243021	0.034523	7.019754	3.264821	0.0	0.0	4	0.30678740068686317	0.21819925044744323	0.2018377485810213	0.2731756002846728	
3600000	-26710.09424351155	-26465.0049556672	-245.08928784435153	-26465.0049556672	20.85275897159028	5.27E-4	7.708900228977305	0.6736934770620209	-221.7279375449703	1.326313577476097	0.354019	1.969073	5.428338	2.214141	0.012192	3.443519	0.424615	0.0	0.0	4	0.3047934890996336	0.22482432406616212	0.2040005290413537	0.2663816577928511	
3700000	-26689.25053786764	-26472.225294625598	-217.02524324204109	-26472.225294625598	19.984810277282392	5.27E-4	6.94124390938954	0.5223425387034969	-198.23947068500536	0.8594879172816493	0.369714	1.044732	2.795077	0.299673	0.258784	3.276542	1.094172	0.0	0.0	4	0.3055815430919485	0.2274057681087047	0.19835040588986258	0.26866228290948474	
3800000	-26722.26174425713	-26474.15244587877	-248.1092983783607	-26474.15244587877	23.330664950890792	5.27E-4	7.565232652543678	0.5178337438718974	-221.83901536634363	1.6291623156332395	0.610036	1.722958	8.555301	0.213455	0.356117	5.137846	0.753801	0.0	0.0	4	0.31070474413895305	0.2159726395945193	0.19999927317295166	0.27332334309357653	
3900000	-26687.955356118375	-26475.317431568023	-212.63792455035278	-26475.317431568023	21.74581545619921	5.27E-4	7.548535960434903	0.47251719988265173	-191.56435700051728	1.8299505948814656	0.428650	0.933668	4.197603	0.048611	0.493370	7.804612	3.129555	0.0	0.0	4	0.3096501127449024	0.21847040439857418	0.20485284302777493	0.267026639828749	
4000000	-26684.15407698368	-26463.818692289315	-220.33538469436564	-26463.818692289315	20.52468023395766	5.27E-4	7.938262536672543	0.39634332901409364	-198.44120125016957	1.630060531433986	0.328266	0.710860	5.411789	0.494521	0.059984	4.561111	2.339513	0.0	0.0	4	0.31010404173983097	0.22203159047967558	0.20215070401421098	0.265713663766283	
4100000	-26732.500418684176	-26477.80408843582	-254.69633024835665	-26477.80408843582	20.163069409074243	5.27E-4	7.5934119466653085	0.6912541767372349	-228.96812598591276	1.2126178810246704	0.570837	2.047399	5.631285	1.456280	0.093272	5.047182	0.803414	0.0	0.0	4	0.31348328169267736	0.21456487045646755	0.20349861020661142	0.26845323764424434	
4200000	-26730.914584341524	-26477.752338336875	-253.16224600464759	-26477.752338336875	19.594337700476835	5.27E-4	7.877397063325652	0.8038246080208348	-232.1195162672637	1.6309629475893466	0.705127	0.868385	3.666744	0.119780	0.159038	3.400113	1.975561	0.0	0.0	4	0.30166041625957046	0.22819075894959873	0.20076512082528106	0.2693837039655504	
4300000	-26701.632333470592	-26466.296886437507	-235.33544703308465	-26466.296886437507	22.279122262359248	5.27E-4	8.85790358405868	0.2641522880015463	-213.3021732679017	1.3819164542862734	0.344989	1.126942	5.269463	0.819142	0.026129	5.278061	1.717739	0.0	0.0	4	0.3123990256892895	0.21722201361377544	0.20721466798250315	0.2631642927144323	
4400000	-26691.05211193999	-26476.618139217935	-214.4339727220545	-26476.618139217935	20.659541036917872	5.27E-4	7.44424400567103	0.5627071045855194	-190.547342361981	4.30603349885896	0.330642	0.534073	5.872347	1.247236	0.112386	4.585713	1.226182	0.0	0.0	4	0.3064887703015283	0.22455932134653556	0.2002210459499995	0.26873086240193683	
4500000	-26704.50337934991	-26469.354420923875	-235.14895842603556	-26469.354420923875	22.27933768117515	5.27E-4	7.093455976048929	0.335722301065976	-215.5360308293615	1.9757497568137856	0.533823	2.120570	5.391126	0.159575	0.100827	4.102709	0.914920	0.0	0.0	4	0.3089239673782252	0.22313555681112138	0.20189478721675944	0.2660456885938942	
4600000	-26695.13315076134	-26468.918391436866	-226.21475932447345	-26468.918391436866	19.68205069221663	5.27E-4	8.411449570583894	0.4680925555819863	-203.16245363829307	1.5630408093820587	0.448291	1.054642	5.032039	1.431266	0.026301	4.571847	1.121773	0.0	0.0	4	0.3108721846179522	0.21801555439401446	0.20486511966923973	0.2662471413187939	
4700000	-26694.43574128626	-26469.823398620403	-224.61234266585694	-26469.823398620403	21.979966171744888	5.27E-4	8.088464331488039	0.5398616684460831	-203.25515957992488	3.431487896771436	0.487313	1.024975	4.116717	0.128156	0.483887	8.086989	3.479952	0.0	0.0	4	0.30819132436535734	0.22315831640123585	0.19873294151918425	0.26991741771422284	
4800000	-26705.947374141655	-26475.913259003202	-230.03411513845413	-26475.913259003202	19.54561198920324	5.27E-4	7.529860306753968	0.6016043942595531	-208.3299541429912	1.062597534372129	0.440804	1.351028	6.816496	0.738600	0.087092	3.960427	0.311749	0.0	0.0	4	0.3106239276028775	0.22056624308309436	0.20274360870043628	0.2660662206135922	
4900000	-26713.958098695177	-26472.1861200192	-241.77197867597647	-26472.1861200192	19.882389829578933	5.27E-4	7.465673028659453	0.4807409105035884	-218.760265823579	2.028286947234335	0.515138	1.045561	7.473630	0.488537	0.167745	5.116753	1.592711	0.0	0.0	4	0.30913861014458566	0.22115688398358105	0.20159944816500294	0.26810505770683063	
5000000	-26714.763328684734	-26472.989433760617	-241.77389492411677	-26472.989433760617	21.55336690698053	5.27E-4	8.14965195491006	0.3446174574010348	-220.30061799394795	0.891358248839356	0.507882	1.119847	4.399880	0.623869	0.079337	4.214405	0.723607	0.0	0.0	4	0.3101024158389771	0.21863183411817	0.2019278280962693	0.26933792194658396	
5100000	-26710.933815282555	-26475.559230744515	-235.37458453804035	-26475.559230744515	18.5272472461398	5.27E-4	7.596066645649784	0.40923238737899065	-216.44725223064015	1.2179402559702601	0.468063	0.855727	3.086258	0.208635	0.069421	3.204561	0.905250	0.0	0.0	4	0.31086669331754035	0.21886915370804477	0.2033329118117612	0.26693124116265393	
5200000	-26707.111269275552	-26464.11361581291	-242.99765346264545	-26464.11361581291	19.957447812297985	5.27E-4	7.817460072037558	0.4228990814371703	-219.6220742311732	1.290793282172066	0.467307	1.311058	6.192067	0.440543	0.162934	5.100556	2.922495	0.0	0.0	4	0.30733707208805267	0.21879178744052724	0.2038729511241254	0.269998189347295	
5300000	-26703.71291222812	-26480.732521477927	-222.9803907501904	-26480.732521477927	20.259106355093245	5.27E-4	7.37941573040345	0.4228459806651747	-203.62027862225594	1.3207887604277175	0.344279	2.470702	4.092462	0.366412	0.256399	3.265262	0.847165	0.0	0.0	4	0.302512315086737	0.22906122223683678	0.2009685199821346	0.26745794269429185	
5400000	-26708.770847287895	-26470.10860480584	-238.66224248205742	-26470.10860480584	20.749671225745644	5.27E-4	7.797541347933872	0.4144708922935393	-215.45854949652312	1.7646348476194742	0.536601	0.675116	4.311365	0.808719	0.168437	8.656833	1.554546	0.0	0.0	4	0.3142019409954718	0.22112552727968365	0.1956250646621049	0.26904746706273996	
5500000	-26705.356503982344	-26460.65804968574	-244.69845429660725	-26460.65804968574	19.971544574078088	5.27E-4	7.556261496177717	0.25570467576694095	-221.68649642845452	2.20107712502698	0.349060	2.928750	3.354307	1.849138	0.479299	5.907996	1.932584	0.0	0.0	4	0.30481116529326124	0.2219289117569098	0.19914991346462355	0.2741100094852058	
5600000	-26715.563266276557	-26474.553067734625	-241.0101985419308	-26474.553067734625	19.537138727910598	5.27E-4	8.785411535287418	0.40094617164195373	-216.7935789242584	2.677377527720036	0.333181	1.468950	6.196117	3.622369	0.014730	4.997322	0.399788	0.0	0.0	4	0.30256367518330696	0.2281776242748423	0.20105478542990396	0.2682039151119472	
5700000	-26710.726848508257	-26473.998997476912	-236.72785103134333	-26473.998997476912	19.870623227196074	5.27E-4	7.949200226171324	0.34271397451508223	-216.83970000541234	2.5215770709189593	0.507643	0.866819	4.118229	0.842727	0.004055	6.724662	1.175982	0.0	0.0	4	0.31331871806364486	0.22011221690459584	0.19768304564461328	0.26888601938714635	
5800000	-26720.10928617088	-26469.904458022207	-250.20482814867168	-26469.904458022207	18.814039699051214	5.27E-4	8.662475943048745	0.4643501116193572	-225.97263820466083	1.3350812160495993	0.637595	0.787497	4.502951	0.356082	0.366625	5.440680	4.376634	0.0	0.0	4	0.31124133094195067	0.21750045446447136	0.1946670602317515	0.27659115436182685	
5900000	-26690.93063012374	-26474.828555080418	-216.10207504332433	-26474.828555080418	21.424284695518605	5.27E-4	8.167075717226973	0.8214682745859033	-194.42859616100372	1.8890115547926583	0.312973	1.186470	3.950096	0.740778	0.627604	3.568658	1.367778	0.0	0.0	4	0.3024734813524873	0.22296040132287262	0.2060352054066928	0.26853091191794776	
6000000	-26702.072740187607	-26464.438193574486	-237.634546613119	-26464.438193574486	19.94702953015578	5.27E-4	8.143690649544178	0.5126073641994804	-217.9227798753549	1.9520875550115144	0.697625	0.844673	4.526303	0.228122	0.241978	4.419448	1.759402	0.0	0.0	4	0.3092180164417798	0.2203822599522326	0.20208858647033243	0.2683111371356556	
6100000	-26713.63360025817	-26476.657347946646	-236.97625231152387	-26476.657347946646	20.345839352879462	5.27E-4	7.2958065701875245	0.7498411274994758	-217.49025874141316	1.670315601330895	0.391422	3.107088	3.856153	0.148348	0.261037	3.306189	0.354434	0.0	0.0	4	0.30551584307381435	0.22875576729970998	0.20634980526747873	0.2593785843589973	
6200000	-26704.206034675095	-26466.228686759612	-237.97734791548112	-26466.228686759612	19.74709913135525	5.27E-4	8.072074837391172	0.3879974736509807	-213.6801790731978	0.4919038214093237	0.522118	1.331702	2.974352	0.088315	0.018653	3.864337	1.501427	0.0	0.0	4	0.304104938799416	0.22434950724958563	0.2009118472312363	0.2706337067197625	
6300000	-26726.02176925728	-26483.713753286193	-242.3080159710866	-26483.713753286193	19.159157015089125	5.27E-4	7.669406202032102	0.6423737775977372	-221.5877754739637	1.7592985737778428	0.555473	1.456770	3.822885	0.966682	0.215892	5.958702	2.965878	0.0	0.0	4	0.30153140967666087	0.2279314003608357	0.19953056188327545	0.27100662807922843	
6400000	-26743.42321015599	-26481.637384801703	-261.785825354287	-26481.637384801703	20.898902200790914	5.27E-4	8.549363442227458	0.2828802268193932	-236.4510978343643	1.3456304983804654	0.690714	1.906984	4.608477	0.590114	0.200056	5.860032	2.541532	0.0	0.0	4	0.3031724025127716	0.22575422216720534	0.20433043406751847	0.26674294125250514	
6500000	-26710.071757242094	-26475.65573023799	-234.41602700410363	-26475.65573023799	20.37214067561201	5.27E-4	9.121172041455933	0.560058131626935	-214.47862097469834	1.9180131660054631	0.304887	2.090840	2.790611	1.299093	0.200375	5.087857	1.908004	0.0	0.0	4	0.3064079666540137	0.22241503594518042	0.19796724706159025	0.2732097503392163	
6600000	-26678.028068342508	-26475.662444490346	-202.36562385216143	-26475.662444490346	19.38043811678273	5.27E-4	7.359235408109102	0.41653735872831693	-181.0740684316037	2.897825843959415	0.434313	0.682680	6.000195	0.471429	0.115812	8.711488	3.066596	0.0	0.0	4	0.31019371923100625	0.2249401725341206	0.19990939643771755	0.2649567117971563	
6700000	-26694.461962162128	-26470.668724014227	-223.7932381479015	-26470.668724014227	19.157469581270064	5.27E-4	8.970914363756936	0.4469964103643707	-198.68045226807604	1.4526312298841841	0.361597	1.962070	8.937137	0.781265	0.135747	3.114170	0.990248	0.0	0.0	4	0.30781618859752274	0.22000689207195415	0.19885610974243204	0.27332080958809174	
6800000	-26715.494538361996	-26477.04701047144	-238.447527890555	-26477.04701047144	19.801791922859184	5.27E-4	8.87860250440122	0.441690875330911	-217.19437594047687	2.122057875501643	0.525371	1.130342	5.002836	0.557879	0.141039	4.681792	0.638256	0.0	0.0	4	0.3023296669434418	0.22086440277939406	0.2106325100684111	0.2661734202087538	
6900000	-26712.395228026147	-26465.339087210228	-247.05614081591753	-26465.339087210228	21.18902743363007	5.27E-4	6.897330115992757	0.39946221531435144	-224.52720584050707	1.4601608647986275	0.734767	1.078127	5.057108	0.129521	0.432500	6.761001	2.716216	0.0	0.0	4	0.3019844588498399	0.22083150987634345	0.20237769062105793	0.2748063406527596	
7000000	-26733.75832827747	-26479.65407074838	-254.10425752908858	-26479.65407074838	20.63847524645895	5.27E-4	8.228138364805417	0.3608889500960415	-233.45060268874084	3.5119329849623204	0.695843	0.471448	6.482746	0.442642	0.396662	4.591347	2.764380	0.0	0.0	4	0.310986429148816	0.22264248679842552	0.19845414403395048	0.2679169400188089	
7100000	-26707.783676212905	-26468.094816933255	-239.6888592796511	-26468.094816933255	21.490673730481785	5.27E-4	6.878232784101704	0.3964725601304311	-215.76116871437677	1.6541573959105746	0.528874	1.867747	4.739045	0.310650	0.059786	5.945943	5.310075	0.0	0.0	4	0.302975253007435	0.21838500457058962	0.20525790336875646	0.27338183905321994	
7200000	-26704.09289048966	-26474.46064090088	-229.63224958878115	-26474.46064090088	19.539923090365264	5.27E-4	7.086089719928151	0.3956725789243346	-207.54839067855085	2.1426335825115967	0.562095	0.909555	6.057017	1.477313	0.079291	7.326796	1.676462	0.0	0.0	4	0.3061732436759813	0.2233130248608546	0.19765896048919668	0.2728547709739684	
7300000	-26700.306521457525	-26467.084044208128	-233.2224772493972	-26467.084044208128	19.91377034330253	5.27E-4	7.589311540057478	0.4387204839132142	-215.64588026743826	1.4864242727748413	0.510492	0.736283	4.149606	0.295298	0.128422	2.756931	1.656853	0.0	0.0	4	0.30634053007103257	0.21347668636809622	0.20303055977893916	0.27715222378193305	
7400000	-26683.912651456707	-26479.515170786493	-204.39748067021497	-26479.515170786493	20.38405199558634	5.27E-4	7.500306813301106	0.15845328724510457	-182.23473686344175	1.4755506486265004	0.309489	0.566904	4.661243	1.347534	0.222874	7.064942	1.915459	0.0	0.0	4	0.30326241763611916	0.22369903427242993	0.20439917396782917	0.2686393741236226	
7500000	-26705.213025516874	-26474.389210877358	-230.8238146395159	-26474.389210877358	20.302876809519915	5.27E-4	7.5931393169225885	0.574604559919614	-208.55878845895634	1.6386988156491202	0.530157	0.831496	5.071299	0.014041	0.193165	6.111714	3.163601	0.0	0.0	4	0.3101654702243456	0.2193581989960912	0.2042829873389845	0.2661933434405795	
7600000	-26677.969464454265	-26476.253313855595	-201.7161505986707	-26476.253313855595	19.55889947218087	5.27E-4	9.019496779914633	0.5470357568018351	-181.3843611222862	1.6217758377143692	0.197051	1.041313	3.849110	3.101483	0.368498	5.052829	1.944019	0.0	0.0	4	0.30739439733475044	0.2194961987559383	0.19880373982254856	0.27430566408676355	
7700000	-26703.23980088522	-26471.830359804728	-231.40944108049308	-26471.830359804728	19.00776449009842	5.27E-4	9.249298775030141	0.4752673539263633	-212.54580686965147	1.5546060667585349	0.393420	0.347383	3.819396	0.571541	0.314095	3.338930	2.972933	0.0	0.0	4	0.30364313137180277	0.21911581001419686	0.20471432574826715	0.27252673286573403	
7800000	-26707.151372595734	-26468.58871161242	-238.56266098331122	-26468.58871161242	20.023265043027827	5.27E-4	8.143139205620013	0.8100492648284046	-215.03437214432338	4.463568310398278	0.475065	2.286921	4.783822	1.582377	0.120813	10.768134	4.504663	0.0	0.0	4	0.3041401005186464	0.23186910308357986	0.19782763805927717	0.2661631583384974	
7900000	-26701.123580271335	-26475.464979412183	-225.65860085915293	-26475.464979412183	20.06897912544222	5.27E-4	8.56737944685887	1.146385495669173	-200.3734842897186	1.5316982810505022	0.403605	1.318674	6.479584	0.413576	0.298119	5.559899	1.060636	0.0	0.0	4	0.3081292423380949	0.22481784064294438	0.2043522175612761	0.2627006994576855	
8000000	-26700.799790272904	-26476.263582775577	-224.53620749732778	-26476.263582775577	20.14471115303281	5.27E-4	8.165577289076285	0.41723791640402247	-198.69216971084688	0.9082843293186293	0.316006	2.987255	4.279761	0.436369	0.106830	5.741428	2.171742	0.0	0.0	4	0.30558042771373695	0.22107321973195618	0.203197865709257	0.2701484868450507	
8100000	-26678.974565920897	-26464.80654088863	-214.16802503226714	-26464.80654088863	19.44434336184634	5.27E-4	7.991688576971577	0.8740191408630587	-189.89055514106724	1.3308010219597006	0.193140	1.947521	5.125776	3.323253	0.036673	4.587490	0.971167	0.0	0.0	4	0.30512521734474984	0.22243879906330022	0.2007321382672267	0.2717038453247231	
8200000	-26721.515670657733	-26467.37481622704	-254.140854430693	-26467.37481622704	21.469828001716085	5.27E-4	8.275680524248845	0.44451753377794573	-228.94678749981625	0.953418786304849	0.569583	1.532223	5.725824	0.413360	0.093175	4.886057	3.390596	0.0	0.0	4	0.31760052141915324	0.21954174642024046	0.19680790019745464	0.2660498319631515	
8300000	-26729.683266711614	-26481.279677147588	-248.40358956402534	-26481.279677147588	18.67757278408795	5.27E-4	7.746455799387529	1.0792732467580008	-229.70297733084658	1.3289155759714162	0.650363	1.088593	3.888698	0.406227	0.151424	4.192158	0.726305	0.0	0.0	4	0.31072820148474617	0.21463108653341045	0.20657249667801417	0.26806821530382907	
8400000	-26713.873790882593	-26477.353190919977	-236.52059996261525	-26477.353190919977	20.69735732233263	5.27E-4	8.970838628309897	0.5077629889519775	-212.6893132195338	1.7792148556128582	0.481350	1.354915	4.487601	0.561166	0.090522	4.653899	2.998320	0.0	0.0	4	0.3022933456808969	0.2283757529064727	0.19678521086116824	0.272545690551462	
8500000	-26719.249584153273	-26469.539707318414	-249.70987683485802	-26469.539707318414	20.34232346046916	5.27E-4	8.932912372302585	0.3149568711743806	-229.33343303497617	1.6105973906831876	0.635970	1.296326	5.463788	0.509842	0.096069	4.457991	0.870501	0.0	0.0	4	0.31395427346536986	0.22425034758799525	0.19810987782644798	0.2636855011201865	
8600000	-26757.997488761874	-26490.305252200138	-267.69223656173597	-26490.305252200138	20.72917092754788	5.27E-4	8.42720900913846	0.8607381983816856	-244.317939941285	2.1706564565764914	0.471714	1.996727	4.706770	3.020841	0.132335	6.130609	0.912137	0.0	0.0	4	0.30371936625773305	0.2250438102770951	0.20326100666526004	0.26797581679991134	
8700000	-26686.39761032171	-26464.366433018335	-222.03117730337644	-26464.366433018335	19.73486643309047	5.27E-4	8.802241115808293	0.622184080634669	-199.87786843431465	3.891528545136554	0.241346	1.115244	5.277679	2.303289	0.058056	2.920731	1.251467	0.0	0.0	4	0.30328580681661016	0.22244969701408993	0.20147108230920907	0.27279341386009043	
8800000	-26700.25771195988	-26461.010830395404	-239.24688156447405	-26461.010830395404	21.173955829342187	5.27E-4	7.933275769075219	0.7120976872459324	-219.9031597701853	1.8687543559633386	0.538835	1.583641	3.677501	0.691440	0.067848	4.153062	0.935470	0.0	0.0	4	0.30760248788629924	0.2215559964120527	0.20127525340248426	0.26956626229916336	
8900000	-26709.70762640364	-26468.550882254574	-241.15674414906488	-26468.550882254574	21.27180707568144	5.27E-4	7.475555393470744	0.7630350165638428	-218.3175558328965	0.780274408259506	0.560006	1.150242	4.414924	0.299346	0.041497	4.964419	0.917941	0.0	0.0	4	0.3052816775693072	0.22408279388704017	0.20019776086184005	0.270437767681812	
9000000	-26716.53441927239	-26486.881265321364	-229.65315395102374	-26486.881265321364	19.03011367706267	5.27E-4	9.709750834744721	0.5666547191317957	-206.73419609496932	2.8648839333657783	0.391160	2.041399	5.110601	0.987039	0.159170	7.637518	2.386522	0.0	0.0	4	0.30493462061222093	0.21505575541301045	0.20993609466929852	0.2700735293054695	
9100000	-26695.424366545358	-26469.723784407197	-225.70058213816225	-26469.723784407197	22.197625808102174	5.27E-4	7.54462150143441	0.6412431158871142	-204.2117669326927	2.0671577913709824	0.329030	1.298665	4.253804	2.925480	0.417564	4.370751	1.794374	0.0	0.0	4	0.3097762927298782	0.22385087595095018	0.20528592566419857	0.2610869056549724	
9200000	-26721.488911024022	-26469.856553836456	-251.6323571875672	-26469.856553836456	18.66044432604586	5.27E-4	8.02578875453922	1.5705641226778746	-230.45786319429948	1.0693326145686162	0.543711	1.385531	4.218458	0.871810	0.060471	3.448454	0.885640	0.0	0.0	4	0.3061370371203561	0.22223540401472047	0.20222326449111122	0.26940429437381164	
9300000	-26700.756089196497	-26466.983596039598	-233.77249315689835	-26466.983596039598	21.122929035990037	5.27E-4	8.116839570707333	0.8789608540342939	-211.63069113889867	2.7838375529800765	0.440099	2.669687	3.173090	0.493313	0.058122	6.137902	2.331349	0.0	0.0	4	0.30689530775119267	0.22614214742225452	0.19635330610571175	0.2706092387208406	
9400000	-26691.97458054178	-26467.592542436487	-224.38203810529322	-26467.592542436487	20.146098793677403	5.27E-4	8.835225381701974	1.1143178976250194	-202.67730175998605	1.5244625061282948	0.508195	1.212753	3.701925	0.477234	0.115340	5.050478	1.827354	0.0	0.0	4	0.3056458354035198	0.22142381503751216	0.20677487706109687	0.26615547249787086	
9500000	-26714.785907167385	-26479.68266238083	-235.10324478655446	-26479.68266238083	21.63506754870151	5.27E-4	7.518697260264874	0.40079665069587966	-209.00814333112763	0.938350553327061	0.455876	1.770244	4.651595	0.703188	0.355563	4.152318	2.093586	0.0	0.0	4	0.3059114864287319	0.2258787009965194	0.20424637991443106	0.26396343266031747	
9600000	-26672.468675184933	-26473.099744355008	-199.3689308299246	-26473.099744355008	21.96912804062333	5.27E-4	8.043728312813663	0.45790296649971957	-177.5724838379804	0.9456488336067965	0.301400	0.928061	4.833088	0.852060	0.095492	4.725951	1.087997	0.0	0.0	4	0.3048624085348807	0.2285980748769171	0.20252961206588355	0.2640099045223184	
9700000	-26716.773339974905	-26470.649371971132	-246.1239680037741	-26470.649371971132	20.080137925393423	5.27E-4	8.061666370353667	0.8932410063305245	-221.4027679659607	1.2035561656523666	0.427577	3.283708	3.694261	1.031909	0.030052	6.990655	1.119578	0.0	0.0	4	0.3106866875694208	0.2225417789883385	0.20428358981149872	0.26248794363074174	
9800000	-26708.69654624979	-26461.921626648968	-246.77491960082085	-26461.921626648968	21.24576991440447	5.27E-4	8.147242542964136	0.3044284943299105	-223.98521810496177	1.2622857412294648	0.456534	2.191499	5.284111	1.393450	0.386709	3.300250	0.624368	0.0	0.0	4	0.30973859323971725	0.22344647223136377	0.20460912296448538	0.26220581156443334	
9900000	-26691.962350549486	-26460.696404610826	-231.2659459386594	-26460.696404610826	20.124342624917897	5.27E-4	8.567481370347718	0.8669235651734664	-208.32848332546135	1.7110682897313445	0.558374	0.778418	5.008808	0.090439	0.031126	8.676761	1.896608	0.0	0.0	4	0.30909309195985457	0.22525313936379104	0.19807269323889232	0.26758107543746174	
10000000	-26691.066285194942	-26481.60592223201	-209.46036296292988	-26481.60592223201	21.408921005361787	5.27E-4	7.964473951847722	0.5834345269723923	-190.32866478903534	2.0819557691485153	0.348357	1.076611	3.747359	0.504181	0.354454	4.822936	1.849449	0.0	0.0	4	0.3085349171836169	0.21840267026293042	0.20377188469866508	0.26929052785478724	
10100000	-26706.30727159513	-26480.89266001399	-225.4146115811416	-26480.89266001399	19.962468514883888	5.27E-4	8.891658535884407	0.35095913382286786	-204.8328345007011	1.4404788461694522	0.468038	1.102775	5.758943	0.553095	0.014047	3.269997	1.056352	0.0	0.0	4	0.3108668468426127	0.22394932146295515	0.20143433354945298	0.2637494981449789	
10200000	-26705.58090895168	-26475.497433190514	-230.08347576116645	-26475.497433190514	19.822703083263878	5.27E-4	9.265769670308226	0.4255254202406591	-209.56420446080352	1.1356731415986723	0.386103	1.141490	4.962839	1.129171	0.086393	2.944014	0.497027	0.0	0.0	4	0.31257990069450275	0.2198027725866017	0.2018766041396955	0.26574072257919973	
10300000	-26706.343442212423	-26467.075012911853	-239.26842930057123	-26467.075012911853	19.472164729448576	5.27E-4	8.281109647517663	0.5565568596895116	-209.8828709669438	3.468272895079619	0.488022	4.497558	4.239732	0.604235	0.079911	10.647428	3.934740	0.0	0.0	4	0.30637921251327627	0.22385437207761763	0.20123497995896528	0.26853143545014035	
10400000	-26706.31868512134	-26467.185454236776	-239.13323088456448	-26467.185454236776	19.246186585188877	5.27E-4	9.224015940401681	0.4405301552842647	-218.99918755313635	3.353994144779251	0.476846	0.760932	3.913217	0.085814	0.163007	4.660204	2.810637	0.0	0.0	4	0.306217541138725	0.2265327484699156	0.19574665594072596	0.27150305445063305	
10500000	-26701.703554017568	-26460.712627194775	-240.9909268227929	-26460.712627194775	20.587800360154855	5.27E-4	7.962216889550601	0.4849750330848395	-222.13461065933635	2.0162624765454287	0.635139	0.655651	3.292661	0.392318	0.097208	6.483951	1.884141	0.0	0.0	4	0.31362935772392414	0.21731101813463066	0.20298569662170957	0.2660739275197353	
10600000	-26701.747642234153	-26474.269794697873	-227.47784753628042	-26474.269794697873	21.028356267619692	5.27E-4	8.452291732283944	0.7754493651913045	-203.29316211841143	1.2511287581300057	0.451356	1.547360	5.895981	0.363115	0.191901	5.241294	1.252493	0.0	0.0	4	0.31086241542413423	0.21765172460076887	0.20211623952273997	0.26936962045235663	
10700000	-26723.485323117027	-26466.997817374424	-256.4875057426019	-26466.997817374424	21.199444006051543	5.27E-4	7.808568869377291	0.4390516292531185	-228.50620865416863	0.8630034887867595	0.419419	2.613805	10.300178	0.861363	0.244723	2.349274	0.176793	0.0	0.0	4	0.31569978651002845	0.21714216443500106	0.2039397632511003	0.2632182858038699	
10800000	-26720.50065606821	-26495.89827932647	-224.6023767417409	-26495.89827932647	19.647898180380228	5.27E-4	8.880786106866946	0.8384213748692991	-203.2744823334221	2.151508966848679	0.351796	2.584321	2.829789	0.535819	0.162790	2.787041	1.263336	0.0	0.0	4	0.30835892163596956	0.22539290857427882	0.2032416742013967	0.2630064955883547	
10900000	-26688.995680519514	-26463.011731709375	-225.98394881013783	-26463.011731709375	18.77112674557908	5.27E-4	6.6299051048841156	0.3645391405951632	-204.34904667353416	1.4460703180322343	0.469781	1.729410	5.113080	0.333424	0.050297	3.958777	2.313125	0.0	0.0	4	0.30945291410658043	0.21634868275764044	0.19965814949011257	0.2745402536456663	
11000000	-26699.647274199997	-26453.364907974308	-246.282366225688	-26453.364907974308	18.671168365112603	5.27E-4	8.401551414201343	0.40267996606702977	-222.1108812287386	2.514683954755859	0.491231	1.673772	6.365301	0.791594	0.165331	7.904503	2.639486	0.0	0.0	4	0.3038883665848644	0.223748512125607	0.2026408922034027	0.2697222290861257	
11100000	-26694.99119000477	-26476.55551544487	-218.43567455989898	-26476.55551544487	19.45845694159676	5.27E-4	7.166536619763814	0.714485573111975	-197.3165405259876	1.7351618608753194	0.381114	1.716899	6.566256	1.207785	0.124484	2.815760	0.550831	0.0	0.0	4	0.3078631040235554	0.22350345092339996	0.1972693056617884	0.27136413939125614	
11200000	-26702.512394222158	-26474.265451443054	-228.24694277910373	-26474.265451443054	20.91545387687563	5.27E-4	8.474174206240257	1.3370738841980505	-203.5957952794836	2.395882353698331	0.475831	1.018389	4.015975	0.649952	0.009048	5.363267	3.043877	0.0	0.0	4	0.31104976165580206	0.22239613614703738	0.20655441711290756	0.25999968508425286	
11300000	-26705.60322595129	-26470.394354916898	-235.20887103439262	-26470.394354916898	20.33246575312097	5.27E-4	7.326481072097868	0.38670777069226875	-215.85019863778922	3.01074755033267	0.414677	2.128320	3.298222	1.974270	0.016089	6.255651	1.788618	0.0	0.0	4	0.30689456119061065	0.22069794479532984	0.2039391428714657	0.2684683511425938	
11400000	-26693.742766695173	-26465.979562680615	-227.76320401455877	-26465.979562680615	19.969949232415313	5.27E-4	8.09513985934032	0.24313247770028307	-200.73486735985432	1.8187039235745455	0.458306	3.085804	5.409460	0.743896	0.076661	7.958177	1.933436	0.0	0.0	4	0.30154534030984087	0.2237817823339795	0.20402255178130535	0.27065032557487423	
11500000	-26723.0322651929	-26479.348510631502	-243.68375456139526	-26479.348510631502	20.338375290049626	5.27E-4	8.658012233060001	0.42313358881048524	-223.47471691981985	2.5052387123629654	0.386568	1.257001	5.697781	1.873292	0.097315	3.717984	1.418045	0.0	0.0	4	0.3129087040099956	0.21549166301107484	0.20184764730904878	0.2697519856698808	
11600000	-26722.731977437124	-26469.290790043415	-253.44118739370796	-26469.290790043415	21.000840730924654	5.27E-4	7.423365554840613	0.4072713999030784	-234.95162936516704	2.2228435441230783	0.657776	1.296635	3.920394	0.656584	0.368234	4.260435	0.890956	0.0	0.0	4	0.310033410287207	0.225096593895503	0.20031908822520755	0.2645509075920825	
11700000	-26689.491890521404	-26466.51409700467	-222.97779351673142	-26466.51409700467	20.09981567803358	5.27E-4	8.609385788837454	0.4269259347924928	-199.9048175133268	1.4129742661715974	0.402352	0.952521	7.166983	1.565616	0.204251	4.571635	0.915110	0.0	0.0	4	0.30539417469316743	0.22723164955769062	0.19824397061995813	0.26913020512918384	
11800000	-26730.069473382766	-26477.89638010529	-252.17309327747782	-26477.89638010529	19.44847721142883	5.27E-4	8.184534020737829	0.47635402895845064	-231.9961911607808	0.9226462769612053	0.355955	1.502874	3.447972	1.360640	0.197982	3.795155	0.433114	0.0	0.0	4	0.3104059916386363	0.2228870260549379	0.19729145171664583	0.2694155305897801	
11900000	-26693.69292091615	-26472.846950340758	-220.84597057539227	-26472.846950340758	20.315321579314094	5.27E-4	9.086456520875332	0.42609572921565925	-198.75117309839945	1.7547090639253435	0.440503	0.699371	7.188505	0.054647	0.518194	5.240142	2.194551	0.0	0.0	4	0.3178515103981629	0.21500233535619753	0.2010821261031415	0.26606402814249813	
12000000	-26719.478003681743	-26472.74455069663	-246.73345298511293	-26472.74455069663	21.15508551796896	5.27E-4	7.318399781964622	0.3272123867232866	-228.85213100372877	1.494014672839778	0.498247	1.091526	3.413900	0.760305	0.080237	4.288638	0.787138	0.0	0.0	4	0.309150513601245	0.22122897654075674	0.20159128878306432	0.26802922107493393	
12100000	-26679.740169005465	-26464.5010959928	-215.23907301266593	-26464.5010959928	20.215288774948604	5.27E-4	8.259332520974436	0.7096327099830894	-197.61081983428522	2.5708409144287097	0.269984	0.805838	2.845809	2.143745	0.019436	4.608148	1.661825	0.0	0.0	4	0.3126122220620811	0.21682133323516614	0.20351693023560974	0.267049514467143	
12200000	-26715.70805925025	-26485.06535729491	-230.6427019553396	-26485.06535729491	20.024720601066225	5.27E-4	9.487784307791882	0.3254216910616657	-210.21444246126717	1.4665381179705514	0.326926	1.088514	4.262888	1.211900	0.198872	4.476623	1.298794	0.0	0.0	4	0.30682792839739204	0.22328676428261165	0.2029460776508155	0.2669392296691808	
12300000	-26725.262973617602	-26471.48577001677	-253.77720360083273	-26471.48577001677	19.465996528997692	5.27E-4	7.836193678655228	0.3532890268188572	-232.43538423075685	0.8966410916285859	0.570013	1.900343	3.455083	0.461519	0.010479	3.654933	2.003851	0.0	0.0	4	0.30388493758448687	0.22206612246584553	0.20254568701587808	0.27150325293378963	
12400000	-26714.292352517492	-26464.553254525814	-249.7390979916768	-26464.553254525814	21.45634404749803	5.27E-4	8.44224071224467	0.7030276120371539	-226.3852502872793	1.5734521644164725	0.700205	1.667427	3.883691	1.087136	0.245862	7.024597	2.269911	0.0	0.0	4	0.3122676758672676	0.22292455966924993	0.20303341082926796	0.2617743536342146	
12500000	-26722.023483384393	-26481.49981970132	-240.52366368307392	-26481.49981970132	22.283437018311933	5.27E-4	9.489974729731477	0.598715419885131	-219.67996135860653	0.8554612036230107	0.390238	1.039381	3.285799	1.609239	0.456838	3.048128	1.141101	0.0	0.0	4	0.3117293513194653	0.22086593959560588	0.2031867846416802	0.26421792444324876	
12600000	-26702.976355152074	-26476.230728487357	-226.74562666471746	-26476.230728487357	19.12772196731854	5.27E-4	8.197623045845585	0.3749633482294887	-205.0607091762108	1.1593173946485882	0.491983	0.953519	5.032911	0.686552	0.010092	5.631617	1.636353	0.0	0.0	4	0.3084532422050267	0.22295765801309145	0.20302745875098616	0.26556164103089575	
12700000	-26696.74958988809	-26465.99062924194	-230.75896064615029	-26465.99062924194	19.769012218152884	5.27E-4	7.51955163759525	0.337207034396553	-209.3458039302555	2.6888307018607978	0.518932	1.332974	3.815240	1.548817	0.048842	7.844247	2.744859	0.0	0.0	4	0.30778405682056	0.21981665737722653	0.1989623615236436	0.27343692427856986	
12800000	-26692.43281064759	-26473.355170496263	-219.07764015132915	-26473.355170496263	19.375061820303284	5.27E-4	6.802768965599777	0.5052691887177965	-192.57384003583005	0.6798261093236015	0.323040	1.064524	3.669516	0.243072	0.143374	2.752290	1.206681	0.0	0.0	4	0.3078229159475734	0.22240768531398636	0.2014258966401802	0.2683435020982599	
12900000	-26722.922400892352	-26474.2762162928	-248.64618459955062	-26474.2762162928	19.6459485233508	5.27E-4	7.843029853893235	0.7445803503221016	-224.53097785622973	1.940550995862377	0.674045	1.079967	4.797619	0.210221	0.350778	5.226232	1.483136	0.0	0.0	4	0.30721988908837755	0.22341122530512494	0.19913726052892253	0.27023162507757487	
13000000	-26693.957408955066	-26469.993214445796	-223.96419450926948	-26469.993214445796	19.7415047917451	5.27E-4	7.901882138337366	0.8084367483227518	-200.44000751495932	4.589289996244273	0.415798	1.447682	7.167999	0.651536	0.132005	8.710792	2.098137	0.0	0.0	4	0.304673536833186	0.22290740172327544	0.2021150733539732	0.27030398808956524	
13100000	-26692.915304785995	-26475.244189107834	-217.67111567816133	-26475.244189107834	19.772736145619096	5.27E-4	8.092852068463262	0.6235727871958264	-196.9989651437182	1.682369450690149	0.397348	0.685709	3.601899	0.144961	0.308479	5.376708	3.260569	0.0	0.0	4	0.3074786315922407	0.22352449214411368	0.20319016808278595	0.2658067081808595	
13200000	-26736.604956841715	-26474.693907081295	-261.9110497604207	-26474.693907081295	19.517846358349246	5.27E-4	6.551992660660589	0.355592445812161	-241.87246716650463	1.072824309676595	0.689458	0.955354	5.135175	0.133566	0.050902	2.945430	1.374021	0.0	0.0	4	0.3026570953825639	0.22395271318865134	0.2060065671871392	0.26738362424164547	
13300000	-26714.92086370367	-26466.257043618807	-248.66382008486653	-26466.257043618807	20.34313112126615	5.27E-4	7.530653120565617	0.2761222561676208	-224.70860130852014	1.8848875432277301	0.548031	1.830382	6.737867	0.507750	0.162115	4.761094	1.883758	0.0	0.0	4	0.31062416892295236	0.21912192838668465	0.20203393964027083	0.268219963050092	
13400000	-26712.98458436117	-26471.470441190253	-241.51414317091528	-26471.470441190253	19.984057536369765	5.27E-4	9.585264956421724	0.6142498218647887	-219.16674494958832	1.9941088851504623	0.538713	0.808118	5.040645	0.913285	0.009753	4.178039	0.949597	0.0	0.0	4	0.3104345724553841	0.22844083257709127	0.20130662545245429	0.25981796951507025	
13500000	-26701.70921080948	-26471.063448386423	-230.64576242305876	-26471.063448386423	19.722334294041005	5.27E-4	7.654685717417343	0.3032759086978171	-208.676253402049	1.6890082308722314	0.510565	0.911577	4.130272	0.966015	0.030659	5.846218	3.725571	0.0	0.0	4	0.3045932317610645	0.22417117783797288	0.20263947174215058	0.26859611865881194	
13600000	-26721.217621444237	-26483.462034535492	-237.75558690874544	-26483.462034535492	20.52404956038722	5.27E-4	8.208086960042124	0.5148394499748478	-215.71205413109524	1.6746247368525315	0.532873	0.621383	4.425116	0.079216	0.132976	6.940543	2.456247	0.0	0.0	4	0.30429887890984797	0.2270180374243981	0.19862838906299873	0.2700546946027551	
13700000	-26700.51532487668	-26474.781829202107	-225.73349567457444	-26474.781829202107	21.796963609434712	5.27E-4	8.363419461945504	0.40323048306697656	-204.82576824135495	1.3089089986299993	0.429621	1.151031	4.532392	0.433460	0.022941	3.303341	1.262706	0.0	0.0	4	0.3067923652265996	0.22582075711117217	0.2027032564147731	0.26468362124745515	
13800000	-26681.873142787743	-26463.387696907703	-218.48544588004103	-26463.387696907703	20.88810440317109	5.27E-4	8.72716044409839	0.6275874416914815	-191.3666456363778	2.5704504509850246	0.349766	0.968079	3.808157	0.388882	0.370718	13.291441	3.070661	0.0	0.0	4	0.31093654926891723	0.22049417283822756	0.1965883941153179	0.2719808837775371	
13900000	-26701.69173894812	-26480.864209721105	-220.82752922701692	-26480.864209721105	20.853116767004675	5.27E-4	9.799573634037923	0.3517992925108555	-199.03195950107207	2.8135802794708646	0.474587	1.476971	5.752838	0.059703	0.235803	4.450597	2.192911	0.0	0.0	4	0.30776872185108545	0.22739910367704358	0.19530325592412698	0.2695289185477437	
14000000	-26703.486854930306	-26465.92152310622	-237.56533182408603	-26465.92152310622	19.741295524619034	5.27E-4	10.299311533925865	0.45459198693661373	-214.06013944111595	2.934337141006948	0.720571	0.996782	7.506267	0.196728	0.274202	7.761713	0.864342	0.0	0.0	4	0.3125606172979582	0.2187901662549758	0.2056046717744418	0.2630445446726239	
14100000	-26691.92965270757	-26469.405618471115	-222.52403423645706	-26469.405618471115	21.25183209793541	5.27E-4	7.214346012391947	0.35132117936994367	-203.8068083584846	1.2967843828736922	0.430234	1.633795	5.246210	0.661895	0.082232	2.549648	0.473758	0.0	0.0	4	0.3056808528751976	0.22390518110009755	0.1992058959806586	0.2712080700440461	
14200000	-26675.92886105659	-26469.912538113374	-206.01632294321462	-26469.912538113374	20.50361602734898	5.27E-4	8.491411112009375	0.3686150019580967	-183.51627525942968	1.1008874884980941	0.216170	1.624571	6.096274	1.881443	0.083216	2.999974	1.289181	0.0	0.0	4	0.3024119437778502	0.226364076061435	0.20376213403737908	0.2674618461233356	
14300000	-26684.449067512767	-26464.600061842426	-219.8490056703407	-26464.600061842426	20.107785107956815	5.27E-4	7.869815682314867	0.49598833583520213	-198.8328559084696	1.8819600862581012	0.526283	0.690210	4.025038	0.395982	0.431919	8.757100	1.712109	0.0	0.0	4	0.30154242035062606	0.22581168911510424	0.2029419873374323	0.26970390319683735	
14400000	-26696.90922388738	-26470.574573667738	-226.33465021964398	-26470.574573667738	19.027356619872265	5.27E-4	7.258189220388383	0.19971381056774262	-206.1577633850724	1.042723307707039	0.495736	1.111727	6.099845	0.156769	0.106989	2.678787	1.126086	0.0	0.0	4	0.30400297343103844	0.2279458364159041	0.2016394111740213	0.26641177897903595	
14500000	-26709.089392465918	-26488.69753436837	-220.3918580975494	-26488.69753436837	19.0889222369215	5.27E-4	7.920616085150043	0.33840465452886037	-197.54255387706155	1.278678068597985	0.350590	0.539806	3.906123	1.197081	0.517067	6.457385	0.933071	0.0	0.0	4	0.30680107102163395	0.21902446161246042	0.2034698575378633	0.2707046098280421	
14600000	-26699.918091078092	-26472.597335055038	-227.32075602305505	-26472.597335055038	21.333699797211814	5.27E-4	8.052411046414269	0.4189973738425046	-207.40397113746687	1.0595266392587857	0.552792	0.536589	4.016796	0.635507	0.055485	3.350943	1.310090	0.0	0.0	4	0.30448698746768355	0.2190071025989686	0.20124087829072299	0.2752650316426246	
14700000	-26715.32984351966	-26476.258231241936	-239.07161227772156	-26476.258231241936	20.175565126187557	5.27E-4	6.867774174482479	0.5578716160863628	-211.5363546588997	1.0070780914512685	0.533628	1.414331	7.057369	0.431083	0.213443	5.356091	2.175564	0.0	0.0	4	0.31212172372924807	0.2182220092036647	0.19980557172428023	0.26985069534280687	
14800000	-26740.1575657971	-26486.198226353197	-253.95933944390384	-26486.198226353197	18.656174655688474	5.27E-4	7.207169733368904	1.0882114847079167	-230.05703645179926	0.9306780566004982	0.515062	2.853119	4.509427	0.732110	0.520003	3.156087	0.002621	0.0	0.0	4	0.316191682996542	0.21406150470072596	0.20131252750890838	0.2684342847938235	
14900000	-26715.10298866793	-26471.7140654695	-243.3889231984328	-26471.7140654695	19.93211753872604	5.27E-4	8.269105683089066	0.47235736492673097	-222.8550690724898	2.088093040596394	0.484825	0.945440	5.029789	0.996960	0.647146	5.063972	1.592492	0.0	0.0	4	0.3158953413697961	0.22051870742925192	0.20015113796169134	0.26343481323926055	
15000000	-26706.45131111789	-26467.39983901136	-239.0514721065299	-26467.39983901136	20.285703416280775	5.27E-4	8.425490564463527	0.48343612510835043	-216.07781294070375	0.9750662889870888	0.570522	0.873519	4.845701	0.132483	0.025912	4.260960	1.559722	0.0	0.0	4	0.3012560928652321	0.22965855929312706	0.19975472178329576	0.2693306260583451	
15100000	-26719.302966143354	-26478.506479651383	-240.7964864919712	-26478.506479651383	20.85474306534647	5.27E-4	7.788544527734405	0.8778640080181562	-217.47333118207752	2.846133530548106	0.578966	1.302240	6.089661	0.153060	0.169371	6.579949	1.990149	0.0	0.0	4	0.31146390036154836	0.22324617157569027	0.1966027322713625	0.2686871957913988	
15200000	-26708.41109651068	-26486.992674352885	-221.4184221577964	-26486.992674352885	19.321259452330942	5.27E-4	8.413411115450772	0.9732130392588405	-200.8832012517659	2.4373692269496763	0.328074	0.966485	5.309163	0.941324	0.061024	6.356271	1.237545	0.0	0.0	4	0.30603016105875674	0.21489137811903744	0.20552130136267116	0.2735571594595345	
15300000	-26731.16005502069	-26486.570497061566	-244.5895579591249	-26486.570497061566	22.043244171767167	5.27E-4	8.079697357166577	0.47951676659037995	-225.90819616835842	1.277392979596299	0.504788	1.675041	2.405717	0.344858	0.188901	4.483475	0.785651	0.0	0.0	4	0.31159400900311723	0.21957923111443048	0.19861631083266437	0.27021044904978775	
15400000	-26697.85561680696	-26463.275276622375	-234.58034018458363	-26463.275276622375	19.990352352502313	5.27E-4	7.882576434094605	0.44748605539556613	-211.6799436937657	2.3979748957184577	0.511734	2.122991	4.934050	0.514130	0.030213	7.394787	1.855377	0.0	0.0	4	0.3086398111270328	0.22172159016145673	0.20297922323398038	0.2666593754775299	
15500000	-26722.371995851932	-26489.028135575525	-233.34386027640852	-26489.028135575525	19.834719593100264	5.27E-4	6.479788954441386	0.4022858875982603	-210.1998936159908	1.2844898029750165	0.444997	1.674261	3.291577	0.425414	0.310527	4.075958	1.538006	0.0	0.0	4	0.31611321755125066	0.22133708551722214	0.19575686309763266	0.26679283383389435	
15600000	-26703.575691200534	-26487.648225203047	-215.92746599748656	-26487.648225203047	21.658084117435422	5.27E-4	8.37807693340156	0.6673599289425629	-192.58308344068672	1.5418341493435712	0.377496	0.564407	6.093768	0.640161	0.346440	5.536945	1.949192	0.0	0.0	4	0.31107556152186755	0.21994181948123342	0.20698136186931115	0.26200125712758765	
15700000	-26715.885076540646	-26477.346201560875	-238.5388749797722	-26477.346201560875	20.315633329206317	5.27E-4	6.9383082333778185	0.45584660492967255	-210.93255124744266	1.1321205464502793	0.382062	1.633327	3.843891	2.334692	0.058628	6.809142	1.487495	0.0	0.0	4	0.3052388426626876	0.21866041353270385	0.20291043785847662	0.2731903059461316	
15800000	-26702.34699378756	-26466.448335905436	-235.89865788212344	-26466.448335905436	22.889512993400935	5.27E-4	8.40097847320931	0.33341027272593454	-213.44958418457114	0.9493095180537039	0.458693	1.020129	3.494620	0.172755	0.040647	3.525598	1.444178	0.0	0.0	4	0.31000709387314795	0.21796406942341484	0.20405107362058253	0.26797776308285426	
15900000	-26709.457413137985	-26475.42492122099	-234.03249191699524	-26475.42492122099	20.3988974503252	5.27E-4	7.721864758298143	0.5772537693801137	-211.9586641335283	1.676490079079031	0.258963	1.640236	4.286433	3.105588	0.119619	5.096926	1.370481	0.0	0.0	4	0.3043762828194177	0.22009906120077757	0.20227031579635826	0.2732543401834461	
16000000	-26709.940551122985	-26475.27293903796	-234.66761208502353	-26475.27293903796	19.06310834569536	5.27E-4	9.847702937698982	0.47122438890723856	-210.78827826125865	1.0654113466731936	0.511532	2.671568	3.997483	0.250759	0.055652	4.496050	1.371460	0.0	0.0	4	0.31039905027672	0.2211986949386197	0.1974355975701386	0.2709666572145213	
16100000	-26695.273039892225	-26474.391766089502	-220.88127380272405	-26474.391766089502	21.390749579253036	5.27E-4	7.627789542120631	0.33689759796509744	-198.47423027817743	0.9154284342731571	0.360131	0.944551	4.641143	0.358596	0.452362	2.968519	0.400130	0.0	0.0	4	0.3129671511342614	0.22633048989388316	0.20029560065700966	0.2604067583148453	
16200000	-26705.899253021453	-26467.6240227386	-238.275230282851	-26467.6240227386	20.752153842632673	5.27E-4	8.495792620768954	0.5905344820707162	-215.2738413295969	4.402176331392563	0.509327	2.183086	4.240282	0.037633	0.600907	8.693347	4.981938	0.0	0.0	4	0.30874780512791367	0.21733004464701094	0.20249734036816092	0.2714248098569146	
16300000	-26691.028541775147	-26474.476025156768	-216.55251661837843	-26474.476025156768	18.288809134544653	5.27E-4	8.12025313899039	0.4066578277699483	-195.395683135237	1.9036905472501298	0.292280	1.700230	5.421377	2.008313	0.022514	4.900178	0.620788	0.0	0.0	4	0.3131850496717593	0.218607299222714	0.1952735517164155	0.27293409938911134	
16400000	-26720.39592066162	-26474.695267949613	-245.70065271200562	-26474.695267949613	19.110418398412396	5.27E-4	8.996488139149863	1.2307057480248382	-224.1734546302513	2.571749034646524	0.580995	1.130246	2.708328	1.324049	0.001669	6.613367	1.661968	0.0	0.0	4	0.30205213861306257	0.22473661427984373	0.207596206026392	0.26561504108070166	
16500000	-26708.794232601205	-26478.622530685443	-230.17170191576062	-26478.622530685443	22.657972330036916	5.27E-4	7.832644894656805	1.1459534858423883	-208.47037571613063	1.5714460774831867	0.389983	0.618710	4.380505	1.391512	0.068435	3.101974	4.762483	0.0	0.0	4	0.30872709021834627	0.22201368865349258	0.20210119176162708	0.26715802936653416	
16600000	-26713.453580949496	-26476.499769315713	-236.95381163378408	-26476.499769315713	18.961562568847242	5.27E-4	7.257623155487667	0.21465112621659835	-215.35007726947327	2.0632094935230327	0.412112	1.325649	4.956646	1.706142	0.478607	4.570733	1.442012	0.0	0.0	4	0.3058937781435396	0.22568473730540975	0.19983404304667657	0.2685874415043742	
16700000	-26719.583663626163	-26473.80979601788	-245.77386760828546	-26473.80979601788	20.7355615975476	5.27E-4	8.282724346079563	0.5960982378914503	-224.91419215622173	2.0883438407104498	0.545051	1.942142	3.956864	0.394039	0.376252	5.675225	2.836544	0.0	0.0	4	0.3035504908038298	0.22441630679139635	0.20126417855994988	0.27076902384482415	
16800000	-26689.049862920605	-26474.79252931043	-214.25733361017436	-26474.79252931043	20.93686287830268	5.27E-4	8.198782333479464	0.6336794558546752	-188.10160358357192	1.3578547714526992	0.334201	0.707410	6.404409	1.035215	0.007251	4.864241	2.393736	0.0	0.0	4	0.3122303641461826	0.2239934888659582	0.1979011659353418	0.26587498105251756	
16900000	-26704.233905463254	-26472.823707542862	-231.4101979203906	-26472.823707542862	19.59518102320011	5.27E-4	7.5925639042040896	0.7098659599289854	-212.31399347503378	1.0575207245663363	0.581690	0.927179	4.888275	0.166370	0.362237	2.970418	0.709582	0.0	0.0	4	0.31058346554546074	0.21536647932751574	0.20767496205499442	0.2663750930720292	
17000000	-26718.372546469975	-26472.54908643716	-245.8234600328141	-26472.54908643716	20.017292526877316	5.27E-4	7.706883143845796	0.3753304125469642	-223.96268759978494	1.7339485726083683	0.611436	3.609863	5.650773	0.115669	0.133854	3.492087	1.000488	0.0	0.0	4	0.3031928950207124	0.2217549322251697	0.20213237152629543	0.27291980122782245	
17100000	-26711.58511779427	-26478.183654307057	-233.4014634872141	-26478.183654307057	20.29523795526836	5.27E-4	8.19170013749574	0.4180294075359128	-213.81165649873324	2.2808866313699214	0.430037	1.190899	4.117783	0.848686	0.078252	6.113592	2.162940	0.0	0.0	4	0.30632674404801397	0.22400971412523704	0.20046964867109046	0.2691938931556586	
17200000	-26704.763670627537	-26482.106068205227	-222.65760242231073	-26482.106068205227	19.806814446208083	5.27E-4	8.424063323040928	0.4347748677759085	-200.41533489350547	1.8479878805581462	0.417694	1.629493	5.258583	0.106119	0.393156	4.311485	1.491209	0.0	0.0	4	0.3068229436275511	0.22558285948185963	0.20010594236176274	0.26748825452882674	
17300000	-26708.602194334802	-26466.267837839954	-242.3343564948498	-26466.267837839954	19.85841379310648	5.27E-4	8.271118775256863	0.4906032890632282	-219.37995962476583	1.2682084399369475	0.609106	1.414571	3.765070	0.457775	0.092339	6.262361	2.226814	0.0	0.0	4	0.3104913404519925	0.22246340754700453	0.2005609835574668	0.2664842684435365	
17400000	-26738.372194049974	-26481.052156125363	-257.3200379246134	-26481.052156125363	19.276258820813357	5.27E-4	8.434052058004955	0.5584559216108081	-231.43277736693284	0.4642387449987931	0.473320	2.354177	5.113951	0.458663	0.386910	2.319304	0.967017	0.0	0.0	4	0.3151911625588357	0.22034370096731984	0.19941994496932655	0.2650451915045182	
17500000	-26695.098700925548	-26473.060140445636	-222.03856047991326	-26473.060140445636	21.10384154618001	5.27E-4	7.5951044722955485	0.40553885519617294	-202.59975358382334	2.223457221935691	0.260883	2.035397	3.807831	1.255350	0.116035	5.941025	2.210776	0.0	0.0	4	0.307858389189071	0.2238937978752149	0.20279400291526142	0.26545381002045304	
17600000	-26694.45857545998	-26472.230176273304	-222.22839918667515	-26472.230176273304	20.845192625718102	5.27E-4	8.600041386093501	0.44096059923167896	-202.7189172470181	2.147185753976752	0.390335	0.656968	5.841250	0.265946	0.236418	3.441886	0.888334	0.0	0.0	4	0.3087861674371359	0.21408623171848154	0.2041133523331	0.2730142485112829	
17700000	-26684.454333072154	-26465.597676725996	-218.8566563461566	-26465.597676725996	22.087383279022312	5.27E-4	6.948921351034329	0.2608357552585876	-198.19469403137055	2.110500916225179	0.425563	1.063005	5.239046	1.053711	0.088230	4.326225	0.923198	0.0	0.0	4	0.31099545916325577	0.21796767146008658	0.20510636404127996	0.26593050533537804	
17800000	-26714.861594066293	-26464.416316595496	-250.44527747079633	-26464.416316595496	19.021784939503068	5.27E-4	7.532161513240191	0.4313692933297842	-224.51743400287796	2.513142234413918	0.476045	3.240957	4.526806	0.501657	0.144015	6.102422	2.579881	0.0	0.0	4	0.3097536951443785	0.21703734433943772	0.20064939108710705	0.272559569429077	
17900000	-26706.891481134022	-26480.207986287798	-226.6834948462251	-26480.207986287798	18.521383622524827	5.27E-4	8.112028289810945	0.4036304117246287	-207.71091779590031	1.9357428437477602	0.449386	1.002336	5.285499	0.107971	0.077857	3.763596	2.454372	0.0	0.0	4	0.30841184286009427	0.2263927889842604	0.19791570000311606	0.26727966815252957	
18000000	-26694.598878582183	-26469.557951803024	-225.04092677915673	-26469.557951803024	18.494467900666567	5.27E-4	8.08562586867398	0.3168434082357987	-205.73040304312875	1.2229537759922526	0.453043	1.737407	4.286415	0.631930	0.167466	3.308530	0.259619	0.0	0.0	4	0.307749798603764	0.2268414554562586	0.19943947265531367	0.265969273284664	
18100000	-26706.00255296647	-26473.393258859494	-232.6092941069752	-26473.393258859494	19.4732447298467	5.27E-4	8.411940198617554	0.7499765259804572	-207.6609625482502	1.275764255072386	0.434016	0.938686	3.956903	0.159253	0.359836	5.061815	1.683117	0.0	0.0	4	0.31245080956692917	0.22110845144531935	0.20404201347313958	0.26239872551461213	
18200000	-26688.7541030109	-26473.53434413182	-215.2197588790795	-26473.53434413182	20.09080990094713	5.27E-4	8.225968289120633	1.2622727944468632	-190.72740488471598	2.855050238191139	0.425191	0.928342	5.266262	0.054457	0.033662	11.421960	4.866108	0.0	0.0	4	0.3086650267616092	0.21972891010872495	0.19850489970977117	0.27310116341989493	
18300000	-26710.45910349533	-26463.458007641108	-247.0010958542223	-26463.458007641108	20.972311609780597	5.27E-4	7.657778081386434	0.3989384973174369	-226.3073188103539	1.9593706273342761	0.755141	0.725967	6.218325	0.201662	0.260004	4.310296	1.338291	0.0	0.0	4	0.30298142823530666	0.22476604882434834	0.20362507362293633	0.26862744931740895	
18400000	-26697.394070468476	-26471.16497505694	-226.22909541153263	-26471.16497505694	18.484950648290855	5.27E-4	7.634135625805723	0.6344809549991406	-201.60385237516695	1.4791146848634775	0.181223	2.752106	5.633164	5.666882	0.228465	3.826489	0.683440	0.0	0.0	4	0.3105383120153284	0.21988971196476578	0.1968082489963692	0.27276372702353685	
18500000	-26701.601041614966	-26472.271626414196	-229.32941520076986	-26472.271626414196	21.162421113414435	5.27E-4	9.678440921924517	0.2057160100155928	-204.2348014846725	2.734920334700224	0.227214	1.620178	4.886940	2.783386	0.124511	3.943766	0.961911	0.0	0.0	4	0.30893891911988497	0.2219896490283103	0.19924960463079067	0.26982182722101433	
18600000	-26696.3992559203	-26475.580944961406	-220.81831095889447	-26475.580944961406	17.89802464959335	5.27E-4	8.007801332654802	0.3979234347565906	-199.7200507945617	3.280869089976398	0.266283	0.838947	6.989857	1.295588	0.126750	5.563000	1.118502	0.0	0.0	4	0.3039451284406523	0.22619439012996884	0.20052243864176966	0.2693380427876093	
18700000	-26714.01916176735	-26479.478728020225	-234.5404337471278	-26479.478728020225	18.810024111561088	5.27E-4	7.359440397675736	0.5040628329849978	-213.88315130065473	2.547018157528053	0.462617	1.782093	4.179628	0.005048	0.352390	5.501923	4.069419	0.0	0.0	4	0.30465033152167553	0.22586148003362255	0.20240383703247317	0.2670843514122289	
18800000	-26697.50302977291	-26471.228564641806	-226.2744651311048	-26471.228564641806	20.999709537251608	5.27E-4	7.546061310389871	0.6523086034051419	-206.4002197058917	3.4791195029309163	0.354703	0.933153	4.659788	1.260653	0.216755	4.152474	1.835441	0.0	0.0	4	0.30522128496209283	0.22378840786412912	0.20143606117260202	0.2695542460011762	
18900000	-26702.722573770377	-26473.603484277617	-229.11908949275934	-26473.603484277617	20.99477089685151	5.27E-4	8.457339021401243	0.4891352996729612	-208.75526881395064	1.635845086199634	0.416965	1.026935	3.861176	0.445462	0.311942	3.928896	1.849107	0.0	0.0	4	0.3043446519079679	0.22307137653648587	0.19577272334803963	0.27681124820750674	
19000000	-26702.03166302493	-26474.344102123512	-227.6875609014174	-26474.344102123512	20.040839771818636	5.27E-4	7.818282241587072	1.5485561063023323	-205.48208638272283	1.8529311940555353	0.525029	1.140975	5.700076	0.680736	0.204249	5.738134	0.963708	0.0	0.0	4	0.3135601966787381	0.2208807706437521	0.2020419788707408	0.2635170538067691	
19100000	-26720.394169396503	-26470.275167557604	-250.11900183889747	-26470.275167557604	22.72583935351906	5.27E-4	7.61449182718588	0.6111734887486044	-225.59880401898664	1.174796553227433	0.568040	1.792869	6.314332	0.422086	0.121336	6.695325	0.903063	0.0	0.0	4	0.31118002633181524	0.2189982069175749	0.2048022705014096	0.2650194962492002	
19200000	-26709.08667974234	-26478.638998001657	-230.44768174068358	-26478.638998001657	20.034838019540135	5.27E-4	9.126527172205874	0.4074873824488659	-209.62701173048453	2.5927707613271207	0.513332	1.806325	4.367809	0.149678	0.170691	7.823349	2.282361	0.0	0.0	4	0.3111945079349533	0.22265709195490382	0.20720701240804223	0.25894138770210057	
19300000	-26701.746716764366	-26475.35894212357	-226.3877746407977	-26475.35894212357	20.857597137026318	5.27E-4	8.244687175408753	0.7070943868800754	-206.69032990353014	1.6733563130584383	0.380469	0.814258	4.630026	0.212900	0.220304	5.242941	1.313618	0.0	0.0	4	0.3057453840971636	0.22688309584460278	0.2044150665530923	0.2629564535051412	
19400000	-26701.152342419868	-26469.10161736385	-232.05072505602007	-26469.10161736385	18.66015813723664	5.27E-4	7.563803626445988	0.7457343116730907	-209.8105909151995	2.507624299875264	0.461296	1.706745	5.863734	0.546828	0.352314	4.121571	0.497647	0.0	0.0	4	0.3068202164512738	0.22344465282190687	0.1986019423795437	0.2711331883472755	
19500000	-26725.48074759336	-26482.38028291028	-243.10046468308062	-26482.38028291028	21.235785483192156	5.27E-4	8.01546106175949	0.5726295614326937	-218.54067428649617	0.90158176026073	0.460225	0.636723	3.115293	0.493138	0.406897	5.847257	3.504336	0.0	0.0	4	0.3124627450578554	0.21879718565702247	0.1980791861351325	0.2706608831499894	
19600000	-26688.12396956567	-26455.983068869424	-232.14090069624703	-26455.983068869424	21.090203816820477	5.27E-4	7.952586191845082	0.30344691646481603	-207.51942389894094	1.4255644625581756	0.539571	1.911615	7.272778	0.528393	0.058643	4.033201	1.082921	0.0	0.0	4	0.30763804322819766	0.2208513031722697	0.20227737982503124	0.26923327377450107	
19700000	-26701.78627309116	-26467.705909212924	-234.08036387823518	-26467.705909212924	19.863491535541208	5.27E-4	9.026934977030542	0.4815765114998161	-214.05525304122304	1.0272402330236972	0.396665	1.558492	3.719765	0.069510	0.624467	3.499826	1.253424	0.0	0.0	4	0.3104932131012901	0.2223229245930159	0.19698179783996664	0.270202064465727	
19800000	-26713.302306727383	-26474.69213283725	-238.61017389013327	-26474.69213283725	21.03235702287324	5.27E-4	7.792808525604803	0.9657527800348829	-217.34411410635417	1.5999424124465322	0.333398	1.134125	4.608301	0.648684	0.050284	4.214138	1.090703	0.0	0.0	4	0.30622759573225505	0.22177839689417897	0.2031749866747199	0.26881902069884567	
19900000	-26714.790824912103	-26469.335122902175	-245.4557020099269	-26469.335122902175	20.96704847681065	5.27E-4	7.70984949995122	0.3854558833557762	-223.77665717648267	1.7256090800117547	0.490099	2.256626	4.132855	0.312634	0.307556	3.433774	2.126273	0.0	0.0	4	0.3047487368626379	0.2233003440730044	0.20042950293570647	0.2715214161286507	
20000000	-26706.782467452173	-26462.628406470598	-244.1540609815758	-26462.628406470598	19.79354166551246	5.27E-4	8.438744814630065	0.5977612538380509	-218.27970872567127	2.6887164824269303	0.512415	3.044958	6.594047	0.651672	0.173986	4.689771	1.512240	0.0	0.0	4	0.3128184195640508	0.22303003540303257	0.1976469667885552	0.2665045782443611	
20100000	-26720.94501306034	-26481.279319396413	-239.66569366392798	-26481.279319396413	21.092662894920807	5.27E-4	7.796599735071622	0.7325238402511294	-215.3650545008279	0.9142410689594943	0.496083	1.362828	2.863460	0.593368	0.207436	5.693386	3.623522	0.0	0.0	4	0.3083867676849099	0.218368598195115	0.20172203662167174	0.27152259749830304	
20200000	-26715.619241009023	-26479.092153870995	-236.52708713802548	-26479.092153870995	20.091270470602826	5.27E-4	9.07207994595821	0.3037493002191172	-212.73510857056692	2.3475561612985305	0.422288	1.552531	4.841133	1.898032	0.110197	8.377417	3.255186	0.0	0.0	4	0.30544979608177486	0.22579929297577703	0.20255535978995434	0.26619555115249355	
20300000	-26689.8962176295	-26464.330733885527	-225.56548374397093	-26464.330733885527	21.153508160420092	5.27E-4	9.23977238260129	0.350782049115967	-206.24100146432147	1.2214237007054907	0.397894	1.086558	3.028108	0.979202	0.112223	2.931303	0.257719	0.0	0.0	4	0.3157822227224772	0.21991895016820948	0.19767858470302024	0.26662024240629295	
20400000	-26691.478209067867	-26481.743925382292	-209.73428368557535	-26481.743925382292	20.03114262149	5.27E-4	8.151478688837162	0.40493852178304346	-183.07135465959152	1.1239514745775712	0.198015	1.591931	6.231473	0.813634	0.830370	3.436526	0.921281	0.0	0.0	4	0.30822689386735114	0.2230525495690752	0.19911132778878188	0.26960922877479154	
20500000	-26716.475709013925	-26465.723163062976	-250.75254595094927	-26465.723163062976	22.122903178691168	5.27E-4	7.123649223301692	0.6825921323182136	-230.9683535928312	2.002078178247746	0.284680	3.266461	3.224601	2.469240	0.338866	4.193318	0.083530	0.0	0.0	4	0.31231477685643905	0.2211933623937232	0.19720325644084546	0.26928860430899215	
20600000	-26694.916986610097	-26464.470978489648	-230.44600812044942	-26464.470978489648	18.657074969864333	5.27E-4	8.978704570270155	0.9015414539550577	-207.6853726856116	1.3525229724406058	0.446244	1.125948	8.167251	0.689801	0.075920	3.197373	0.865666	0.0	0.0	4	0.31432854975025526	0.21690867252917795	0.20051861926992115	0.2682441584506456	
20700000	-26706.078521775464	-26463.792147685795	-242.28637408966662	-26463.792147685795	18.721894676369864	5.27E-4	7.586229758621412	1.0821395439620938	-218.73740894222155	1.459207769631701	0.536919	0.754691	4.702347	0.675445	0.056465	4.496118	2.531860	0.0	0.0	4	0.30993827816642977	0.22027086890637043	0.20011789999124338	0.2696729529359564	
20800000	-26710.71063087421	-26471.579883278857	-239.13074759535382	-26471.579883278857	19.962018094549954	5.27E-4	8.189279181947425	0.4746362923953151	-215.73199888887302	1.3362412281576643	0.464567	1.387900	5.815418	0.757748	0.089586	3.222328	1.734065	0.0	0.0	4	0.3100066114348869	0.22576844947592914	0.20298254366315532	0.2612423954260286	
20900000	-26705.90848336376	-26459.570850188233	-246.33763317552732	-26459.570850188233	20.580311920560312	5.27E-4	7.323263127595203	0.3910848160148025	-224.08784498553294	1.5982320121335067	0.486659	1.845301	3.045620	0.465533	0.031211	4.454236	2.487100	0.0	0.0	4	0.3041110402548024	0.2213965526827289	0.20176163686873005	0.2727307701937386	
21000000	-26704.87470856818	-26488.02877378209	-216.84593478608977	-26488.02877378209	21.42392144636143	5.27E-4	7.263256176745063	0.5417378788047946	-190.05769567351788	0.6065270752386436	0.332861	1.104103	5.212241	0.141508	0.351129	4.475275	1.828072	0.0	0.0	4	0.30329206411186077	0.2199819371279235	0.2022115199951277	0.2745144787650879	
21100000	-26706.59849621281	-26462.240317126903	-244.3581790859061	-26462.240317126903	19.200835372803635	5.27E-4	8.145417220087431	0.5651663628333058	-224.40133443239534	1.9833684937658893	0.495069	0.937113	3.862693	0.790955	0.232790	5.896168	1.922643	0.0	0.0	4	0.31115289451247663	0.2194100570201363	0.20276792173290364	0.26666912673448323	
21200000	-26689.526527201866	-26479.167048678082	-210.3594785237827	-26479.167048678082	18.359803317856763	5.27E-4	7.493326196902174	0.46603233506807706	-188.9202346453859	2.244259234580657	0.407773	0.821108	5.568912	0.368249	0.055935	4.755011	1.062358	0.0	0.0	4	0.3047650229669274	0.22629987755796813	0.19917748001942673	0.26975761945567767	
21300000	-26685.729402070392	-26466.94834077141	-218.78106129898325	-26466.94834077141	18.54206693723004	5.27E-4	8.008233308883977	0.44120426385094347	-196.0220078329629	1.803560257080321	0.394716	0.628237	5.242593	0.266928	0.256044	7.035591	2.351870	0.0	0.0	4	0.3053734215994569	0.22408488339855379	0.20199232494992073	0.2685493700520686	
21400000	-26703.380635316826	-26464.09922598348	-239.28140933334757	-26464.09922598348	19.631177264159714	5.27E-4	7.6291251083416824	0.5347693348378664	-215.623721741357	2.181415062438256	0.543276	1.124304	5.197226	0.702043	0.072643	7.381547	2.558930	0.0	0.0	4	0.3063163279387667	0.22599586127249663	0.1956670025694787	0.27202080821925806	
21500000	-26704.561989151814	-26473.322817810993	-231.23917134082015	-26473.322817810993	19.099520426642083	5.27E-4	7.915351812624995	1.1629302345725399	-209.9487550191426	1.5588910285998927	0.496197	0.947855	4.382193	0.358802	0.221497	5.277702	0.934197	0.0	0.0	4	0.3126013423371182	0.21841574827163843	0.19745467288693117	0.2715282365043121	
21600000	-26700.99226014202	-26465.629904936002	-235.3623552060155	-26465.629904936002	20.587808219231224	5.27E-4	7.673339707433929	0.7340565765032426	-217.52871019446403	2.6687228545924797	0.644043	1.598740	2.820892	0.154304	0.167720	5.990716	1.331033	0.0	0.0	4	0.3149154545244039	0.220708956696647	0.19429686379822794	0.27007872498072105	
21700000	-26704.659345766093	-26472.9927973016	-231.66654846449543	-26472.9927973016	19.997147787774356	5.27E-4	8.040507282668978	0.7035931189497476	-210.0581803954231	2.7932502218074564	0.529593	0.871473	4.053076	0.180200	0.220963	6.259342	6.430761	0.0	0.0	4	0.3051743857119354	0.2275821461935259	0.20352924668649344	0.26371422140804524	
21800000	-26708.712757693444	-26459.74765913156	-248.96509856188413	-26459.74765913156	19.83519659485113	5.27E-4	9.552627419882082	0.5366101386142813	-225.06188265710918	2.549994073027731	0.459555	2.961490	4.257982	1.052301	0.182565	7.275066	4.223536	0.0	0.0	4	0.30259659267357464	0.22132727886791134	0.20328843124884177	0.27278769720967205	
21900000	-26706.526127148933	-26471.914125522984	-234.6120016259484	-26471.914125522984	19.034835153588208	5.27E-4	8.127573903215584	1.007788127171948	-215.7832598176127	2.270392678792727	0.440609	1.073799	3.047494	1.766395	0.302085	5.355955	1.187951	0.0	0.0	4	0.3073997308028715	0.22431615045133302	0.20106694851686802	0.26721717022892727	
22000000	-26714.89493619609	-26480.00160340597	-234.89333279011967	-26480.00160340597	20.841940972817174	5.27E-4	8.165621213404942	0.6284760151263296	-212.0392034883561	3.182473901021292	0.423338	2.500232	4.253378	0.488919	0.125300	8.000214	3.622096	0.0	0.0	4	0.3118392556521696	0.2223729512208464	0.1981537616185056	0.2676340315084781	
22100000	-26713.367970246454	-26474.865603650112	-238.50236659634214	-26474.865603650112	19.702939594250395	5.27E-4	6.726837883895566	0.33133543336345883	-215.94447711026774	1.8008398986500562	0.377392	1.453984	4.908175	0.732138	0.229955	3.651713	0.755198	0.0	0.0	4	0.30590352925213393	0.2249615743366623	0.20316706865214104	0.2659678277590624	
22200000	-26736.638609440844	-26476.204504750338	-260.43410469050826	-26476.204504750338	20.418289396421596	5.27E-4	9.23314273699015	0.37621151887717097	-236.37308057713966	1.4962199850696094	0.413600	1.322520	4.149163	1.436238	0.178356	5.508318	1.416160	0.0	0.0	4	0.3070960170864705	0.2222199343817085	0.19750544685058508	0.2731786016812356	
22300000	-26718.862280957048	-26465.829684276905	-253.03259668014184	-26465.829684276905	21.47494563207176	5.27E-4	8.769947148213133	0.3805848466442219	-229.5606397501961	1.3823278091247457	0.562519	0.491312	4.666557	0.911038	0.348772	5.061280	4.646993	0.0	0.0	4	0.30624890521741105	0.2218179661488568	0.20607544713503803	0.2658576814986938	
22400000	-26694.0458287014	-26475.459170717688	-218.5866579837137	-26475.459170717688	21.38978934560282	5.27E-4	6.87887466867124	0.6692239816828052	-195.59279063222948	2.919585172749565	0.390002	0.529863	3.671631	0.225103	0.438998	10.033973	3.958610	0.0	0.0	4	0.3088241285627435	0.22131233399810304	0.19986473433889856	0.26999880310025454	
22500000	-26726.153710763272	-26471.45228870262	-254.70142206065032	-26471.45228870262	20.35241339281554	5.27E-4	8.70130540876347	0.9938230336828482	-235.25797990576615	2.4377910762263104	0.321917	2.488180	2.520738	1.887894	0.079130	4.735768	0.762772	0.0	0.0	4	0.3038688740014088	0.219080744935242	0.20715357449015834	0.2698968065731903	
22600000	-26691.45992596903	-26470.642596875918	-220.81732909311057	-26470.642596875918	19.72838578215405	5.27E-4	7.77400857455943	0.9691707952705786	-197.4429180505803	2.2467778806818917	0.535424	0.348136	4.597129	0.030034	0.028878	10.428077	4.607681	0.0	0.0	4	0.30968063393786305	0.2225135364773279	0.1976185706769596	0.27018725890784884	
22700000	-26703.960896664987	-26473.40755092148	-230.55334574350536	-26473.40755092148	20.4992004284376	5.27E-4	9.207795371228114	0.46233349398568035	-209.18916185021084	1.3322018118377081	0.487830	1.546093	4.576069	1.095318	0.099600	4.480940	1.394125	0.0	0.0	4	0.3030645652735178	0.22267059931149444	0.20329559732471153	0.2709692380902756	
22800000	-26691.507845721157	-26474.36093423603	-217.1469114851273	-26474.36093423603	21.611634190530655	5.27E-4	9.011012229515092	0.2775398864225301	-195.04636410884552	1.4784777594011942	0.353705	1.243574	6.335426	2.287487	0.271342	4.035162	0.493060	0.0	0.0	4	0.3054381818035654	0.22436822044122476	0.1987736154350196	0.2714199823201896	
22900000	-26716.83240040393	-26470.350224964164	-246.4821754397679	-26470.350224964164	20.584906798956464	5.27E-4	8.233407062467533	0.5004359036793742	-225.94073762320372	1.6921079963640788	0.434847	1.380107	3.623382	0.658597	0.692359	5.448332	2.206702	0.0	0.0	4	0.3000032584029	0.22522454808007286	0.20097221940495177	0.27379997411207485	
23000000	-26717.27537921728	-26461.540480500513	-255.73489871676819	-26461.540480500513	20.13495586816239	5.27E-4	8.212229550332173	0.4336388738764303	-236.86602446362	1.211762984252319	0.694638	1.114819	3.925382	0.360616	0.203829	3.949787	0.317598	0.0	0.0	4	0.30400064709599056	0.22734853850112258	0.1958126518132324	0.27283816258965393	
23100000	-26705.22976229743	-26464.85842305881	-240.37133923862154	-26464.85842305881	20.13683506400009	5.27E-4	7.357494425468373	0.29957074590012667	-217.28327463510274	2.238555985732654	0.423233	0.789325	4.518924	1.748508	0.081419	6.651737	0.960948	0.0	0.0	4	0.31252541087063856	0.22334195380003113	0.20140754700385896	0.26272508832547087	
23200000	-26711.266428810683	-26477.803194540535	-233.4632342701471	-26477.803194540535	19.688848616497108	5.27E-4	7.269272571696581	0.6695860245603142	-209.7019405777947	1.3201779821409163	0.549631	1.247632	4.923227	0.447492	0.083448	5.071372	2.657922	0.0	0.0	4	0.3083820390892901	0.21591936591673264	0.20115639891929593	0.2745421960746806	
23300000	-26724.937012697126	-26466.516909613572	-258.4201030835542	-26466.516909613572	21.50714829358487	5.27E-4	8.691296523534994	0.8770157935573186	-232.5640822153266	1.0441360646509716	0.560361	0.963774	6.445580	0.220527	0.015497	5.730145	1.420500	0.0	0.0	4	0.30091597872188663	0.2251205029432239	0.2017677735391514	0.2721957447957374	
23400000	-26694.366567720874	-26463.17864569617	-231.18792202470334	-26463.17864569617	21.77534682065252	5.27E-4	7.166869103483576	0.36949234045956486	-210.7543405997851	2.5786338540922267	0.464568	0.818908	4.306597	0.123665	0.348288	8.429869	3.806798	0.0	0.0	4	0.3018386804127053	0.225348843602611	0.19886972623504137	0.27394274974964167	
23500000	-26708.32116238174	-26464.662837498396	-243.65832488334553	-26464.662837498396	19.39363571736818	5.27E-4	8.355348769160281	0.3399630769208814	-221.51965308254637	0.7848164041113268	0.504442	0.993008	5.056857	0.475735	0.065475	3.281216	1.182171	0.0	0.0	4	0.30811926782878857	0.22395177567612448	0.19981034345466658	0.2681186130404198	
23600000	-26690.443163830456	-26466.902687452122	-223.54047637833423	-26466.902687452122	19.804227723066763	5.27E-4	8.070193684254631	0.6142220193612858	-200.26198443202065	1.4243345407061765	0.400792	0.889036	4.420279	0.716182	0.007357	5.587829	2.189715	0.0	0.0	4	0.30198952205713764	0.22514891213781443	0.2034124134347807	0.2694491523702668	
23700000	-26685.11321989542	-26477.152833766766	-207.96038612865394	-26477.152833766766	19.170408907328785	5.27E-4	8.298357101927392	0.8224651292864313	-187.7984266260584	2.5316643365676454	0.194178	1.841875	3.016327	0.951079	0.057329	6.518276	3.900965	0.0	0.0	4	0.3131465360435019	0.22116005039047829	0.1949215304919613	0.27077188307405814	
23800000	-26697.955839670696	-26474.92358834609	-223.03225132460753	-26474.92358834609	20.44405086787414	5.27E-4	7.944800393065827	0.5790512438546448	-199.61300022093928	4.329967579938716	0.437356	2.355278	5.363629	0.550484	0.031365	7.435917	2.342434	0.0	0.0	4	0.30678535319370975	0.2186078939275295	0.20793698331597082	0.2666697695627895	
23900000	-26710.978549895644	-26472.929408087904	-238.04914180774134	-26472.929408087904	18.98600925992283	5.27E-4	8.30997376634993	0.7797750343526894	-210.69111909731393	1.8123114750877063	0.375278	1.238816	6.814688	2.674177	0.068859	4.851075	0.877964	0.0	0.0	4	0.3042209628299989	0.22401584293590046	0.20165403757040712	0.2701091566636932	
24000000	-26712.476962219644	-26474.194569013187	-238.28239320645832	-26474.194569013187	21.146107538599836	5.27E-4	7.964672749126032	0.6068922922398573	-214.60172610067553	4.486108685304738	0.531219	1.364787	6.412421	0.611212	0.142911	4.198693	1.653551	0.0	0.0	4	0.30660828752214137	0.216888805384165	0.2048286084417492	0.271674298651944	
24100000	-26700.541332547047	-26471.469254435808	-229.07207811124016	-26471.469254435808	20.041897688314208	5.27E-4	8.400281570769716	0.5385165258350532	-206.43747709282277	1.8804326458317504	0.502596	1.279035	5.101691	0.402017	0.012786	4.727452	1.372559	0.0	0.0	4	0.3071115346446415	0.22219660975057917	0.1994834049245041	0.2712084506802747	
24200000	-26716.124088063152	-26474.052777760637	-242.07131030251628	-26474.052777760637	19.989412473186956	5.27E-4	9.070709275445514	0.4554529617949426	-214.73856639274044	1.222878065935777	0.534879	2.652935	3.722790	0.129688	0.135950	5.181246	2.147427	0.0	0.0	4	0.31363278741730205	0.21849141746888437	0.20015401006343558	0.2677217850503775	
