# Supplementary material for: Repeated introductions and intensive community transmission fueled a mumps virus outbreak in Washington State
Source: eLife. 2021 Apr 19;10:e66448. doi: 10.7554/eLife.66448 (PMC8079146; doi:10.7554/eLife.66448)
Supplement: Figure 6—source data 1. [file elife-66448-fig6-data1.zip › xml-and-combined-output-files/mumps_1_rep1.no-metadata.trees]

#NEXUS
Begin taxa;
	Dimensions ntax=109;
		Taxlabels
			MuVs/Washington.USA/49.16/FH55[G]|2016.932|2016-12-07|north_america|usa|washington|age|vaccination_status|community_status
			MuVs/Washington.USA/48.16/FH1[G]|2016.932|2016-12-07|north_america|usa|washington|age|vaccination_status|community_status
			MuVs/Washington.USA/49.16/FH45[G]|2016.94|2016-12-10|north_america|usa|washington|age|vaccination_status|community_status
			MuVs/Washington.USA/50.16/FH2[G]|2016.948|2016-12-13|north_america|usa|washington|age|vaccination_status|community_status
			MuVs/Washington.USA/50.16/FH3[G]|2016.945|2016-12-12|north_america|usa|washington|age|vaccination_status|community_status
			MuVs/Washington.USA/50.16/FH64[G]|2016.945|2016-12-12|north_america|usa|washington|age|vaccination_status|community_status
			MuVs/Washington.USA/50.16/FH4[G]|2016.948|2016-12-13|north_america|usa|washington|age|vaccination_status|community_status
			MuVs/Washington.USA/51.16/FH46[G]|2016.973|2016-12-22|north_america|usa|washington|age|vaccination_status|community_status
			MuVs/Washington.USA/52.16/FH75[G]|2016.995|2016-12-30|north_america|usa|washington|age|vaccination_status|community_status
			MuVs/Washington.USA/1.17/FH5[G]|2017.005|2017-01-03|north_america|usa|washington|age|vaccination_status|community_status
			MuVs/Washington.USA/52.16/FH28[G]|2016.997|2016-12-31|north_america|usa|washington|age|vaccination_status|community_status
			MuVs/Washington.USA/1.17/FH6[G]|2017.008|2017-01-04|north_america|usa|washington|age|vaccination_status|community_status
			MuVs/Washington.USA/1.17/FH7[G]|2017.014|2017-01-06|north_america|usa|washington|age|vaccination_status|community_status
			MuVs/Washington.USA/1.17/FH65[G]|2017.019|2017-01-08|north_america|usa|washington|age|vaccination_status|community_status
			MuVs/Washington.USA/1.17/FH8[G]|2017.011|2017-01-05|north_america|usa|washington|age|vaccination_status|community_status
			MuVs/Washington.USA/1.17/FH77[G]|2017.027|2017-01-11|north_america|usa|washington|age|vaccination_status|community_status
			MuVs/Washington.USA/2.17/FH47[G]|2017.027|2017-01-11|north_america|usa|washington|age|vaccination_status|community_status
			MuVs/Washington.USA/1.17/FH29[G]|2017.025|2017-01-10|north_america|usa|washington|age|vaccination_status|community_status
			MuVs/Washington.USA/2.17/FH26[G]|2017.03|2017-01-12|north_america|usa|washington|age|vaccination_status|community_status
			MuVs/Washington.USA/2.17/FH66[G]|2017.033|2017-01-13|north_america|usa|washington|age|vaccination_status|community_status
			MuVs/Washington.USA/2.17/FH54[G]|2017.03|2017-01-12|north_america|usa|washington|age|vaccination_status|community_status
			MuVs/Washington.USA/2.17/FH21[G]|2017.033|2017-01-13|north_america|usa|washington|age|vaccination_status|community_status
			MuVs/Washington.USA/2.17/FH22[G]|2017.044|2017-01-17|north_america|usa|washington|age|vaccination_status|community_status
			MuVs/Washington.USA/3.17/FH67[G]|2017.044|2017-01-17|north_america|usa|washington|age|vaccination_status|community_status
			MuVs/Washington.USA/2.17/FH23[G]|2017.033|2017-01-13|north_america|usa|washington|age|vaccination_status|community_status
			MuVs/Washington.USA/3.17/FH24[G]|2017.049|2017-01-19|north_america|usa|washington|age|vaccination_status|community_status
			MuVs/Washington.USA/3.17/FH25[G]|2017.052|2017-01-20|north_america|usa|washington|age|vaccination_status|community_status
			MuVs/Washington.USA/4.17/FH68[G]|2017.068|2017-01-26|north_america|usa|washington|age|vaccination_status|community_status
			MuVs/Washington.USA/4.17/FH48[G]|2017.074|2017-01-28|north_america|usa|washington|age|vaccination_status|community_status
			MuVs/Washington.USA/4.17/FH70[G]|2017.079|2017-01-30|north_america|usa|washington|age|vaccination_status|community_status
			MuVs/Washington.USA/4.17/FH71[G]|2017.079|2017-01-30|north_america|usa|washington|age|vaccination_status|community_status
			MuVs/Washington.USA/5.17/FH27[G]|2017.079|2017-01-30|north_america|usa|washington|age|vaccination_status|community_status
			MuVs/Washington.USA/5.17/FH72[G]|2017.085|2017-02-01|north_america|usa|washington|age|vaccination_status|community_status
			MuVs/Washington.USA/5.17/FH9[G]|2017.082|2017-01-31|north_america|usa|washington|age|vaccination_status|community_status
			MuVs/Washington.USA/4.17/FH49[G]|2017.082|2017-01-31|north_america|usa|washington|age|vaccination_status|community_status
			Washington.USA/2017158/5.17/4/G|2017.099|2017-02-06|north_america|usa|washington|59|unknown|Not_Marshallese
			Washington.USA/2017165/6.17/G|2017.099|2017-02-06|north_america|usa|washington|54|unknown|Not_Marshallese
			MuVs/Washington.USA/5.17/FH30[G]|2017.088|2017-02-02|north_america|usa|washington|age|vaccination_status|community_status
			MuVs/Washington.USA/5.17/FH10[G]|2017.093|2017-02-04|north_america|usa|washington|age|vaccination_status|community_status
			MuVs/Washington.USA/5.17/FH11[G]|2017.104|2017-02-08|north_america|usa|washington|age|vaccination_status|community_status
			MuVs/Washington.USA/6.17/FH12[G]|2017.104|2017-02-08|north_america|usa|washington|age|vaccination_status|community_status
			MuVs/Washington.USA/6.17/FH13[G]|2017.118|2017-02-13|north_america|usa|washington|age|vaccination_status|community_status
			MuVs/Washington.USA/6.17/FH14[G]|2017.104|2017-02-08|north_america|usa|washington|age|vaccination_status|community_status
			MuVs/Washington.USA/7.17/FH15[G]|2017.123|2017-02-15|north_america|usa|washington|age|vaccination_status|community_status
			Washington.USA/2017217/9.17/G|2017.159|2017-02-28|north_america|usa|washington|21|vaccinated|Not_Marshallese
			MuVs/Washington.USA/8.17/FH17[G]|2017.145|2017-02-23|north_america|usa|washington|age|vaccination_status|community_status
			MuVs/Washington.USA/9.17/FH31[G]|2017.162|2017-03-01|north_america|usa|washington|age|vaccination_status|community_status
			MuVs/Washington.USA/9.17/FH18[G]|2017.162|2017-03-01|north_america|usa|washington|age|vaccination_status|community_status
			MuVs/Washington.USA/8.17/FH19[G]|2017.159|2017-02-28|north_america|usa|washington|age|vaccination_status|community_status
			MuVs/Washington.USA/10.17/FH52[G]|2017.192|2017-03-12|north_america|usa|washington|age|vaccination_status|community_status
			MuVs/Washington.USA/11.17/FH56[G]|2017.2|2017-03-15|north_america|usa|washington|age|vaccination_status|community_status
			MuVs/Washington.USA/12.17/FH57[G]|2017.219|2017-03-22|north_america|usa|washington|age|vaccination_status|community_status
			MuVs/Washington.USA/12.17/FH34[G]|2017.219|2017-03-22|north_america|usa|washington|age|vaccination_status|community_status
			Washington.USA/2017277/12.17/3/G|2017.225|2017-03-24|north_america|usa|washington|14|unknown|Not_Marshallese
			MuVs/Washington.USA/12.17/FH35[G]|2017.225|2017-03-24|north_america|usa|washington|age|vaccination_status|community_status
			MuVs/Washington.USA/15.17/FH20[G]|2017.279|2017-04-13|north_america|usa|washington|age|vaccination_status|community_status
			MuVs/Washington.USA/16.17/FH36[G]|2017.296|2017-04-19|north_america|usa|washington|age|vaccination_status|community_status
			Washington.USA/2017315/16.17/2/G|2017.307|2017-04-23|north_america|usa|washington|31|vaccinated|Not_Marshallese
			MuVs/Washington.USA/17.17/FH38[G]|2017.312|2017-04-25|north_america|usa|washington|age|vaccination_status|community_status
			MuVs/Washington.USA/17.17/FH39[G]|2017.318|2017-04-27|north_america|usa|washington|age|vaccination_status|community_status
			Washington.USA/2017321/17.17/3/G|2017.323|2017-04-29|north_america|usa|washington|24|vaccinated|Not_Marshallese
			Washington.USA/2017325/17.17/4/G|2017.332|2017-05-02|north_america|usa|washington|34|unknown|Not_Marshallese
			Washington.USA/2017330/19.17/G|2017.353|2017-05-10|north_america|usa|washington|29|unknown|Not_Marshallese
			Washington.USA/2017331/19.17/2/G|2017.359|2017-05-12|north_america|usa|washington|35|unknown|Not_Marshallese
			MuVs/Washington.USA/19.17/FH80[G]|2017.356|2017-05-11|north_america|usa|washington|age|vaccination_status|community_status
			MuVs/Washington.USA/21.17/FH69[G]|2017.386|2017-05-22|north_america|usa|washington|age|vaccination_status|community_status
			MuVs/Washington.USA/20.17/FH81[G]|2017.384|2017-05-21|north_america|usa|washington|age|vaccination_status|community_status
			MuVs/Washington.USA/20.17/FH73[G]|2017.384|2017-05-21|north_america|usa|washington|age|vaccination_status|community_status
			MuVs/Washington.USA/20.17/FH82[G]|2017.386|2017-05-22|north_america|usa|washington|age|vaccination_status|community_status
			MuVs/Washington.USA/22.17/FH74[G]|2017.408|2017-05-30|north_america|usa|washington|age|vaccination_status|community_status
			MuVs/Washington.USA/29.17/FH83[G]|2017.564|2017-07-26|north_america|usa|washington|age|vaccination_status|community_status
			MuVs/Washington.USA/30.17/FH32[G]|2017.562|2017-07-25|north_america|usa|washington|age|vaccination_status|community_status
			MuVs/Washington.USA/50.16/FH33[G]|2016.964|2016-12-19|north_america|usa|washington|age|vaccination_status|community_status
			MuVs/Washington.USA/51.16/FH41[G]|2016.97|2016-12-21|north_america|usa|washington|age|vaccination_status|community_status
			MuVs/Washington.USA/9.17/FH42[G]|2017.175|2017-03-06|north_america|usa|washington|age|vaccination_status|community_status
			MuVs/Washington.USA/10.17/FH43[G]|2017.178|2017-03-07|north_america|usa|washington|age|vaccination_status|community_status
			MuVs/Washington.USA/2.17/FH84[G]|2017.033|2017-01-13|north_america|usa|washington|age|vaccination_status|community_status
			MuVs/Washington.USA/2.17/FH58[G]|2017.033|2017-01-13|north_america|usa|washington|age|vaccination_status|community_status
			MuVs/Washington.USA/3.17/FH59[G]|2017.047|2017-01-18|north_america|usa|washington|age|vaccination_status|community_status
			MuVs/Washington.USA/4.17/FH60[G]|2017.09|2017-02-03|north_america|usa|washington|age|vaccination_status|community_status
			MuVs/Washington.USA/12.17/FH76[G]|2017.219|2017-03-22|north_america|usa|washington|age|vaccination_status|community_status
			MuVs/Washington.USA/7.17/FH61[G]|2017.142|2017-02-22|north_america|usa|washington|age|vaccination_status|community_status
			MuVs/Washington.USA/3.17/FH62[G]|2017.049|2017-01-19|north_america|usa|washington|age|vaccination_status|community_status
			MuVs/Washington.USA/16.17/FH63[G]|2017.301|2017-04-21|north_america|usa|washington|age|vaccination_status|community_status
			MuVs/Washington.USA/49.16/FH158[G]|2016.943|2016-12-11|north_america|usa|washington|age|vaccination_status|community_status
			MuVs/Washington.USA/1.17/FH160[G]|2017.005|2017-01-03|north_america|usa|washington|age|vaccination_status|community_status
			MuVs/Washington.USA/4.17/FH103[G]|2017.077|2017-01-29|north_america|usa|washington|age|vaccination_status|community_status
			MuVs/Washington.USA/5.17/FH161[G]|2017.082|2017-01-31|north_america|usa|washington|age|vaccination_status|community_status
			MuVs/Washington.USA/5.17/FH162[G]|2017.088|2017-02-02|north_america|usa|washington|age|vaccination_status|community_status
			Washington.USA/2017379/5.17/11/G|2017.104|2017-02-08|north_america|usa|washington|21|vaccinated|Not_Marshallese
			MuVs/Washington.USA/6.17/FH105[G]|2017.11|2017-02-10|north_america|usa|washington|age|vaccination_status|community_status
			MuVs/Washington.USA/7.17/FH106[G]|2017.121|2017-02-14|north_america|usa|washington|age|vaccination_status|community_status
			MuVs/Washington.USA/7.17/FH166[G]|2017.134|2017-02-19|north_america|usa|washington|age|vaccination_status|community_status
			Washington.USA/2017383/8.17/6/G|2017.142|2017-02-22|north_america|usa|washington|21|vaccinated|Not_Marshallese
			MuVs/Washington.USA/11.17/FH143[G]|2017.2|2017-03-15|north_america|usa|washington|age|vaccination_status|community_status
			Washington.USA/2017386/11.17/4/G|2017.2|2017-03-15|north_america|usa|washington|29|vaccinated|Not_Marshallese
			Washington.USA/2017387/11.17/5/G|2017.208|2017-03-18|north_america|usa|washington|18|vaccinated|Not_Marshallese
			MuVs/Washington.USA/12.17/FH97[G]|2017.222|2017-03-23|north_america|usa|washington|age|vaccination_status|community_status
			MuVs/Washington.USA/12.17/FH144[G]|2017.233|2017-03-27|north_america|usa|washington|age|vaccination_status|community_status
			Washington.USA/2017391/14.17/G|2017.26|2017-04-06|north_america|usa|washington|47|unvaccinated|Not_Marshallese
			Washington.USA/2017392/14.17/2/G|2017.26|2017-04-06|north_america|usa|washington|1|vaccinated|Not_Marshallese
			MuVs/Washington.USA/15.17/FH146[G]|2017.293|2017-04-18|north_america|usa|washington|age|vaccination_status|community_status
			MuVs/Washington.USA/18.17/FH147[G]|2017.337|2017-05-04|north_america|usa|washington|age|vaccination_status|community_status
			Washington.USA/2017396/19.17/4/G|2017.356|2017-05-11|north_america|usa|washington|39|vaccinated|Not_Marshallese
			MuVs/Washington.USA/20.17/FH148[G]|2017.392|2017-05-24|north_america|usa|washington|age|vaccination_status|community_status
			MuVs/Washington.USA/23.17/FH149[G]|2017.441|2017-06-11|north_america|usa|washington|age|vaccination_status|community_status
			MuVs/Washington.USA/23.17/FH150[G]|2017.444|2017-06-12|north_america|usa|washington|age|vaccination_status|community_status
			Washington.USA/2017401/28.17/G|2017.526|2017-07-12|north_america|usa|washington|13|vaccinated|Not_Marshallese
			MuVs/Washington.USA/16.17/FH152[G]|2017.29|2017-04-17|north_america|usa|washington|age|vaccination_status|community_status
			;
End;
Begin trees;
	Translate
		1 MuVs/Washington.USA/49.16/FH55[G]|2016.932|2016-12-07|north_america|usa|washington|age|vaccination_status|community_status,
		2 MuVs/Washington.USA/48.16/FH1[G]|2016.932|2016-12-07|north_america|usa|washington|age|vaccination_status|community_status,
		3 MuVs/Washington.USA/49.16/FH45[G]|2016.94|2016-12-10|north_america|usa|washington|age|vaccination_status|community_status,
		4 MuVs/Washington.USA/50.16/FH2[G]|2016.948|2016-12-13|north_america|usa|washington|age|vaccination_status|community_status,
		5 MuVs/Washington.USA/50.16/FH3[G]|2016.945|2016-12-12|north_america|usa|washington|age|vaccination_status|community_status,
		6 MuVs/Washington.USA/50.16/FH64[G]|2016.945|2016-12-12|north_america|usa|washington|age|vaccination_status|community_status,
		7 MuVs/Washington.USA/50.16/FH4[G]|2016.948|2016-12-13|north_america|usa|washington|age|vaccination_status|community_status,
		8 MuVs/Washington.USA/51.16/FH46[G]|2016.973|2016-12-22|north_america|usa|washington|age|vaccination_status|community_status,
		9 MuVs/Washington.USA/52.16/FH75[G]|2016.995|2016-12-30|north_america|usa|washington|age|vaccination_status|community_status,
		10 MuVs/Washington.USA/1.17/FH5[G]|2017.005|2017-01-03|north_america|usa|washington|age|vaccination_status|community_status,
		11 MuVs/Washington.USA/52.16/FH28[G]|2016.997|2016-12-31|north_america|usa|washington|age|vaccination_status|community_status,
		12 MuVs/Washington.USA/1.17/FH6[G]|2017.008|2017-01-04|north_america|usa|washington|age|vaccination_status|community_status,
		13 MuVs/Washington.USA/1.17/FH7[G]|2017.014|2017-01-06|north_america|usa|washington|age|vaccination_status|community_status,
		14 MuVs/Washington.USA/1.17/FH65[G]|2017.019|2017-01-08|north_america|usa|washington|age|vaccination_status|community_status,
		15 MuVs/Washington.USA/1.17/FH8[G]|2017.011|2017-01-05|north_america|usa|washington|age|vaccination_status|community_status,
		16 MuVs/Washington.USA/1.17/FH77[G]|2017.027|2017-01-11|north_america|usa|washington|age|vaccination_status|community_status,
		17 MuVs/Washington.USA/2.17/FH47[G]|2017.027|2017-01-11|north_america|usa|washington|age|vaccination_status|community_status,
		18 MuVs/Washington.USA/1.17/FH29[G]|2017.025|2017-01-10|north_america|usa|washington|age|vaccination_status|community_status,
		19 MuVs/Washington.USA/2.17/FH26[G]|2017.03|2017-01-12|north_america|usa|washington|age|vaccination_status|community_status,
		20 MuVs/Washington.USA/2.17/FH66[G]|2017.033|2017-01-13|north_america|usa|washington|age|vaccination_status|community_status,
		21 MuVs/Washington.USA/2.17/FH54[G]|2017.03|2017-01-12|north_america|usa|washington|age|vaccination_status|community_status,
		22 MuVs/Washington.USA/2.17/FH21[G]|2017.033|2017-01-13|north_america|usa|washington|age|vaccination_status|community_status,
		23 MuVs/Washington.USA/2.17/FH22[G]|2017.044|2017-01-17|north_america|usa|washington|age|vaccination_status|community_status,
		24 MuVs/Washington.USA/3.17/FH67[G]|2017.044|2017-01-17|north_america|usa|washington|age|vaccination_status|community_status,
		25 MuVs/Washington.USA/2.17/FH23[G]|2017.033|2017-01-13|north_america|usa|washington|age|vaccination_status|community_status,
		26 MuVs/Washington.USA/3.17/FH24[G]|2017.049|2017-01-19|north_america|usa|washington|age|vaccination_status|community_status,
		27 MuVs/Washington.USA/3.17/FH25[G]|2017.052|2017-01-20|north_america|usa|washington|age|vaccination_status|community_status,
		28 MuVs/Washington.USA/4.17/FH68[G]|2017.068|2017-01-26|north_america|usa|washington|age|vaccination_status|community_status,
		29 MuVs/Washington.USA/4.17/FH48[G]|2017.074|2017-01-28|north_america|usa|washington|age|vaccination_status|community_status,
		30 MuVs/Washington.USA/4.17/FH70[G]|2017.079|2017-01-30|north_america|usa|washington|age|vaccination_status|community_status,
		31 MuVs/Washington.USA/4.17/FH71[G]|2017.079|2017-01-30|north_america|usa|washington|age|vaccination_status|community_status,
		32 MuVs/Washington.USA/5.17/FH27[G]|2017.079|2017-01-30|north_america|usa|washington|age|vaccination_status|community_status,
		33 MuVs/Washington.USA/5.17/FH72[G]|2017.085|2017-02-01|north_america|usa|washington|age|vaccination_status|community_status,
		34 MuVs/Washington.USA/5.17/FH9[G]|2017.082|2017-01-31|north_america|usa|washington|age|vaccination_status|community_status,
		35 MuVs/Washington.USA/4.17/FH49[G]|2017.082|2017-01-31|north_america|usa|washington|age|vaccination_status|community_status,
		36 Washington.USA/2017158/5.17/4/G|2017.099|2017-02-06|north_america|usa|washington|59|unknown|Not_Marshallese,
		37 Washington.USA/2017165/6.17/G|2017.099|2017-02-06|north_america|usa|washington|54|unknown|Not_Marshallese,
		38 MuVs/Washington.USA/5.17/FH30[G]|2017.088|2017-02-02|north_america|usa|washington|age|vaccination_status|community_status,
		39 MuVs/Washington.USA/5.17/FH10[G]|2017.093|2017-02-04|north_america|usa|washington|age|vaccination_status|community_status,
		40 MuVs/Washington.USA/5.17/FH11[G]|2017.104|2017-02-08|north_america|usa|washington|age|vaccination_status|community_status,
		41 MuVs/Washington.USA/6.17/FH12[G]|2017.104|2017-02-08|north_america|usa|washington|age|vaccination_status|community_status,
		42 MuVs/Washington.USA/6.17/FH13[G]|2017.118|2017-02-13|north_america|usa|washington|age|vaccination_status|community_status,
		43 MuVs/Washington.USA/6.17/FH14[G]|2017.104|2017-02-08|north_america|usa|washington|age|vaccination_status|community_status,
		44 MuVs/Washington.USA/7.17/FH15[G]|2017.123|2017-02-15|north_america|usa|washington|age|vaccination_status|community_status,
		45 Washington.USA/2017217/9.17/G|2017.159|2017-02-28|north_america|usa|washington|21|vaccinated|Not_Marshallese,
		46 MuVs/Washington.USA/8.17/FH17[G]|2017.145|2017-02-23|north_america|usa|washington|age|vaccination_status|community_status,
		47 MuVs/Washington.USA/9.17/FH31[G]|2017.162|2017-03-01|north_america|usa|washington|age|vaccination_status|community_status,
		48 MuVs/Washington.USA/9.17/FH18[G]|2017.162|2017-03-01|north_america|usa|washington|age|vaccination_status|community_status,
		49 MuVs/Washington.USA/8.17/FH19[G]|2017.159|2017-02-28|north_america|usa|washington|age|vaccination_status|community_status,
		50 MuVs/Washington.USA/10.17/FH52[G]|2017.192|2017-03-12|north_america|usa|washington|age|vaccination_status|community_status,
		51 MuVs/Washington.USA/11.17/FH56[G]|2017.2|2017-03-15|north_america|usa|washington|age|vaccination_status|community_status,
		52 MuVs/Washington.USA/12.17/FH57[G]|2017.219|2017-03-22|north_america|usa|washington|age|vaccination_status|community_status,
		53 MuVs/Washington.USA/12.17/FH34[G]|2017.219|2017-03-22|north_america|usa|washington|age|vaccination_status|community_status,
		54 Washington.USA/2017277/12.17/3/G|2017.225|2017-03-24|north_america|usa|washington|14|unknown|Not_Marshallese,
		55 MuVs/Washington.USA/12.17/FH35[G]|2017.225|2017-03-24|north_america|usa|washington|age|vaccination_status|community_status,
		56 MuVs/Washington.USA/15.17/FH20[G]|2017.279|2017-04-13|north_america|usa|washington|age|vaccination_status|community_status,
		57 MuVs/Washington.USA/16.17/FH36[G]|2017.296|2017-04-19|north_america|usa|washington|age|vaccination_status|community_status,
		58 Washington.USA/2017315/16.17/2/G|2017.307|2017-04-23|north_america|usa|washington|31|vaccinated|Not_Marshallese,
		59 MuVs/Washington.USA/17.17/FH38[G]|2017.312|2017-04-25|north_america|usa|washington|age|vaccination_status|community_status,
		60 MuVs/Washington.USA/17.17/FH39[G]|2017.318|2017-04-27|north_america|usa|washington|age|vaccination_status|community_status,
		61 Washington.USA/2017321/17.17/3/G|2017.323|2017-04-29|north_america|usa|washington|24|vaccinated|Not_Marshallese,
		62 Washington.USA/2017325/17.17/4/G|2017.332|2017-05-02|north_america|usa|washington|34|unknown|Not_Marshallese,
		63 Washington.USA/2017330/19.17/G|2017.353|2017-05-10|north_america|usa|washington|29|unknown|Not_Marshallese,
		64 Washington.USA/2017331/19.17/2/G|2017.359|2017-05-12|north_america|usa|washington|35|unknown|Not_Marshallese,
		65 MuVs/Washington.USA/19.17/FH80[G]|2017.356|2017-05-11|north_america|usa|washington|age|vaccination_status|community_status,
		66 MuVs/Washington.USA/21.17/FH69[G]|2017.386|2017-05-22|north_america|usa|washington|age|vaccination_status|community_status,
		67 MuVs/Washington.USA/20.17/FH81[G]|2017.384|2017-05-21|north_america|usa|washington|age|vaccination_status|community_status,
		68 MuVs/Washington.USA/20.17/FH73[G]|2017.384|2017-05-21|north_america|usa|washington|age|vaccination_status|community_status,
		69 MuVs/Washington.USA/20.17/FH82[G]|2017.386|2017-05-22|north_america|usa|washington|age|vaccination_status|community_status,
		70 MuVs/Washington.USA/22.17/FH74[G]|2017.408|2017-05-30|north_america|usa|washington|age|vaccination_status|community_status,
		71 MuVs/Washington.USA/29.17/FH83[G]|2017.564|2017-07-26|north_america|usa|washington|age|vaccination_status|community_status,
		72 MuVs/Washington.USA/30.17/FH32[G]|2017.562|2017-07-25|north_america|usa|washington|age|vaccination_status|community_status,
		73 MuVs/Washington.USA/50.16/FH33[G]|2016.964|2016-12-19|north_america|usa|washington|age|vaccination_status|community_status,
		74 MuVs/Washington.USA/51.16/FH41[G]|2016.97|2016-12-21|north_america|usa|washington|age|vaccination_status|community_status,
		75 MuVs/Washington.USA/9.17/FH42[G]|2017.175|2017-03-06|north_america|usa|washington|age|vaccination_status|community_status,
		76 MuVs/Washington.USA/10.17/FH43[G]|2017.178|2017-03-07|north_america|usa|washington|age|vaccination_status|community_status,
		77 MuVs/Washington.USA/2.17/FH84[G]|2017.033|2017-01-13|north_america|usa|washington|age|vaccination_status|community_status,
		78 MuVs/Washington.USA/2.17/FH58[G]|2017.033|2017-01-13|north_america|usa|washington|age|vaccination_status|community_status,
		79 MuVs/Washington.USA/3.17/FH59[G]|2017.047|2017-01-18|north_america|usa|washington|age|vaccination_status|community_status,
		80 MuVs/Washington.USA/4.17/FH60[G]|2017.09|2017-02-03|north_america|usa|washington|age|vaccination_status|community_status,
		81 MuVs/Washington.USA/12.17/FH76[G]|2017.219|2017-03-22|north_america|usa|washington|age|vaccination_status|community_status,
		82 MuVs/Washington.USA/7.17/FH61[G]|2017.142|2017-02-22|north_america|usa|washington|age|vaccination_status|community_status,
		83 MuVs/Washington.USA/3.17/FH62[G]|2017.049|2017-01-19|north_america|usa|washington|age|vaccination_status|community_status,
		84 MuVs/Washington.USA/16.17/FH63[G]|2017.301|2017-04-21|north_america|usa|washington|age|vaccination_status|community_status,
		85 MuVs/Washington.USA/49.16/FH158[G]|2016.943|2016-12-11|north_america|usa|washington|age|vaccination_status|community_status,
		86 MuVs/Washington.USA/1.17/FH160[G]|2017.005|2017-01-03|north_america|usa|washington|age|vaccination_status|community_status,
		87 MuVs/Washington.USA/4.17/FH103[G]|2017.077|2017-01-29|north_america|usa|washington|age|vaccination_status|community_status,
		88 MuVs/Washington.USA/5.17/FH161[G]|2017.082|2017-01-31|north_america|usa|washington|age|vaccination_status|community_status,
		89 MuVs/Washington.USA/5.17/FH162[G]|2017.088|2017-02-02|north_america|usa|washington|age|vaccination_status|community_status,
		90 Washington.USA/2017379/5.17/11/G|2017.104|2017-02-08|north_america|usa|washington|21|vaccinated|Not_Marshallese,
		91 MuVs/Washington.USA/6.17/FH105[G]|2017.11|2017-02-10|north_america|usa|washington|age|vaccination_status|community_status,
		92 MuVs/Washington.USA/7.17/FH106[G]|2017.121|2017-02-14|north_america|usa|washington|age|vaccination_status|community_status,
		93 MuVs/Washington.USA/7.17/FH166[G]|2017.134|2017-02-19|north_america|usa|washington|age|vaccination_status|community_status,
		94 Washington.USA/2017383/8.17/6/G|2017.142|2017-02-22|north_america|usa|washington|21|vaccinated|Not_Marshallese,
		95 MuVs/Washington.USA/11.17/FH143[G]|2017.2|2017-03-15|north_america|usa|washington|age|vaccination_status|community_status,
		96 Washington.USA/2017386/11.17/4/G|2017.2|2017-03-15|north_america|usa|washington|29|vaccinated|Not_Marshallese,
		97 Washington.USA/2017387/11.17/5/G|2017.208|2017-03-18|north_america|usa|washington|18|vaccinated|Not_Marshallese,
		98 MuVs/Washington.USA/12.17/FH97[G]|2017.222|2017-03-23|north_america|usa|washington|age|vaccination_status|community_status,
		99 MuVs/Washington.USA/12.17/FH144[G]|2017.233|2017-03-27|north_america|usa|washington|age|vaccination_status|community_status,
		100 Washington.USA/2017391/14.17/G|2017.26|2017-04-06|north_america|usa|washington|47|unvaccinated|Not_Marshallese,
		101 Washington.USA/2017392/14.17/2/G|2017.26|2017-04-06|north_america|usa|washington|1|vaccinated|Not_Marshallese,
		102 MuVs/Washington.USA/15.17/FH146[G]|2017.293|2017-04-18|north_america|usa|washington|age|vaccination_status|community_status,
		103 MuVs/Washington.USA/18.17/FH147[G]|2017.337|2017-05-04|north_america|usa|washington|age|vaccination_status|community_status,
		104 Washington.USA/2017396/19.17/4/G|2017.356|2017-05-11|north_america|usa|washington|39|vaccinated|Not_Marshallese,
		105 MuVs/Washington.USA/20.17/FH148[G]|2017.392|2017-05-24|north_america|usa|washington|age|vaccination_status|community_status,
		106 MuVs/Washington.USA/23.17/FH149[G]|2017.441|2017-06-11|north_america|usa|washington|age|vaccination_status|community_status,
		107 MuVs/Washington.USA/23.17/FH150[G]|2017.444|2017-06-12|north_america|usa|washington|age|vaccination_status|community_status,
		108 Washington.USA/2017401/28.17/G|2017.526|2017-07-12|north_america|usa|washington|13|vaccinated|Not_Marshallese,
		109 MuVs/Washington.USA/16.17/FH152[G]|2017.29|2017-04-17|north_america|usa|washington|age|vaccination_status|community_status
;
tree STATE_0 = (((((((1[&Marshallese=0,Not_Marshallese=1,Outside=0,max=Not_Marshallese]:0.04263958036120685,2[&Marshallese=1,Not_Marshallese=0,Outside=0,max=Marshallese]:0.04263958036120685)[&Marshallese=0.074,Not_Marshallese=0.922,Outside=0.004,max=Not_Marshallese]:0.045899905352564385,5[&Marshallese=0,Not_Marshallese=1,Outside=0,max=Not_Marshallese]:0.1015394857136912)[&Marshallese=0.031,Not_Ma…
tree STATE_50000 = ((((((((1[&Marshallese=0,Not_Marshallese=1,Outside=0,max=Not_Marshallese]:0.17319483102258704,(5[&Marshallese=0,Not_Marshallese=1,Outside=0,max=Not_Marshallese]:0.1221034331909856,((((13[&Marshallese=1,Not_Marshallese=0,Outside=0,max=Marshallese]:0.027817866558484505,(17[&Marshallese=1,Not_Marshallese=0,Outside=0,max=Marshallese]:0.023271731181620958,(28[&Marshallese=1,Not_Mars…
tree STATE_100000 = (((((((((((1[&Marshallese=0,Not_Marshallese=1,Outside=0,max=Not_Marshallese]:0.15854635215631308,((3[&Marshallese=0,Not_Marshallese=1,Outside=0,max=Not_Marshallese]:0.03257652316703907,(4[&Marshallese=1,Not_Marshallese=0,Outside=0,max=Marshallese]:0.029264720679323397,((26[&Marshallese=1,Not_Marshallese=0,Outside=0,max=Marshallese]:0.028324618659818945,(35[&Marshallese=1,Not_M…
tree STATE_150000 = ((((((((((((1[&Marshallese=0,Not_Marshallese=1,Outside=0,max=Not_Marshallese]:0.14008272925323795,(((9[&Marshallese=1,Not_Marshallese=0,Outside=0,max=Marshallese]:0.031063643117786532,86[&Marshallese=0,Not_Marshallese=1,Outside=0,max=Not_Marshallese]:0.04106364311800481)[&Marshallese=0.966,Not_Marshallese=0.034,Outside=0.000,max=Marshallese]:0.06911329125961807,18[&Marshallese…
tree STATE_200000 = (((((((((((1[&Marshallese=0,Not_Marshallese=1,Outside=0,max=Not_Marshallese]:0.028526701471951577,(18[&Marshallese=1,Not_Marshallese=0,Outside=0,max=Marshallese]:0.054065151262113975,((26[&Marshallese=1,Not_Marshallese=0,Outside=0,max=Marshallese]:0.013215635282135318,((35[&Marshallese=1,Not_Marshallese=0,Outside=0,max=Marshallese]:0.0017865840027792568,(51[&Marshallese=0,Not_…
tree STATE_250000 = (((((((((((((1[&Marshallese=0,Not_Marshallese=1,Outside=0,max=Not_Marshallese]:0.1097588502725837,(((67[&Marshallese=1,Not_Marshallese=0,Outside=0,max=Marshallese]:0.09682992237610455,69[&Marshallese=0,Not_Marshallese=1,Outside=0,max=Not_Marshallese]:0.09882992237605726)[&Marshallese=0.856,Not_Marshallese=0.144,Outside=0.000,max=Marshallese]:0.26323879941872297,98[&Marshallese…
tree STATE_300000 = (((((((((1[&Marshallese=0,Not_Marshallese=1,Outside=0,max=Not_Marshallese]:0.2164892888975497,((2[&Marshallese=1,Not_Marshallese=0,Outside=0,max=Marshallese]:0.12511472367820098,85[&Marshallese=0,Not_Marshallese=1,Outside=0,max=Not_Marshallese]:0.13611472367816824)[&Marshallese=0.944,Not_Marshallese=0.056,Outside=0.000,max=Marshallese]:0.0699620390543031,((9[&Marshallese=1,Not…
tree STATE_350000 = ((((((((((((1[&Marshallese=0,Not_Marshallese=1,Outside=0,max=Not_Marshallese]:0.08872184686636975,((9[&Marshallese=1,Not_Marshallese=0,Outside=0,max=Marshallese]:0.04174651784779815,(16[&Marshallese=1,Not_Marshallese=0,Outside=0,max=Marshallese]:0.0577792266686461,19[&Marshallese=1,Not_Marshallese=0,Outside=0,max=Marshallese]:0.06077922666857516)[&Marshallese=1.000,Not_Marshal…
tree STATE_400000 = ((((((((((1[&Marshallese=0,Not_Marshallese=1,Outside=0,max=Not_Marshallese]:0.11656253174149578,((20[&Marshallese=0,Not_Marshallese=1,Outside=0,max=Not_Marshallese]:0.09922550277945652,98[&Marshallese=0,Not_Marshallese=1,Outside=0,max=Not_Marshallese]:0.28822550277953474)[&Marshallese=0.477,Not_Marshallese=0.523,Outside=0.000,max=Not_Marshallese]:0.06142921577817673,(73[&Marsh…
tree STATE_450000 = (((((((((1[&Marshallese=0,Not_Marshallese=1,Outside=0,max=Not_Marshallese]:0.04937782715363981,(4[&Marshallese=1,Not_Marshallese=0,Outside=0,max=Marshallese]:0.01238952735025789,((56[&Marshallese=1,Not_Marshallese=0,Outside=0,max=Marshallese]:0.15912463735813115,68[&Marshallese=1,Not_Marshallese=0,Outside=0,max=Marshallese]:0.26412463735814934)[&Marshallese=0.999,Not_Marshalle…
tree STATE_500000 = ((((((((1[&Marshallese=0,Not_Marshallese=1,Outside=0,max=Not_Marshallese]:0.24517553188248387,(7[&Marshallese=0,Not_Marshallese=1,Outside=0,max=Not_Marshallese]:0.18087803064470498,98[&Marshallese=0,Not_Marshallese=1,Outside=0,max=Not_Marshallese]:0.4548780306445922)[&Marshallese=0.742,Not_Marshallese=0.258,Outside=0.000,max=Marshallese]:0.08029750123785528)[&Marshallese=0.933…
tree STATE_550000 = (((((((((((1[&Marshallese=0,Not_Marshallese=1,Outside=0,max=Not_Marshallese]:0.16370466779338866,87[&Marshallese=0,Not_Marshallese=1,Outside=0,max=Not_Marshallese]:0.30870466779337047)[&Marshallese=0.965,Not_Marshallese=0.035,Outside=0.000,max=Marshallese]:0.008212060906821694,(((6[&Marshallese=1,Not_Marshallese=0,Outside=0,max=Marshallese]:0.06208400375970702,(((14[&Marshalle…
tree STATE_600000 = (((((((((((((1[&Marshallese=0,Not_Marshallese=1,Outside=0,max=Not_Marshallese]:0.10209037940666921,((((((9[&Marshallese=1,Not_Marshallese=0,Outside=0,max=Marshallese]:0.005829009531371887,18[&Marshallese=1,Not_Marshallese=0,Outside=0,max=Marshallese]:0.035829009531571976)[&Marshallese=1.000,Not_Marshallese=0.000,Outside=0.000,max=Marshallese]:0.023834186130203716,((39[&Marshal…
tree STATE_650000 = ((((((((((((1[&Marshallese=0,Not_Marshallese=1,Outside=0,max=Not_Marshallese]:0.09512852141284889,(16[&Marshallese=1,Not_Marshallese=0,Outside=0,max=Marshallese]:0.0923942101537446,(40[&Marshallese=0,Not_Marshallese=1,Outside=0,max=Not_Marshallese]:0.15860653358531818,80[&Marshallese=1,Not_Marshallese=0,Outside=0,max=Marshallese]:0.14460653358519449)[&Marshallese=0.997,Not_Mar…
tree STATE_700000 = (((((((((1[&Marshallese=0,Not_Marshallese=1,Outside=0,max=Not_Marshallese]:0.23222137359043626,(7[&Marshallese=0,Not_Marshallese=1,Outside=0,max=Not_Marshallese]:0.21022819679542082,19[&Marshallese=1,Not_Marshallese=0,Outside=0,max=Marshallese]:0.29222819679530077)[&Marshallese=0.982,Not_Marshallese=0.018,Outside=0.000,max=Marshallese]:0.03799317679509184)[&Marshallese=0.997,N…
tree STATE_750000 = (((((((((1[&Marshallese=0,Not_Marshallese=1,Outside=0,max=Not_Marshallese]:0.12626025952082598,40[&Marshallese=0,Not_Marshallese=1,Outside=0,max=Not_Marshallese]:0.29826025952085145)[&Marshallese=0.962,Not_Marshallese=0.038,Outside=0.000,max=Marshallese]:0.004490814739937177,(8[&Marshallese=0,Not_Marshallese=1,Outside=0,max=Not_Marshallese]:0.15321899444684528,(18[&Marshallese…
tree STATE_800000 = ((((((((1[&Marshallese=0,Not_Marshallese=1,Outside=0,max=Not_Marshallese]:0.23329676048846593,(73[&Marshallese=1,Not_Marshallese=0,Outside=0,max=Marshallese]:0.021860668136611472,86[&Marshallese=0,Not_Marshallese=1,Outside=0,max=Not_Marshallese]:0.06286066813677882)[&Marshallese=0.969,Not_Marshallese=0.031,Outside=0.000,max=Marshallese]:0.24343609235177988)[&Marshallese=0.932,…
tree STATE_850000 = ((((((1[&Marshallese=0,Not_Marshallese=1,Outside=0,max=Not_Marshallese]:0.3219081944571369,((((((6[&Marshallese=1,Not_Marshallese=0,Outside=0,max=Marshallese]:0.02785355558079239,((21[&Marshallese=1,Not_Marshallese=0,Outside=0,max=Marshallese]:0.045390473584186686,46[&Marshallese=1,Not_Marshallese=0,Outside=0,max=Marshallese]:0.16039047358419578)[&Marshallese=1.000,Not_Marshal…
tree STATE_900000 = ((((((((1[&Marshallese=0,Not_Marshallese=1,Outside=0,max=Not_Marshallese]:0.2191883417127154,(2[&Marshallese=1,Not_Marshallese=0,Outside=0,max=Marshallese]:0.11285334195370089,85[&Marshallese=0,Not_Marshallese=1,Outside=0,max=Not_Marshallese]:0.12385334195366815)[&Marshallese=0.994,Not_Marshallese=0.006,Outside=0.000,max=Marshallese]:0.1063349997590145)[&Marshallese=0.998,Not_…
tree STATE_950000 = (((((((((1[&Marshallese=0,Not_Marshallese=1,Outside=0,max=Not_Marshallese]:0.2244088882762073,(((5[&Marshallese=0,Not_Marshallese=1,Outside=0,max=Not_Marshallese]:0.06027911398502028,((13[&Marshallese=1,Not_Marshallese=0,Outside=0,max=Marshallese]:0.035885649190044555,32[&Marshallese=1,Not_Marshallese=0,Outside=0,max=Marshallese]:0.10088564919009912)[&Marshallese=1.000,Not_Mar…
tree STATE_1000000 = ((((((((1[&Marshallese=0,Not_Marshallese=1,Outside=0,max=Not_Marshallese]:0.31418964007331496,((2[&Marshallese=1,Not_Marshallese=0,Outside=0,max=Marshallese]:0.1886715810262669,85[&Marshallese=0,Not_Marshallese=1,Outside=0,max=Not_Marshallese]:0.19967158102623417)[&Marshallese=0.951,Not_Marshallese=0.049,Outside=0.000,max=Marshallese]:0.045122913128255115,((((6[&Marshallese=1…
tree STATE_1050000 = ((((((((((1[&Marshallese=0,Not_Marshallese=1,Outside=0,max=Not_Marshallese]:0.09020311663107616,((40[&Marshallese=0,Not_Marshallese=1,Outside=0,max=Not_Marshallese]:0.1348597240633116,86[&Marshallese=0,Not_Marshallese=1,Outside=0,max=Not_Marshallese]:0.035859724063378895)[&Marshallese=0.375,Not_Marshallese=0.625,Outside=0.000,max=Not_Marshallese]:0.07269822961102324,(67[&Mars…
tree STATE_1100000 = (((((((((((1[&Marshallese=0,Not_Marshallese=1,Outside=0,max=Not_Marshallese]:0.1742294937353528,((((9[&Marshallese=1,Not_Marshallese=0,Outside=0,max=Marshallese]:8.993409971419508E-4,10[&Marshallese=0,Not_Marshallese=1,Outside=0,max=Not_Marshallese]:0.01089934099736023)[&Marshallese=0.999,Not_Marshallese=0.001,Outside=0.000,max=Marshallese]:0.0302964073924199,((75[&Marshalles…
tree STATE_1150000 = ((((((((((1[&Marshallese=0,Not_Marshallese=1,Outside=0,max=Not_Marshallese]:0.005640162372214208,87[&Marshallese=0,Not_Marshallese=1,Outside=0,max=Not_Marshallese]:0.15064016237219602)[&Marshallese=0.017,Not_Marshallese=0.983,Outside=0.000,max=Not_Marshallese]:0.04042203067873584,86[&Marshallese=0,Not_Marshallese=1,Outside=0,max=Not_Marshallese]:0.11906219305104282)[&Marshall…
tree STATE_1200000 = ((((((((((1[&Marshallese=0,Not_Marshallese=1,Outside=0,max=Not_Marshallese]:0.2108688439561669,92[&Marshallese=0,Not_Marshallese=1,Outside=0,max=Not_Marshallese]:0.3998688439562451)[&Marshallese=0.978,Not_Marshallese=0.022,Outside=0.000,max=Marshallese]:0.0475439850479461,(((6[&Marshallese=1,Not_Marshallese=0,Outside=0,max=Marshallese]:0.04282998475931876,15[&Marshallese=1,No…
tree STATE_1250000 = (((((((((1[&Marshallese=0,Not_Marshallese=1,Outside=0,max=Not_Marshallese]:0.24826924797874916,(2[&Marshallese=1,Not_Marshallese=0,Outside=0,max=Marshallese]:0.09480410465522005,85[&Marshallese=0,Not_Marshallese=1,Outside=0,max=Not_Marshallese]:0.1058041046551873)[&Marshallese=0.951,Not_Marshallese=0.049,Outside=0.000,max=Marshallese]:0.15346514332352912)[&Marshallese=0.983,N…
tree STATE_1300000 = ((((((((((1[&Marshallese=0,Not_Marshallese=1,Outside=0,max=Not_Marshallese]:0.10559586116211384,(40[&Marshallese=0,Not_Marshallese=1,Outside=0,max=Not_Marshallese]:0.15629641008374018,86[&Marshallese=0,Not_Marshallese=1,Outside=0,max=Not_Marshallese]:0.05729641008380748)[&Marshallese=0.096,Not_Marshallese=0.904,Outside=0.000,max=Not_Marshallese]:0.12129945107839912)[&Marshall…
tree STATE_1350000 = ((((((((((((1[&Marshallese=0,Not_Marshallese=1,Outside=0,max=Not_Marshallese]:0.08817027017540335,(9[&Marshallese=1,Not_Marshallese=0,Outside=0,max=Marshallese]:0.04609239416616051,10[&Marshallese=0,Not_Marshallese=1,Outside=0,max=Not_Marshallese]:0.05609239416637879)[&Marshallese=1.000,Not_Marshallese=0.000,Outside=0.000,max=Marshallese]:0.10507787600911733)[&Marshallese=1.0…
tree STATE_1400000 = ((((((((1[&Marshallese=0,Not_Marshallese=1,Outside=0,max=Not_Marshallese]:0.1328961464976769,((7[&Marshallese=0,Not_Marshallese=1,Outside=0,max=Not_Marshallese]:0.03596553282761361,((20[&Marshallese=0,Not_Marshallese=1,Outside=0,max=Not_Marshallese]:0.08591715789796484,86[&Marshallese=0,Not_Marshallese=1,Outside=0,max=Not_Marshallese]:0.0579171578981722)[&Marshallese=0.009,No…
tree STATE_1450000 = (((((((((((((1[&Marshallese=0,Not_Marshallese=1,Outside=0,max=Not_Marshallese]:0.08452982864729919,(7[&Marshallese=0,Not_Marshallese=1,Outside=0,max=Not_Marshallese]:0.028093131731491083,18[&Marshallese=1,Not_Marshallese=0,Outside=0,max=Marshallese]:0.10509313173148926)[&Marshallese=0.953,Not_Marshallese=0.047,Outside=0.000,max=Marshallese]:0.0724366969158845)[&Marshallese=0.…
tree STATE_1500000 = (((((((1[&Marshallese=0,Not_Marshallese=1,Outside=0,max=Not_Marshallese]:0.26853173316497436,(((3[&Marshallese=0,Not_Marshallese=1,Outside=0,max=Not_Marshallese]:0.04663125580334737,(4[&Marshallese=1,Not_Marshallese=0,Outside=0,max=Marshallese]:0.004723282010601237,((26[&Marshallese=1,Not_Marshallese=0,Outside=0,max=Marshallese]:0.031369883758247674,((35[&Marshallese=1,Not_Ma…
tree STATE_1550000 = ((((((((1[&Marshallese=0,Not_Marshallese=1,Outside=0,max=Not_Marshallese]:0.024471535420140467,((67[&Marshallese=1,Not_Marshallese=0,Outside=0,max=Marshallese]:0.12289594731130071,69[&Marshallese=0,Not_Marshallese=1,Outside=0,max=Not_Marshallese]:0.12489594731125342)[&Marshallese=0.984,Not_Marshallese=0.016,Outside=0.000,max=Marshallese]:0.16685266642422147,(75[&Marshallese=1…
tree STATE_1600000 = ((((((((1[&Marshallese=0,Not_Marshallese=1,Outside=0,max=Not_Marshallese]:0.3716922919936603,((18[&Marshallese=1,Not_Marshallese=0,Outside=0,max=Marshallese]:0.17583257224862814,19[&Marshallese=1,Not_Marshallese=0,Outside=0,max=Marshallese]:0.1808325722485099)[&Marshallese=0.999,Not_Marshallese=0.001,Outside=0.000,max=Marshallese]:0.03257712950202807,87[&Marshallese=0,Not_Mar…
tree STATE_1650000 = (((((((((((1[&Marshallese=0,Not_Marshallese=1,Outside=0,max=Not_Marshallese]:0.22117757870992594,(((3[&Marshallese=0,Not_Marshallese=1,Outside=0,max=Not_Marshallese]:0.030328726306453002,4[&Marshallese=1,Not_Marshallese=0,Outside=0,max=Marshallese]:0.0383287263064912)[&Marshallese=0.943,Not_Marshallese=0.057,Outside=0.000,max=Marshallese]:0.014547165115452731,(((56[&Marshalle…
tree STATE_1700000 = (((((((((1[&Marshallese=0,Not_Marshallese=1,Outside=0,max=Not_Marshallese]:0.10795916085904744,((4[&Marshallese=1,Not_Marshallese=0,Outside=0,max=Marshallese]:0.05697646809532053,((((26[&Marshallese=1,Not_Marshallese=0,Outside=0,max=Marshallese]:0.0015688581282355951,(35[&Marshallese=1,Not_Marshallese=0,Outside=0,max=Marshallese]:8.004694924146349E-4,51[&Marshallese=0,Not_Mar…
tree STATE_1750000 = ((((((((((((1[&Marshallese=0,Not_Marshallese=1,Outside=0,max=Not_Marshallese]:0.17875619612208749,(((9[&Marshallese=1,Not_Marshallese=0,Outside=0,max=Marshallese]:0.03491367317646632,(39[&Marshallese=1,Not_Marshallese=0,Outside=0,max=Marshallese]:0.07448581842335988,80[&Marshallese=1,Not_Marshallese=0,Outside=0,max=Marshallese]:0.07148581842320345)[&Marshallese=0.999,Not_Mars…
tree STATE_1800000 = ((((((((((((1[&Marshallese=0,Not_Marshallese=1,Outside=0,max=Not_Marshallese]:0.13864038253126842,16[&Marshallese=1,Not_Marshallese=0,Outside=0,max=Marshallese]:0.2336403825312957)[&Marshallese=0.983,Not_Marshallese=0.017,Outside=0.000,max=Marshallese]:0.024623826157152195,(((9[&Marshallese=1,Not_Marshallese=0,Outside=0,max=Marshallese]:0.04312866254024039,19[&Marshallese=1,N…
tree STATE_1850000 = (((((((1[&Marshallese=0,Not_Marshallese=1,Outside=0,max=Not_Marshallese]:0.2655294235249117,((5[&Marshallese=0,Not_Marshallese=1,Outside=0,max=Not_Marshallese]:0.2388719408728306,74[&Marshallese=1,Not_Marshallese=0,Outside=0,max=Marshallese]:0.26387194087292154)[&Marshallese=0.988,Not_Marshallese=0.012,Outside=0.000,max=Marshallese]:0.03691121442135736,((13[&Marshallese=1,Not…
tree STATE_1900000 = (((((((((((1[&Marshallese=0,Not_Marshallese=1,Outside=0,max=Not_Marshallese]:0.0701790418091005,7[&Marshallese=0,Not_Marshallese=1,Outside=0,max=Not_Marshallese]:0.0861790418091769)[&Marshallese=0.279,Not_Marshallese=0.721,Outside=0.000,max=Not_Marshallese]:0.09587938333090862,(3[&Marshallese=0,Not_Marshallese=1,Outside=0,max=Not_Marshallese]:0.080172056885352,(4[&Marshallese…
tree STATE_1950000 = ((((((((1[&Marshallese=0,Not_Marshallese=1,Outside=0,max=Not_Marshallese]:0.16685887708005764,((5[&Marshallese=0,Not_Marshallese=1,Outside=0,max=Not_Marshallese]:0.14287097423731165,((13[&Marshallese=1,Not_Marshallese=0,Outside=0,max=Marshallese]:0.036442206879101824,(((17[&Marshallese=1,Not_Marshallese=0,Outside=0,max=Marshallese]:0.011347807288556666,18[&Marshallese=1,Not_M…
tree STATE_2000000 = ((((((((((((1[&Marshallese=0,Not_Marshallese=1,Outside=0,max=Not_Marshallese]:0.17019575600121328,19[&Marshallese=1,Not_Marshallese=0,Outside=0,max=Marshallese]:0.2681957560011696)[&Marshallese=0.979,Not_Marshallese=0.021,Outside=0.000,max=Marshallese]:0.002644650232681789,20[&Marshallese=0,Not_Marshallese=1,Outside=0,max=Not_Marshallese]:0.2738404062337805)[&Marshallese=0.98…
tree STATE_2050000 = ((((((((((1[&Marshallese=0,Not_Marshallese=1,Outside=0,max=Not_Marshallese]:0.07641865331170694,(19[&Marshallese=1,Not_Marshallese=0,Outside=0,max=Marshallese]:0.08613990789859327,(75[&Marshallese=1,Not_Marshallese=0,Outside=0,max=Marshallese]:0.07358250205838807,76[&Marshallese=1,Not_Marshallese=0,Outside=0,max=Marshallese]:0.0765825020585445)[&Marshallese=1.000,Not_Marshall…
tree STATE_2100000 = ((((((((((1[&Marshallese=0,Not_Marshallese=1,Outside=0,max=Not_Marshallese]:0.1816971607096829,73[&Marshallese=1,Not_Marshallese=0,Outside=0,max=Marshallese]:0.2136971607096083)[&Marshallese=0.985,Not_Marshallese=0.015,Outside=0.000,max=Marshallese]:0.15100802638586552,(7[&Marshallese=0,Not_Marshallese=1,Outside=0,max=Not_Marshallese]:0.2068104403303599,8[&Marshallese=0,Not_M…
tree STATE_2150000 = ((((((((((1[&Marshallese=0,Not_Marshallese=1,Outside=0,max=Not_Marshallese]:0.16186517729295202,(20[&Marshallese=0,Not_Marshallese=1,Outside=0,max=Not_Marshallese]:0.24590541029053892,73[&Marshallese=1,Not_Marshallese=0,Outside=0,max=Marshallese]:0.17690541029057893)[&Marshallese=0.997,Not_Marshallese=0.003,Outside=0.000,max=Marshallese]:0.01695976700229851)[&Marshallese=0.99…
tree STATE_2200000 = ((((((((((1[&Marshallese=0,Not_Marshallese=1,Outside=0,max=Not_Marshallese]:0.15358743091093463,((((3[&Marshallese=0,Not_Marshallese=1,Outside=0,max=Not_Marshallese]:0.020190078446403636,((56[&Marshallese=1,Not_Marshallese=0,Outside=0,max=Marshallese]:0.007297949021749517,105[&Marshallese=0,Not_Marshallese=1,Outside=0,max=Not_Marshallese]:0.1202979490218059)[&Marshallese=0.99…
tree STATE_2250000 = ((((((((((((1[&Marshallese=0,Not_Marshallese=1,Outside=0,max=Not_Marshallese]:0.07972000633129606,39[&Marshallese=1,Not_Marshallese=0,Outside=0,max=Marshallese]:0.24072000633135426)[&Marshallese=0.984,Not_Marshallese=0.016,Outside=0.000,max=Marshallese]:0.03185353740904817,20[&Marshallese=0,Not_Marshallese=1,Outside=0,max=Not_Marshallese]:0.21257354374022963)[&Marshallese=0.9…
tree STATE_2300000 = (((((((((((1[&Marshallese=0,Not_Marshallese=1,Outside=0,max=Not_Marshallese]:0.12113892304504625,(((2[&Marshallese=1,Not_Marshallese=0,Outside=0,max=Marshallese]:0.019783461929404944,85[&Marshallese=0,Not_Marshallese=1,Outside=0,max=Not_Marshallese]:0.030783461929372202)[&Marshallese=0.989,Not_Marshallese=0.011,Outside=0.000,max=Marshallese]:0.018786920797460138,20[&Marshalle…
tree STATE_2350000 = ((((((((((1[&Marshallese=0,Not_Marshallese=1,Outside=0,max=Not_Marshallese]:0.16073797183814809,((19[&Marshallese=1,Not_Marshallese=0,Outside=0,max=Marshallese]:0.13231723233904247,((67[&Marshallese=1,Not_Marshallese=0,Outside=0,max=Marshallese]:0.051066528841638786,69[&Marshallese=0,Not_Marshallese=1,Outside=0,max=Not_Marshallese]:0.05306652884159149)[&Marshallese=0.946,Not_…
tree STATE_2400000 = (((((((((1[&Marshallese=0,Not_Marshallese=1,Outside=0,max=Not_Marshallese]:0.24297994566546832,(((8[&Marshallese=0,Not_Marshallese=1,Outside=0,max=Not_Marshallese]:0.026903446070981163,((10[&Marshallese=0,Not_Marshallese=1,Outside=0,max=Not_Marshallese]:0.013423603908158888,18[&Marshallese=1,Not_Marshallese=0,Outside=0,max=Marshallese]:0.0334236039081407)[&Marshallese=0.680,N…
tree STATE_2450000 = ((((((((1[&Marshallese=0,Not_Marshallese=1,Outside=0,max=Not_Marshallese]:0.2314733016389623,((8[&Marshallese=0,Not_Marshallese=1,Outside=0,max=Not_Marshallese]:0.07159983766215106,(((39[&Marshallese=1,Not_Marshallese=0,Outside=0,max=Marshallese]:0.06488392431559287,98[&Marshallese=0,Not_Marshallese=1,Outside=0,max=Not_Marshallese]:0.19388392431549828)[&Marshallese=0.995,Not_…
tree STATE_2500000 = ((((((((((((1[&Marshallese=0,Not_Marshallese=1,Outside=0,max=Not_Marshallese]:0.09932857945118845,((10[&Marshallese=0,Not_Marshallese=1,Outside=0,max=Not_Marshallese]:0.09964486514380688,((26[&Marshallese=1,Not_Marshallese=0,Outside=0,max=Marshallese]:0.009431520575053254,(35[&Marshallese=1,Not_Marshallese=0,Outside=0,max=Marshallese]:0.01622719129841388,51[&Marshallese=0,Not…
tree STATE_2550000 = ((((((((1[&Marshallese=0,Not_Marshallese=1,Outside=0,max=Not_Marshallese]:0.22662067456771595,(((((5[&Marshallese=0,Not_Marshallese=1,Outside=0,max=Not_Marshallese]:0.02742890158307265,((((13[&Marshallese=1,Not_Marshallese=0,Outside=0,max=Marshallese]:0.014988070735159065,17[&Marshallese=1,Not_Marshallese=0,Outside=0,max=Marshallese]:0.027988070735306403)[&Marshallese=1.000,N…
tree STATE_2600000 = (((((((((1[&Marshallese=0,Not_Marshallese=1,Outside=0,max=Not_Marshallese]:0.10607047060791142,(67[&Marshallese=1,Not_Marshallese=0,Outside=0,max=Marshallese]:0.1791047354153285,69[&Marshallese=0,Not_Marshallese=1,Outside=0,max=Not_Marshallese]:0.18110473541528121)[&Marshallese=0.722,Not_Marshallese=0.278,Outside=0.000,max=Marshallese]:0.3789657351925811)[&Marshallese=0.367,N…
tree STATE_2650000 = (((((((((((1[&Marshallese=0,Not_Marshallese=1,Outside=0,max=Not_Marshallese]:0.08902079433080179,((2[&Marshallese=1,Not_Marshallese=0,Outside=0,max=Marshallese]:0.0017690579913522964,85[&Marshallese=0,Not_Marshallese=1,Outside=0,max=Not_Marshallese]:0.012769057991319555)[&Marshallese=0.999,Not_Marshallese=0.001,Outside=0.000,max=Marshallese]:0.03943228531425069,20[&Marshalles…
tree STATE_2700000 = ((((((((1[&Marshallese=0,Not_Marshallese=1,Outside=0,max=Not_Marshallese]:0.22364553566460377,8[&Marshallese=0,Not_Marshallese=1,Outside=0,max=Not_Marshallese]:0.26464553566454374)[&Marshallese=0.768,Not_Marshallese=0.232,Outside=0.000,max=Marshallese]:0.15617837155456293,((5[&Marshallese=0,Not_Marshallese=1,Outside=0,max=Not_Marshallese]:0.2579658618283214,87[&Marshallese=0,…
tree STATE_2750000 = ((((((((1[&Marshallese=0,Not_Marshallese=1,Outside=0,max=Not_Marshallese]:0.11185433703340131,((3[&Marshallese=0,Not_Marshallese=1,Outside=0,max=Not_Marshallese]:0.019381494159594337,4[&Marshallese=1,Not_Marshallese=0,Outside=0,max=Marshallese]:0.027381494159632536)[&Marshallese=0.998,Not_Marshallese=0.002,Outside=0.000,max=Marshallese]:0.01795239229550416,(((26[&Marshallese=…
tree STATE_2800000 = (((((((((((((1[&Marshallese=0,Not_Marshallese=1,Outside=0,max=Not_Marshallese]:0.09817556766934821,73[&Marshallese=1,Not_Marshallese=0,Outside=0,max=Marshallese]:0.13017556766927363)[&Marshallese=0.994,Not_Marshallese=0.006,Outside=0.000,max=Marshallese]:0.024348732221002978,((8[&Marshallese=0,Not_Marshallese=1,Outside=0,max=Not_Marshallese]:0.08140225621474328,((9[&Marshalle…
tree STATE_2850000 = ((((((((1[&Marshallese=0,Not_Marshallese=1,Outside=0,max=Not_Marshallese]:0.24483732516501344,((((6[&Marshallese=1,Not_Marshallese=0,Outside=0,max=Marshallese]:0.11774428055648423,(31[&Marshallese=0,Not_Marshallese=1,Outside=0,max=Not_Marshallese]:0.09459467064004223,79[&Marshallese=1,Not_Marshallese=0,Outside=0,max=Marshallese]:0.06259467064011681)[&Marshallese=0.986,Not_Mar…
tree STATE_2900000 = ((((((((((((1[&Marshallese=0,Not_Marshallese=1,Outside=0,max=Not_Marshallese]:0.1234790666665383,40[&Marshallese=0,Not_Marshallese=1,Outside=0,max=Not_Marshallese]:0.29547906666656376)[&Marshallese=0.936,Not_Marshallese=0.064,Outside=0.000,max=Marshallese]:0.04884829584374539,(87[&Marshallese=0,Not_Marshallese=1,Outside=0,max=Not_Marshallese]:0.034237482933648145,98[&Marshall…
tree STATE_2950000 = (((((1[&Marshallese=0,Not_Marshallese=1,Outside=0,max=Not_Marshallese]:0.4262411898344347,((2[&Marshallese=1,Not_Marshallese=0,Outside=0,max=Marshallese]:0.10044563010756258,85[&Marshallese=0,Not_Marshallese=1,Outside=0,max=Not_Marshallese]:0.11144563010752984)[&Marshallese=0.951,Not_Marshallese=0.049,Outside=0.000,max=Marshallese]:0.25503717261267056,((((((3[&Marshallese=0,N…
tree STATE_3000000 = (((((((((1[&Marshallese=0,Not_Marshallese=1,Outside=0,max=Not_Marshallese]:0.11276714934545484,(((6[&Marshallese=1,Not_Marshallese=0,Outside=0,max=Marshallese]:0.029640731638556517,(((((12[&Marshallese=1,Not_Marshallese=0,Outside=0,max=Marshallese]:0.030465151320334227,(14[&Marshallese=1,Not_Marshallese=0,Outside=0,max=Marshallese]:0.039912663516601166,(27[&Marshallese=1,Not_…
tree STATE_3050000 = (((((((((1[&Marshallese=0,Not_Marshallese=1,Outside=0,max=Not_Marshallese]:0.21280059436241294,(((8[&Marshallese=0,Not_Marshallese=1,Outside=0,max=Not_Marshallese]:0.12428462825009023,(((9[&Marshallese=1,Not_Marshallese=0,Outside=0,max=Marshallese]:0.02937342422045086,(((39[&Marshallese=1,Not_Marshallese=0,Outside=0,max=Marshallese]:0.026152145443685437,98[&Marshallese=0,Not_…
tree STATE_3100000 = ((((((((((1[&Marshallese=0,Not_Marshallese=1,Outside=0,max=Not_Marshallese]:0.061561358746737516,10[&Marshallese=0,Not_Marshallese=1,Outside=0,max=Not_Marshallese]:0.13456135874683028)[&Marshallese=0.215,Not_Marshallese=0.785,Outside=0.000,max=Not_Marshallese]:0.10209437689548861,7[&Marshallese=0,Not_Marshallese=1,Outside=0,max=Not_Marshallese]:0.17965573564230253)[&Marshalle…
tree STATE_3150000 = (((((((((1[&Marshallese=0,Not_Marshallese=1,Outside=0,max=Not_Marshallese]:0.1223325740348411,(2[&Marshallese=1,Not_Marshallese=0,Outside=0,max=Marshallese]:0.012030935859031144,85[&Marshallese=0,Not_Marshallese=1,Outside=0,max=Not_Marshallese]:0.023030935858998403)[&Marshallese=0.995,Not_Marshallese=0.005,Outside=0.000,max=Marshallese]:0.11030163817580996)[&Marshallese=0.993…
tree STATE_3200000 = (((((((((1[&Marshallese=0,Not_Marshallese=1,Outside=0,max=Not_Marshallese]:0.13562455921832672,(((((((9[&Marshallese=1,Not_Marshallese=0,Outside=0,max=Marshallese]:0.005117736673617146,19[&Marshallese=1,Not_Marshallese=0,Outside=0,max=Marshallese]:0.040117736673699)[&Marshallese=1.000,Not_Marshallese=0.000,Outside=0.000,max=Marshallese]:0.010762524264949391,80[&Marshallese=1,…
tree STATE_3250000 = (((((((((((1[&Marshallese=0,Not_Marshallese=1,Outside=0,max=Not_Marshallese]:0.09632331069858346,((3[&Marshallese=0,Not_Marshallese=1,Outside=0,max=Not_Marshallese]:0.028159686333649958,(26[&Marshallese=1,Not_Marshallese=0,Outside=0,max=Marshallese]:0.011356172433152123,((35[&Marshallese=1,Not_Marshallese=0,Outside=0,max=Marshallese]:0.011498160774339461,(42[&Marshallese=1,No…
tree STATE_3300000 = (((((((((1[&Marshallese=0,Not_Marshallese=1,Outside=0,max=Not_Marshallese]:0.12998361401532355,((6[&Marshallese=1,Not_Marshallese=0,Outside=0,max=Marshallese]:0.04881160988749811,(((((11[&Marshallese=1,Not_Marshallese=0,Outside=0,max=Marshallese]:0.04172312253357746,(31[&Marshallese=0,Not_Marshallese=1,Outside=0,max=Not_Marshallese]:0.06677146098447151,(((43[&Marshallese=1,No…
tree STATE_3350000 = (((((((((1[&Marshallese=0,Not_Marshallese=1,Outside=0,max=Not_Marshallese]:0.3012686062684188,((((6[&Marshallese=1,Not_Marshallese=0,Outside=0,max=Marshallese]:0.0556252859788392,((((12[&Marshallese=1,Not_Marshallese=0,Outside=0,max=Marshallese]:0.010097535563898807,78[&Marshallese=1,Not_Marshallese=0,Outside=0,max=Marshallese]:0.03509753556376238)[&Marshallese=1.000,Not_Mars…
tree STATE_3400000 = (((((((1[&Marshallese=0,Not_Marshallese=1,Outside=0,max=Not_Marshallese]:0.269368854900086,((9[&Marshallese=1,Not_Marshallese=0,Outside=0,max=Marshallese]:0.02921245113002202,19[&Marshallese=1,Not_Marshallese=0,Outside=0,max=Marshallese]:0.06421245113010388)[&Marshallese=1.000,Not_Marshallese=0.000,Outside=0.000,max=Marshallese]:0.005214374823493961,(39[&Marshallese=1,Not_Mar…
tree STATE_3450000 = ((((((1[&Marshallese=0,Not_Marshallese=1,Outside=0,max=Not_Marshallese]:0.32700118057333016,((((((3[&Marshallese=0,Not_Marshallese=1,Outside=0,max=Not_Marshallese]:0.08439617761286855,((4[&Marshallese=1,Not_Marshallese=0,Outside=0,max=Marshallese]:0.023601525129991363,((((56[&Marshallese=1,Not_Marshallese=0,Outside=0,max=Marshallese]:0.023046259728903007,((66[&Marshallese=1,N…
tree STATE_3500000 = ((((((((((1[&Marshallese=0,Not_Marshallese=1,Outside=0,max=Not_Marshallese]:0.08491821882739758,(((8[&Marshallese=0,Not_Marshallese=1,Outside=0,max=Not_Marshallese]:0.011971845323636043,(19[&Marshallese=1,Not_Marshallese=0,Outside=0,max=Marshallese]:0.028771585039394365,((75[&Marshallese=1,Not_Marshallese=0,Outside=0,max=Marshallese]:0.018947949101617734,76[&Marshallese=1,Not…
tree STATE_3550000 = ((((((((((((1[&Marshallese=0,Not_Marshallese=1,Outside=0,max=Not_Marshallese]:0.015991080906430866,20[&Marshallese=0,Not_Marshallese=1,Outside=0,max=Not_Marshallese]:0.11699108090631627)[&Marshallese=0.270,Not_Marshallese=0.730,Outside=0.000,max=Not_Marshallese]:0.05247486294783754,((10[&Marshallese=0,Not_Marshallese=1,Outside=0,max=Not_Marshallese]:0.07443241368998355,(75[&M…
tree STATE_3600000 = ((((((((((((1[&Marshallese=0,Not_Marshallese=1,Outside=0,max=Not_Marshallese]:0.008964019974179394,92[&Marshallese=0,Not_Marshallese=1,Outside=0,max=Not_Marshallese]:0.1979640199742576)[&Marshallese=0.258,Not_Marshallese=0.742,Outside=0.000,max=Not_Marshallese]:0.19872030575894795,(((3[&Marshallese=0,Not_Marshallese=1,Outside=0,max=Not_Marshallese]:0.06087953570803806,(7[&Mar…
tree STATE_3650000 = (((((((((((((((1[&Marshallese=0,Not_Marshallese=1,Outside=0,max=Not_Marshallese]:0.02430844407317967,39[&Marshallese=1,Not_Marshallese=0,Outside=0,max=Marshallese]:0.18530844407323788)[&Marshallese=0.643,Not_Marshallese=0.357,Outside=0.000,max=Marshallese]:0.056684259453835484,(9[&Marshallese=1,Not_Marshallese=0,Outside=0,max=Marshallese]:0.003660870874289346,80[&Marshallese=…
tree STATE_3700000 = (((((((((((1[&Marshallese=0,Not_Marshallese=1,Outside=0,max=Not_Marshallese]:0.03391018392079537,40[&Marshallese=0,Not_Marshallese=1,Outside=0,max=Not_Marshallese]:0.20591018392082083)[&Marshallese=0.201,Not_Marshallese=0.799,Outside=0.000,max=Not_Marshallese]:0.0014292511067860447,86[&Marshallese=0,Not_Marshallese=1,Outside=0,max=Not_Marshallese]:0.10833943502767418)[&Marsha…
tree STATE_3750000 = (((((((((((((1[&Marshallese=0,Not_Marshallese=1,Outside=0,max=Not_Marshallese]:0.0955169237667779,(3[&Marshallese=0,Not_Marshallese=1,Outside=0,max=Not_Marshallese]:0.016494204998518613,86[&Marshallese=0,Not_Marshallese=1,Outside=0,max=Not_Marshallese]:0.08149420499857318)[&Marshallese=0.120,Not_Marshallese=0.880,Outside=0.000,max=Not_Marshallese]:0.08702271876829748)[&Marsha…
tree STATE_3800000 = (((((((((1[&Marshallese=0,Not_Marshallese=1,Outside=0,max=Not_Marshallese]:0.14699400900496362,40[&Marshallese=0,Not_Marshallese=1,Outside=0,max=Not_Marshallese]:0.3189940090049891)[&Marshallese=0.909,Not_Marshallese=0.091,Outside=0.000,max=Marshallese]:0.04605961320014618,10[&Marshallese=0,Not_Marshallese=1,Outside=0,max=Not_Marshallese]:0.26605362220520257)[&Marshallese=0.9…
tree STATE_3850000 = ((((((((((((((1[&Marshallese=0,Not_Marshallese=1,Outside=0,max=Not_Marshallese]:0.09869765136479958,((8[&Marshallese=0,Not_Marshallese=1,Outside=0,max=Not_Marshallese]:0.055218692238599765,9[&Marshallese=1,Not_Marshallese=0,Outside=0,max=Marshallese]:0.07721869223853428)[&Marshallese=0.957,Not_Marshallese=0.043,Outside=0.000,max=Marshallese]:0.05933752823998795,(10[&Marshalle…
tree STATE_3900000 = ((((((((((1[&Marshallese=0,Not_Marshallese=1,Outside=0,max=Not_Marshallese]:0.05041799338710318,7[&Marshallese=0,Not_Marshallese=1,Outside=0,max=Not_Marshallese]:0.06641799338717957)[&Marshallese=0.355,Not_Marshallese=0.645,Outside=0.000,max=Not_Marshallese]:0.09295545409387729,(((8[&Marshallese=0,Not_Marshallese=1,Outside=0,max=Not_Marshallese]:0.03223913717076998,((39[&Mars…
tree STATE_3950000 = ((((((((((((1[&Marshallese=0,Not_Marshallese=1,Outside=0,max=Not_Marshallese]:0.04222512846392357,(10[&Marshallese=0,Not_Marshallese=1,Outside=0,max=Not_Marshallese]:0.010063604719163344,40[&Marshallese=0,Not_Marshallese=1,Outside=0,max=Not_Marshallese]:0.10906360471909604)[&Marshallese=0.057,Not_Marshallese=0.943,Outside=0.000,max=Not_Marshallese]:0.10516152374485299)[&Marsh…
tree STATE_4000000 = ((((((((((1[&Marshallese=0,Not_Marshallese=1,Outside=0,max=Not_Marshallese]:0.06791373217683816,92[&Marshallese=0,Not_Marshallese=1,Outside=0,max=Not_Marshallese]:0.2569137321769164)[&Marshallese=0.200,Not_Marshallese=0.800,Outside=0.000,max=Not_Marshallese]:0.08411486419915237,7[&Marshallese=0,Not_Marshallese=1,Outside=0,max=Not_Marshallese]:0.16802859637606693)[&Marshallese…
tree STATE_4050000 = (((((((((((1[&Marshallese=0,Not_Marshallese=1,Outside=0,max=Not_Marshallese]:0.13202467688341002,((2[&Marshallese=1,Not_Marshallese=0,Outside=0,max=Marshallese]:0.04226983894451275,85[&Marshallese=0,Not_Marshallese=1,Outside=0,max=Not_Marshallese]:0.05326983894448001)[&Marshallese=0.979,Not_Marshallese=0.021,Outside=0.000,max=Marshallese]:0.02726375927805602,86[&Marshallese=0…
tree STATE_4100000 = ((((((((1[&Marshallese=0,Not_Marshallese=1,Outside=0,max=Not_Marshallese]:0.21582657682863815,(((((6[&Marshallese=1,Not_Marshallese=0,Outside=0,max=Marshallese]:0.038836759916997754,((15[&Marshallese=1,Not_Marshallese=0,Outside=0,max=Marshallese]:0.010064716546161145,((50[&Marshallese=1,Not_Marshallese=0,Outside=0,max=Marshallese]:0.025908330434922633,52[&Marshallese=1,Not_Ma…
tree STATE_4150000 = (((((((((1[&Marshallese=0,Not_Marshallese=1,Outside=0,max=Not_Marshallese]:0.04056664407878796,(((26[&Marshallese=1,Not_Marshallese=0,Outside=0,max=Marshallese]:0.010673186773244692,51[&Marshallese=0,Not_Marshallese=1,Outside=0,max=Not_Marshallese]:0.161673186773312)[&Marshallese=1.000,Not_Marshallese=0.000,Outside=0.000,max=Marshallese]:0.011581159524663098,42[&Marshallese=1…
tree STATE_4200000 = ((((((((1[&Marshallese=0,Not_Marshallese=1,Outside=0,max=Not_Marshallese]:0.14635705543548805,(((3[&Marshallese=0,Not_Marshallese=1,Outside=0,max=Not_Marshallese]:0.03957263834012592,(((56[&Marshallese=1,Not_Marshallese=0,Outside=0,max=Marshallese]:0.009423125923864406,68[&Marshallese=1,Not_Marshallese=0,Outside=0,max=Marshallese]:0.1144231259238826)[&Marshallese=1.000,Not_Ma…
tree STATE_4250000 = (((((((((1[&Marshallese=0,Not_Marshallese=1,Outside=0,max=Not_Marshallese]:0.09518206038793964,(((9[&Marshallese=1,Not_Marshallese=0,Outside=0,max=Marshallese]:0.017266164365503323,(19[&Marshallese=1,Not_Marshallese=0,Outside=0,max=Marshallese]:0.015732266591853117,((39[&Marshallese=1,Not_Marshallese=0,Outside=0,max=Marshallese]:0.05434484222916591,80[&Marshallese=1,Not_Marsh…
tree STATE_4300000 = (((((((1[&Marshallese=0,Not_Marshallese=1,Outside=0,max=Not_Marshallese]:0.44517861894102717,((((2[&Marshallese=1,Not_Marshallese=0,Outside=0,max=Marshallese]:0.14847754040977446,85[&Marshallese=0,Not_Marshallese=1,Outside=0,max=Not_Marshallese]:0.1594775404097417)[&Marshallese=0.996,Not_Marshallese=0.004,Outside=0.000,max=Marshallese]:0.09168941612124026,((((3[&Marshallese=0…
tree STATE_4350000 = ((((((((((1[&Marshallese=0,Not_Marshallese=1,Outside=0,max=Not_Marshallese]:0.15913329789019703,(((6[&Marshallese=1,Not_Marshallese=0,Outside=0,max=Marshallese]:0.04663736625057391,((22[&Marshallese=1,Not_Marshallese=0,Outside=0,max=Marshallese]:0.01000566283303872,93[&Marshallese=0,Not_Marshallese=1,Outside=0,max=Not_Marshallese]:0.1110056628331515)[&Marshallese=0.996,Not_Ma…
tree STATE_4400000 = ((((((((((1[&Marshallese=0,Not_Marshallese=1,Outside=0,max=Not_Marshallese]:0.11258130823522294,16[&Marshallese=1,Not_Marshallese=0,Outside=0,max=Marshallese]:0.20758130823525023)[&Marshallese=0.970,Not_Marshallese=0.030,Outside=0.000,max=Marshallese]:0.016978151735863367,40[&Marshallese=0,Not_Marshallese=1,Outside=0,max=Not_Marshallese]:0.3015594599711118)[&Marshallese=0.980…
tree STATE_4450000 = ((((((((1[&Marshallese=0,Not_Marshallese=1,Outside=0,max=Not_Marshallese]:0.2432300952185772,(((((5[&Marshallese=0,Not_Marshallese=1,Outside=0,max=Not_Marshallese]:0.08285607369052372,(((13[&Marshallese=1,Not_Marshallese=0,Outside=0,max=Marshallese]:0.059922112628148394,17[&Marshallese=1,Not_Marshallese=0,Outside=0,max=Marshallese]:0.07292211262829573)[&Marshallese=1.000,Not_…
tree STATE_4500000 = (((((((((((1[&Marshallese=0,Not_Marshallese=1,Outside=0,max=Not_Marshallese]:0.10576882080277428,(4[&Marshallese=1,Not_Marshallese=0,Outside=0,max=Marshallese]:0.036543061161415036,(((56[&Marshallese=1,Not_Marshallese=0,Outside=0,max=Marshallese]:0.03152835783374486,((66[&Marshallese=1,Not_Marshallese=0,Outside=0,max=Marshallese]:0.02610165644482393,(106[&Marshallese=0,Not_Ma…
tree STATE_4550000 = ((((((((((((1[&Marshallese=0,Not_Marshallese=1,Outside=0,max=Not_Marshallese]:0.10471869086710106,((((9[&Marshallese=1,Not_Marshallese=0,Outside=0,max=Marshallese]:0.03213513137097568,19[&Marshallese=1,Not_Marshallese=0,Outside=0,max=Marshallese]:0.06713513137105753)[&Marshallese=1.000,Not_Marshallese=0.000,Outside=0.000,max=Marshallese]:0.02993678284885759,(20[&Marshallese=0…
tree STATE_4600000 = (((((((((1[&Marshallese=0,Not_Marshallese=1,Outside=0,max=Not_Marshallese]:0.2059303849131856,((((6[&Marshallese=1,Not_Marshallese=0,Outside=0,max=Marshallese]:0.0360849885100476,((25[&Marshallese=1,Not_Marshallese=0,Outside=0,max=Marshallese]:0.0020473466060111356,46[&Marshallese=1,Not_Marshallese=0,Outside=0,max=Marshallese]:0.11404734660609117)[&Marshallese=1.000,Not_Marsh…
tree STATE_4650000 = (((((((1[&Marshallese=0,Not_Marshallese=1,Outside=0,max=Not_Marshallese]:0.16179656399606102,(((3[&Marshallese=0,Not_Marshallese=1,Outside=0,max=Not_Marshallese]:0.0740678067434909,(4[&Marshallese=1,Not_Marshallese=0,Outside=0,max=Marshallese]:5.891698851012706E-4,((((26[&Marshallese=1,Not_Marshallese=0,Outside=0,max=Marshallese]:0.00406375914730317,42[&Marshallese=1,Not_Mars…
tree STATE_4700000 = (((((((((1[&Marshallese=0,Not_Marshallese=1,Outside=0,max=Not_Marshallese]:0.17931443675976455,(2[&Marshallese=1,Not_Marshallese=0,Outside=0,max=Marshallese]:0.07333109869700716,85[&Marshallese=0,Not_Marshallese=1,Outside=0,max=Not_Marshallese]:0.08433109869697442)[&Marshallese=0.988,Not_Marshallese=0.012,Outside=0.000,max=Marshallese]:0.10598333806275739)[&Marshallese=0.990,…
tree STATE_4750000 = ((((((((((1[&Marshallese=0,Not_Marshallese=1,Outside=0,max=Not_Marshallese]:0.092272647689282,7[&Marshallese=0,Not_Marshallese=1,Outside=0,max=Not_Marshallese]:0.1082726476893584)[&Marshallese=0.916,Not_Marshallese=0.084,Outside=0.000,max=Marshallese]:0.022750837487856335,(8[&Marshallese=0,Not_Marshallese=1,Outside=0,max=Not_Marshallese]:0.12200763949533067,73[&Marshallese=1,…
tree STATE_4800000 = ((((((((((1[&Marshallese=0,Not_Marshallese=1,Outside=0,max=Not_Marshallese]:0.048619384611589433,7[&Marshallese=0,Not_Marshallese=1,Outside=0,max=Not_Marshallese]:0.06461938461166583)[&Marshallese=0.353,Not_Marshallese=0.647,Outside=0.000,max=Not_Marshallese]:0.09978145890553392,((((8[&Marshallese=0,Not_Marshallese=1,Outside=0,max=Not_Marshallese]:0.05440757061996837,80[&Mars…
tree STATE_4850000 = ((((((((1[&Marshallese=0,Not_Marshallese=1,Outside=0,max=Not_Marshallese]:0.1362569982324836,((((3[&Marshallese=0,Not_Marshallese=1,Outside=0,max=Not_Marshallese]:0.01610405098533607,((4[&Marshallese=1,Not_Marshallese=0,Outside=0,max=Marshallese]:0.011938517243520574,(18[&Marshallese=1,Not_Marshallese=0,Outside=0,max=Marshallese]:0.03768008466083517,((26[&Marshallese=1,Not_Ma…
tree STATE_4900000 = (((((((((1[&Marshallese=0,Not_Marshallese=1,Outside=0,max=Not_Marshallese]:0.1763524539512511,16[&Marshallese=1,Not_Marshallese=0,Outside=0,max=Marshallese]:0.2713524539512784)[&Marshallese=0.988,Not_Marshallese=0.012,Outside=0.000,max=Marshallese]:0.025062174758966216,((((9[&Marshallese=1,Not_Marshallese=0,Outside=0,max=Marshallese]:0.04386627293874723,19[&Marshallese=1,Not_…
tree STATE_4950000 = ((((((((1[&Marshallese=0,Not_Marshallese=1,Outside=0,max=Not_Marshallese]:0.17292775975281705,8[&Marshallese=0,Not_Marshallese=1,Outside=0,max=Not_Marshallese]:0.21392775975275702)[&Marshallese=0.889,Not_Marshallese=0.111,Outside=0.000,max=Marshallese]:0.027195300079349782,(((2[&Marshallese=1,Not_Marshallese=0,Outside=0,max=Marshallese]:0.04621015442898557,85[&Marshallese=0,N…
tree STATE_5000000 = ((((((((((((1[&Marshallese=0,Not_Marshallese=1,Outside=0,max=Not_Marshallese]:0.11972899723082808,(3[&Marshallese=0,Not_Marshallese=1,Outside=0,max=Not_Marshallese]:0.04758299610392103,((4[&Marshallese=1,Not_Marshallese=0,Outside=0,max=Marshallese]:0.0394328472748271,(((((((56[&Marshallese=1,Not_Marshallese=0,Outside=0,max=Marshallese]:0.017580069057585912,60[&Marshallese=1,N…
tree STATE_5050000 = ((((((((((1[&Marshallese=0,Not_Marshallese=1,Outside=0,max=Not_Marshallese]:0.07490195518444298,(8[&Marshallese=0,Not_Marshallese=1,Outside=0,max=Not_Marshallese]:0.08327753231175672,((10[&Marshallese=0,Not_Marshallese=1,Outside=0,max=Not_Marshallese]:0.010754503525942316,86[&Marshallese=0,Not_Marshallese=1,Outside=0,max=Not_Marshallese]:0.010754503525942316)[&Marshallese=0.0…
tree STATE_5100000 = (((((((((((1[&Marshallese=0,Not_Marshallese=1,Outside=0,max=Not_Marshallese]:0.07717489016007373,20[&Marshallese=0,Not_Marshallese=1,Outside=0,max=Not_Marshallese]:0.17817489015995913)[&Marshallese=0.875,Not_Marshallese=0.125,Outside=0.000,max=Marshallese]:0.014502442327165133,((9[&Marshallese=1,Not_Marshallese=0,Outside=0,max=Marshallese]:0.0772236349068387,73[&Marshallese=1…
tree STATE_5150000 = ((((((((((((((1[&Marshallese=0,Not_Marshallese=1,Outside=0,max=Not_Marshallese]:0.03302137709014241,((((56[&Marshallese=1,Not_Marshallese=0,Outside=0,max=Marshallese]:0.048449357016429995,(66[&Marshallese=1,Not_Marshallese=0,Outside=0,max=Marshallese]:0.07740139104319449,(68[&Marshallese=1,Not_Marshallese=0,Outside=0,max=Marshallese]:0.034586949042715476,105[&Marshallese=0,No…
tree STATE_5200000 = (((((((((1[&Marshallese=0,Not_Marshallese=1,Outside=0,max=Not_Marshallese]:0.24224326853352474,(6[&Marshallese=1,Not_Marshallese=0,Outside=0,max=Marshallese]:0.149669651651268,((((11[&Marshallese=1,Not_Marshallese=0,Outside=0,max=Marshallese]:0.00661277859502718,14[&Marshallese=1,Not_Marshallese=0,Outside=0,max=Marshallese]:0.028612778594961696)[&Marshallese=1.000,Not_Marshal…
tree STATE_5250000 = ((((((1[&Marshallese=0,Not_Marshallese=1,Outside=0,max=Not_Marshallese]:0.2388185108346994,((((((6[&Marshallese=1,Not_Marshallese=0,Outside=0,max=Marshallese]:0.0170642728349637,((22[&Marshallese=1,Not_Marshallese=0,Outside=0,max=Marshallese]:0.02897295267445621,88[&Marshallese=0,Not_Marshallese=1,Outside=0,max=Not_Marshallese]:0.07797295267466176)[&Marshallese=0.956,Not_Mars…
tree STATE_5300000 = (((((((((1[&Marshallese=0,Not_Marshallese=1,Outside=0,max=Not_Marshallese]:0.056654474020571444,(10[&Marshallese=0,Not_Marshallese=1,Outside=0,max=Not_Marshallese]:0.10478274731057147,19[&Marshallese=1,Not_Marshallese=0,Outside=0,max=Marshallese]:0.12978274731043504)[&Marshallese=0.979,Not_Marshallese=0.021,Outside=0.000,max=Marshallese]:0.024871726710092745)[&Marshallese=0.9…
tree STATE_5350000 = (((((((((1[&Marshallese=0,Not_Marshallese=1,Outside=0,max=Not_Marshallese]:0.14345373773503134,20[&Marshallese=0,Not_Marshallese=1,Outside=0,max=Not_Marshallese]:0.24445373773491674)[&Marshallese=0.510,Not_Marshallese=0.490,Outside=0.000,max=Marshallese]:0.11173445723658137,(((3[&Marshallese=0,Not_Marshallese=1,Outside=0,max=Not_Marshallese]:0.03845059197949707,4[&Marshallese…
tree STATE_5400000 = ((((((((1[&Marshallese=0,Not_Marshallese=1,Outside=0,max=Not_Marshallese]:0.25720702979278154,(((((9[&Marshallese=1,Not_Marshallese=0,Outside=0,max=Marshallese]:0.01084277261492339,80[&Marshallese=1,Not_Marshallese=0,Outside=0,max=Marshallese]:0.10584277261495068)[&Marshallese=0.999,Not_Marshallese=0.001,Outside=0.000,max=Marshallese]:0.1160040563249336,16[&Marshallese=1,Not_…
tree STATE_5450000 = ((((((((1[&Marshallese=0,Not_Marshallese=1,Outside=0,max=Not_Marshallese]:0.1720017060597473,92[&Marshallese=0,Not_Marshallese=1,Outside=0,max=Not_Marshallese]:0.3610017060598255)[&Marshallese=0.873,Not_Marshallese=0.127,Outside=0.000,max=Marshallese]:0.0763296797919718,(((((((3[&Marshallese=0,Not_Marshallese=1,Outside=0,max=Not_Marshallese]:0.026206970866880397,4[&Marshalles…
tree STATE_5500000 = ((((((((((1[&Marshallese=0,Not_Marshallese=1,Outside=0,max=Not_Marshallese]:0.08748359518143323,((56[&Marshallese=1,Not_Marshallese=0,Outside=0,max=Marshallese]:0.01267339804250539,(((66[&Marshallese=1,Not_Marshallese=0,Outside=0,max=Marshallese]:0.045326113241081656,(68[&Marshallese=1,Not_Marshallese=0,Outside=0,max=Marshallese]:0.025046401150068343,107[&Marshallese=0,Not_Ma…
tree STATE_5550000 = ((((((1[&Marshallese=0,Not_Marshallese=1,Outside=0,max=Not_Marshallese]:0.4317876590905734,(((((2[&Marshallese=1,Not_Marshallese=0,Outside=0,max=Marshallese]:0.11904509305541533,85[&Marshallese=0,Not_Marshallese=1,Outside=0,max=Not_Marshallese]:0.1300450930553826)[&Marshallese=0.873,Not_Marshallese=0.127,Outside=0.000,max=Marshallese]:0.11747719646346744,8[&Marshallese=0,Not_…
tree STATE_5600000 = ((((((((((1[&Marshallese=0,Not_Marshallese=1,Outside=0,max=Not_Marshallese]:0.1869828317859994,16[&Marshallese=1,Not_Marshallese=0,Outside=0,max=Marshallese]:0.2819828317860267)[&Marshallese=0.938,Not_Marshallese=0.062,Outside=0.000,max=Marshallese]:0.03305408640102803,(2[&Marshallese=1,Not_Marshallese=0,Outside=0,max=Marshallese]:0.13748483116082477,85[&Marshallese=0,Not_Mar…
tree STATE_5650000 = ((((((((((((1[&Marshallese=0,Not_Marshallese=1,Outside=0,max=Not_Marshallese]:0.08404826537316312,((3[&Marshallese=0,Not_Marshallese=1,Outside=0,max=Not_Marshallese]:0.04446968319659805,(((56[&Marshallese=1,Not_Marshallese=0,Outside=0,max=Marshallese]:0.01132175758450571,107[&Marshallese=0,Not_Marshallese=1,Outside=0,max=Not_Marshallese]:0.17632175758446933)[&Marshallese=1.00…
tree STATE_5700000 = ((((((((((1[&Marshallese=0,Not_Marshallese=1,Outside=0,max=Not_Marshallese]:0.018488826569317607,(4[&Marshallese=1,Not_Marshallese=0,Outside=0,max=Marshallese]:0.015754340413942747,(86[&Marshallese=0,Not_Marshallese=1,Outside=0,max=Not_Marshallese]:0.0051256159204334795,98[&Marshallese=0,Not_Marshallese=1,Outside=0,max=Not_Marshallese]:0.22212561592030433)[&Marshallese=0.078,…
tree STATE_5750000 = (((((((((1[&Marshallese=0,Not_Marshallese=1,Outside=0,max=Not_Marshallese]:0.10358966186316942,92[&Marshallese=0,Not_Marshallese=1,Outside=0,max=Not_Marshallese]:0.29258966186324764)[&Marshallese=0.395,Not_Marshallese=0.605,Outside=0.000,max=Not_Marshallese]:0.24903436710107107,((3[&Marshallese=0,Not_Marshallese=1,Outside=0,max=Not_Marshallese]:0.09814814107955017,((4[&Marsha…
tree STATE_5800000 = ((((((((((1[&Marshallese=0,Not_Marshallese=1,Outside=0,max=Not_Marshallese]:0.12349746249869475,((8[&Marshallese=0,Not_Marshallese=1,Outside=0,max=Not_Marshallese]:0.053835609796794914,16[&Marshallese=1,Not_Marshallese=0,Outside=0,max=Marshallese]:0.10783560979688223)[&Marshallese=0.974,Not_Marshallese=0.026,Outside=0.000,max=Marshallese]:0.03730884104444454,40[&Marshallese=0…
tree STATE_5850000 = (((((((((1[&Marshallese=0,Not_Marshallese=1,Outside=0,max=Not_Marshallese]:0.1505140125398663,40[&Marshallese=0,Not_Marshallese=1,Outside=0,max=Not_Marshallese]:0.32251401253989176)[&Marshallese=0.936,Not_Marshallese=0.064,Outside=0.000,max=Marshallese]:0.031196956543056542,18[&Marshallese=1,Not_Marshallese=0,Outside=0,max=Marshallese]:0.2747109690829974)[&Marshallese=1.000,N…
tree STATE_5900000 = (((((((((1[&Marshallese=0,Not_Marshallese=1,Outside=0,max=Not_Marshallese]:0.17685469977471524,8[&Marshallese=0,Not_Marshallese=1,Outside=0,max=Not_Marshallese]:0.2178546997746552)[&Marshallese=0.953,Not_Marshallese=0.047,Outside=0.000,max=Marshallese]:0.007119645674373842,((((6[&Marshallese=1,Not_Marshallese=0,Outside=0,max=Marshallese]:0.04104839931588078,(((27[&Marshallese…
tree STATE_5950000 = (((((((((1[&Marshallese=0,Not_Marshallese=1,Outside=0,max=Not_Marshallese]:0.09661220137824966,85[&Marshallese=0,Not_Marshallese=1,Outside=0,max=Not_Marshallese]:0.10761220137821692)[&Marshallese=0.381,Not_Marshallese=0.619,Outside=0.000,max=Not_Marshallese]:0.1871776422689695,(((2[&Marshallese=1,Not_Marshallese=0,Outside=0,max=Marshallese]:0.0678463547393714,(((3[&Marshalles…
tree STATE_6000000 = (((((((((1[&Marshallese=0,Not_Marshallese=1,Outside=0,max=Not_Marshallese]:0.11723253787022425,92[&Marshallese=0,Not_Marshallese=1,Outside=0,max=Not_Marshallese]:0.30623253787030247)[&Marshallese=0.477,Not_Marshallese=0.523,Outside=0.000,max=Not_Marshallese]:0.24139175633322862,((((((((3[&Marshallese=0,Not_Marshallese=1,Outside=0,max=Not_Marshallese]:0.029337111420836504,(4[&…
tree STATE_6050000 = ((((((((((((1[&Marshallese=0,Not_Marshallese=1,Outside=0,max=Not_Marshallese]:0.1945612968272734,7[&Marshallese=0,Not_Marshallese=1,Outside=0,max=Not_Marshallese]:0.2105612968273498)[&Marshallese=0.873,Not_Marshallese=0.127,Outside=0.000,max=Marshallese]:0.060478358377083485,(((5[&Marshallese=0,Not_Marshallese=1,Outside=0,max=Not_Marshallese]:0.08448591782208548,(((17[&Marsha…
tree STATE_6100000 = (((((((((1[&Marshallese=0,Not_Marshallese=1,Outside=0,max=Not_Marshallese]:0.09791992216316969,8[&Marshallese=0,Not_Marshallese=1,Outside=0,max=Not_Marshallese]:0.13891992216310967)[&Marshallese=0.570,Not_Marshallese=0.430,Outside=0.000,max=Marshallese]:0.10803755530843828,((((9[&Marshallese=1,Not_Marshallese=0,Outside=0,max=Marshallese]:0.04622438304205889,(40[&Marshallese=0…
tree STATE_6150000 = (((((((((((((1[&Marshallese=0,Not_Marshallese=1,Outside=0,max=Not_Marshallese]:0.08183099618186873,((((9[&Marshallese=1,Not_Marshallese=0,Outside=0,max=Marshallese]:0.020744530892584323,((67[&Marshallese=1,Not_Marshallese=0,Outside=0,max=Marshallese]:0.14681392446928748,69[&Marshallese=0,Not_Marshallese=1,Outside=0,max=Not_Marshallese]:0.1488139244692402)[&Marshallese=0.995,N…
tree STATE_6200000 = (((((((((1[&Marshallese=0,Not_Marshallese=1,Outside=0,max=Not_Marshallese]:0.21677645130852063,((5[&Marshallese=0,Not_Marshallese=1,Outside=0,max=Not_Marshallese]:0.13159357588765275,(((13[&Marshallese=1,Not_Marshallese=0,Outside=0,max=Marshallese]:0.04119508721569942,18[&Marshallese=1,Not_Marshallese=0,Outside=0,max=Marshallese]:0.052195087215894054)[&Marshallese=1.000,Not_M…
tree STATE_6250000 = ((((((((1[&Marshallese=0,Not_Marshallese=1,Outside=0,max=Not_Marshallese]:0.12754789002685385,3[&Marshallese=0,Not_Marshallese=1,Outside=0,max=Not_Marshallese]:0.13554789002689205)[&Marshallese=0.658,Not_Marshallese=0.342,Outside=0.000,max=Marshallese]:0.052133241977627476,((4[&Marshallese=1,Not_Marshallese=0,Outside=0,max=Marshallese]:0.11838188339198374,7[&Marshallese=0,Not…
tree STATE_6300000 = ((((((((((((1[&Marshallese=0,Not_Marshallese=1,Outside=0,max=Not_Marshallese]:0.11985974631473306,(26[&Marshallese=1,Not_Marshallese=0,Outside=0,max=Marshallese]:0.10717458470174446,(35[&Marshallese=1,Not_Marshallese=0,Outside=0,max=Marshallese]:0.10961453448228964,(42[&Marshallese=1,Not_Marshallese=0,Outside=0,max=Marshallese]:0.07211684461750678,51[&Marshallese=0,Not_Marsha…
tree STATE_6350000 = (((((((1[&Marshallese=0,Not_Marshallese=1,Outside=0,max=Not_Marshallese]:0.13179960382628098,(((2[&Marshallese=1,Not_Marshallese=0,Outside=0,max=Marshallese]:0.08974784922165346,85[&Marshallese=0,Not_Marshallese=1,Outside=0,max=Not_Marshallese]:0.10074784922162072)[&Marshallese=0.966,Not_Marshallese=0.034,Outside=0.000,max=Marshallese]:0.028952215263869596,7[&Marshallese=0,No…
tree STATE_6400000 = ((((((((((((1[&Marshallese=0,Not_Marshallese=1,Outside=0,max=Not_Marshallese]:0.08068625196601076,((7[&Marshallese=0,Not_Marshallese=1,Outside=0,max=Not_Marshallese]:0.07693536368325071,40[&Marshallese=0,Not_Marshallese=1,Outside=0,max=Not_Marshallese]:0.23293536368319978)[&Marshallese=0.678,Not_Marshallese=0.322,Outside=0.000,max=Marshallese]:0.010618193283991051,(9[&Marshal…
tree STATE_6450000 = ((((((((1[&Marshallese=0,Not_Marshallese=1,Outside=0,max=Not_Marshallese]:0.21923842897640378,(6[&Marshallese=1,Not_Marshallese=0,Outside=0,max=Marshallese]:0.1674366066470726,(((((11[&Marshallese=1,Not_Marshallese=0,Outside=0,max=Marshallese]:0.012075864769260702,((12[&Marshallese=1,Not_Marshallese=0,Outside=0,max=Marshallese]:0.005587192807728791,((21[&Marshallese=1,Not_Mar…
tree STATE_6500000 = ((((((((((1[&Marshallese=0,Not_Marshallese=1,Outside=0,max=Not_Marshallese]:0.13173874060977497,(8[&Marshallese=0,Not_Marshallese=1,Outside=0,max=Not_Marshallese]:0.15436660735881047,((9[&Marshallese=1,Not_Marshallese=0,Outside=0,max=Marshallese]:0.05291016344384725,73[&Marshallese=1,Not_Marshallese=0,Outside=0,max=Marshallese]:0.02191016344389818)[&Marshallese=1.000,Not_Mars…
tree STATE_6550000 = (((((((1[&Marshallese=0,Not_Marshallese=1,Outside=0,max=Not_Marshallese]:0.2582371979833977,5[&Marshallese=0,Not_Marshallese=1,Outside=0,max=Not_Marshallese]:0.2712371979833177)[&Marshallese=0.863,Not_Marshallese=0.137,Outside=0.000,max=Marshallese]:0.17108245705100167,(((((((2[&Marshallese=1,Not_Marshallese=0,Outside=0,max=Marshallese]:0.06174347454306506,85[&Marshallese=0,N…
tree STATE_6600000 = (((((((((((1[&Marshallese=0,Not_Marshallese=1,Outside=0,max=Not_Marshallese]:0.17849455882758636,((5[&Marshallese=0,Not_Marshallese=1,Outside=0,max=Not_Marshallese]:0.1224995426100084,(32[&Marshallese=1,Not_Marshallese=0,Outside=0,max=Marshallese]:0.2531946096806863,74[&Marshallese=1,Not_Marshallese=0,Outside=0,max=Marshallese]:0.1441946096807627)[&Marshallese=0.998,Not_Marsh…
tree STATE_6650000 = ((((((((1[&Marshallese=0,Not_Marshallese=1,Outside=0,max=Not_Marshallese]:0.17404803711107664,7[&Marshallese=0,Not_Marshallese=1,Outside=0,max=Not_Marshallese]:0.19004803711115303)[&Marshallese=0.815,Not_Marshallese=0.185,Outside=0.000,max=Marshallese]:0.050622569054164734,(((2[&Marshallese=1,Not_Marshallese=0,Outside=0,max=Marshallese]:0.07512159402907381,85[&Marshallese=0,N…
tree STATE_6700000 = ((((((1[&Marshallese=0,Not_Marshallese=1,Outside=0,max=Not_Marshallese]:0.4354570305359218,92[&Marshallese=0,Not_Marshallese=1,Outside=0,max=Not_Marshallese]:0.624457030536)[&Marshallese=0.994,Not_Marshallese=0.006,Outside=0.000,max=Marshallese]:0.005485041401010582,(((2[&Marshallese=1,Not_Marshallese=0,Outside=0,max=Marshallese]:0.03977561174763633,85[&Marshallese=0,Not_Mars…
tree STATE_6750000 = (((((((1[&Marshallese=0,Not_Marshallese=1,Outside=0,max=Not_Marshallese]:0.3337942934511817,(((2[&Marshallese=1,Not_Marshallese=0,Outside=0,max=Marshallese]:0.024880190618854492,85[&Marshallese=0,Not_Marshallese=1,Outside=0,max=Not_Marshallese]:0.03588019061882175)[&Marshallese=0.982,Not_Marshallese=0.018,Outside=0.000,max=Marshallese]:0.15010814432211883,((((10[&Marshallese=…
tree STATE_6800000 = (((((((((((1[&Marshallese=0,Not_Marshallese=1,Outside=0,max=Not_Marshallese]:0.09998891844567415,((9[&Marshallese=1,Not_Marshallese=0,Outside=0,max=Marshallese]:0.041164954143575794,((67[&Marshallese=1,Not_Marshallese=0,Outside=0,max=Marshallese]:0.14042051632681618,69[&Marshallese=0,Not_Marshallese=1,Outside=0,max=Not_Marshallese]:0.1424205163267689)[&Marshallese=0.993,Not_M…
tree STATE_6850000 = (((((((((((1[&Marshallese=0,Not_Marshallese=1,Outside=0,max=Not_Marshallese]:0.12490485617885616,(75[&Marshallese=1,Not_Marshallese=0,Outside=0,max=Marshallese]:0.006529607690185291,76[&Marshallese=1,Not_Marshallese=0,Outside=0,max=Marshallese]:0.009529607690341724)[&Marshallese=1.000,Not_Marshallese=0.000,Outside=0.000,max=Marshallese]:0.361375248488609)[&Marshallese=0.775,N…
tree STATE_6900000 = (((((((((1[&Marshallese=0,Not_Marshallese=1,Outside=0,max=Not_Marshallese]:0.022592489733259336,73[&Marshallese=1,Not_Marshallese=0,Outside=0,max=Marshallese]:0.05459248973318476)[&Marshallese=0.965,Not_Marshallese=0.035,Outside=0.000,max=Marshallese]:0.18355933159818572,(8[&Marshallese=0,Not_Marshallese=1,Outside=0,max=Not_Marshallese]:0.14096193027726234,40[&Marshallese=0,N…
tree STATE_6950000 = (((((((1[&Marshallese=0,Not_Marshallese=1,Outside=0,max=Not_Marshallese]:0.16904254314927414,18[&Marshallese=1,Not_Marshallese=0,Outside=0,max=Marshallese]:0.2620425431493487)[&Marshallese=0.970,Not_Marshallese=0.030,Outside=0.000,max=Marshallese]:0.10072289658498546,20[&Marshallese=0,Not_Marshallese=1,Outside=0,max=Not_Marshallese]:0.370765439734145)[&Marshallese=0.997,Not_M…
tree STATE_7000000 = (((((((((((1[&Marshallese=0,Not_Marshallese=1,Outside=0,max=Not_Marshallese]:0.030841252991460122,((39[&Marshallese=1,Not_Marshallese=0,Outside=0,max=Marshallese]:0.05909127308433837,(67[&Marshallese=1,Not_Marshallese=0,Outside=0,max=Marshallese]:0.11379579273930779,69[&Marshallese=0,Not_Marshallese=1,Outside=0,max=Not_Marshallese]:0.1157957927392605)[&Marshallese=0.998,Not_M…
tree STATE_7050000 = (((((((((1[&Marshallese=0,Not_Marshallese=1,Outside=0,max=Not_Marshallese]:0.15583647646121868,73[&Marshallese=1,Not_Marshallese=0,Outside=0,max=Marshallese]:0.1878364764611441)[&Marshallese=0.954,Not_Marshallese=0.046,Outside=0.000,max=Marshallese]:0.07863798822062196,(((7[&Marshallese=0,Not_Marshallese=1,Outside=0,max=Not_Marshallese]:0.02617035073492069,((67[&Marshallese=1…
tree STATE_7100000 = (((((((((((((1[&Marshallese=0,Not_Marshallese=1,Outside=0,max=Not_Marshallese]:0.08140681997578791,8[&Marshallese=0,Not_Marshallese=1,Outside=0,max=Not_Marshallese]:0.12240681997572789)[&Marshallese=0.269,Not_Marshallese=0.731,Outside=0.000,max=Not_Marshallese]:0.10026155599709219,73[&Marshallese=1,Not_Marshallese=0,Outside=0,max=Marshallese]:0.21366837597280552)[&Marshallese…
tree STATE_7150000 = (((((((((1[&Marshallese=0,Not_Marshallese=1,Outside=0,max=Not_Marshallese]:0.25050885939890855,((8[&Marshallese=0,Not_Marshallese=1,Outside=0,max=Not_Marshallese]:0.10940483298775949,((9[&Marshallese=1,Not_Marshallese=0,Outside=0,max=Marshallese]:0.03696633164342089,(39[&Marshallese=1,Not_Marshallese=0,Outside=0,max=Marshallese]:0.06926030844367892,(75[&Marshallese=1,Not_Mars…
tree STATE_7200000 = (((((((((1[&Marshallese=0,Not_Marshallese=1,Outside=0,max=Not_Marshallese]:0.13166779815344076,(8[&Marshallese=0,Not_Marshallese=1,Outside=0,max=Not_Marshallese]:0.03430645845549307,20[&Marshallese=0,Not_Marshallese=1,Outside=0,max=Not_Marshallese]:0.0943064584554385)[&Marshallese=0.228,Not_Marshallese=0.772,Outside=0.000,max=Not_Marshallese]:0.13836133969788766)[&Marshallese…
tree STATE_7250000 = (((((((1[&Marshallese=0,Not_Marshallese=1,Outside=0,max=Not_Marshallese]:0.276572743286536,(((2[&Marshallese=1,Not_Marshallese=0,Outside=0,max=Marshallese]:0.0568705649424075,85[&Marshallese=0,Not_Marshallese=1,Outside=0,max=Not_Marshallese]:0.06787056494237476)[&Marshallese=0.995,Not_Marshallese=0.005,Outside=0.000,max=Marshallese]:0.10402815735444704,20[&Marshallese=0,Not_M…
tree STATE_7300000 = ((((((((1[&Marshallese=0,Not_Marshallese=1,Outside=0,max=Not_Marshallese]:0.012139622311796772,(8[&Marshallese=0,Not_Marshallese=1,Outside=0,max=Not_Marshallese]:0.03704360538637663,86[&Marshallese=0,Not_Marshallese=1,Outside=0,max=Not_Marshallese]:0.06904360538652943)[&Marshallese=0.011,Not_Marshallese=0.989,Outside=0.000,max=Not_Marshallese]:0.016096016925360113)[&Marshalle…
tree STATE_7350000 = ((((((((1[&Marshallese=0,Not_Marshallese=1,Outside=0,max=Not_Marshallese]:0.2388092655222639,((7[&Marshallese=0,Not_Marshallese=1,Outside=0,max=Not_Marshallese]:0.22086836862002002,(8[&Marshallese=0,Not_Marshallese=1,Outside=0,max=Not_Marshallese]:0.18342728045445345,86[&Marshallese=0,Not_Marshallese=1,Outside=0,max=Not_Marshallese]:0.21542728045460624)[&Marshallese=0.705,Not…
tree STATE_7400000 = ((((((((1[&Marshallese=0,Not_Marshallese=1,Outside=0,max=Not_Marshallese]:0.2175099133787558,(((3[&Marshallese=0,Not_Marshallese=1,Outside=0,max=Not_Marshallese]:0.03802507162306468,((56[&Marshallese=1,Not_Marshallese=0,Outside=0,max=Marshallese]:0.007255252155522973,((66[&Marshallese=1,Not_Marshallese=0,Outside=0,max=Marshallese]:0.024277987645996285,68[&Marshallese=1,Not_Ma…
tree STATE_7450000 = ((((((((((((1[&Marshallese=0,Not_Marshallese=1,Outside=0,max=Not_Marshallese]:0.0379669752670162,18[&Marshallese=1,Not_Marshallese=0,Outside=0,max=Marshallese]:0.13096697526709078)[&Marshallese=0.980,Not_Marshallese=0.020,Outside=0.000,max=Marshallese]:0.03465135241073525,(3[&Marshallese=0,Not_Marshallese=1,Outside=0,max=Not_Marshallese]:0.07948784583038415,4[&Marshallese=1,N…
tree STATE_7500000 = (((((((((1[&Marshallese=0,Not_Marshallese=1,Outside=0,max=Not_Marshallese]:0.20271001378631548,(((8[&Marshallese=0,Not_Marshallese=1,Outside=0,max=Not_Marshallese]:0.17175529255040478,40[&Marshallese=0,Not_Marshallese=1,Outside=0,max=Not_Marshallese]:0.3027552925504903)[&Marshallese=0.967,Not_Marshallese=0.033,Outside=0.000,max=Marshallese]:0.008357593501652993,((9[&Marshalle…
tree STATE_7550000 = ((((((((((((((1[&Marshallese=0,Not_Marshallese=1,Outside=0,max=Not_Marshallese]:0.035220083587392814,3[&Marshallese=0,Not_Marshallese=1,Outside=0,max=Not_Marshallese]:0.04322008358743101)[&Marshallese=0.582,Not_Marshallese=0.418,Outside=0.000,max=Marshallese]:0.009355389600632202,(4[&Marshallese=1,Not_Marshallese=0,Outside=0,max=Marshallese]:0.05721715646810943,(((26[&Marshal…
tree STATE_7600000 = ((((((((((((1[&Marshallese=0,Not_Marshallese=1,Outside=0,max=Not_Marshallese]:0.0884976224568279,(10[&Marshallese=0,Not_Marshallese=1,Outside=0,max=Not_Marshallese]:0.07956924522672593,19[&Marshallese=1,Not_Marshallese=0,Outside=0,max=Marshallese]:0.1045692452265895)[&Marshallese=0.899,Not_Marshallese=0.101,Outside=0.000,max=Marshallese]:0.08192837723019475)[&Marshallese=0.90…
tree STATE_7650000 = (((((((((1[&Marshallese=0,Not_Marshallese=1,Outside=0,max=Not_Marshallese]:0.13597578622012763,(3[&Marshallese=0,Not_Marshallese=1,Outside=0,max=Not_Marshallese]:0.1126927510205703,(4[&Marshallese=1,Not_Marshallese=0,Outside=0,max=Marshallese]:0.012289099100932566,((26[&Marshallese=1,Not_Marshallese=0,Outside=0,max=Marshallese]:0.009823809301251707,(35[&Marshallese=1,Not_Mars…
tree STATE_7700000 = (((((((((1[&Marshallese=0,Not_Marshallese=1,Outside=0,max=Not_Marshallese]:0.11884780224897273,((((8[&Marshallese=0,Not_Marshallese=1,Outside=0,max=Not_Marshallese]:0.04451311640332367,((((9[&Marshallese=1,Not_Marshallese=0,Outside=0,max=Marshallese]:0.011371087883698228,80[&Marshallese=1,Not_Marshallese=0,Outside=0,max=Marshallese]:0.10637108788372551)[&Marshallese=1.000,Not…
tree STATE_7750000 = ((((((((((1[&Marshallese=0,Not_Marshallese=1,Outside=0,max=Not_Marshallese]:0.1606279648678085,92[&Marshallese=0,Not_Marshallese=1,Outside=0,max=Not_Marshallese]:0.3496279648678867)[&Marshallese=0.991,Not_Marshallese=0.009,Outside=0.000,max=Marshallese]:3.038176117966529E-4,20[&Marshallese=0,Not_Marshallese=1,Outside=0,max=Not_Marshallese]:0.26193178247949056)[&Marshallese=0.…
tree STATE_7800000 = (((((((((1[&Marshallese=0,Not_Marshallese=1,Outside=0,max=Not_Marshallese]:0.191044769534924,87[&Marshallese=0,Not_Marshallese=1,Outside=0,max=Not_Marshallese]:0.3360447695349058)[&Marshallese=0.899,Not_Marshallese=0.101,Outside=0.000,max=Marshallese]:0.05705106267183979,((5[&Marshallese=0,Not_Marshallese=1,Outside=0,max=Not_Marshallese]:0.1309206937614662,(((13[&Marshallese=…
tree STATE_7850000 = (((((((((((1[&Marshallese=0,Not_Marshallese=1,Outside=0,max=Not_Marshallese]:0.1399099499500095,((((9[&Marshallese=1,Not_Marshallese=0,Outside=0,max=Marshallese]:0.07249343193809354,((19[&Marshallese=1,Not_Marshallese=0,Outside=0,max=Marshallese]:0.04387359203571772,((67[&Marshallese=1,Not_Marshallese=0,Outside=0,max=Marshallese]:0.2167625810198564,69[&Marshallese=0,Not_Marsh…
tree STATE_7900000 = (((((((((((1[&Marshallese=0,Not_Marshallese=1,Outside=0,max=Not_Marshallese]:0.13978601250565226,(20[&Marshallese=0,Not_Marshallese=1,Outside=0,max=Not_Marshallese]:0.10877944165377318,((40[&Marshallese=0,Not_Marshallese=1,Outside=0,max=Not_Marshallese]:0.16162821524262116,(67[&Marshallese=1,Not_Marshallese=0,Outside=0,max=Marshallese]:0.1723326498665274,69[&Marshallese=0,Not…
tree STATE_7950000 = (((((((((1[&Marshallese=0,Not_Marshallese=1,Outside=0,max=Not_Marshallese]:0.1214966266142774,92[&Marshallese=0,Not_Marshallese=1,Outside=0,max=Not_Marshallese]:0.3104966266143556)[&Marshallese=0.843,Not_Marshallese=0.157,Outside=0.000,max=Marshallese]:0.06567463473733148,((6[&Marshallese=1,Not_Marshallese=0,Outside=0,max=Marshallese]:0.10419240395828244,21[&Marshallese=1,Not…
tree STATE_8000000 = (((((((1[&Marshallese=0,Not_Marshallese=1,Outside=0,max=Not_Marshallese]:0.30341574010279027,(((((2[&Marshallese=1,Not_Marshallese=0,Outside=0,max=Marshallese]:0.07673177891642735,85[&Marshallese=0,Not_Marshallese=1,Outside=0,max=Not_Marshallese]:0.08773177891639461)[&Marshallese=0.974,Not_Marshallese=0.026,Outside=0.000,max=Marshallese]:0.019886365352653756,(20[&Marshallese=…
tree STATE_8050000 = ((((((((((((1[&Marshallese=0,Not_Marshallese=1,Outside=0,max=Not_Marshallese]:0.056462588998913765,18[&Marshallese=1,Not_Marshallese=0,Outside=0,max=Marshallese]:0.14946258899898834)[&Marshallese=0.931,Not_Marshallese=0.069,Outside=0.000,max=Marshallese]:0.016903181292370006,73[&Marshallese=1,Not_Marshallese=0,Outside=0,max=Marshallese]:0.1053657702912092)[&Marshallese=0.980,…
tree STATE_8100000 = ((((((((1[&Marshallese=0,Not_Marshallese=1,Outside=0,max=Not_Marshallese]:0.14105163016905609,((10[&Marshallese=0,Not_Marshallese=1,Outside=0,max=Not_Marshallese]:0.01843570256784932,86[&Marshallese=0,Not_Marshallese=1,Outside=0,max=Not_Marshallese]:0.01843570256784932)[&Marshallese=0.029,Not_Marshallese=0.971,Outside=0.000,max=Not_Marshallese]:0.1020894604810565,(40[&Marshal…
tree STATE_8150000 = (((((((((((1[&Marshallese=0,Not_Marshallese=1,Outside=0,max=Not_Marshallese]:0.09701586052654276,((8[&Marshallese=0,Not_Marshallese=1,Outside=0,max=Not_Marshallese]:0.06959527997091597,10[&Marshallese=0,Not_Marshallese=1,Outside=0,max=Not_Marshallese]:0.10159527997106876)[&Marshallese=0.495,Not_Marshallese=0.505,Outside=0.000,max=Not_Marshallese]:0.06149769334083188,16[&Marsh…
tree STATE_8200000 = (((((((((1[&Marshallese=0,Not_Marshallese=1,Outside=0,max=Not_Marshallese]:0.08618809681932371,((3[&Marshallese=0,Not_Marshallese=1,Outside=0,max=Not_Marshallese]:0.01848794888171279,(4[&Marshallese=1,Not_Marshallese=0,Outside=0,max=Marshallese]:0.006781249900572717,(((26[&Marshallese=1,Not_Marshallese=0,Outside=0,max=Marshallese]:0.0063780417869173656,51[&Marshallese=0,Not_M…
tree STATE_8250000 = (((((((((1[&Marshallese=0,Not_Marshallese=1,Outside=0,max=Not_Marshallese]:0.18155855670184617,(((5[&Marshallese=0,Not_Marshallese=1,Outside=0,max=Not_Marshallese]:0.0454188947255042,(13[&Marshallese=1,Not_Marshallese=0,Outside=0,max=Marshallese]:0.014912160690180198,(((17[&Marshallese=1,Not_Marshallese=0,Outside=0,max=Marshallese]:0.011980602367208881,28[&Marshallese=1,Not_M…
tree STATE_8300000 = ((((((1[&Marshallese=0,Not_Marshallese=1,Outside=0,max=Not_Marshallese]:0.1871641011602201,((((9[&Marshallese=1,Not_Marshallese=0,Outside=0,max=Marshallese]:0.0018400186078785241,(39[&Marshallese=1,Not_Marshallese=0,Outside=0,max=Marshallese]:0.09596621156543705,(75[&Marshallese=1,Not_Marshallese=0,Outside=0,max=Marshallese]:0.032333239317246965,76[&Marshallese=1,Not_Marshall…
tree STATE_8350000 = (((((((((1[&Marshallese=0,Not_Marshallese=1,Outside=0,max=Not_Marshallese]:0.08741480273005175,((10[&Marshallese=0,Not_Marshallese=1,Outside=0,max=Not_Marshallese]:0.013572466330924016,86[&Marshallese=0,Not_Marshallese=1,Outside=0,max=Not_Marshallese]:0.013572466330924016)[&Marshallese=0.003,Not_Marshallese=0.997,Outside=0.000,max=Not_Marshallese]:0.001637320742442605,20[&Mar…
tree STATE_8400000 = ((((((((((((1[&Marshallese=0,Not_Marshallese=1,Outside=0,max=Not_Marshallese]:0.028375011933676086,20[&Marshallese=0,Not_Marshallese=1,Outside=0,max=Not_Marshallese]:0.1293750119335615)[&Marshallese=0.551,Not_Marshallese=0.449,Outside=0.000,max=Marshallese]:0.017573191428558177,((((9[&Marshallese=1,Not_Marshallese=0,Outside=0,max=Marshallese]:0.04263736627478898,16[&Marshalle…
tree STATE_8450000 = (((((((1[&Marshallese=0,Not_Marshallese=1,Outside=0,max=Not_Marshallese]:0.21098673787723177,((((9[&Marshallese=1,Not_Marshallese=0,Outside=0,max=Marshallese]:0.009895996587627742,(16[&Marshallese=1,Not_Marshallese=0,Outside=0,max=Marshallese]:0.03722336802299819,(40[&Marshallese=0,Not_Marshallese=1,Outside=0,max=Not_Marshallese]:0.08916227453594583,(((67[&Marshallese=1,Not_M…
tree STATE_8500000 = ((((((((((1[&Marshallese=0,Not_Marshallese=1,Outside=0,max=Not_Marshallese]:0.1680867220423633,20[&Marshallese=0,Not_Marshallese=1,Outside=0,max=Not_Marshallese]:0.2690867220422487)[&Marshallese=0.761,Not_Marshallese=0.239,Outside=0.000,max=Marshallese]:0.001364288952130699,((((10[&Marshallese=0,Not_Marshallese=1,Outside=0,max=Not_Marshallese]:0.017747696820172187,87[&Marshal…
tree STATE_8550000 = (((((((((((((1[&Marshallese=0,Not_Marshallese=1,Outside=0,max=Not_Marshallese]:0.04074563281231669,7[&Marshallese=0,Not_Marshallese=1,Outside=0,max=Not_Marshallese]:0.05674563281239309)[&Marshallese=0.353,Not_Marshallese=0.647,Outside=0.000,max=Not_Marshallese]:0.08926453491797248,92[&Marshallese=0,Not_Marshallese=1,Outside=0,max=Not_Marshallese]:0.3190101677303674)[&Marshall…
tree STATE_8600000 = ((((((((((1[&Marshallese=0,Not_Marshallese=1,Outside=0,max=Not_Marshallese]:0.27154072628929216,92[&Marshallese=0,Not_Marshallese=1,Outside=0,max=Not_Marshallese]:0.4605407262893704)[&Marshallese=0.983,Not_Marshallese=0.017,Outside=0.000,max=Marshallese]:0.019408266615238534,(5[&Marshallese=0,Not_Marshallese=1,Outside=0,max=Not_Marshallese]:0.18844158029996183,(((((13[&Marsha…
tree STATE_8650000 = ((((((1[&Marshallese=0,Not_Marshallese=1,Outside=0,max=Not_Marshallese]:0.26792312800794615,((((((2[&Marshallese=1,Not_Marshallese=0,Outside=0,max=Marshallese]:0.03504144123818742,85[&Marshallese=0,Not_Marshallese=1,Outside=0,max=Not_Marshallese]:0.04604144123815468)[&Marshallese=0.994,Not_Marshallese=0.006,Outside=0.000,max=Marshallese]:0.08339417733375809,7[&Marshallese=0,N…
tree STATE_8700000 = (((((((((((1[&Marshallese=0,Not_Marshallese=1,Outside=0,max=Not_Marshallese]:0.039947539244216124,(26[&Marshallese=1,Not_Marshallese=0,Outside=0,max=Marshallese]:0.0018550823733144428,(35[&Marshallese=1,Not_Marshallese=0,Outside=0,max=Marshallese]:0.008163586203604078,(42[&Marshallese=1,Not_Marshallese=0,Outside=0,max=Marshallese]:0.004886432716076472,51[&Marshallese=0,Not_Ma…
tree STATE_8750000 = (((((((((1[&Marshallese=0,Not_Marshallese=1,Outside=0,max=Not_Marshallese]:0.2515920160895355,(((((3[&Marshallese=0,Not_Marshallese=1,Outside=0,max=Not_Marshallese]:0.036445430532025536,((4[&Marshallese=1,Not_Marshallese=0,Outside=0,max=Marshallese]:0.016988716125683312,((26[&Marshallese=1,Not_Marshallese=0,Outside=0,max=Marshallese]:0.025043459621430286,35[&Marshallese=1,Not…
tree STATE_8800000 = (((((((((1[&Marshallese=0,Not_Marshallese=1,Outside=0,max=Not_Marshallese]:0.16569938683985042,16[&Marshallese=1,Not_Marshallese=0,Outside=0,max=Marshallese]:0.2606993868398777)[&Marshallese=0.958,Not_Marshallese=0.042,Outside=0.000,max=Marshallese]:0.020390909456969752,(((9[&Marshallese=1,Not_Marshallese=0,Outside=0,max=Marshallese]:0.08096403908583794,((40[&Marshallese=0,No…
tree STATE_8850000 = ((((((((((((1[&Marshallese=0,Not_Marshallese=1,Outside=0,max=Not_Marshallese]:0.0486906108895071,92[&Marshallese=0,Not_Marshallese=1,Outside=0,max=Not_Marshallese]:0.23769061088958532)[&Marshallese=0.474,Not_Marshallese=0.526,Outside=0.000,max=Not_Marshallese]:0.039022350403475126,(4[&Marshallese=1,Not_Marshallese=0,Outside=0,max=Marshallese]:0.017940673918712124,((26[&Marsha…
tree STATE_8900000 = (((((((((1[&Marshallese=0,Not_Marshallese=1,Outside=0,max=Not_Marshallese]:0.15952756396433931,(86[&Marshallese=0,Not_Marshallese=1,Outside=0,max=Not_Marshallese]:0.03189780257174846,98[&Marshallese=0,Not_Marshallese=1,Outside=0,max=Not_Marshallese]:0.2488978025716193)[&Marshallese=0.161,Not_Marshallese=0.839,Outside=0.000,max=Not_Marshallese]:0.20062976139268363)[&Marshalles…
tree STATE_8950000 = ((((((((((1[&Marshallese=0,Not_Marshallese=1,Outside=0,max=Not_Marshallese]:0.06914421147199201,(((8[&Marshallese=0,Not_Marshallese=1,Outside=0,max=Not_Marshallese]:0.01209952715875684,10[&Marshallese=0,Not_Marshallese=1,Outside=0,max=Not_Marshallese]:0.044099527158909635)[&Marshallese=0.071,Not_Marshallese=0.929,Outside=0.000,max=Not_Marshallese]:0.016578949071334614,((40[&M…
tree STATE_9000000 = ((((((((((1[&Marshallese=0,Not_Marshallese=1,Outside=0,max=Not_Marshallese]:0.10574349806499306,16[&Marshallese=1,Not_Marshallese=0,Outside=0,max=Marshallese]:0.20074349806502034)[&Marshallese=0.986,Not_Marshallese=0.014,Outside=0.000,max=Marshallese]:0.20652975033888588,((7[&Marshallese=0,Not_Marshallese=1,Outside=0,max=Not_Marshallese]:0.0976803862891864,20[&Marshallese=0,N…
tree STATE_9050000 = (((((((((((1[&Marshallese=0,Not_Marshallese=1,Outside=0,max=Not_Marshallese]:0.11054476549386694,((((39[&Marshallese=1,Not_Marshallese=0,Outside=0,max=Marshallese]:0.03557859245775463,(67[&Marshallese=1,Not_Marshallese=0,Outside=0,max=Marshallese]:0.10091489672104975,69[&Marshallese=0,Not_Marshallese=1,Outside=0,max=Not_Marshallese]:0.10291489672100246)[&Marshallese=0.991,Not…
tree STATE_9100000 = ((((((((((((((1[&Marshallese=0,Not_Marshallese=1,Outside=0,max=Not_Marshallese]:0.03956892156675318,87[&Marshallese=0,Not_Marshallese=1,Outside=0,max=Not_Marshallese]:0.184568921566735)[&Marshallese=0.512,Not_Marshallese=0.488,Outside=0.000,max=Marshallese]:0.06285996298402674,(((39[&Marshallese=1,Not_Marshallese=0,Outside=0,max=Marshallese]:0.06455488452452651,80[&Marshalles…
tree STATE_9150000 = (((((((((1[&Marshallese=0,Not_Marshallese=1,Outside=0,max=Not_Marshallese]:0.23674878173544478,((2[&Marshallese=1,Not_Marshallese=0,Outside=0,max=Marshallese]:0.09956392031010541,85[&Marshallese=0,Not_Marshallese=1,Outside=0,max=Not_Marshallese]:0.11056392031007267)[&Marshallese=0.974,Not_Marshallese=0.026,Outside=0.000,max=Marshallese]:0.03299033857709521,(((3[&Marshallese=0…
tree STATE_9200000 = ((((((((1[&Marshallese=0,Not_Marshallese=1,Outside=0,max=Not_Marshallese]:0.2252632654504112,(40[&Marshallese=0,Not_Marshallese=1,Outside=0,max=Not_Marshallese]:0.20794159955838964,(75[&Marshallese=1,Not_Marshallese=0,Outside=0,max=Marshallese]:0.006056563226574607,76[&Marshallese=1,Not_Marshallese=0,Outside=0,max=Marshallese]:0.00905656322673104)[&Marshallese=1.000,Not_Marsh…
tree STATE_9250000 = (((((((((1[&Marshallese=0,Not_Marshallese=1,Outside=0,max=Not_Marshallese]:0.043363843314107586,8[&Marshallese=0,Not_Marshallese=1,Outside=0,max=Not_Marshallese]:0.08436384331404756)[&Marshallese=0.248,Not_Marshallese=0.752,Outside=0.000,max=Not_Marshallese]:0.012310260120800276,86[&Marshallese=0,Not_Marshallese=1,Outside=0,max=Not_Marshallese]:0.12867410343500063)[&Marshalle…
tree STATE_9300000 = (((((((((((1[&Marshallese=0,Not_Marshallese=1,Outside=0,max=Not_Marshallese]:0.10074921769324474,(7[&Marshallese=0,Not_Marshallese=1,Outside=0,max=Not_Marshallese]:0.10026468230731966,86[&Marshallese=0,Not_Marshallese=1,Outside=0,max=Not_Marshallese]:0.15726468230733603)[&Marshallese=0.927,Not_Marshallese=0.073,Outside=0.000,max=Marshallese]:0.016484535386001475)[&Marshallese…
tree STATE_9350000 = ((((((1[&Marshallese=0,Not_Marshallese=1,Outside=0,max=Not_Marshallese]:0.20436051558623458,(((9[&Marshallese=1,Not_Marshallese=0,Outside=0,max=Marshallese]:0.07196637454093557,(19[&Marshallese=1,Not_Marshallese=0,Outside=0,max=Marshallese]:0.06845662324887947,(67[&Marshallese=1,Not_Marshallese=0,Outside=0,max=Marshallese]:0.20590909672817054,69[&Marshallese=0,Not_Marshallese…
tree STATE_9400000 = ((((((((1[&Marshallese=0,Not_Marshallese=1,Outside=0,max=Not_Marshallese]:0.37924741480672264,(((((((3[&Marshallese=0,Not_Marshallese=1,Outside=0,max=Not_Marshallese]:0.07333749705953096,(4[&Marshallese=1,Not_Marshallese=0,Outside=0,max=Marshallese]:3.4725525224266196E-4,(((26[&Marshallese=1,Not_Marshallese=0,Outside=0,max=Marshallese]:0.005876262658781051,51[&Marshallese=0,N…
tree STATE_9450000 = ((((((1[&Marshallese=0,Not_Marshallese=1,Outside=0,max=Not_Marshallese]:0.383132188071134,(2[&Marshallese=1,Not_Marshallese=0,Outside=0,max=Marshallese]:0.060653791496791176,85[&Marshallese=0,Not_Marshallese=1,Outside=0,max=Not_Marshallese]:0.07165379149675843)[&Marshallese=0.961,Not_Marshallese=0.039,Outside=0.000,max=Marshallese]:0.32247839657434285)[&Marshallese=0.992,Not_…
tree STATE_9500000 = ((((((((((1[&Marshallese=0,Not_Marshallese=1,Outside=0,max=Not_Marshallese]:0.13711102589362167,73[&Marshallese=1,Not_Marshallese=0,Outside=0,max=Marshallese]:0.1691110258935471)[&Marshallese=0.976,Not_Marshallese=0.024,Outside=0.000,max=Marshallese]:0.03493844678813407,8[&Marshallese=0,Not_Marshallese=1,Outside=0,max=Not_Marshallese]:0.21304947268169572)[&Marshallese=0.998,N…
tree STATE_9550000 = (((((((((((1[&Marshallese=0,Not_Marshallese=1,Outside=0,max=Not_Marshallese]:0.2349167183502665,(((3[&Marshallese=0,Not_Marshallese=1,Outside=0,max=Not_Marshallese]:0.10311916654856557,((26[&Marshallese=1,Not_Marshallese=0,Outside=0,max=Marshallese]:0.0012249906205034078,42[&Marshallese=1,Not_Marshallese=0,Outside=0,max=Marshallese]:0.07022499062046339)[&Marshallese=1.000,Not…
tree STATE_9600000 = ((((((((((1[&Marshallese=0,Not_Marshallese=1,Outside=0,max=Not_Marshallese]:0.22302116724469478,((67[&Marshallese=1,Not_Marshallese=0,Outside=0,max=Marshallese]:0.1052851993392272,69[&Marshallese=0,Not_Marshallese=1,Outside=0,max=Not_Marshallese]:0.1072851993391799)[&Marshallese=0.946,Not_Marshallese=0.054,Outside=0.000,max=Marshallese]:0.4395493439087014,73[&Marshallese=1,No…
tree STATE_9650000 = ((((((((1[&Marshallese=0,Not_Marshallese=1,Outside=0,max=Not_Marshallese]:0.2110720257487606,(16[&Marshallese=1,Not_Marshallese=0,Outside=0,max=Marshallese]:0.2495517547670798,87[&Marshallese=0,Not_Marshallese=1,Outside=0,max=Not_Marshallese]:0.29955175476703433)[&Marshallese=0.947,Not_Marshallese=0.053,Outside=0.000,max=Marshallese]:0.05652027098170809)[&Marshallese=0.983,No…
tree STATE_9700000 = ((((((((((((1[&Marshallese=0,Not_Marshallese=1,Outside=0,max=Not_Marshallese]:0.14738690702573642,7[&Marshallese=0,Not_Marshallese=1,Outside=0,max=Not_Marshallese]:0.16338690702581282)[&Marshallese=0.617,Not_Marshallese=0.383,Outside=0.000,max=Marshallese]:0.07673415191380495,(((((6[&Marshallese=1,Not_Marshallese=0,Outside=0,max=Marshallese]:0.02878373891580055,((((((12[&Mars…
tree STATE_9750000 = (((((((((1[&Marshallese=0,Not_Marshallese=1,Outside=0,max=Not_Marshallese]:0.1561384476693808,16[&Marshallese=1,Not_Marshallese=0,Outside=0,max=Marshallese]:0.25113844766940807)[&Marshallese=0.992,Not_Marshallese=0.008,Outside=0.000,max=Marshallese]:0.013588951989593312,((3[&Marshallese=0,Not_Marshallese=1,Outside=0,max=Not_Marshallese]:0.023680344995298253,(4[&Marshallese=1,…
tree STATE_9800000 = ((((((((1[&Marshallese=0,Not_Marshallese=1,Outside=0,max=Not_Marshallese]:0.040966976825157264,(10[&Marshallese=0,Not_Marshallese=1,Outside=0,max=Not_Marshallese]:0.06095081304515315,40[&Marshallese=0,Not_Marshallese=1,Outside=0,max=Not_Marshallese]:0.15995081304508585)[&Marshallese=0.220,Not_Marshallese=0.780,Outside=0.000,max=Not_Marshallese]:0.05301616378009688)[&Marshalle…
tree STATE_9850000 = (((((((((((1[&Marshallese=0,Not_Marshallese=1,Outside=0,max=Not_Marshallese]:0.03632847199001499,40[&Marshallese=0,Not_Marshallese=1,Outside=0,max=Not_Marshallese]:0.20832847199004045)[&Marshallese=0.433,Not_Marshallese=0.567,Outside=0.000,max=Not_Marshallese]:0.05519770459562434,10[&Marshallese=0,Not_Marshallese=1,Outside=0,max=Not_Marshallese]:0.1645261765857321)[&Marshalle…
tree STATE_9900000 = (((((((1[&Marshallese=0,Not_Marshallese=1,Outside=0,max=Not_Marshallese]:0.1977199405436807,((((2[&Marshallese=1,Not_Marshallese=0,Outside=0,max=Marshallese]:0.10714398208709708,85[&Marshallese=0,Not_Marshallese=1,Outside=0,max=Not_Marshallese]:0.11814398208706434)[&Marshallese=0.997,Not_Marshallese=0.003,Outside=0.000,max=Marshallese]:0.04542148994797379,((3[&Marshallese=0,N…
tree STATE_9950000 = ((((((((((((1[&Marshallese=0,Not_Marshallese=1,Outside=0,max=Not_Marshallese]:0.05623152896992445,((((9[&Marshallese=1,Not_Marshallese=0,Outside=0,max=Marshallese]:0.0020107955200346916,19[&Marshallese=1,Not_Marshallese=0,Outside=0,max=Marshallese]:0.037010795520116546)[&Marshallese=1.000,Not_Marshallese=0.000,Outside=0.000,max=Marshallese]:0.0030169253771515914,80[&Marshalle…
tree STATE_10000000 = (((((((((1[&Marshallese=0,Not_Marshallese=1,Outside=0,max=Not_Marshallese]:0.07019733984060061,((7[&Marshallese=0,Not_Marshallese=1,Outside=0,max=Not_Marshallese]:0.03820636416514622,(8[&Marshallese=0,Not_Marshallese=1,Outside=0,max=Not_Marshallese]:0.05092474042803585,20[&Marshallese=0,Not_Marshallese=1,Outside=0,max=Not_Marshallese]:0.11092474042798128)[&Marshallese=0.005,…
End;
