# Supplementary material for: Repeated introductions and intensive community transmission fueled a mumps virus outbreak in Washington State
Source: eLife. 2021 Apr 19;10:e66448. doi: 10.7554/eLife.66448 (PMC8079146; doi:10.7554/eLife.66448)
Supplement: Figure 6—source data 1. [file elife-66448-fig6-data1.zip › xml-and-combined-output-files/mumps_1_rep0.xml.state]

<itsabeastystatewerein version='2.0' sample='10000000'>
<statenode id='Tree.t:mumps-wa'>((((((((0:0.16662302156836684,(((5:0.09795141488268344,(21:0.10006608904138448,(87:0.08513967165502567,92:0.1371396716549329)161:0.06392641738656435)146:0.0858853258412644)194:0.016594342570485976,(((11:0.02606413326400625,26:0.07006413326387528)120:0.10923404414724724,88:0.21529817741118074)168:0.01642936172688303,29:0.2227275391380492)148:0.025818218315134756)176:4.828415545643505E-4,(((((10:0.0015227781125032314,(14:0.01197139216766463,(((30:0.009782848717590109,37:0.01878284871760466)163:0.02584906326121733,(46:0.01196624842056171,47:0.01196624842056171)132:0.1066656635583294)165:6.424008636117806E-4,78:0.004274312842493799)135:0.04369707932522904)188:0.0035513859447349194)181:0.0060612072283151575,(((13:0.008549766597916064,((69:0.12791502451890036,108:0.009915024518962201)142:0.24901847584799508,77:0.0019335003668954354)174:0.020616266230916946)171:0.0011458841888835058,(33:0.031726627370793015,((49:0.03822760211058929,51:0.06522760211063294)147:0.03157621862635296,(52:0.09172714112567781,81:0.014727141125679633)150:0.005076679611308088)212:0.07192280663375072)137:0.04096902341610842)166:0.011710680840367305,45:0.14740633162714323)182:0.00817765371358603)195:0.010837883234849355,(24:0.010725809462521552,(42:0.0510862067686787,((48:0.044541231816538185,54:0.11054123181634173)149:0.036900505113738546,90:0.032441736930071186)133:0.024644469838465632)140:0.030639602693982915)159:0.043696059112977026)129:0.013647645755885285,20:0.0650695143314548)191:0.06703446701868565,91:0.22310398135026233)123:0.0679246176576297)177:0.06459442256055303)157:0.11588246550746639,((1:0.030733063557823792,84:0.04173306355779105)199:0.2206351703964139,((4:0.1169593391276963,(((12:0.07444784327654463,17:0.08544784327673927)116:0.03737023609576362,(((16:0.0226712924094431,((32:0.008110291169386274,(64:0.127820107931917,70:0.3358201079320007)151:0.15129018323742743)114:0.0010709206207060729,40:0.028181211790097804)169:0.07149008061934348)117:0.018340951660558158,31:0.09301224406990849)138:0.07562898628351067,27:0.1576412303534519)185:0.008176849018943666)209:0.00782927382018872,73:0.07564735319262794)198:0.0663119859351593)187:0.02072700102281544,19:0.22568634015047717)192:0.12668189380364592)115:0.031137253121595543)180:0.06169775724889792,(((2:0.041993073608763476,(3:0.02725353562165056,((25:0.014430932252125217,(34:0.012661156050830347,(41:0.01903223811133692,50:0.10103223811144424)131:0.029628917939324262)179:0.03476977620142402)160:0.10366384481230995,(((55:0.007714847206351405,104:0.1207148472064078)130:0.0019344701402228548,((65:0.04590734632025545,106:0.10390734632024817)110:0.018042806922323962,(67:0.03984327080883482,71:0.2178432708087184)170:0.022106882433791886)211:0.052699164103965745)124:0.13091673692841976,(59:0.11024144634973343,105:0.23324144634978072)178:0.06932460792524786)134:0.20752872278945933)145:0.0101587585571008)119:0.022739537987151115)156:0.07014678513208916,(((38:0.02875010251611637,79:0.02575010251595994)152:0.11955535763201469,(((74:0.010393571494381248,75:0.013393571494537682)136:0.05999162995051377,97:0.11738520144492048)164:0.1407194007496151,85:0.04110460219466472)172:0.019200857953500905)173:0.11614201317174533,86:0.2484474733198)203:6.923854209962554E-4)112:0.006489740156684132,(((6:0.03667249091755198,72:0.052672490917401005)210:6.322975792513175E-4,((8:0.0724445813541339,(15:0.08584221780731349,(22:0.09220181232842906,39:0.1522018123283745)193:0.010640405478937187)122:0.0186023635469732)126:0.0016897836690049628,(9:0.009191210913866099,(66:0.03048130270448074,68:0.032481302704433446)127:0.3577099082092908)197:0.07494315410949104)190:0.010170423473462531)111:0.03372278367300319,(7:0.06819912127445005,18:0.12519912127446642)113:0.027828450895220014)175:0.05560202672776848)158:0.23357364542723258)207:0.33127794496371776,(28:0.039206394092219155,(((56:0.14150221178956157,58:0.1575022117894106)215:0.006426927972905061,83:0.1529291397623484)200:0.01894547990028317,80:0.08987461966275162)154:0.09433177442944934)208:0.7782747951962825)118:0.012354855812139132,((((23:0.024308669216600798,43:0.10330866921655169)184:0.006151355453587359,(76:0.005972431999664463,82:0.02197243199974086)202:0.013487592670329063)167:0.0075240070619329025,98:0.2269840317319719)189:0.040790811110261616,((94:0.026915777814366548,102:0.16391577781431016)153:0.03331161673488442,101:0.15322739454909817)155:0.17454744829308078)125:0.7210612022582854)109:2.981156456201906,(((((35:0.07141318779494166,36:0.07141318779494166)214:0.1332570761530224,62:0.45867026394809685)162:0.005039185275970137,61:0.4427094492241088)186:1.1502476039883232,(57:1.1047229033321972,(60:1.0982033454507838,63:1.1342033454506146)201:0.02251955788148985)205:0.4632341498801438)183:0.33077080772430767,96:1.799727860936716)143:2.1452646403658453)196:12.345237083517965,(53:14.690466457015736,107:14.991466457015894)139:1.6167631278046155)144:3.498481568212288,((((44:0.09404644049184474,89:0.039046440491781076)213:0.044287306743957755,100:0.2393337472356879)206:0.13188553566141226,(93:0.01491554164996356,(95:0.030396331897711515,99:0.09039633189765695)204:0.04251920975224477)141:0.23830374124719844)121:0.33834210017199196,103:0.8055613830690957)128:19.131149769963628)216:0.0</statenode>
<statenode id='clockRate.c:mumps-wa'>clockRate.c:mumps-wa[1 1] (0.0,Infinity): 5.27E-4 </statenode>
<statenode id='kappa.s:mumps-wa'>kappa.s:mumps-wa[1 1] (0.0,Infinity): 8.165577289076285 </statenode>
<statenode id='gammaShape.s:mumps-wa'>gammaShape.s:mumps-wa[1 1] (0.001,1000.0): 0.41723791640402247 </statenode>
<statenode id='relativeMigrationRatesConstantBSSVS.t:mumps-wa'>relativeMigrationRatesConstantBSSVS.t:mumps-wa[6 1] (0.0,Infinity): 0.4804326620800523 0.11761729219919417 6.321178712102044 2.3910370894683624 0.58826782075821 0.6160427682591889 </statenode>
<statenode id='migrationClockConstantBSSVS.t:mumps-wa'>migrationClockConstantBSSVS.t:mumps-wa[1 1] (0.0,Infinity): 0.9082843293186293 </statenode>
<statenode id='NeConstantBSSVS.t:mumps-wa'>NeConstantBSSVS.t:mumps-wa[3 1] (0.0,Infinity): 0.31600569446492477 2.9872545064639815 4.279761104244753 </statenode>
<statenode id='indicatorsConstantBSSVS.t:mumps-wa'>indicatorsConstantBSSVS.t:mumps-wa[6 1] (null,true): true true true true false false </statenode>
<statenode id='freqParameter.s:mumps-wa'>freqParameter.s:mumps-wa[4 1] (0.0,1.0): 0.30558042771373695 0.22107321973195618 0.203197865709257 0.2701484868450507 </statenode>
</itsabeastystatewerein>
<!--
{"operators":[
{"id":"strictClockUpDownOperator.c:mumps-wa","p":0.5407159903968554,"accept":1287,"reject":354530,"acceptFC":1263,"rejectFC":353632,"rejectIv":228050,"rejectOp":228050},
{"id":"KappaScaler.s:mumps-wa","p":0.5567133619722673,"accept":2730,"reject":8988,"acceptFC":2718,"rejectFC":8967,"rejectIv":0,"rejectOp":0},
{"id":"gammaShapeScaler.s:mumps-wa","p":0.22198381838260597,"accept":3371,"reject":8592,"acceptFC":3349,"rejectFC":8578,"rejectIv":1,"rejectOp":1},
{"id":"MascotTreeScaler.t:mumps-wa","p":0.6686575879521172,"accept":1867,"reject":353457,"acceptFC":1852,"rejectFC":352524,"rejectIv":140084,"rejectOp":140084},
{"id":"MascotTreeRootScaler.t:mumps-wa","p":0.5635670039087453,"accept":40460,"reject":316449,"acceptFC":40355,"rejectFC":315559,"rejectIv":71383,"rejectOp":71383},
{"id":"MascotUniformOperator.t:mumps-wa","p":"NaN","accept":2383188,"reject":1173847,"acceptFC":2377041,"rejectFC":1170374,"rejectIv":0,"rejectOp":0},
{"id":"MascotSubtreeSlide.t:mumps-wa","p":2.565723795862532,"accept":50175,"reject":1727734,"acceptFC":49402,"rejectFC":1723607,"rejectIv":830442,"rejectOp":830442},
{"id":"MascotNarrow.t:mumps-wa","p":"NaN","accept":976705,"reject":803867,"acceptFC":973773,"rejectFC":801925,"rejectIv":299734,"rejectOp":299734},
{"id":"MascotWide.t:mumps-wa","p":"NaN","accept":6268,"reject":350716,"acceptFC":6199,"rejectFC":349778,"rejectIv":254828,"rejectOp":254828},
{"id":"MascotWilsonBalding.t:mumps-wa","p":"NaN","accept":14584,"reject":341702,"acceptFC":14466,"rejectFC":340881,"rejectIv":17099,"rejectOp":17099},
{"id":"relativeMigrationRatesConstantBSSVSScaler.t:mumps-wa","p":0.186961128672109,"accept":100590,"reject":256303,"acceptFC":99772,"rejectFC":256112,"rejectIv":0,"rejectOp":0},
{"id":"migrationClockConstantBSSVSScaler.t:mumps-wa","p":0.30966157529497335,"accept":89461,"reject":266245,"acceptFC":88782,"rejectFC":265932,"rejectIv":0,"rejectOp":0},
{"id":"NeConstantBSSVSScaler.t:mumps-wa","p":0.33220787562099124,"accept":95472,"reject":259652,"acceptFC":94830,"rejectFC":259334,"rejectIv":0,"rejectOp":0},
{"id":"FrequenciesExchanger.s:mumps-wa","p":0.018196662324630433,"accept":2877,"reject":8884,"acceptFC":2862,"rejectFC":8870,"rejectIv":0,"rejectOp":0}
]}
-->
