# Supplementary material for: Repeated introductions and intensive community transmission fueled a mumps virus outbreak in Washington State
Source: eLife. 2021 Apr 19;10:e66448. doi: 10.7554/eLife.66448 (PMC8079146; doi:10.7554/eLife.66448)
Supplement: Figure 6—source data 1. [file elife-66448-fig6-data1.zip › xml-and-combined-output-files/mumps_1_rep0.no-metadata.trees]

#NEXUS
Begin taxa;
	Dimensions ntax=109;
		Taxlabels
			MuVs/Washington.USA/49.16/FH55[G]|2016.932|2016-12-07|north_america|usa|washington|age|vaccination_status|community_status
			MuVs/Washington.USA/48.16/FH1[G]|2016.932|2016-12-07|north_america|usa|washington|age|vaccination_status|community_status
			MuVs/Washington.USA/49.16/FH45[G]|2016.94|2016-12-10|north_america|usa|washington|age|vaccination_status|community_status
			MuVs/Washington.USA/50.16/FH2[G]|2016.948|2016-12-13|north_america|usa|washington|age|vaccination_status|community_status
			MuVs/Washington.USA/50.16/FH3[G]|2016.945|2016-12-12|north_america|usa|washington|age|vaccination_status|community_status
			MuVs/Washington.USA/50.16/FH64[G]|2016.945|2016-12-12|north_america|usa|washington|age|vaccination_status|community_status
			MuVs/Washington.USA/50.16/FH4[G]|2016.948|2016-12-13|north_america|usa|washington|age|vaccination_status|community_status
			MuVs/Washington.USA/51.16/FH46[G]|2016.973|2016-12-22|north_america|usa|washington|age|vaccination_status|community_status
			MuVs/Washington.USA/52.16/FH75[G]|2016.995|2016-12-30|north_america|usa|washington|age|vaccination_status|community_status
			MuVs/Washington.USA/1.17/FH5[G]|2017.005|2017-01-03|north_america|usa|washington|age|vaccination_status|community_status
			MuVs/Washington.USA/52.16/FH28[G]|2016.997|2016-12-31|north_america|usa|washington|age|vaccination_status|community_status
			MuVs/Washington.USA/1.17/FH6[G]|2017.008|2017-01-04|north_america|usa|washington|age|vaccination_status|community_status
			MuVs/Washington.USA/1.17/FH7[G]|2017.014|2017-01-06|north_america|usa|washington|age|vaccination_status|community_status
			MuVs/Washington.USA/1.17/FH65[G]|2017.019|2017-01-08|north_america|usa|washington|age|vaccination_status|community_status
			MuVs/Washington.USA/1.17/FH8[G]|2017.011|2017-01-05|north_america|usa|washington|age|vaccination_status|community_status
			MuVs/Washington.USA/1.17/FH77[G]|2017.027|2017-01-11|north_america|usa|washington|age|vaccination_status|community_status
			MuVs/Washington.USA/2.17/FH47[G]|2017.027|2017-01-11|north_america|usa|washington|age|vaccination_status|community_status
			MuVs/Washington.USA/1.17/FH29[G]|2017.025|2017-01-10|north_america|usa|washington|age|vaccination_status|community_status
			MuVs/Washington.USA/2.17/FH26[G]|2017.03|2017-01-12|north_america|usa|washington|age|vaccination_status|community_status
			MuVs/Washington.USA/2.17/FH66[G]|2017.033|2017-01-13|north_america|usa|washington|age|vaccination_status|community_status
			MuVs/Washington.USA/2.17/FH54[G]|2017.03|2017-01-12|north_america|usa|washington|age|vaccination_status|community_status
			MuVs/Washington.USA/2.17/FH21[G]|2017.033|2017-01-13|north_america|usa|washington|age|vaccination_status|community_status
			MuVs/Washington.USA/2.17/FH22[G]|2017.044|2017-01-17|north_america|usa|washington|age|vaccination_status|community_status
			MuVs/Washington.USA/3.17/FH67[G]|2017.044|2017-01-17|north_america|usa|washington|age|vaccination_status|community_status
			MuVs/Washington.USA/2.17/FH23[G]|2017.033|2017-01-13|north_america|usa|washington|age|vaccination_status|community_status
			MuVs/Washington.USA/3.17/FH24[G]|2017.049|2017-01-19|north_america|usa|washington|age|vaccination_status|community_status
			MuVs/Washington.USA/3.17/FH25[G]|2017.052|2017-01-20|north_america|usa|washington|age|vaccination_status|community_status
			MuVs/Washington.USA/4.17/FH68[G]|2017.068|2017-01-26|north_america|usa|washington|age|vaccination_status|community_status
			MuVs/Washington.USA/4.17/FH48[G]|2017.074|2017-01-28|north_america|usa|washington|age|vaccination_status|community_status
			MuVs/Washington.USA/4.17/FH70[G]|2017.079|2017-01-30|north_america|usa|washington|age|vaccination_status|community_status
			MuVs/Washington.USA/4.17/FH71[G]|2017.079|2017-01-30|north_america|usa|washington|age|vaccination_status|community_status
			MuVs/Washington.USA/5.17/FH27[G]|2017.079|2017-01-30|north_america|usa|washington|age|vaccination_status|community_status
			MuVs/Washington.USA/5.17/FH72[G]|2017.085|2017-02-01|north_america|usa|washington|age|vaccination_status|community_status
			MuVs/Washington.USA/5.17/FH9[G]|2017.082|2017-01-31|north_america|usa|washington|age|vaccination_status|community_status
			MuVs/Washington.USA/4.17/FH49[G]|2017.082|2017-01-31|north_america|usa|washington|age|vaccination_status|community_status
			Washington.USA/2017158/5.17/4/G|2017.099|2017-02-06|north_america|usa|washington|59|unknown|Not_Marshallese
			Washington.USA/2017165/6.17/G|2017.099|2017-02-06|north_america|usa|washington|54|unknown|Not_Marshallese
			MuVs/Washington.USA/5.17/FH30[G]|2017.088|2017-02-02|north_america|usa|washington|age|vaccination_status|community_status
			MuVs/Washington.USA/5.17/FH10[G]|2017.093|2017-02-04|north_america|usa|washington|age|vaccination_status|community_status
			MuVs/Washington.USA/5.17/FH11[G]|2017.104|2017-02-08|north_america|usa|washington|age|vaccination_status|community_status
			MuVs/Washington.USA/6.17/FH12[G]|2017.104|2017-02-08|north_america|usa|washington|age|vaccination_status|community_status
			MuVs/Washington.USA/6.17/FH13[G]|2017.118|2017-02-13|north_america|usa|washington|age|vaccination_status|community_status
			MuVs/Washington.USA/6.17/FH14[G]|2017.104|2017-02-08|north_america|usa|washington|age|vaccination_status|community_status
			MuVs/Washington.USA/7.17/FH15[G]|2017.123|2017-02-15|north_america|usa|washington|age|vaccination_status|community_status
			Washington.USA/2017217/9.17/G|2017.159|2017-02-28|north_america|usa|washington|21|vaccinated|Not_Marshallese
			MuVs/Washington.USA/8.17/FH17[G]|2017.145|2017-02-23|north_america|usa|washington|age|vaccination_status|community_status
			MuVs/Washington.USA/9.17/FH31[G]|2017.162|2017-03-01|north_america|usa|washington|age|vaccination_status|community_status
			MuVs/Washington.USA/9.17/FH18[G]|2017.162|2017-03-01|north_america|usa|washington|age|vaccination_status|community_status
			MuVs/Washington.USA/8.17/FH19[G]|2017.159|2017-02-28|north_america|usa|washington|age|vaccination_status|community_status
			MuVs/Washington.USA/10.17/FH52[G]|2017.192|2017-03-12|north_america|usa|washington|age|vaccination_status|community_status
			MuVs/Washington.USA/11.17/FH56[G]|2017.2|2017-03-15|north_america|usa|washington|age|vaccination_status|community_status
			MuVs/Washington.USA/12.17/FH57[G]|2017.219|2017-03-22|north_america|usa|washington|age|vaccination_status|community_status
			MuVs/Washington.USA/12.17/FH34[G]|2017.219|2017-03-22|north_america|usa|washington|age|vaccination_status|community_status
			Washington.USA/2017277/12.17/3/G|2017.225|2017-03-24|north_america|usa|washington|14|unknown|Not_Marshallese
			MuVs/Washington.USA/12.17/FH35[G]|2017.225|2017-03-24|north_america|usa|washington|age|vaccination_status|community_status
			MuVs/Washington.USA/15.17/FH20[G]|2017.279|2017-04-13|north_america|usa|washington|age|vaccination_status|community_status
			MuVs/Washington.USA/16.17/FH36[G]|2017.296|2017-04-19|north_america|usa|washington|age|vaccination_status|community_status
			Washington.USA/2017315/16.17/2/G|2017.307|2017-04-23|north_america|usa|washington|31|vaccinated|Not_Marshallese
			MuVs/Washington.USA/17.17/FH38[G]|2017.312|2017-04-25|north_america|usa|washington|age|vaccination_status|community_status
			MuVs/Washington.USA/17.17/FH39[G]|2017.318|2017-04-27|north_america|usa|washington|age|vaccination_status|community_status
			Washington.USA/2017321/17.17/3/G|2017.323|2017-04-29|north_america|usa|washington|24|vaccinated|Not_Marshallese
			Washington.USA/2017325/17.17/4/G|2017.332|2017-05-02|north_america|usa|washington|34|unknown|Not_Marshallese
			Washington.USA/2017330/19.17/G|2017.353|2017-05-10|north_america|usa|washington|29|unknown|Not_Marshallese
			Washington.USA/2017331/19.17/2/G|2017.359|2017-05-12|north_america|usa|washington|35|unknown|Not_Marshallese
			MuVs/Washington.USA/19.17/FH80[G]|2017.356|2017-05-11|north_america|usa|washington|age|vaccination_status|community_status
			MuVs/Washington.USA/21.17/FH69[G]|2017.386|2017-05-22|north_america|usa|washington|age|vaccination_status|community_status
			MuVs/Washington.USA/20.17/FH81[G]|2017.384|2017-05-21|north_america|usa|washington|age|vaccination_status|community_status
			MuVs/Washington.USA/20.17/FH73[G]|2017.384|2017-05-21|north_america|usa|washington|age|vaccination_status|community_status
			MuVs/Washington.USA/20.17/FH82[G]|2017.386|2017-05-22|north_america|usa|washington|age|vaccination_status|community_status
			MuVs/Washington.USA/22.17/FH74[G]|2017.408|2017-05-30|north_america|usa|washington|age|vaccination_status|community_status
			MuVs/Washington.USA/29.17/FH83[G]|2017.564|2017-07-26|north_america|usa|washington|age|vaccination_status|community_status
			MuVs/Washington.USA/30.17/FH32[G]|2017.562|2017-07-25|north_america|usa|washington|age|vaccination_status|community_status
			MuVs/Washington.USA/50.16/FH33[G]|2016.964|2016-12-19|north_america|usa|washington|age|vaccination_status|community_status
			MuVs/Washington.USA/51.16/FH41[G]|2016.97|2016-12-21|north_america|usa|washington|age|vaccination_status|community_status
			MuVs/Washington.USA/9.17/FH42[G]|2017.175|2017-03-06|north_america|usa|washington|age|vaccination_status|community_status
			MuVs/Washington.USA/10.17/FH43[G]|2017.178|2017-03-07|north_america|usa|washington|age|vaccination_status|community_status
			MuVs/Washington.USA/2.17/FH84[G]|2017.033|2017-01-13|north_america|usa|washington|age|vaccination_status|community_status
			MuVs/Washington.USA/2.17/FH58[G]|2017.033|2017-01-13|north_america|usa|washington|age|vaccination_status|community_status
			MuVs/Washington.USA/3.17/FH59[G]|2017.047|2017-01-18|north_america|usa|washington|age|vaccination_status|community_status
			MuVs/Washington.USA/4.17/FH60[G]|2017.09|2017-02-03|north_america|usa|washington|age|vaccination_status|community_status
			MuVs/Washington.USA/12.17/FH76[G]|2017.219|2017-03-22|north_america|usa|washington|age|vaccination_status|community_status
			MuVs/Washington.USA/7.17/FH61[G]|2017.142|2017-02-22|north_america|usa|washington|age|vaccination_status|community_status
			MuVs/Washington.USA/3.17/FH62[G]|2017.049|2017-01-19|north_america|usa|washington|age|vaccination_status|community_status
			MuVs/Washington.USA/16.17/FH63[G]|2017.301|2017-04-21|north_america|usa|washington|age|vaccination_status|community_status
			MuVs/Washington.USA/49.16/FH158[G]|2016.943|2016-12-11|north_america|usa|washington|age|vaccination_status|community_status
			MuVs/Washington.USA/1.17/FH160[G]|2017.005|2017-01-03|north_america|usa|washington|age|vaccination_status|community_status
			MuVs/Washington.USA/4.17/FH103[G]|2017.077|2017-01-29|north_america|usa|washington|age|vaccination_status|community_status
			MuVs/Washington.USA/5.17/FH161[G]|2017.082|2017-01-31|north_america|usa|washington|age|vaccination_status|community_status
			MuVs/Washington.USA/5.17/FH162[G]|2017.088|2017-02-02|north_america|usa|washington|age|vaccination_status|community_status
			Washington.USA/2017379/5.17/11/G|2017.104|2017-02-08|north_america|usa|washington|21|vaccinated|Not_Marshallese
			MuVs/Washington.USA/6.17/FH105[G]|2017.11|2017-02-10|north_america|usa|washington|age|vaccination_status|community_status
			MuVs/Washington.USA/7.17/FH106[G]|2017.121|2017-02-14|north_america|usa|washington|age|vaccination_status|community_status
			MuVs/Washington.USA/7.17/FH166[G]|2017.134|2017-02-19|north_america|usa|washington|age|vaccination_status|community_status
			Washington.USA/2017383/8.17/6/G|2017.142|2017-02-22|north_america|usa|washington|21|vaccinated|Not_Marshallese
			MuVs/Washington.USA/11.17/FH143[G]|2017.2|2017-03-15|north_america|usa|washington|age|vaccination_status|community_status
			Washington.USA/2017386/11.17/4/G|2017.2|2017-03-15|north_america|usa|washington|29|vaccinated|Not_Marshallese
			Washington.USA/2017387/11.17/5/G|2017.208|2017-03-18|north_america|usa|washington|18|vaccinated|Not_Marshallese
			MuVs/Washington.USA/12.17/FH97[G]|2017.222|2017-03-23|north_america|usa|washington|age|vaccination_status|community_status
			MuVs/Washington.USA/12.17/FH144[G]|2017.233|2017-03-27|north_america|usa|washington|age|vaccination_status|community_status
			Washington.USA/2017391/14.17/G|2017.26|2017-04-06|north_america|usa|washington|47|unvaccinated|Not_Marshallese
			Washington.USA/2017392/14.17/2/G|2017.26|2017-04-06|north_america|usa|washington|1|vaccinated|Not_Marshallese
			MuVs/Washington.USA/15.17/FH146[G]|2017.293|2017-04-18|north_america|usa|washington|age|vaccination_status|community_status
			MuVs/Washington.USA/18.17/FH147[G]|2017.337|2017-05-04|north_america|usa|washington|age|vaccination_status|community_status
			Washington.USA/2017396/19.17/4/G|2017.356|2017-05-11|north_america|usa|washington|39|vaccinated|Not_Marshallese
			MuVs/Washington.USA/20.17/FH148[G]|2017.392|2017-05-24|north_america|usa|washington|age|vaccination_status|community_status
			MuVs/Washington.USA/23.17/FH149[G]|2017.441|2017-06-11|north_america|usa|washington|age|vaccination_status|community_status
			MuVs/Washington.USA/23.17/FH150[G]|2017.444|2017-06-12|north_america|usa|washington|age|vaccination_status|community_status
			Washington.USA/2017401/28.17/G|2017.526|2017-07-12|north_america|usa|washington|13|vaccinated|Not_Marshallese
			MuVs/Washington.USA/16.17/FH152[G]|2017.29|2017-04-17|north_america|usa|washington|age|vaccination_status|community_status
			;
End;
Begin trees;
	Translate
		1 MuVs/Washington.USA/49.16/FH55[G]|2016.932|2016-12-07|north_america|usa|washington|age|vaccination_status|community_status,
		2 MuVs/Washington.USA/48.16/FH1[G]|2016.932|2016-12-07|north_america|usa|washington|age|vaccination_status|community_status,
		3 MuVs/Washington.USA/49.16/FH45[G]|2016.94|2016-12-10|north_america|usa|washington|age|vaccination_status|community_status,
		4 MuVs/Washington.USA/50.16/FH2[G]|2016.948|2016-12-13|north_america|usa|washington|age|vaccination_status|community_status,
		5 MuVs/Washington.USA/50.16/FH3[G]|2016.945|2016-12-12|north_america|usa|washington|age|vaccination_status|community_status,
		6 MuVs/Washington.USA/50.16/FH64[G]|2016.945|2016-12-12|north_america|usa|washington|age|vaccination_status|community_status,
		7 MuVs/Washington.USA/50.16/FH4[G]|2016.948|2016-12-13|north_america|usa|washington|age|vaccination_status|community_status,
		8 MuVs/Washington.USA/51.16/FH46[G]|2016.973|2016-12-22|north_america|usa|washington|age|vaccination_status|community_status,
		9 MuVs/Washington.USA/52.16/FH75[G]|2016.995|2016-12-30|north_america|usa|washington|age|vaccination_status|community_status,
		10 MuVs/Washington.USA/1.17/FH5[G]|2017.005|2017-01-03|north_america|usa|washington|age|vaccination_status|community_status,
		11 MuVs/Washington.USA/52.16/FH28[G]|2016.997|2016-12-31|north_america|usa|washington|age|vaccination_status|community_status,
		12 MuVs/Washington.USA/1.17/FH6[G]|2017.008|2017-01-04|north_america|usa|washington|age|vaccination_status|community_status,
		13 MuVs/Washington.USA/1.17/FH7[G]|2017.014|2017-01-06|north_america|usa|washington|age|vaccination_status|community_status,
		14 MuVs/Washington.USA/1.17/FH65[G]|2017.019|2017-01-08|north_america|usa|washington|age|vaccination_status|community_status,
		15 MuVs/Washington.USA/1.17/FH8[G]|2017.011|2017-01-05|north_america|usa|washington|age|vaccination_status|community_status,
		16 MuVs/Washington.USA/1.17/FH77[G]|2017.027|2017-01-11|north_america|usa|washington|age|vaccination_status|community_status,
		17 MuVs/Washington.USA/2.17/FH47[G]|2017.027|2017-01-11|north_america|usa|washington|age|vaccination_status|community_status,
		18 MuVs/Washington.USA/1.17/FH29[G]|2017.025|2017-01-10|north_america|usa|washington|age|vaccination_status|community_status,
		19 MuVs/Washington.USA/2.17/FH26[G]|2017.03|2017-01-12|north_america|usa|washington|age|vaccination_status|community_status,
		20 MuVs/Washington.USA/2.17/FH66[G]|2017.033|2017-01-13|north_america|usa|washington|age|vaccination_status|community_status,
		21 MuVs/Washington.USA/2.17/FH54[G]|2017.03|2017-01-12|north_america|usa|washington|age|vaccination_status|community_status,
		22 MuVs/Washington.USA/2.17/FH21[G]|2017.033|2017-01-13|north_america|usa|washington|age|vaccination_status|community_status,
		23 MuVs/Washington.USA/2.17/FH22[G]|2017.044|2017-01-17|north_america|usa|washington|age|vaccination_status|community_status,
		24 MuVs/Washington.USA/3.17/FH67[G]|2017.044|2017-01-17|north_america|usa|washington|age|vaccination_status|community_status,
		25 MuVs/Washington.USA/2.17/FH23[G]|2017.033|2017-01-13|north_america|usa|washington|age|vaccination_status|community_status,
		26 MuVs/Washington.USA/3.17/FH24[G]|2017.049|2017-01-19|north_america|usa|washington|age|vaccination_status|community_status,
		27 MuVs/Washington.USA/3.17/FH25[G]|2017.052|2017-01-20|north_america|usa|washington|age|vaccination_status|community_status,
		28 MuVs/Washington.USA/4.17/FH68[G]|2017.068|2017-01-26|north_america|usa|washington|age|vaccination_status|community_status,
		29 MuVs/Washington.USA/4.17/FH48[G]|2017.074|2017-01-28|north_america|usa|washington|age|vaccination_status|community_status,
		30 MuVs/Washington.USA/4.17/FH70[G]|2017.079|2017-01-30|north_america|usa|washington|age|vaccination_status|community_status,
		31 MuVs/Washington.USA/4.17/FH71[G]|2017.079|2017-01-30|north_america|usa|washington|age|vaccination_status|community_status,
		32 MuVs/Washington.USA/5.17/FH27[G]|2017.079|2017-01-30|north_america|usa|washington|age|vaccination_status|community_status,
		33 MuVs/Washington.USA/5.17/FH72[G]|2017.085|2017-02-01|north_america|usa|washington|age|vaccination_status|community_status,
		34 MuVs/Washington.USA/5.17/FH9[G]|2017.082|2017-01-31|north_america|usa|washington|age|vaccination_status|community_status,
		35 MuVs/Washington.USA/4.17/FH49[G]|2017.082|2017-01-31|north_america|usa|washington|age|vaccination_status|community_status,
		36 Washington.USA/2017158/5.17/4/G|2017.099|2017-02-06|north_america|usa|washington|59|unknown|Not_Marshallese,
		37 Washington.USA/2017165/6.17/G|2017.099|2017-02-06|north_america|usa|washington|54|unknown|Not_Marshallese,
		38 MuVs/Washington.USA/5.17/FH30[G]|2017.088|2017-02-02|north_america|usa|washington|age|vaccination_status|community_status,
		39 MuVs/Washington.USA/5.17/FH10[G]|2017.093|2017-02-04|north_america|usa|washington|age|vaccination_status|community_status,
		40 MuVs/Washington.USA/5.17/FH11[G]|2017.104|2017-02-08|north_america|usa|washington|age|vaccination_status|community_status,
		41 MuVs/Washington.USA/6.17/FH12[G]|2017.104|2017-02-08|north_america|usa|washington|age|vaccination_status|community_status,
		42 MuVs/Washington.USA/6.17/FH13[G]|2017.118|2017-02-13|north_america|usa|washington|age|vaccination_status|community_status,
		43 MuVs/Washington.USA/6.17/FH14[G]|2017.104|2017-02-08|north_america|usa|washington|age|vaccination_status|community_status,
		44 MuVs/Washington.USA/7.17/FH15[G]|2017.123|2017-02-15|north_america|usa|washington|age|vaccination_status|community_status,
		45 Washington.USA/2017217/9.17/G|2017.159|2017-02-28|north_america|usa|washington|21|vaccinated|Not_Marshallese,
		46 MuVs/Washington.USA/8.17/FH17[G]|2017.145|2017-02-23|north_america|usa|washington|age|vaccination_status|community_status,
		47 MuVs/Washington.USA/9.17/FH31[G]|2017.162|2017-03-01|north_america|usa|washington|age|vaccination_status|community_status,
		48 MuVs/Washington.USA/9.17/FH18[G]|2017.162|2017-03-01|north_america|usa|washington|age|vaccination_status|community_status,
		49 MuVs/Washington.USA/8.17/FH19[G]|2017.159|2017-02-28|north_america|usa|washington|age|vaccination_status|community_status,
		50 MuVs/Washington.USA/10.17/FH52[G]|2017.192|2017-03-12|north_america|usa|washington|age|vaccination_status|community_status,
		51 MuVs/Washington.USA/11.17/FH56[G]|2017.2|2017-03-15|north_america|usa|washington|age|vaccination_status|community_status,
		52 MuVs/Washington.USA/12.17/FH57[G]|2017.219|2017-03-22|north_america|usa|washington|age|vaccination_status|community_status,
		53 MuVs/Washington.USA/12.17/FH34[G]|2017.219|2017-03-22|north_america|usa|washington|age|vaccination_status|community_status,
		54 Washington.USA/2017277/12.17/3/G|2017.225|2017-03-24|north_america|usa|washington|14|unknown|Not_Marshallese,
		55 MuVs/Washington.USA/12.17/FH35[G]|2017.225|2017-03-24|north_america|usa|washington|age|vaccination_status|community_status,
		56 MuVs/Washington.USA/15.17/FH20[G]|2017.279|2017-04-13|north_america|usa|washington|age|vaccination_status|community_status,
		57 MuVs/Washington.USA/16.17/FH36[G]|2017.296|2017-04-19|north_america|usa|washington|age|vaccination_status|community_status,
		58 Washington.USA/2017315/16.17/2/G|2017.307|2017-04-23|north_america|usa|washington|31|vaccinated|Not_Marshallese,
		59 MuVs/Washington.USA/17.17/FH38[G]|2017.312|2017-04-25|north_america|usa|washington|age|vaccination_status|community_status,
		60 MuVs/Washington.USA/17.17/FH39[G]|2017.318|2017-04-27|north_america|usa|washington|age|vaccination_status|community_status,
		61 Washington.USA/2017321/17.17/3/G|2017.323|2017-04-29|north_america|usa|washington|24|vaccinated|Not_Marshallese,
		62 Washington.USA/2017325/17.17/4/G|2017.332|2017-05-02|north_america|usa|washington|34|unknown|Not_Marshallese,
		63 Washington.USA/2017330/19.17/G|2017.353|2017-05-10|north_america|usa|washington|29|unknown|Not_Marshallese,
		64 Washington.USA/2017331/19.17/2/G|2017.359|2017-05-12|north_america|usa|washington|35|unknown|Not_Marshallese,
		65 MuVs/Washington.USA/19.17/FH80[G]|2017.356|2017-05-11|north_america|usa|washington|age|vaccination_status|community_status,
		66 MuVs/Washington.USA/21.17/FH69[G]|2017.386|2017-05-22|north_america|usa|washington|age|vaccination_status|community_status,
		67 MuVs/Washington.USA/20.17/FH81[G]|2017.384|2017-05-21|north_america|usa|washington|age|vaccination_status|community_status,
		68 MuVs/Washington.USA/20.17/FH73[G]|2017.384|2017-05-21|north_america|usa|washington|age|vaccination_status|community_status,
		69 MuVs/Washington.USA/20.17/FH82[G]|2017.386|2017-05-22|north_america|usa|washington|age|vaccination_status|community_status,
		70 MuVs/Washington.USA/22.17/FH74[G]|2017.408|2017-05-30|north_america|usa|washington|age|vaccination_status|community_status,
		71 MuVs/Washington.USA/29.17/FH83[G]|2017.564|2017-07-26|north_america|usa|washington|age|vaccination_status|community_status,
		72 MuVs/Washington.USA/30.17/FH32[G]|2017.562|2017-07-25|north_america|usa|washington|age|vaccination_status|community_status,
		73 MuVs/Washington.USA/50.16/FH33[G]|2016.964|2016-12-19|north_america|usa|washington|age|vaccination_status|community_status,
		74 MuVs/Washington.USA/51.16/FH41[G]|2016.97|2016-12-21|north_america|usa|washington|age|vaccination_status|community_status,
		75 MuVs/Washington.USA/9.17/FH42[G]|2017.175|2017-03-06|north_america|usa|washington|age|vaccination_status|community_status,
		76 MuVs/Washington.USA/10.17/FH43[G]|2017.178|2017-03-07|north_america|usa|washington|age|vaccination_status|community_status,
		77 MuVs/Washington.USA/2.17/FH84[G]|2017.033|2017-01-13|north_america|usa|washington|age|vaccination_status|community_status,
		78 MuVs/Washington.USA/2.17/FH58[G]|2017.033|2017-01-13|north_america|usa|washington|age|vaccination_status|community_status,
		79 MuVs/Washington.USA/3.17/FH59[G]|2017.047|2017-01-18|north_america|usa|washington|age|vaccination_status|community_status,
		80 MuVs/Washington.USA/4.17/FH60[G]|2017.09|2017-02-03|north_america|usa|washington|age|vaccination_status|community_status,
		81 MuVs/Washington.USA/12.17/FH76[G]|2017.219|2017-03-22|north_america|usa|washington|age|vaccination_status|community_status,
		82 MuVs/Washington.USA/7.17/FH61[G]|2017.142|2017-02-22|north_america|usa|washington|age|vaccination_status|community_status,
		83 MuVs/Washington.USA/3.17/FH62[G]|2017.049|2017-01-19|north_america|usa|washington|age|vaccination_status|community_status,
		84 MuVs/Washington.USA/16.17/FH63[G]|2017.301|2017-04-21|north_america|usa|washington|age|vaccination_status|community_status,
		85 MuVs/Washington.USA/49.16/FH158[G]|2016.943|2016-12-11|north_america|usa|washington|age|vaccination_status|community_status,
		86 MuVs/Washington.USA/1.17/FH160[G]|2017.005|2017-01-03|north_america|usa|washington|age|vaccination_status|community_status,
		87 MuVs/Washington.USA/4.17/FH103[G]|2017.077|2017-01-29|north_america|usa|washington|age|vaccination_status|community_status,
		88 MuVs/Washington.USA/5.17/FH161[G]|2017.082|2017-01-31|north_america|usa|washington|age|vaccination_status|community_status,
		89 MuVs/Washington.USA/5.17/FH162[G]|2017.088|2017-02-02|north_america|usa|washington|age|vaccination_status|community_status,
		90 Washington.USA/2017379/5.17/11/G|2017.104|2017-02-08|north_america|usa|washington|21|vaccinated|Not_Marshallese,
		91 MuVs/Washington.USA/6.17/FH105[G]|2017.11|2017-02-10|north_america|usa|washington|age|vaccination_status|community_status,
		92 MuVs/Washington.USA/7.17/FH106[G]|2017.121|2017-02-14|north_america|usa|washington|age|vaccination_status|community_status,
		93 MuVs/Washington.USA/7.17/FH166[G]|2017.134|2017-02-19|north_america|usa|washington|age|vaccination_status|community_status,
		94 Washington.USA/2017383/8.17/6/G|2017.142|2017-02-22|north_america|usa|washington|21|vaccinated|Not_Marshallese,
		95 MuVs/Washington.USA/11.17/FH143[G]|2017.2|2017-03-15|north_america|usa|washington|age|vaccination_status|community_status,
		96 Washington.USA/2017386/11.17/4/G|2017.2|2017-03-15|north_america|usa|washington|29|vaccinated|Not_Marshallese,
		97 Washington.USA/2017387/11.17/5/G|2017.208|2017-03-18|north_america|usa|washington|18|vaccinated|Not_Marshallese,
		98 MuVs/Washington.USA/12.17/FH97[G]|2017.222|2017-03-23|north_america|usa|washington|age|vaccination_status|community_status,
		99 MuVs/Washington.USA/12.17/FH144[G]|2017.233|2017-03-27|north_america|usa|washington|age|vaccination_status|community_status,
		100 Washington.USA/2017391/14.17/G|2017.26|2017-04-06|north_america|usa|washington|47|unvaccinated|Not_Marshallese,
		101 Washington.USA/2017392/14.17/2/G|2017.26|2017-04-06|north_america|usa|washington|1|vaccinated|Not_Marshallese,
		102 MuVs/Washington.USA/15.17/FH146[G]|2017.293|2017-04-18|north_america|usa|washington|age|vaccination_status|community_status,
		103 MuVs/Washington.USA/18.17/FH147[G]|2017.337|2017-05-04|north_america|usa|washington|age|vaccination_status|community_status,
		104 Washington.USA/2017396/19.17/4/G|2017.356|2017-05-11|north_america|usa|washington|39|vaccinated|Not_Marshallese,
		105 MuVs/Washington.USA/20.17/FH148[G]|2017.392|2017-05-24|north_america|usa|washington|age|vaccination_status|community_status,
		106 MuVs/Washington.USA/23.17/FH149[G]|2017.441|2017-06-11|north_america|usa|washington|age|vaccination_status|community_status,
		107 MuVs/Washington.USA/23.17/FH150[G]|2017.444|2017-06-12|north_america|usa|washington|age|vaccination_status|community_status,
		108 Washington.USA/2017401/28.17/G|2017.526|2017-07-12|north_america|usa|washington|13|vaccinated|Not_Marshallese,
		109 MuVs/Washington.USA/16.17/FH152[G]|2017.29|2017-04-17|north_america|usa|washington|age|vaccination_status|community_status
;
tree STATE_0 = ((((((1[&Marshallese=0,Not_Marshallese=1,Outside=0,max=Not_Marshallese]:0.01312104635898026,74[&Marshallese=1,Not_Marshallese=0,Outside=0,max=Marshallese]:0.05112104635899117)[&Marshallese=0.498,Not_Marshallese=0.499,Outside=0.003,max=Not_Marshallese]:0.06664970508558588,((4[&Marshallese=1,Not_Marshallese=0,Outside=0,max=Marshallese]:0.041331154785715474,((26[&Marshallese=1,Not_Mar…
tree STATE_50000 = (((((((1[&Marshallese=0,Not_Marshallese=1,Outside=0,max=Not_Marshallese]:0.30038993082456367,(((2[&Marshallese=1,Not_Marshallese=0,Outside=0,max=Marshallese]:0.10989479905143573,((((9[&Marshallese=1,Not_Marshallese=0,Outside=0,max=Marshallese]:0.008409988442672822,23[&Marshallese=1,Not_Marshallese=0,Outside=0,max=Marshallese]:0.05740998844287837)[&Marshallese=1.000,Not_Marshall…
tree STATE_100000 = ((((((((1[&Marshallese=0,Not_Marshallese=1,Outside=0,max=Not_Marshallese]:0.1272856422533447,(3[&Marshallese=0,Not_Marshallese=1,Outside=0,max=Not_Marshallese]:0.10351121347156111,((4[&Marshallese=1,Not_Marshallese=0,Outside=0,max=Marshallese]:0.03697655134671107,((18[&Marshallese=1,Not_Marshallese=0,Outside=0,max=Marshallese]:0.011602229821024213,(((56[&Marshallese=1,Not_Mars…
tree STATE_150000 = (((((((1[&Marshallese=0,Not_Marshallese=1,Outside=0,max=Not_Marshallese]:0.47303221661556005,(((6[&Marshallese=1,Not_Marshallese=0,Outside=0,max=Marshallese]:0.18490495109239147,((11[&Marshallese=1,Not_Marshallese=0,Outside=0,max=Marshallese]:0.009362581919043267,27[&Marshallese=1,Not_Marshallese=0,Outside=0,max=Marshallese]:0.06436258191887956)[&Marshallese=1.000,Not_Marshall…
tree STATE_200000 = (((((((((1[&Marshallese=0,Not_Marshallese=1,Outside=0,max=Not_Marshallese]:0.12464089141591539,(18[&Marshallese=1,Not_Marshallese=0,Outside=0,max=Marshallese]:0.11285002753997875,((39[&Marshallese=1,Not_Marshallese=0,Outside=0,max=Marshallese]:0.045696039546590406,105[&Marshallese=0,Not_Marshallese=1,Outside=0,max=Not_Marshallese]:0.3446960395465686)[&Marshallese=0.997,Not_Mar…
tree STATE_250000 = (((((((((((((1[&Marshallese=0,Not_Marshallese=1,Outside=0,max=Not_Marshallese]:0.11144305402316501,(((9[&Marshallese=1,Not_Marshallese=0,Outside=0,max=Marshallese]:0.0894411446357094,73[&Marshallese=1,Not_Marshallese=0,Outside=0,max=Marshallese]:0.058441144635760334)[&Marshallese=0.999,Not_Marshallese=0.001,Outside=0.000,max=Marshallese]:0.04774071466357177,((10[&Marshallese=0…
tree STATE_300000 = (((((((((1[&Marshallese=0,Not_Marshallese=1,Outside=0,max=Not_Marshallese]:0.16502041150569546,(16[&Marshallese=1,Not_Marshallese=0,Outside=0,max=Marshallese]:0.12645614740388067,((19[&Marshallese=1,Not_Marshallese=0,Outside=0,max=Marshallese]:0.021712931283725423,98[&Marshallese=0,Not_Marshallese=1,Outside=0,max=Not_Marshallese]:0.2137129312837327)[&Marshallese=0.984,Not_Mars…
tree STATE_350000 = (((((((((1[&Marshallese=0,Not_Marshallese=1,Outside=0,max=Not_Marshallese]:0.014238506012611785,87[&Marshallese=0,Not_Marshallese=1,Outside=0,max=Not_Marshallese]:0.1592385060125936)[&Marshallese=0.113,Not_Marshallese=0.887,Outside=0.000,max=Not_Marshallese]:0.1184890876309358,((3[&Marshallese=0,Not_Marshallese=1,Outside=0,max=Not_Marshallese]:0.03434242647769792,(4[&Marshalle…
tree STATE_400000 = (((((1[&Marshallese=0,Not_Marshallese=1,Outside=0,max=Not_Marshallese]:0.25482197994475597,(((((2[&Marshallese=1,Not_Marshallese=0,Outside=0,max=Marshallese]:0.08339597555783362,85[&Marshallese=0,Not_Marshallese=1,Outside=0,max=Not_Marshallese]:0.09439597555780088)[&Marshallese=0.995,Not_Marshallese=0.005,Outside=0.000,max=Marshallese]:0.04105185997628302,(((((6[&Marshallese=1…
tree STATE_450000 = (((((((((((1[&Marshallese=0,Not_Marshallese=1,Outside=0,max=Not_Marshallese]:0.04812283309404208,(4[&Marshallese=1,Not_Marshallese=0,Outside=0,max=Marshallese]:0.004436540390930888,((56[&Marshallese=1,Not_Marshallese=0,Outside=0,max=Marshallese]:0.07359683780739773,(((60[&Marshallese=1,Not_Marshallese=0,Outside=0,max=Marshallese]:0.017864112701557577,106[&Marshallese=0,Not_Mar…
tree STATE_500000 = (((((((((1[&Marshallese=0,Not_Marshallese=1,Outside=0,max=Not_Marshallese]:0.009603788050665418,((4[&Marshallese=1,Not_Marshallese=0,Outside=0,max=Marshallese]:0.00440408882370269,(18[&Marshallese=1,Not_Marshallese=0,Outside=0,max=Marshallese]:0.038111639489975646,(26[&Marshallese=1,Not_Marshallese=0,Outside=0,max=Marshallese]:0.004092428254052871,((35[&Marshallese=1,Not_Marsh…
tree STATE_550000 = ((((((((((1[&Marshallese=0,Not_Marshallese=1,Outside=0,max=Not_Marshallese]:0.1615139217005679,(((75[&Marshallese=1,Not_Marshallese=0,Outside=0,max=Marshallese]:0.012010148337259108,76[&Marshallese=1,Not_Marshallese=0,Outside=0,max=Marshallese]:0.015010148337415541)[&Marshallese=1.000,Not_Marshallese=0.000,Outside=0.000,max=Marshallese]:0.1752470351633283,86[&Marshallese=0,Not…
tree STATE_600000 = ((((((((((((1[&Marshallese=0,Not_Marshallese=1,Outside=0,max=Not_Marshallese]:0.12399582209800897,((9[&Marshallese=1,Not_Marshallese=0,Outside=0,max=Marshallese]:0.07368284368452571,19[&Marshallese=1,Not_Marshallese=0,Outside=0,max=Marshallese]:0.10868284368460757)[&Marshallese=0.998,Not_Marshallese=0.002,Outside=0.000,max=Marshallese]:0.08562404622471187,(10[&Marshallese=0,No…
tree STATE_650000 = (((((((1[&Marshallese=0,Not_Marshallese=1,Outside=0,max=Not_Marshallese]:0.22491754175920886,(((((3[&Marshallese=0,Not_Marshallese=1,Outside=0,max=Not_Marshallese]:0.06095592813408379,((26[&Marshallese=1,Not_Marshallese=0,Outside=0,max=Marshallese]:0.017596674300249693,35[&Marshallese=1,Not_Marshallese=0,Outside=0,max=Marshallese]:0.05059667430037884)[&Marshallese=1.000,Not_Ma…
tree STATE_700000 = (((((((((((1[&Marshallese=0,Not_Marshallese=1,Outside=0,max=Not_Marshallese]:0.15801954732270973,(((8[&Marshallese=0,Not_Marshallese=1,Outside=0,max=Not_Marshallese]:0.08039694402688158,(((10[&Marshallese=0,Not_Marshallese=1,Outside=0,max=Not_Marshallese]:0.01319695662643805,(67[&Marshallese=1,Not_Marshallese=0,Outside=0,max=Marshallese]:0.11410045670672014,69[&Marshallese=0,N…
tree STATE_750000 = ((((((((1[&Marshallese=0,Not_Marshallese=1,Outside=0,max=Not_Marshallese]:0.20759368912210097,((3[&Marshallese=0,Not_Marshallese=1,Outside=0,max=Not_Marshallese]:0.13926865074629036,((4[&Marshallese=1,Not_Marshallese=0,Outside=0,max=Marshallese]:0.020424222698798178,(((56[&Marshallese=1,Not_Marshallese=0,Outside=0,max=Marshallese]:0.041389918997830066,(((66[&Marshallese=1,Not_…
tree STATE_800000 = ((((((((((((1[&Marshallese=0,Not_Marshallese=1,Outside=0,max=Not_Marshallese]:0.18374053507777355,((6[&Marshallese=1,Not_Marshallese=0,Outside=0,max=Marshallese]:0.051079139559958686,(((((11[&Marshallese=1,Not_Marshallese=0,Outside=0,max=Marshallese]:8.791266447414348E-4,((23[&Marshallese=1,Not_Marshallese=0,Outside=0,max=Marshallese]:0.03131670166781686,89[&Marshallese=0,Not_…
tree STATE_850000 = ((((((((((((1[&Marshallese=0,Not_Marshallese=1,Outside=0,max=Not_Marshallese]:0.07721522192082109,86[&Marshallese=0,Not_Marshallese=1,Outside=0,max=Not_Marshallese]:0.15021522192091386)[&Marshallese=0.345,Not_Marshallese=0.655,Outside=0.000,max=Not_Marshallese]:0.12218191429515302,(((3[&Marshallese=0,Not_Marshallese=1,Outside=0,max=Not_Marshallese]:0.0345371572556753,4[&Marsha…
tree STATE_900000 = (((((((((((1[&Marshallese=0,Not_Marshallese=1,Outside=0,max=Not_Marshallese]:0.1528800357758836,((2[&Marshallese=1,Not_Marshallese=0,Outside=0,max=Marshallese]:0.12712728100531057,85[&Marshallese=0,Not_Marshallese=1,Outside=0,max=Not_Marshallese]:0.13812728100527782)[&Marshallese=0.977,Not_Marshallese=0.023,Outside=0.000,max=Marshallese]:0.02321133648162954,16[&Marshallese=1,N…
tree STATE_950000 = (((((((1[&Marshallese=0,Not_Marshallese=1,Outside=0,max=Not_Marshallese]:0.3413777763306546,(((6[&Marshallese=1,Not_Marshallese=0,Outside=0,max=Marshallese]:0.09601316609169852,(((11[&Marshallese=1,Not_Marshallese=0,Outside=0,max=Marshallese]:0.051445807313188596,(23[&Marshallese=1,Not_Marshallese=0,Outside=0,max=Marshallese]:0.08956694298645751,89[&Marshallese=0,Not_Marshalle…
tree STATE_1000000 = ((((((((1[&Marshallese=0,Not_Marshallese=1,Outside=0,max=Not_Marshallese]:0.10902457148767097,(3[&Marshallese=0,Not_Marshallese=1,Outside=0,max=Not_Marshallese]:0.06405605606407982,((4[&Marshallese=1,Not_Marshallese=0,Outside=0,max=Marshallese]:0.024022527079856415,(26[&Marshallese=1,Not_Marshallese=0,Outside=0,max=Marshallese]:0.03355631587776198,((35[&Marshallese=1,Not_Mars…
tree STATE_1050000 = ((((((((((((1[&Marshallese=0,Not_Marshallese=1,Outside=0,max=Not_Marshallese]:0.02463043647103791,(9[&Marshallese=1,Not_Marshallese=0,Outside=0,max=Marshallese]:0.05726472213450284,16[&Marshallese=1,Not_Marshallese=0,Outside=0,max=Marshallese]:0.08926472213465564)[&Marshallese=0.995,Not_Marshallese=0.005,Outside=0.000,max=Marshallese]:0.030365714336409555)[&Marshallese=0.966,…
tree STATE_1100000 = ((((((((1[&Marshallese=0,Not_Marshallese=1,Outside=0,max=Not_Marshallese]:0.12315117130455278,8[&Marshallese=0,Not_Marshallese=1,Outside=0,max=Not_Marshallese]:0.16415117130449275)[&Marshallese=0.918,Not_Marshallese=0.082,Outside=0.000,max=Marshallese]:0.018884004586845027,(((2[&Marshallese=1,Not_Marshallese=0,Outside=0,max=Marshallese]:0.06314604198705986,85[&Marshallese=0,N…
tree STATE_1150000 = (((((((((1[&Marshallese=0,Not_Marshallese=1,Outside=0,max=Not_Marshallese]:0.20536876072697574,(((9[&Marshallese=1,Not_Marshallese=0,Outside=0,max=Marshallese]:0.03622465605826719,((39[&Marshallese=1,Not_Marshallese=0,Outside=0,max=Marshallese]:0.058265266664419335,(67[&Marshallese=1,Not_Marshallese=0,Outside=0,max=Marshallese]:0.16007116874298022,69[&Marshallese=0,Not_Marsha…
tree STATE_1200000 = ((((((((((1[&Marshallese=0,Not_Marshallese=1,Outside=0,max=Not_Marshallese]:0.11507767645997946,(9[&Marshallese=1,Not_Marshallese=0,Outside=0,max=Marshallese]:0.16992052690084913,(86[&Marshallese=0,Not_Marshallese=1,Outside=0,max=Not_Marshallese]:0.05455304165041486,87[&Marshallese=0,Not_Marshallese=1,Outside=0,max=Not_Marshallese]:0.1265530416503039)[&Marshallese=0.436,Not_M…
tree STATE_1250000 = (((((((((((1[&Marshallese=0,Not_Marshallese=1,Outside=0,max=Not_Marshallese]:0.14789873575019186,(5[&Marshallese=0,Not_Marshallese=1,Outside=0,max=Not_Marshallese]:0.1209288339652066,((((13[&Marshallese=1,Not_Marshallese=0,Outside=0,max=Marshallese]:0.018981049573056574,((33[&Marshallese=1,Not_Marshallese=0,Outside=0,max=Marshallese]:0.0035430034000613064,(65[&Marshallese=0,N…
tree STATE_1300000 = ((((((((((1[&Marshallese=0,Not_Marshallese=1,Outside=0,max=Not_Marshallese]:0.09885182877313381,92[&Marshallese=0,Not_Marshallese=1,Outside=0,max=Not_Marshallese]:0.287851828773212)[&Marshallese=0.367,Not_Marshallese=0.633,Outside=0.000,max=Not_Marshallese]:0.1755147557164829,((6[&Marshallese=1,Not_Marshallese=0,Outside=0,max=Marshallese]:0.2271563207783901,(((((11[&Marshalle…
tree STATE_1350000 = ((((((((((1[&Marshallese=0,Not_Marshallese=1,Outside=0,max=Not_Marshallese]:0.01669020561037171,(((10[&Marshallese=0,Not_Marshallese=1,Outside=0,max=Not_Marshallese]:0.03160541011434137,20[&Marshallese=0,Not_Marshallese=1,Outside=0,max=Not_Marshallese]:0.059605410114134005)[&Marshallese=0.224,Not_Marshallese=0.776,Outside=0.000,max=Not_Marshallese]:0.016084911160295756,(18[&M…
tree STATE_1400000 = ((((((((1[&Marshallese=0,Not_Marshallese=1,Outside=0,max=Not_Marshallese]:0.14423569331976493,((9[&Marshallese=1,Not_Marshallese=0,Outside=0,max=Marshallese]:0.0031228072936162476,40[&Marshallese=0,Not_Marshallese=1,Outside=0,max=Not_Marshallese]:0.11212280729376722)[&Marshallese=1.000,Not_Marshallese=0.000,Outside=0.000,max=Marshallese]:0.08286138778765084,(((39[&Marshallese…
tree STATE_1450000 = (((((((((1[&Marshallese=0,Not_Marshallese=1,Outside=0,max=Not_Marshallese]:0.10592365922352442,(3[&Marshallese=0,Not_Marshallese=1,Outside=0,max=Not_Marshallese]:0.08055337025609055,((4[&Marshallese=1,Not_Marshallese=0,Outside=0,max=Marshallese]:0.002523674470842674,(56[&Marshallese=1,Not_Marshallese=0,Outside=0,max=Marshallese]:0.07952227608343349,(((60[&Marshallese=1,Not_Ma…
tree STATE_1500000 = (((((((1[&Marshallese=0,Not_Marshallese=1,Outside=0,max=Not_Marshallese]:0.2856176228593401,8[&Marshallese=0,Not_Marshallese=1,Outside=0,max=Not_Marshallese]:0.3266176228592801)[&Marshallese=0.873,Not_Marshallese=0.127,Outside=0.000,max=Marshallese]:0.04953310339229278,((((6[&Marshallese=1,Not_Marshallese=0,Outside=0,max=Marshallese]:0.12209189141535715,(((11[&Marshallese=1,N…
tree STATE_1550000 = ((((((((1[&Marshallese=0,Not_Marshallese=1,Outside=0,max=Not_Marshallese]:0.16745637005479774,((((2[&Marshallese=1,Not_Marshallese=0,Outside=0,max=Marshallese]:0.010132391401098562,85[&Marshallese=0,Not_Marshallese=1,Outside=0,max=Not_Marshallese]:0.02113239140106582)[&Marshallese=0.985,Not_Marshallese=0.015,Outside=0.000,max=Marshallese]:0.06980600021882377,((6[&Marshallese=…
tree STATE_1600000 = ((((((((1[&Marshallese=0,Not_Marshallese=1,Outside=0,max=Not_Marshallese]:0.30926145925772,((((5[&Marshallese=0,Not_Marshallese=1,Outside=0,max=Not_Marshallese]:0.14139553403849547,((13[&Marshallese=1,Not_Marshallese=0,Outside=0,max=Marshallese]:0.04640527815906814,((17[&Marshallese=1,Not_Marshallese=0,Outside=0,max=Marshallese]:0.014665647990662722,28[&Marshallese=1,Not_Mars…
tree STATE_1650000 = (((((((((1[&Marshallese=0,Not_Marshallese=1,Outside=0,max=Not_Marshallese]:0.16292462356059412,7[&Marshallese=0,Not_Marshallese=1,Outside=0,max=Not_Marshallese]:0.17892462356067051)[&Marshallese=0.562,Not_Marshallese=0.438,Outside=0.000,max=Marshallese]:0.06711024617213746,92[&Marshallese=0,Not_Marshallese=1,Outside=0,max=Not_Marshallese]:0.4190348697328098)[&Marshallese=0.81…
tree STATE_1700000 = (((((((((((1[&Marshallese=0,Not_Marshallese=1,Outside=0,max=Not_Marshallese]:0.09411055863439644,((3[&Marshallese=0,Not_Marshallese=1,Outside=0,max=Not_Marshallese]:0.04457661229903265,4[&Marshallese=1,Not_Marshallese=0,Outside=0,max=Marshallese]:0.052576612299070846)[&Marshallese=0.992,Not_Marshallese=0.008,Outside=0.000,max=Marshallese]:0.0042131599603770775,(((26[&Marshall…
tree STATE_1750000 = (((((((((((1[&Marshallese=0,Not_Marshallese=1,Outside=0,max=Not_Marshallese]:0.1699744972789745,87[&Marshallese=0,Not_Marshallese=1,Outside=0,max=Not_Marshallese]:0.3149744972789563)[&Marshallese=0.832,Not_Marshallese=0.168,Outside=0.000,max=Marshallese]:0.06215885252333542,7[&Marshallese=0,Not_Marshallese=1,Outside=0,max=Not_Marshallese]:0.24813334980238633)[&Marshallese=0.9…
tree STATE_1800000 = ((((((((1[&Marshallese=0,Not_Marshallese=1,Outside=0,max=Not_Marshallese]:0.29757310792163394,92[&Marshallese=0,Not_Marshallese=1,Outside=0,max=Not_Marshallese]:0.48657310792171216)[&Marshallese=0.994,Not_Marshallese=0.006,Outside=0.000,max=Marshallese]:0.026736036132788854,((5[&Marshallese=0,Not_Marshallese=1,Outside=0,max=Not_Marshallese]:0.22696331233024336,((((13[&Marshal…
tree STATE_1850000 = (((((((((((1[&Marshallese=0,Not_Marshallese=1,Outside=0,max=Not_Marshallese]:0.04843042719353907,(10[&Marshallese=0,Not_Marshallese=1,Outside=0,max=Not_Marshallese]:0.08216983024583846,80[&Marshallese=1,Not_Marshallese=0,Outside=0,max=Marshallese]:0.16716983024564747)[&Marshallese=0.723,Not_Marshallese=0.277,Outside=0.000,max=Marshallese]:0.03926059694779338)[&Marshallese=0.8…
tree STATE_1900000 = ((((((((1[&Marshallese=0,Not_Marshallese=1,Outside=0,max=Not_Marshallese]:0.25788936334986,(2[&Marshallese=1,Not_Marshallese=0,Outside=0,max=Marshallese]:0.14537679960619632,85[&Marshallese=0,Not_Marshallese=1,Outside=0,max=Not_Marshallese]:0.15637679960616357)[&Marshallese=0.996,Not_Marshallese=0.004,Outside=0.000,max=Marshallese]:0.1125125637436637)[&Marshallese=1.000,Not_M…
tree STATE_1950000 = (((((((((1[&Marshallese=0,Not_Marshallese=1,Outside=0,max=Not_Marshallese]:0.08202282240195913,((18[&Marshallese=1,Not_Marshallese=0,Outside=0,max=Marshallese]:0.021252267665720526,19[&Marshallese=1,Not_Marshallese=0,Outside=0,max=Marshallese]:0.02625226766560229)[&Marshallese=1.000,Not_Marshallese=0.000,Outside=0.000,max=Marshallese]:0.05183939286888406,(39[&Marshallese=1,No…
tree STATE_2000000 = ((((((((((1[&Marshallese=0,Not_Marshallese=1,Outside=0,max=Not_Marshallese]:0.19916690618666233,92[&Marshallese=0,Not_Marshallese=1,Outside=0,max=Not_Marshallese]:0.38816690618674055)[&Marshallese=0.981,Not_Marshallese=0.019,Outside=0.000,max=Marshallese]:0.018226395579091892,((7[&Marshallese=0,Not_Marshallese=1,Outside=0,max=Not_Marshallese]:0.05903688390751438,19[&Marshalle…
tree STATE_2050000 = (((((((((1[&Marshallese=0,Not_Marshallese=1,Outside=0,max=Not_Marshallese]:0.15099304757853171,73[&Marshallese=1,Not_Marshallese=0,Outside=0,max=Marshallese]:0.18299304757845714)[&Marshallese=0.985,Not_Marshallese=0.015,Outside=0.000,max=Marshallese]:0.06945286685219976,((((((9[&Marshallese=1,Not_Marshallese=0,Outside=0,max=Marshallese]:0.028621597082377992,19[&Marshallese=1,…
tree STATE_2100000 = ((((((((((((((1[&Marshallese=0,Not_Marshallese=1,Outside=0,max=Not_Marshallese]:0.07227169665458766,((3[&Marshallese=0,Not_Marshallese=1,Outside=0,max=Not_Marshallese]:0.019067249920476703,(4[&Marshallese=1,Not_Marshallese=0,Outside=0,max=Marshallese]:0.024743236469055963,86[&Marshallese=0,Not_Marshallese=1,Outside=0,max=Not_Marshallese]:0.08174323646907233)[&Marshallese=0.99…
tree STATE_2150000 = (((((((((((((1[&Marshallese=0,Not_Marshallese=1,Outside=0,max=Not_Marshallese]:0.09148490891158656,7[&Marshallese=0,Not_Marshallese=1,Outside=0,max=Not_Marshallese]:0.10748490891166296)[&Marshallese=0.766,Not_Marshallese=0.234,Outside=0.000,max=Marshallese]:0.0241260895370472,73[&Marshallese=1,Not_Marshallese=0,Outside=0,max=Marshallese]:0.14761099844855918)[&Marshallese=0.98…
tree STATE_2200000 = ((((((((1[&Marshallese=0,Not_Marshallese=1,Outside=0,max=Not_Marshallese]:0.21856632411753085,(((5[&Marshallese=0,Not_Marshallese=1,Outside=0,max=Not_Marshallese]:0.10960249217025686,(((13[&Marshallese=1,Not_Marshallese=0,Outside=0,max=Marshallese]:0.033231222883322586,(17[&Marshallese=1,Not_Marshallese=0,Outside=0,max=Marshallese]:0.025108741116764643,28[&Marshallese=1,Not_M…
tree STATE_2250000 = (((((((((((1[&Marshallese=0,Not_Marshallese=1,Outside=0,max=Not_Marshallese]:0.132437541457464,20[&Marshallese=0,Not_Marshallese=1,Outside=0,max=Not_Marshallese]:0.2334375414573494)[&Marshallese=0.786,Not_Marshallese=0.214,Outside=0.000,max=Marshallese]:0.001387510242025991,86[&Marshallese=0,Not_Marshallese=1,Outside=0,max=Not_Marshallese]:0.20682505169958276)[&Marshallese=0.…
tree STATE_2300000 = (((((((((((((1[&Marshallese=0,Not_Marshallese=1,Outside=0,max=Not_Marshallese]:0.15354412873338474,73[&Marshallese=1,Not_Marshallese=0,Outside=0,max=Marshallese]:0.18554412873331017)[&Marshallese=0.961,Not_Marshallese=0.039,Outside=0.000,max=Marshallese]:0.006049265711564611,((10[&Marshallese=0,Not_Marshallese=1,Outside=0,max=Not_Marshallese]:0.07783937187797862,16[&Marshalle…
tree STATE_2350000 = (((((((((1[&Marshallese=0,Not_Marshallese=1,Outside=0,max=Not_Marshallese]:0.33667876212259684,(8[&Marshallese=0,Not_Marshallese=1,Outside=0,max=Not_Marshallese]:0.2747713097023917,20[&Marshallese=0,Not_Marshallese=1,Outside=0,max=Not_Marshallese]:0.33477130970233715)[&Marshallese=0.972,Not_Marshallese=0.028,Outside=0.000,max=Marshallese]:0.1029074524201451)[&Marshallese=0.99…
tree STATE_2400000 = (((((((((((1[&Marshallese=0,Not_Marshallese=1,Outside=0,max=Not_Marshallese]:0.07573499793182337,7[&Marshallese=0,Not_Marshallese=1,Outside=0,max=Not_Marshallese]:0.09173499793189976)[&Marshallese=0.871,Not_Marshallese=0.129,Outside=0.000,max=Marshallese]:0.02829054609540027,87[&Marshallese=0,Not_Marshallese=1,Outside=0,max=Not_Marshallese]:0.24902554402720545)[&Marshallese=0…
tree STATE_2450000 = ((((((((((1[&Marshallese=0,Not_Marshallese=1,Outside=0,max=Not_Marshallese]:0.1581768591332201,(((9[&Marshallese=1,Not_Marshallese=0,Outside=0,max=Marshallese]:0.00933943591105113,39[&Marshallese=1,Not_Marshallese=0,Outside=0,max=Marshallese]:0.10733943591123485)[&Marshallese=1.000,Not_Marshallese=0.000,Outside=0.000,max=Marshallese]:0.005258855453242672,(((67[&Marshallese=1,…
tree STATE_2500000 = (((((((((((1[&Marshallese=0,Not_Marshallese=1,Outside=0,max=Not_Marshallese]:0.08803254422104656,(3[&Marshallese=0,Not_Marshallese=1,Outside=0,max=Not_Marshallese]:0.0513586128289969,(4[&Marshallese=1,Not_Marshallese=0,Outside=0,max=Marshallese]:0.015674218426958153,((26[&Marshallese=1,Not_Marshallese=0,Outside=0,max=Marshallese]:0.012914986076670965,((35[&Marshallese=1,Not_M…
tree STATE_2550000 = ((((((((((1[&Marshallese=0,Not_Marshallese=1,Outside=0,max=Not_Marshallese]:0.06460183858348179,(8[&Marshallese=0,Not_Marshallese=1,Outside=0,max=Not_Marshallese]:0.055520981849899065,(10[&Marshallese=0,Not_Marshallese=1,Outside=0,max=Not_Marshallese]:0.023167475222108602,20[&Marshallese=0,Not_Marshallese=1,Outside=0,max=Not_Marshallese]:0.05116747522190124)[&Marshallese=0.01…
tree STATE_2600000 = (((((((((((1[&Marshallese=0,Not_Marshallese=1,Outside=0,max=Not_Marshallese]:0.1728934354716759,(10[&Marshallese=0,Not_Marshallese=1,Outside=0,max=Not_Marshallese]:0.2006180523022998,16[&Marshallese=1,Not_Marshallese=0,Outside=0,max=Marshallese]:0.2226180523022343)[&Marshallese=0.976,Not_Marshallese=0.024,Outside=0.000,max=Marshallese]:0.045275383169468886)[&Marshallese=0.993…
tree STATE_2650000 = (((((((((1[&Marshallese=0,Not_Marshallese=1,Outside=0,max=Not_Marshallese]:0.15919181713955566,(2[&Marshallese=1,Not_Marshallese=0,Outside=0,max=Marshallese]:0.034277478880681556,85[&Marshallese=0,Not_Marshallese=1,Outside=0,max=Not_Marshallese]:0.045277478880648814)[&Marshallese=0.945,Not_Marshallese=0.055,Outside=0.000,max=Marshallese]:0.1249143382588741)[&Marshallese=0.906…
tree STATE_2700000 = ((((((((((1[&Marshallese=0,Not_Marshallese=1,Outside=0,max=Not_Marshallese]:0.18263425890399188,7[&Marshallese=0,Not_Marshallese=1,Outside=0,max=Not_Marshallese]:0.19863425890406827)[&Marshallese=0.823,Not_Marshallese=0.177,Outside=0.000,max=Marshallese]:0.10136612469313355,((((6[&Marshallese=1,Not_Marshallese=0,Outside=0,max=Marshallese]:0.04322875628925016,(22[&Marshallese=…
tree STATE_2750000 = (((((((((((1[&Marshallese=0,Not_Marshallese=1,Outside=0,max=Not_Marshallese]:0.042234710015135124,((10[&Marshallese=0,Not_Marshallese=1,Outside=0,max=Not_Marshallese]:0.06261178222567587,87[&Marshallese=0,Not_Marshallese=1,Outside=0,max=Not_Marshallese]:0.1346117822255649)[&Marshallese=0.147,Not_Marshallese=0.853,Outside=0.000,max=Not_Marshallese]:0.0272623687484147,40[&Marsh…
tree STATE_2800000 = (((((((((((((1[&Marshallese=0,Not_Marshallese=1,Outside=0,max=Not_Marshallese]:0.1336536223660344,73[&Marshallese=1,Not_Marshallese=0,Outside=0,max=Marshallese]:0.16565362236595982)[&Marshallese=0.999,Not_Marshallese=0.001,Outside=0.000,max=Marshallese]:0.005552518028308473,((3[&Marshallese=0,Not_Marshallese=1,Outside=0,max=Not_Marshallese]:0.09694253458491042,((4[&Marshalles…
tree STATE_2850000 = (((((((((((1[&Marshallese=0,Not_Marshallese=1,Outside=0,max=Not_Marshallese]:0.02789332700124081,7[&Marshallese=0,Not_Marshallese=1,Outside=0,max=Not_Marshallese]:0.043893327001317206)[&Marshallese=0.095,Not_Marshallese=0.905,Outside=0.000,max=Not_Marshallese]:0.183753951192977,((((39[&Marshallese=1,Not_Marshallese=0,Outside=0,max=Marshallese]:0.01995942486760921,98[&Marshall…
tree STATE_2900000 = ((((((((((((1[&Marshallese=0,Not_Marshallese=1,Outside=0,max=Not_Marshallese]:0.1761145867989855,(((((6[&Marshallese=1,Not_Marshallese=0,Outside=0,max=Marshallese]:0.02660544868288728,(12[&Marshallese=1,Not_Marshallese=0,Outside=0,max=Marshallese]:0.023442901650889914,(25[&Marshallese=1,Not_Marshallese=0,Outside=0,max=Marshallese]:0.035463147590181765,46[&Marshallese=1,Not_Ma…
tree STATE_2950000 = ((((((((((1[&Marshallese=0,Not_Marshallese=1,Outside=0,max=Not_Marshallese]:0.07217776520204588,((26[&Marshallese=1,Not_Marshallese=0,Outside=0,max=Marshallese]:0.002236858277586795,(42[&Marshallese=1,Not_Marshallese=0,Outside=0,max=Marshallese]:0.03830513497663035,(51[&Marshallese=0,Not_Marshallese=1,Outside=0,max=Not_Marshallese]:0.003165817188927833,98[&Marshallese=0,Not_M…
tree STATE_3000000 = ((((((((((((1[&Marshallese=0,Not_Marshallese=1,Outside=0,max=Not_Marshallese]:0.06816045780138158,(3[&Marshallese=0,Not_Marshallese=1,Outside=0,max=Not_Marshallese]:0.033853983361250006,(((56[&Marshallese=1,Not_Marshallese=0,Outside=0,max=Marshallese]:0.010039475101474238,60[&Marshallese=1,Not_Marshallese=0,Outside=0,max=Marshallese]:0.049039475101461505)[&Marshallese=1.000,N…
tree STATE_3050000 = ((((((((1[&Marshallese=0,Not_Marshallese=1,Outside=0,max=Not_Marshallese]:0.15811217099710784,((2[&Marshallese=1,Not_Marshallese=0,Outside=0,max=Marshallese]:0.011818400118717931,85[&Marshallese=0,Not_Marshallese=1,Outside=0,max=Not_Marshallese]:0.02281840011868519)[&Marshallese=0.982,Not_Marshallese=0.018,Outside=0.000,max=Marshallese]:0.09759278713628972,((((((9[&Marshalles…
tree STATE_3100000 = ((((((((((1[&Marshallese=0,Not_Marshallese=1,Outside=0,max=Not_Marshallese]:0.03978559766852907,10[&Marshallese=0,Not_Marshallese=1,Outside=0,max=Not_Marshallese]:0.11278559766862184)[&Marshallese=0.346,Not_Marshallese=0.654,Outside=0.000,max=Not_Marshallese]:0.11718513109171935,(2[&Marshallese=1,Not_Marshallese=0,Outside=0,max=Marshallese]:0.06968717380636669,85[&Marshallese…
tree STATE_3150000 = ((((((((((((1[&Marshallese=0,Not_Marshallese=1,Outside=0,max=Not_Marshallese]:0.12653073561411754,(3[&Marshallese=0,Not_Marshallese=1,Outside=0,max=Not_Marshallese]:0.05361173109190087,((4[&Marshallese=1,Not_Marshallese=0,Outside=0,max=Marshallese]:0.0174835899071889,((((56[&Marshallese=1,Not_Marshallese=0,Outside=0,max=Marshallese]:0.007468479324953314,66[&Marshallese=1,Not_…
tree STATE_3200000 = ((((((((((1[&Marshallese=0,Not_Marshallese=1,Outside=0,max=Not_Marshallese]:0.04075251329995744,(4[&Marshallese=1,Not_Marshallese=0,Outside=0,max=Marshallese]:0.02375511691278198,(((26[&Marshallese=1,Not_Marshallese=0,Outside=0,max=Marshallese]:2.56909311396436E-4,35[&Marshallese=1,Not_Marshallese=0,Outside=0,max=Marshallese]:0.033256909311525584)[&Marshallese=1.000,Not_Marsh…
tree STATE_3250000 = ((((((((((((((1[&Marshallese=0,Not_Marshallese=1,Outside=0,max=Not_Marshallese]:0.036183552742639735,8[&Marshallese=0,Not_Marshallese=1,Outside=0,max=Not_Marshallese]:0.07718355274257971)[&Marshallese=0.370,Not_Marshallese=0.630,Outside=0.000,max=Not_Marshallese]:0.04699483170981955,((7[&Marshallese=0,Not_Marshallese=1,Outside=0,max=Not_Marshallese]:0.03531619008911935,73[&Ma…
tree STATE_3300000 = (((((((((1[&Marshallese=0,Not_Marshallese=1,Outside=0,max=Not_Marshallese]:0.04965873649762387,(4[&Marshallese=1,Not_Marshallese=0,Outside=0,max=Marshallese]:0.002023315559108285,86[&Marshallese=0,Not_Marshallese=1,Outside=0,max=Not_Marshallese]:0.059023315559124656)[&Marshallese=0.998,Not_Marshallese=0.002,Outside=0.000,max=Marshallese]:0.06363542093859198)[&Marshallese=0.98…
tree STATE_3350000 = ((((((1[&Marshallese=0,Not_Marshallese=1,Outside=0,max=Not_Marshallese]:0.31768904120054176,((2[&Marshallese=1,Not_Marshallese=0,Outside=0,max=Marshallese]:0.15380503293428327,85[&Marshallese=0,Not_Marshallese=1,Outside=0,max=Not_Marshallese]:0.16480503293425053)[&Marshallese=0.958,Not_Marshallese=0.042,Outside=0.000,max=Marshallese]:0.13641328166112832,((((((3[&Marshallese=0…
tree STATE_3400000 = (((((((((1[&Marshallese=0,Not_Marshallese=1,Outside=0,max=Not_Marshallese]:0.04891523844781387,(4[&Marshallese=1,Not_Marshallese=0,Outside=0,max=Marshallese]:0.0572623881053792,((26[&Marshallese=1,Not_Marshallese=0,Outside=0,max=Marshallese]:0.001849918459855493,(51[&Marshallese=0,Not_Marshallese=1,Outside=0,max=Not_Marshallese]:0.021189115532009917,98[&Marshallese=0,Not_Mars…
tree STATE_3450000 = (((((((((((1[&Marshallese=0,Not_Marshallese=1,Outside=0,max=Not_Marshallese]:0.015518436073192476,3[&Marshallese=0,Not_Marshallese=1,Outside=0,max=Not_Marshallese]:0.023518436073230675)[&Marshallese=0.095,Not_Marshallese=0.905,Outside=0.000,max=Not_Marshallese]:0.07516576123039787,(4[&Marshallese=1,Not_Marshallese=0,Outside=0,max=Marshallese]:0.03028904620790973,(((26[&Marsha…
tree STATE_3500000 = (((((((((((1[&Marshallese=0,Not_Marshallese=1,Outside=0,max=Not_Marshallese]:0.0331303953543135,92[&Marshallese=0,Not_Marshallese=1,Outside=0,max=Not_Marshallese]:0.22213039535439172)[&Marshallese=0.394,Not_Marshallese=0.606,Outside=0.000,max=Not_Marshallese]:0.08337196415033499,7[&Marshallese=0,Not_Marshallese=1,Outside=0,max=Not_Marshallese]:0.1325023595047249)[&Marshallese…
tree STATE_3550000 = ((((((((((((((1[&Marshallese=0,Not_Marshallese=1,Outside=0,max=Not_Marshallese]:0.05721688263191349,((26[&Marshallese=1,Not_Marshallese=0,Outside=0,max=Marshallese]:0.015218428611855295,((35[&Marshallese=1,Not_Marshallese=0,Outside=0,max=Marshallese]:0.0044628422980549365,42[&Marshallese=1,Not_Marshallese=0,Outside=0,max=Marshallese]:0.04046284229788577)[&Marshallese=1.000,No…
tree STATE_3600000 = (((((((((((((((1[&Marshallese=0,Not_Marshallese=1,Outside=0,max=Not_Marshallese]:0.034300030113379565,(39[&Marshallese=1,Not_Marshallese=0,Outside=0,max=Marshallese]:0.10679656574687835,((75[&Marshallese=1,Not_Marshallese=0,Outside=0,max=Marshallese]:0.0014902275574844026,76[&Marshallese=1,Not_Marshallese=0,Outside=0,max=Marshallese]:0.004490227557640836)[&Marshallese=1.000,N…
tree STATE_3650000 = ((((((((((1[&Marshallese=0,Not_Marshallese=1,Outside=0,max=Not_Marshallese]:0.1775200868900585,(((2[&Marshallese=1,Not_Marshallese=0,Outside=0,max=Marshallese]:0.028188867956058905,85[&Marshallese=0,Not_Marshallese=1,Outside=0,max=Not_Marshallese]:0.03918886795602616)[&Marshallese=0.992,Not_Marshallese=0.008,Outside=0.000,max=Marshallese]:0.06426116077387978,((((9[&Marshalles…
tree STATE_3700000 = (((((((((((1[&Marshallese=0,Not_Marshallese=1,Outside=0,max=Not_Marshallese]:0.07458001780270751,(8[&Marshallese=0,Not_Marshallese=1,Outside=0,max=Not_Marshallese]:0.11357488145653905,(((9[&Marshallese=1,Not_Marshallese=0,Outside=0,max=Marshallese]:0.041563263511287474,20[&Marshallese=0,Not_Marshallese=1,Outside=0,max=Not_Marshallese]:0.07956326351129839)[&Marshallese=1.000,N…
tree STATE_3750000 = ((((((((((((1[&Marshallese=0,Not_Marshallese=1,Outside=0,max=Not_Marshallese]:0.09788920831078007,39[&Marshallese=1,Not_Marshallese=0,Outside=0,max=Marshallese]:0.2588892083108383)[&Marshallese=0.577,Not_Marshallese=0.423,Outside=0.000,max=Marshallese]:0.07613981268576486,20[&Marshallese=0,Not_Marshallese=1,Outside=0,max=Not_Marshallese]:0.27502902099643034)[&Marshallese=0.73…
tree STATE_3800000 = (((((((((1[&Marshallese=0,Not_Marshallese=1,Outside=0,max=Not_Marshallese]:0.1535499894115676,(7[&Marshallese=0,Not_Marshallese=1,Outside=0,max=Not_Marshallese]:0.0686374880258721,((8[&Marshallese=0,Not_Marshallese=1,Outside=0,max=Not_Marshallese]:0.036750991901451924,((20[&Marshallese=0,Not_Marshallese=1,Outside=0,max=Not_Marshallese]:0.03763925070886942,((75[&Marshallese=1,…
tree STATE_3850000 = (((((((1[&Marshallese=0,Not_Marshallese=1,Outside=0,max=Not_Marshallese]:0.13628619092330885,(3[&Marshallese=0,Not_Marshallese=1,Outside=0,max=Not_Marshallese]:0.06967935566445038,((4[&Marshallese=1,Not_Marshallese=0,Outside=0,max=Marshallese]:0.031640491770040136,((26[&Marshallese=1,Not_Marshallese=0,Outside=0,max=Marshallese]:0.001236261247453907,35[&Marshallese=1,Not_Marsh…
tree STATE_3900000 = (((((((((((1[&Marshallese=0,Not_Marshallese=1,Outside=0,max=Not_Marshallese]:0.16209814248721965,(((3[&Marshallese=0,Not_Marshallese=1,Outside=0,max=Not_Marshallese]:0.10523883205123352,((4[&Marshallese=1,Not_Marshallese=0,Outside=0,max=Marshallese]:0.06552910572530424,7[&Marshallese=0,Not_Marshallese=1,Outside=0,max=Not_Marshallese]:0.06552910572530424)[&Marshallese=0.996,No…
tree STATE_3950000 = (((((((1[&Marshallese=0,Not_Marshallese=1,Outside=0,max=Not_Marshallese]:0.04629121221819199,(19[&Marshallese=1,Not_Marshallese=0,Outside=0,max=Marshallese]:0.08037432003577583,98[&Marshallese=0,Not_Marshallese=1,Outside=0,max=Not_Marshallese]:0.2723743200357831)[&Marshallese=0.992,Not_Marshallese=0.008,Outside=0.000,max=Marshallese]:0.06391689218237251)[&Marshallese=0.987,No…
tree STATE_4000000 = ((((((1[&Marshallese=0,Not_Marshallese=1,Outside=0,max=Not_Marshallese]:0.29914017380394586,((2[&Marshallese=1,Not_Marshallese=0,Outside=0,max=Marshallese]:0.11633059082230068,85[&Marshallese=0,Not_Marshallese=1,Outside=0,max=Not_Marshallese]:0.12733059082226794)[&Marshallese=0.982,Not_Marshallese=0.018,Outside=0.000,max=Marshallese]:0.17147668610151778,(((3[&Marshallese=0,No…
tree STATE_4050000 = (((((((((1[&Marshallese=0,Not_Marshallese=1,Outside=0,max=Not_Marshallese]:0.14074570103813833,((7[&Marshallese=0,Not_Marshallese=1,Outside=0,max=Not_Marshallese]:0.041411659012438484,8[&Marshallese=0,Not_Marshallese=1,Outside=0,max=Not_Marshallese]:0.06641165901230206)[&Marshallese=0.194,Not_Marshallese=0.806,Outside=0.000,max=Not_Marshallese]:0.03743960730452589,(86[&Marsha…
tree STATE_4100000 = (((((((((((1[&Marshallese=0,Not_Marshallese=1,Outside=0,max=Not_Marshallese]:0.04669271247258222,((26[&Marshallese=1,Not_Marshallese=0,Outside=0,max=Marshallese]:0.036266397689797225,(35[&Marshallese=1,Not_Marshallese=0,Outside=0,max=Marshallese]:0.05460680632812098,42[&Marshallese=1,Not_Marshallese=0,Outside=0,max=Marshallese]:0.09060680632795182)[&Marshallese=1.000,Not_Mars…
tree STATE_4150000 = (((((((((((1[&Marshallese=0,Not_Marshallese=1,Outside=0,max=Not_Marshallese]:0.12419535148821748,(((9[&Marshallese=1,Not_Marshallese=0,Outside=0,max=Marshallese]:0.06564997688958785,10[&Marshallese=0,Not_Marshallese=1,Outside=0,max=Not_Marshallese]:0.07564997688980613)[&Marshallese=0.992,Not_Marshallese=0.008,Outside=0.000,max=Marshallese]:0.011667269298324623,((19[&Marshalle…
tree STATE_4200000 = (((((((((((1[&Marshallese=0,Not_Marshallese=1,Outside=0,max=Not_Marshallese]:0.096369752906584,(7[&Marshallese=0,Not_Marshallese=1,Outside=0,max=Not_Marshallese]:0.010727703226157681,73[&Marshallese=1,Not_Marshallese=0,Outside=0,max=Marshallese]:0.026727703226006705)[&Marshallese=0.799,Not_Marshallese=0.201,Outside=0.000,max=Marshallese]:0.10164204968050272)[&Marshallese=0.87…
tree STATE_4250000 = (((((((((((1[&Marshallese=0,Not_Marshallese=1,Outside=0,max=Not_Marshallese]:0.24342419361233214,8[&Marshallese=0,Not_Marshallese=1,Outside=0,max=Not_Marshallese]:0.2844241936122721)[&Marshallese=0.973,Not_Marshallese=0.027,Outside=0.000,max=Marshallese]:0.011985819953597487,(2[&Marshallese=1,Not_Marshallese=0,Outside=0,max=Marshallese]:0.04456889063624858,85[&Marshallese=0,N…
tree STATE_4300000 = (((((((((1[&Marshallese=0,Not_Marshallese=1,Outside=0,max=Not_Marshallese]:0.0875493677034842,((9[&Marshallese=1,Not_Marshallese=0,Outside=0,max=Marshallese]:0.0033654559437947817,39[&Marshallese=1,Not_Marshallese=0,Outside=0,max=Marshallese]:0.1013654559439785)[&Marshallese=1.000,Not_Marshallese=0.000,Outside=0.000,max=Marshallese]:0.12456568167974258,((18[&Marshallese=1,Not…
tree STATE_4350000 = ((((((((((1[&Marshallese=0,Not_Marshallese=1,Outside=0,max=Not_Marshallese]:0.15599497070671953,(67[&Marshallese=1,Not_Marshallese=0,Outside=0,max=Marshallese]:0.10061712114908827,69[&Marshallese=0,Not_Marshallese=1,Outside=0,max=Not_Marshallese]:0.10261712114904098)[&Marshallese=0.955,Not_Marshallese=0.045,Outside=0.000,max=Marshallese]:0.5073778495576294)[&Marshallese=0.855…
tree STATE_4400000 = ((((((((1[&Marshallese=0,Not_Marshallese=1,Outside=0,max=Not_Marshallese]:0.10082343014368589,((3[&Marshallese=0,Not_Marshallese=1,Outside=0,max=Not_Marshallese]:0.03224110533269642,7[&Marshallese=0,Not_Marshallese=1,Outside=0,max=Not_Marshallese]:0.04024110533273462)[&Marshallese=0.617,Not_Marshallese=0.383,Outside=0.000,max=Marshallese]:0.0701676606137196,((4[&Marshallese=1…
tree STATE_4450000 = ((((((((((1[&Marshallese=0,Not_Marshallese=1,Outside=0,max=Not_Marshallese]:0.20773108194422174,((3[&Marshallese=0,Not_Marshallese=1,Outside=0,max=Not_Marshallese]:0.0731914660210844,(((26[&Marshallese=1,Not_Marshallese=0,Outside=0,max=Marshallese]:0.017538492063755018,42[&Marshallese=1,Not_Marshallese=0,Outside=0,max=Marshallese]:0.086538492063715)[&Marshallese=1.000,Not_Mar…
tree STATE_4500000 = (((((((((1[&Marshallese=0,Not_Marshallese=1,Outside=0,max=Not_Marshallese]:0.13776045499355494,7[&Marshallese=0,Not_Marshallese=1,Outside=0,max=Not_Marshallese]:0.15376045499363133)[&Marshallese=0.668,Not_Marshallese=0.332,Outside=0.000,max=Marshallese]:0.10023104822721396,16[&Marshallese=1,Not_Marshallese=0,Outside=0,max=Marshallese]:0.3329915032207962)[&Marshallese=0.961,No…
tree STATE_4550000 = ((((((((((1[&Marshallese=0,Not_Marshallese=1,Outside=0,max=Not_Marshallese]:0.13311258205529763,20[&Marshallese=0,Not_Marshallese=1,Outside=0,max=Not_Marshallese]:0.23411258205518304)[&Marshallese=0.951,Not_Marshallese=0.049,Outside=0.000,max=Marshallese]:0.019385487262690848,((5[&Marshallese=0,Not_Marshallese=1,Outside=0,max=Not_Marshallese]:0.08891235934406994,(((((13[&Mars…
tree STATE_4600000 = ((((((((((1[&Marshallese=0,Not_Marshallese=1,Outside=0,max=Not_Marshallese]:0.088000664324282,((7[&Marshallese=0,Not_Marshallese=1,Outside=0,max=Not_Marshallese]:0.06353692671585054,40[&Marshallese=0,Not_Marshallese=1,Outside=0,max=Not_Marshallese]:0.2195369267157996)[&Marshallese=0.787,Not_Marshallese=0.213,Outside=0.000,max=Marshallese]:0.009798114433496985,73[&Marshallese=…
tree STATE_4650000 = ((((((((((((1[&Marshallese=0,Not_Marshallese=1,Outside=0,max=Not_Marshallese]:0.041803022353495756,((3[&Marshallese=0,Not_Marshallese=1,Outside=0,max=Not_Marshallese]:0.0019163472339418508,((26[&Marshallese=1,Not_Marshallese=0,Outside=0,max=Marshallese]:0.014665890962243466,(35[&Marshallese=1,Not_Marshallese=0,Outside=0,max=Marshallese]:0.013678197747140686,(42[&Marshallese=1…
tree STATE_4700000 = ((((((((((1[&Marshallese=0,Not_Marshallese=1,Outside=0,max=Not_Marshallese]:0.14789376577226276,(((((9[&Marshallese=1,Not_Marshallese=0,Outside=0,max=Marshallese]:0.0046016740370736775,18[&Marshallese=1,Not_Marshallese=0,Outside=0,max=Marshallese]:0.034601674037273766)[&Marshallese=1.000,Not_Marshallese=0.000,Outside=0.000,max=Marshallese]:0.011138060142688588,((75[&Marshalle…
tree STATE_4750000 = ((((((1[&Marshallese=0,Not_Marshallese=1,Outside=0,max=Not_Marshallese]:0.29646094872686657,((((((3[&Marshallese=0,Not_Marshallese=1,Outside=0,max=Not_Marshallese]:0.0173117393226756,86[&Marshallese=0,Not_Marshallese=1,Outside=0,max=Not_Marshallese]:0.08231173932273017)[&Marshallese=0.267,Not_Marshallese=0.733,Outside=0.000,max=Not_Marshallese]:0.1028468278266973,(4[&Marshall…
tree STATE_4800000 = (((((((((1[&Marshallese=0,Not_Marshallese=1,Outside=0,max=Not_Marshallese]:0.19214139064760027,8[&Marshallese=0,Not_Marshallese=1,Outside=0,max=Not_Marshallese]:0.23314139064754025)[&Marshallese=0.883,Not_Marshallese=0.117,Outside=0.000,max=Marshallese]:0.037164420670908305,(((3[&Marshallese=0,Not_Marshallese=1,Outside=0,max=Not_Marshallese]:0.024860625372343792,((4[&Marshall…
tree STATE_4850000 = (((((((((((1[&Marshallese=0,Not_Marshallese=1,Outside=0,max=Not_Marshallese]:0.11592708455273926,(6[&Marshallese=1,Not_Marshallese=0,Outside=0,max=Marshallese]:0.081128256514586,((11[&Marshallese=1,Not_Marshallese=0,Outside=0,max=Marshallese]:0.11750701107019756,((14[&Marshallese=1,Not_Marshallese=0,Outside=0,max=Marshallese]:0.061295050840786236,(21[&Marshallese=1,Not_Marsha…
tree STATE_4900000 = ((((((((((1[&Marshallese=0,Not_Marshallese=1,Outside=0,max=Not_Marshallese]:0.07857724592470683,((8[&Marshallese=0,Not_Marshallese=1,Outside=0,max=Not_Marshallese]:0.09483559490448745,((19[&Marshallese=1,Not_Marshallese=0,Outside=0,max=Marshallese]:0.06831914566102215,(39[&Marshallese=1,Not_Marshallese=0,Outside=0,max=Marshallese]:0.07195203600765776,80[&Marshallese=1,Not_Mar…
tree STATE_4950000 = (((((((1[&Marshallese=0,Not_Marshallese=1,Outside=0,max=Not_Marshallese]:0.3397729981265657,(5[&Marshallese=0,Not_Marshallese=1,Outside=0,max=Not_Marshallese]:0.13799285583586451,(((13[&Marshallese=1,Not_Marshallese=0,Outside=0,max=Marshallese]:0.0025929645188257355,(17[&Marshallese=1,Not_Marshallese=0,Outside=0,max=Marshallese]:0.0069242594434869575,((33[&Marshallese=1,Not_M…
tree STATE_5000000 = ((((((((1[&Marshallese=0,Not_Marshallese=1,Outside=0,max=Not_Marshallese]:0.0758640843047157,7[&Marshallese=0,Not_Marshallese=1,Outside=0,max=Not_Marshallese]:0.09186408430479209)[&Marshallese=0.395,Not_Marshallese=0.605,Outside=0.000,max=Not_Marshallese]:0.14791311370940108,((5[&Marshallese=0,Not_Marshallese=1,Outside=0,max=Not_Marshallese]:0.1566138231425549,(((13[&Marshall…
tree STATE_5050000 = ((((((((1[&Marshallese=0,Not_Marshallese=1,Outside=0,max=Not_Marshallese]:0.19945028687579636,8[&Marshallese=0,Not_Marshallese=1,Outside=0,max=Not_Marshallese]:0.24045028687573633)[&Marshallese=0.896,Not_Marshallese=0.104,Outside=0.000,max=Marshallese]:0.09158264774214764,(67[&Marshallese=1,Not_Marshallese=0,Outside=0,max=Marshallese]:0.19339816769634377,69[&Marshallese=0,Not…
tree STATE_5100000 = ((((((((((1[&Marshallese=0,Not_Marshallese=1,Outside=0,max=Not_Marshallese]:0.10259352613944495,((6[&Marshallese=1,Not_Marshallese=0,Outside=0,max=Marshallese]:0.05541402254079231,(((((11[&Marshallese=1,Not_Marshallese=0,Outside=0,max=Marshallese]:0.022890241935908273,((43[&Marshallese=1,Not_Marshallese=0,Outside=0,max=Marshallese]:0.06228258842112422,(49[&Marshallese=1,Not_M…
tree STATE_5150000 = ((((((((1[&Marshallese=0,Not_Marshallese=1,Outside=0,max=Not_Marshallese]:0.29894992243716023,(3[&Marshallese=0,Not_Marshallese=1,Outside=0,max=Not_Marshallese]:0.06812327898307147,(4[&Marshallese=1,Not_Marshallese=0,Outside=0,max=Marshallese]:0.045719913517245137,((26[&Marshallese=1,Not_Marshallese=0,Outside=0,max=Marshallese]:0.0212663470103448,(35[&Marshallese=1,Not_Marsha…
tree STATE_5200000 = (((((((1[&Marshallese=0,Not_Marshallese=1,Outside=0,max=Not_Marshallese]:0.36333444243831203,((((((3[&Marshallese=0,Not_Marshallese=1,Outside=0,max=Not_Marshallese]:0.05500015369594313,4[&Marshallese=1,Not_Marshallese=0,Outside=0,max=Marshallese]:0.06300015369598133)[&Marshallese=0.989,Not_Marshallese=0.011,Outside=0.000,max=Marshallese]:0.016152660256591234,((26[&Marshallese…
tree STATE_5250000 = (((((((((((1[&Marshallese=0,Not_Marshallese=1,Outside=0,max=Not_Marshallese]:0.06752313354704043,92[&Marshallese=0,Not_Marshallese=1,Outside=0,max=Not_Marshallese]:0.25652313354711864)[&Marshallese=0.433,Not_Marshallese=0.567,Outside=0.000,max=Not_Marshallese]:0.05056205357826127,7[&Marshallese=0,Not_Marshallese=1,Outside=0,max=Not_Marshallese]:0.1340851871253781)[&Marshalles…
tree STATE_5300000 = (((((((1[&Marshallese=0,Not_Marshallese=1,Outside=0,max=Not_Marshallese]:0.21503007254619733,((((6[&Marshallese=1,Not_Marshallese=0,Outside=0,max=Marshallese]:0.031720590131010806,(27[&Marshallese=1,Not_Marshallese=0,Outside=0,max=Marshallese]:0.053532563275635936,(34[&Marshallese=1,Not_Marshallese=0,Outside=0,max=Marshallese]:0.004304297149025471,38[&Marshallese=1,Not_Marsha…
tree STATE_5350000 = (((((((((1[&Marshallese=0,Not_Marshallese=1,Outside=0,max=Not_Marshallese]:0.27098147968585873,(((((6[&Marshallese=1,Not_Marshallese=0,Outside=0,max=Marshallese]:0.04870706290155635,(14[&Marshallese=1,Not_Marshallese=0,Outside=0,max=Marshallese]:0.060711015500956256,(21[&Marshallese=1,Not_Marshallese=0,Outside=0,max=Marshallese]:0.06514360485356685,31[&Marshallese=0,Not_Marsh…
tree STATE_5400000 = ((((((((1[&Marshallese=0,Not_Marshallese=1,Outside=0,max=Not_Marshallese]:0.15482779860611762,((75[&Marshallese=1,Not_Marshallese=0,Outside=0,max=Marshallese]:0.015469703062359952,76[&Marshallese=1,Not_Marshallese=0,Outside=0,max=Marshallese]:0.018469703062516385)[&Marshallese=1.000,Not_Marshallese=0.000,Outside=0.000,max=Marshallese]:0.3516444830971862,92[&Marshallese=0,Not_…
tree STATE_5450000 = ((((((((((1[&Marshallese=0,Not_Marshallese=1,Outside=0,max=Not_Marshallese]:0.22246101979955735,(((6[&Marshallese=1,Not_Marshallese=0,Outside=0,max=Marshallese]:0.1407581603151402,((((((11[&Marshallese=1,Not_Marshallese=0,Outside=0,max=Marshallese]:0.035628270606815615,(21[&Marshallese=1,Not_Marshallese=0,Outside=0,max=Marshallese]:0.03659075138693124,(34[&Marshallese=1,Not_M…
tree STATE_5500000 = (((((((((((1[&Marshallese=0,Not_Marshallese=1,Outside=0,max=Not_Marshallese]:0.09358361563137774,87[&Marshallese=0,Not_Marshallese=1,Outside=0,max=Not_Marshallese]:0.23858361563135955)[&Marshallese=0.718,Not_Marshallese=0.282,Outside=0.000,max=Marshallese]:0.06963050401091109,(5[&Marshallese=0,Not_Marshallese=1,Outside=0,max=Not_Marshallese]:0.09769128225830104,((((13[&Marsha…
tree STATE_5550000 = (((((((((((1[&Marshallese=0,Not_Marshallese=1,Outside=0,max=Not_Marshallese]:0.09935067625087546,(18[&Marshallese=1,Not_Marshallese=0,Outside=0,max=Marshallese]:0.010130602126342092,(((39[&Marshallese=1,Not_Marshallese=0,Outside=0,max=Marshallese]:0.025998403402559822,(75[&Marshallese=1,Not_Marshallese=0,Outside=0,max=Marshallese]:0.03006909536516572,76[&Marshallese=1,Not_Mar…
tree STATE_5600000 = ((((((((((((((1[&Marshallese=0,Not_Marshallese=1,Outside=0,max=Not_Marshallese]:0.09755814466090129,((9[&Marshallese=1,Not_Marshallese=0,Outside=0,max=Marshallese]:0.06195635200794747,40[&Marshallese=0,Not_Marshallese=1,Outside=0,max=Not_Marshallese]:0.17095635200809844)[&Marshallese=0.949,Not_Marshallese=0.051,Outside=0.000,max=Marshallese]:0.07188671462534624,(20[&Marshalle…
tree STATE_5650000 = (((((((((((1[&Marshallese=0,Not_Marshallese=1,Outside=0,max=Not_Marshallese]:0.1377783369053458,(20[&Marshallese=0,Not_Marshallese=1,Outside=0,max=Not_Marshallese]:0.11764343232131991,((39[&Marshallese=1,Not_Marshallese=0,Outside=0,max=Marshallese]:0.07881554767329635,40[&Marshallese=0,Not_Marshallese=1,Outside=0,max=Not_Marshallese]:0.08981554767326361)[&Marshallese=0.979,No…
tree STATE_5700000 = ((((((((((1[&Marshallese=0,Not_Marshallese=1,Outside=0,max=Not_Marshallese]:0.08198513895053461,(7[&Marshallese=0,Not_Marshallese=1,Outside=0,max=Not_Marshallese]:0.060371257772833586,((10[&Marshallese=0,Not_Marshallese=1,Outside=0,max=Not_Marshallese]:0.01806097449681332,86[&Marshallese=0,Not_Marshallese=1,Outside=0,max=Not_Marshallese]:0.01806097449681332)[&Marshallese=0.00…
tree STATE_5750000 = ((((((((1[&Marshallese=0,Not_Marshallese=1,Outside=0,max=Not_Marshallese]:0.24290898679009276,8[&Marshallese=0,Not_Marshallese=1,Outside=0,max=Not_Marshallese]:0.28390898679003274)[&Marshallese=0.792,Not_Marshallese=0.208,Outside=0.000,max=Marshallese]:0.05498879333185924,((2[&Marshallese=1,Not_Marshallese=0,Outside=0,max=Marshallese]:0.20372092888810078,85[&Marshallese=0,Not…
tree STATE_5800000 = ((((((((((((1[&Marshallese=0,Not_Marshallese=1,Outside=0,max=Not_Marshallese]:0.00393442476319017,92[&Marshallese=0,Not_Marshallese=1,Outside=0,max=Not_Marshallese]:0.1929344247632684)[&Marshallese=0.044,Not_Marshallese=0.956,Outside=0.000,max=Not_Marshallese]:0.21278550365946425,((2[&Marshallese=1,Not_Marshallese=0,Outside=0,max=Marshallese]:0.07002203515051986,85[&Marshalle…
tree STATE_5850000 = (((((((1[&Marshallese=0,Not_Marshallese=1,Outside=0,max=Not_Marshallese]:0.19288437016961135,(((((3[&Marshallese=0,Not_Marshallese=1,Outside=0,max=Not_Marshallese]:0.015031510312050411,(4[&Marshallese=1,Not_Marshallese=0,Outside=0,max=Marshallese]:0.01572684953909642,(((56[&Marshallese=1,Not_Marshallese=0,Outside=0,max=Marshallese]:0.018699978542131623,(66[&Marshallese=1,Not_…
tree STATE_5900000 = ((((((((((1[&Marshallese=0,Not_Marshallese=1,Outside=0,max=Not_Marshallese]:0.09096047355399639,40[&Marshallese=0,Not_Marshallese=1,Outside=0,max=Not_Marshallese]:0.26296047355402186)[&Marshallese=0.911,Not_Marshallese=0.089,Outside=0.000,max=Marshallese]:0.02961723366372493,(10[&Marshallese=0,Not_Marshallese=1,Outside=0,max=Not_Marshallese]:0.08192649927753437,73[&Marshalles…
tree STATE_5950000 = ((((((((((((1[&Marshallese=0,Not_Marshallese=1,Outside=0,max=Not_Marshallese]:0.0542192536142706,3[&Marshallese=0,Not_Marshallese=1,Outside=0,max=Not_Marshallese]:0.0622192536143088)[&Marshallese=0.236,Not_Marshallese=0.764,Outside=0.000,max=Not_Marshallese]:0.08913069336413271,(4[&Marshallese=1,Not_Marshallese=0,Outside=0,max=Marshallese]:0.03130535629592801,((26[&Marshalles…
tree STATE_6000000 = ((((((((1[&Marshallese=0,Not_Marshallese=1,Outside=0,max=Not_Marshallese]:0.220464182470812,((((((3[&Marshallese=0,Not_Marshallese=1,Outside=0,max=Not_Marshallese]:0.014002213228231919,7[&Marshallese=0,Not_Marshallese=1,Outside=0,max=Not_Marshallese]:0.022002213228270118)[&Marshallese=0.058,Not_Marshallese=0.942,Outside=0.000,max=Not_Marshallese]:0.05081497932803525,((56[&Mar…
tree STATE_6050000 = ((((((((1[&Marshallese=0,Not_Marshallese=1,Outside=0,max=Not_Marshallese]:0.059328450324316995,((9[&Marshallese=1,Not_Marshallese=0,Outside=0,max=Marshallese]:0.0312217360028888,(10[&Marshallese=0,Not_Marshallese=1,Outside=0,max=Not_Marshallese]:0.0022233361541100782,20[&Marshallese=0,Not_Marshallese=1,Outside=0,max=Not_Marshallese]:0.030223336153902713)[&Marshallese=0.076,No…
tree STATE_6100000 = (((((((((((1[&Marshallese=0,Not_Marshallese=1,Outside=0,max=Not_Marshallese]:0.06867914934947594,7[&Marshallese=0,Not_Marshallese=1,Outside=0,max=Not_Marshallese]:0.08467914934955234)[&Marshallese=0.565,Not_Marshallese=0.435,Outside=0.000,max=Marshallese]:0.06949646718926494,((8[&Marshallese=0,Not_Marshallese=1,Outside=0,max=Not_Marshallese]:0.08674070809311318,19[&Marshalles…
tree STATE_6150000 = (((((((((1[&Marshallese=0,Not_Marshallese=1,Outside=0,max=Not_Marshallese]:0.04083031118227909,(3[&Marshallese=0,Not_Marshallese=1,Outside=0,max=Not_Marshallese]:0.037746883801205056,(7[&Marshallese=0,Not_Marshallese=1,Outside=0,max=Not_Marshallese]:0.03161389334047926,(26[&Marshallese=1,Not_Marshallese=0,Outside=0,max=Marshallese]:0.05516897238541407,(35[&Marshallese=1,Not_M…
tree STATE_6200000 = (((((((1[&Marshallese=0,Not_Marshallese=1,Outside=0,max=Not_Marshallese]:0.3178361735765214,((5[&Marshallese=0,Not_Marshallese=1,Outside=0,max=Not_Marshallese]:0.16209813956007413,(((13[&Marshallese=1,Not_Marshallese=0,Outside=0,max=Marshallese]:0.006038236568641442,28[&Marshallese=1,Not_Marshallese=0,Outside=0,max=Marshallese]:0.06003823656872875)[&Marshallese=1.000,Not_Mars…
tree STATE_6250000 = ((((((((((1[&Marshallese=0,Not_Marshallese=1,Outside=0,max=Not_Marshallese]:0.20407625726016698,73[&Marshallese=1,Not_Marshallese=0,Outside=0,max=Marshallese]:0.2360762572600924)[&Marshallese=1.000,Not_Marshallese=0.000,Outside=0.000,max=Marshallese]:4.465300509159942E-4,(((8[&Marshallese=0,Not_Marshallese=1,Outside=0,max=Not_Marshallese]:0.1492840384705686,((9[&Marshallese=1…
tree STATE_6300000 = ((((((((((((1[&Marshallese=0,Not_Marshallese=1,Outside=0,max=Not_Marshallese]:0.08567955764495994,(((9[&Marshallese=1,Not_Marshallese=0,Outside=0,max=Marshallese]:0.0030437804410176073,18[&Marshallese=1,Not_Marshallese=0,Outside=0,max=Marshallese]:0.033043780441217696)[&Marshallese=1.000,Not_Marshallese=0.000,Outside=0.000,max=Marshallese]:0.023947103171500173,(10[&Marshalles…
tree STATE_6350000 = (((((((1[&Marshallese=0,Not_Marshallese=1,Outside=0,max=Not_Marshallese]:0.0477981817394979,(3[&Marshallese=0,Not_Marshallese=1,Outside=0,max=Not_Marshallese]:0.03062677204412889,((4[&Marshallese=1,Not_Marshallese=0,Outside=0,max=Marshallese]:0.011509718754380449,(26[&Marshallese=1,Not_Marshallese=0,Outside=0,max=Marshallese]:0.0035718801967661307,(35[&Marshallese=1,Not_Marsh…
tree STATE_6400000 = (((((((1[&Marshallese=0,Not_Marshallese=1,Outside=0,max=Not_Marshallese]:0.45817624197598006,((2[&Marshallese=1,Not_Marshallese=0,Outside=0,max=Marshallese]:0.08868183121385587,(85[&Marshallese=0,Not_Marshallese=1,Outside=0,max=Not_Marshallese]:0.014091185583230414,92[&Marshallese=0,Not_Marshallese=1,Outside=0,max=Not_Marshallese]:0.19209118558334137)[&Marshallese=0.109,Not_M…
tree STATE_6450000 = (((((((1[&Marshallese=0,Not_Marshallese=1,Outside=0,max=Not_Marshallese]:0.36326979808194404,(((5[&Marshallese=0,Not_Marshallese=1,Outside=0,max=Not_Marshallese]:0.04859365510537583,(((13[&Marshallese=1,Not_Marshallese=0,Outside=0,max=Marshallese]:0.012748251282188594,32[&Marshallese=1,Not_Marshallese=0,Outside=0,max=Marshallese]:0.07774825128224316)[&Marshallese=1.000,Not_Ma…
tree STATE_6500000 = ((((((((((((((1[&Marshallese=0,Not_Marshallese=1,Outside=0,max=Not_Marshallese]:0.008285342620960368,3[&Marshallese=0,Not_Marshallese=1,Outside=0,max=Not_Marshallese]:0.016285342620998566)[&Marshallese=0.040,Not_Marshallese=0.960,Outside=0.000,max=Not_Marshallese]:0.07340167816213727,((4[&Marshallese=1,Not_Marshallese=0,Outside=0,max=Marshallese]:0.0013001759881376973,(26[&Ma…
tree STATE_6550000 = (((((((((1[&Marshallese=0,Not_Marshallese=1,Outside=0,max=Not_Marshallese]:0.1686886876636755,(((((6[&Marshallese=1,Not_Marshallese=0,Outside=0,max=Marshallese]:0.02854435491997953,((22[&Marshallese=1,Not_Marshallese=0,Outside=0,max=Marshallese]:0.04410006891921203,93[&Marshallese=0,Not_Marshallese=1,Outside=0,max=Not_Marshallese]:0.1451000689193248)[&Marshallese=0.932,Not_Ma…
tree STATE_6600000 = (((((((1[&Marshallese=0,Not_Marshallese=1,Outside=0,max=Not_Marshallese]:0.12963103104007556,(((((3[&Marshallese=0,Not_Marshallese=1,Outside=0,max=Not_Marshallese]:0.05298255965229559,4[&Marshallese=1,Not_Marshallese=0,Outside=0,max=Marshallese]:0.06098255965233379)[&Marshallese=0.982,Not_Marshallese=0.018,Outside=0.000,max=Marshallese]:0.006144371609404398,((56[&Marshallese=…
tree STATE_6650000 = (((((((((1[&Marshallese=0,Not_Marshallese=1,Outside=0,max=Not_Marshallese]:0.06862876234953419,(((19[&Marshallese=1,Not_Marshallese=0,Outside=0,max=Marshallese]:0.015824975080055537,(75[&Marshallese=1,Not_Marshallese=0,Outside=0,max=Marshallese]:0.01752920739426367,76[&Marshallese=1,Not_Marshallese=0,Outside=0,max=Marshallese]:0.0205292073944201)[&Marshallese=1.000,Not_Marsha…
tree STATE_6700000 = (((((((((((1[&Marshallese=0,Not_Marshallese=1,Outside=0,max=Not_Marshallese]:0.06862203401289801,86[&Marshallese=0,Not_Marshallese=1,Outside=0,max=Not_Marshallese]:0.14162203401299078)[&Marshallese=0.808,Not_Marshallese=0.192,Outside=0.000,max=Marshallese]:0.0439105590974882,(((9[&Marshallese=1,Not_Marshallese=0,Outside=0,max=Marshallese]:0.051443254052148,(18[&Marshallese=1,…
tree STATE_6750000 = (((((((((1[&Marshallese=0,Not_Marshallese=1,Outside=0,max=Not_Marshallese]:0.1329860269566795,((7[&Marshallese=0,Not_Marshallese=1,Outside=0,max=Not_Marshallese]:0.030310102859787635,(9[&Marshallese=1,Not_Marshallese=0,Outside=0,max=Marshallese]:0.02697295067726524,87[&Marshallese=0,Not_Marshallese=1,Outside=0,max=Not_Marshallese]:0.10897295067737256)[&Marshallese=0.983,Not_M…
tree STATE_6800000 = (((((((((1[&Marshallese=0,Not_Marshallese=1,Outside=0,max=Not_Marshallese]:0.17844904405335926,(((9[&Marshallese=1,Not_Marshallese=0,Outside=0,max=Marshallese]:0.011401888047571807,((39[&Marshallese=1,Not_Marshallese=0,Outside=0,max=Marshallese]:0.06103965934080824,(67[&Marshallese=1,Not_Marshallese=0,Outside=0,max=Marshallese]:0.1612923289715632,69[&Marshallese=0,Not_Marshal…
tree STATE_6850000 = (((((((((((1[&Marshallese=0,Not_Marshallese=1,Outside=0,max=Not_Marshallese]:0.211408624288986,7[&Marshallese=0,Not_Marshallese=1,Outside=0,max=Not_Marshallese]:0.2274086242890624)[&Marshallese=0.986,Not_Marshallese=0.014,Outside=0.000,max=Marshallese]:0.014121925282842618,87[&Marshallese=0,Not_Marshallese=1,Outside=0,max=Not_Marshallese]:0.3705305495718104)[&Marshallese=0.99…
tree STATE_6900000 = (((((((((((1[&Marshallese=0,Not_Marshallese=1,Outside=0,max=Not_Marshallese]:0.12073755322077495,87[&Marshallese=0,Not_Marshallese=1,Outside=0,max=Not_Marshallese]:0.26573755322075676)[&Marshallese=0.646,Not_Marshallese=0.354,Outside=0.000,max=Marshallese]:0.11069359867361472,(3[&Marshallese=0,Not_Marshallese=1,Outside=0,max=Not_Marshallese]:0.18380113073476634,((4[&Marshalle…
tree STATE_6950000 = ((((((((((((1[&Marshallese=0,Not_Marshallese=1,Outside=0,max=Not_Marshallese]:0.10577265827365245,8[&Marshallese=0,Not_Marshallese=1,Outside=0,max=Not_Marshallese]:0.14677265827359243)[&Marshallese=0.535,Not_Marshallese=0.465,Outside=0.000,max=Marshallese]:0.06446531897876073,(((9[&Marshallese=1,Not_Marshallese=0,Outside=0,max=Marshallese]:0.05494366507572157,40[&Marshallese=…
tree STATE_7000000 = ((((((((1[&Marshallese=0,Not_Marshallese=1,Outside=0,max=Not_Marshallese]:0.31576346387011245,16[&Marshallese=1,Not_Marshallese=0,Outside=0,max=Marshallese]:0.41076346387013973)[&Marshallese=0.974,Not_Marshallese=0.026,Outside=0.000,max=Marshallese]:0.03607102895468728,(((2[&Marshallese=1,Not_Marshallese=0,Outside=0,max=Marshallese]:0.058010895807578566,85[&Marshallese=0,Not_…
tree STATE_7050000 = (((((((1[&Marshallese=0,Not_Marshallese=1,Outside=0,max=Not_Marshallese]:0.2666242509215335,8[&Marshallese=0,Not_Marshallese=1,Outside=0,max=Not_Marshallese]:0.3076242509214735)[&Marshallese=0.513,Not_Marshallese=0.487,Outside=0.000,max=Marshallese]:0.19904934290949505,((((2[&Marshallese=1,Not_Marshallese=0,Outside=0,max=Marshallese]:0.026500056353215173,85[&Marshallese=0,Not…
tree STATE_7100000 = (((((((((((((1[&Marshallese=0,Not_Marshallese=1,Outside=0,max=Not_Marshallese]:0.13471178386764515,(((3[&Marshallese=0,Not_Marshallese=1,Outside=0,max=Not_Marshallese]:0.038675869950655306,(4[&Marshallese=1,Not_Marshallese=0,Outside=0,max=Marshallese]:0.01628057117415649,((26[&Marshallese=1,Not_Marshallese=0,Outside=0,max=Marshallese]:0.006129160785887766,((35[&Marshallese=1,…
tree STATE_7150000 = (((((((((((1[&Marshallese=0,Not_Marshallese=1,Outside=0,max=Not_Marshallese]:0.08651399907610013,((67[&Marshallese=1,Not_Marshallese=0,Outside=0,max=Marshallese]:0.09591753753088167,69[&Marshallese=0,Not_Marshallese=1,Outside=0,max=Not_Marshallese]:0.09791753753083438)[&Marshallese=0.997,Not_Marshallese=0.003,Outside=0.000,max=Marshallese]:0.3494561857859098,98[&Marshallese=0…
tree STATE_7200000 = (((((((((((1[&Marshallese=0,Not_Marshallese=1,Outside=0,max=Not_Marshallese]:0.1236396954617085,((8[&Marshallese=0,Not_Marshallese=1,Outside=0,max=Not_Marshallese]:0.05715590352283406,16[&Marshallese=1,Not_Marshallese=0,Outside=0,max=Marshallese]:0.11115590352292137)[&Marshallese=0.988,Not_Marshallese=0.012,Outside=0.000,max=Marshallese]:0.016640677519186964,(40[&Marshallese=…
tree STATE_7250000 = ((((((((1[&Marshallese=0,Not_Marshallese=1,Outside=0,max=Not_Marshallese]:0.1590898687290131,(9[&Marshallese=1,Not_Marshallese=0,Outside=0,max=Marshallese]:0.14107064140950953,92[&Marshallese=0,Not_Marshallese=1,Outside=0,max=Not_Marshallese]:0.26707064140971326)[&Marshallese=0.944,Not_Marshallese=0.056,Outside=0.000,max=Marshallese]:0.08101922731937805)[&Marshallese=0.965,No…
tree STATE_7300000 = (((((1[&Marshallese=0,Not_Marshallese=1,Outside=0,max=Not_Marshallese]:0.4605169844226822,(((((((2[&Marshallese=1,Not_Marshallese=0,Outside=0,max=Marshallese]:0.01849587067728431,85[&Marshallese=0,Not_Marshallese=1,Outside=0,max=Not_Marshallese]:0.029495870677251568)[&Marshallese=0.998,Not_Marshallese=0.002,Outside=0.000,max=Marshallese]:0.09211053558659255,(((((6[&Marshalles…
tree STATE_7350000 = ((((((((((1[&Marshallese=0,Not_Marshallese=1,Outside=0,max=Not_Marshallese]:0.11196678652774505,((9[&Marshallese=1,Not_Marshallese=0,Outside=0,max=Marshallese]:0.02039322141347677,(67[&Marshallese=1,Not_Marshallese=0,Outside=0,max=Marshallese]:0.08587351609067029,69[&Marshallese=0,Not_Marshallese=1,Outside=0,max=Not_Marshallese]:0.087873516090623)[&Marshallese=0.976,Not_Marsh…
tree STATE_7400000 = ((((((((((1[&Marshallese=0,Not_Marshallese=1,Outside=0,max=Not_Marshallese]:0.07130574489462416,8[&Marshallese=0,Not_Marshallese=1,Outside=0,max=Not_Marshallese]:0.11230574489456413)[&Marshallese=0.730,Not_Marshallese=0.270,Outside=0.000,max=Marshallese]:0.03035562991745211,((((9[&Marshallese=1,Not_Marshallese=0,Outside=0,max=Marshallese]:0.028799913352328232,(((((18[&Marshal…
tree STATE_7450000 = (((((((((1[&Marshallese=0,Not_Marshallese=1,Outside=0,max=Not_Marshallese]:0.07063368781178458,(((3[&Marshallese=0,Not_Marshallese=1,Outside=0,max=Not_Marshallese]:0.026379977725559778,4[&Marshallese=1,Not_Marshallese=0,Outside=0,max=Marshallese]:0.03437997772559798)[&Marshallese=0.995,Not_Marshallese=0.005,Outside=0.000,max=Marshallese]:0.0020215505915041065,((26[&Marshalles…
tree STATE_7500000 = ((((((((((((1[&Marshallese=0,Not_Marshallese=1,Outside=0,max=Not_Marshallese]:0.07472028323278834,(8[&Marshallese=0,Not_Marshallese=1,Outside=0,max=Not_Marshallese]:0.08997813127399346,(10[&Marshallese=0,Not_Marshallese=1,Outside=0,max=Not_Marshallese]:0.07950199598525365,20[&Marshallese=0,Not_Marshallese=1,Outside=0,max=Not_Marshallese]:0.10750199598504628)[&Marshallese=0.68…
tree STATE_7550000 = (((((((((1[&Marshallese=0,Not_Marshallese=1,Outside=0,max=Not_Marshallese]:0.09979045396510133,(20[&Marshallese=0,Not_Marshallese=1,Outside=0,max=Not_Marshallese]:0.037995901570956,86[&Marshallese=0,Not_Marshallese=1,Outside=0,max=Not_Marshallese]:0.009995901571163368)[&Marshallese=0.059,Not_Marshallese=0.941,Outside=0.000,max=Not_Marshallese]:0.16279455239403073)[&Marshalles…
tree STATE_7600000 = (((((((((((1[&Marshallese=0,Not_Marshallese=1,Outside=0,max=Not_Marshallese]:0.2610035057571587,(((((3[&Marshallese=0,Not_Marshallese=1,Outside=0,max=Not_Marshallese]:0.016834509823026145,(4[&Marshallese=1,Not_Marshallese=0,Outside=0,max=Marshallese]:0.008701739523926388,(26[&Marshallese=1,Not_Marshallese=0,Outside=0,max=Marshallese]:1.6183566703575902E-4,(35[&Marshallese=1,N…
tree STATE_7650000 = ((((((((1[&Marshallese=0,Not_Marshallese=1,Outside=0,max=Not_Marshallese]:0.09673354226905895,(((3[&Marshallese=0,Not_Marshallese=1,Outside=0,max=Not_Marshallese]:0.02916960622154041,(86[&Marshallese=0,Not_Marshallese=1,Outside=0,max=Not_Marshallese]:0.05669420797337643,98[&Marshallese=0,Not_Marshallese=1,Outside=0,max=Not_Marshallese]:0.2736942079732473)[&Marshallese=0.101,N…
tree STATE_7700000 = (((((((((1[&Marshallese=0,Not_Marshallese=1,Outside=0,max=Not_Marshallese]:0.01932809701211824,(4[&Marshallese=1,Not_Marshallese=0,Outside=0,max=Marshallese]:0.014744847058928645,(18[&Marshallese=1,Not_Marshallese=0,Outside=0,max=Marshallese]:0.05516906817112033,(((26[&Marshallese=1,Not_Marshallese=0,Outside=0,max=Marshallese]:4.322669668126444E-4,35[&Marshallese=1,Not_Marsha…
tree STATE_7750000 = (((((((((((((1[&Marshallese=0,Not_Marshallese=1,Outside=0,max=Not_Marshallese]:0.17015447478163492,20[&Marshallese=0,Not_Marshallese=1,Outside=0,max=Not_Marshallese]:0.2711544747815203)[&Marshallese=0.926,Not_Marshallese=0.074,Outside=0.000,max=Marshallese]:0.023113226546981225,73[&Marshallese=1,Not_Marshallese=0,Outside=0,max=Marshallese]:0.22526770132854157)[&Marshallese=0.…
tree STATE_7800000 = ((((((((1[&Marshallese=0,Not_Marshallese=1,Outside=0,max=Not_Marshallese]:0.17349733280900548,((3[&Marshallese=0,Not_Marshallese=1,Outside=0,max=Not_Marshallese]:0.030600779590815308,(4[&Marshallese=1,Not_Marshallese=0,Outside=0,max=Marshallese]:0.029440075006112898,((18[&Marshallese=1,Not_Marshallese=0,Outside=0,max=Marshallese]:0.019145169294177977,(26[&Marshallese=1,Not_Ma…
tree STATE_7850000 = (((((((((1[&Marshallese=0,Not_Marshallese=1,Outside=0,max=Not_Marshallese]:0.15125057544719744,20[&Marshallese=0,Not_Marshallese=1,Outside=0,max=Not_Marshallese]:0.25225057544708285)[&Marshallese=0.723,Not_Marshallese=0.277,Outside=0.000,max=Marshallese]:0.02097216416383274,7[&Marshallese=0,Not_Marshallese=1,Outside=0,max=Not_Marshallese]:0.18822273961110658)[&Marshallese=0.8…
tree STATE_7900000 = (((((((((1[&Marshallese=0,Not_Marshallese=1,Outside=0,max=Not_Marshallese]:0.04026841336872833,(8[&Marshallese=0,Not_Marshallese=1,Outside=0,max=Not_Marshallese]:0.05976202485947091,(10[&Marshallese=0,Not_Marshallese=1,Outside=0,max=Not_Marshallese]:0.06274182910237092,20[&Marshallese=0,Not_Marshallese=1,Outside=0,max=Not_Marshallese]:0.09074182910216355)[&Marshallese=0.029,N…
tree STATE_7950000 = (((((((((1[&Marshallese=0,Not_Marshallese=1,Outside=0,max=Not_Marshallese]:0.06920407171547782,20[&Marshallese=0,Not_Marshallese=1,Outside=0,max=Not_Marshallese]:0.17020407171536323)[&Marshallese=0.847,Not_Marshallese=0.153,Outside=0.000,max=Marshallese]:0.036175885425612675,8[&Marshallese=0,Not_Marshallese=1,Outside=0,max=Not_Marshallese]:0.14637995714103047)[&Marshallese=0.…
tree STATE_8000000 = (((((((((1[&Marshallese=0,Not_Marshallese=1,Outside=0,max=Not_Marshallese]:0.026561276666446698,8[&Marshallese=0,Not_Marshallese=1,Outside=0,max=Not_Marshallese]:0.06756127666638667)[&Marshallese=0.081,Not_Marshallese=0.919,Outside=0.000,max=Not_Marshallese]:0.21715618067555909,((((2[&Marshallese=1,Not_Marshallese=0,Outside=0,max=Marshallese]:0.08347382256291014,85[&Marshalle…
tree STATE_8050000 = (((((((((1[&Marshallese=0,Not_Marshallese=1,Outside=0,max=Not_Marshallese]:0.20120790194559346,(((3[&Marshallese=0,Not_Marshallese=1,Outside=0,max=Not_Marshallese]:0.025835069929524113,(((56[&Marshallese=1,Not_Marshallese=0,Outside=0,max=Marshallese]:0.030059763185761423,66[&Marshallese=1,Not_Marshallese=0,Outside=0,max=Marshallese]:0.13705976318573232)[&Marshallese=1.000,Not…
tree STATE_8100000 = (((((((((1[&Marshallese=0,Not_Marshallese=1,Outside=0,max=Not_Marshallese]:0.1987985871566712,(3[&Marshallese=0,Not_Marshallese=1,Outside=0,max=Not_Marshallese]:0.06384340470261007,(4[&Marshallese=1,Not_Marshallese=0,Outside=0,max=Marshallese]:0.022356012247346624,(((26[&Marshallese=1,Not_Marshallese=0,Outside=0,max=Marshallese]:0.019823434069785817,(35[&Marshallese=1,Not_Mar…
tree STATE_8150000 = (((((((1[&Marshallese=0,Not_Marshallese=1,Outside=0,max=Not_Marshallese]:0.411337975131135,((((3[&Marshallese=0,Not_Marshallese=1,Outside=0,max=Not_Marshallese]:0.0570304928565194,(4[&Marshallese=1,Not_Marshallese=0,Outside=0,max=Marshallese]:0.020244580203880647,(((26[&Marshallese=1,Not_Marshallese=0,Outside=0,max=Marshallese]:0.024637811862900483,(35[&Marshallese=1,Not_Mars…
tree STATE_8200000 = ((((((((1[&Marshallese=0,Not_Marshallese=1,Outside=0,max=Not_Marshallese]:0.26262925015162564,(5[&Marshallese=0,Not_Marshallese=1,Outside=0,max=Not_Marshallese]:0.17326796376641507,(((((13[&Marshallese=1,Not_Marshallese=0,Outside=0,max=Marshallese]:0.004141294686931252,17[&Marshallese=1,Not_Marshallese=0,Outside=0,max=Marshallese]:0.01714129468707859)[&Marshallese=1.000,Not_M…
tree STATE_8250000 = ((((((((((1[&Marshallese=0,Not_Marshallese=1,Outside=0,max=Not_Marshallese]:0.08649693631146282,80[&Marshallese=1,Not_Marshallese=0,Outside=0,max=Marshallese]:0.2444969363113646)[&Marshallese=0.760,Not_Marshallese=0.240,Outside=0.000,max=Marshallese]:0.04987011238267969,73[&Marshallese=1,Not_Marshallese=0,Outside=0,max=Marshallese]:0.16836704869406793)[&Marshallese=0.921,Not_…
tree STATE_8300000 = (((((((((((1[&Marshallese=0,Not_Marshallese=1,Outside=0,max=Not_Marshallese]:0.15176066573681157,40[&Marshallese=0,Not_Marshallese=1,Outside=0,max=Not_Marshallese]:0.32376066573683704)[&Marshallese=0.965,Not_Marshallese=0.035,Outside=0.000,max=Marshallese]:0.009927322926058801,9[&Marshallese=1,Not_Marshallese=0,Outside=0,max=Marshallese]:0.22468798866274486)[&Marshallese=0.99…
tree STATE_8350000 = ((((((((((1[&Marshallese=0,Not_Marshallese=1,Outside=0,max=Not_Marshallese]:0.030394205943400365,(((9[&Marshallese=1,Not_Marshallese=0,Outside=0,max=Marshallese]:0.010151222698022155,(((67[&Marshallese=1,Not_Marshallese=0,Outside=0,max=Marshallese]:0.19175674823103994,69[&Marshallese=0,Not_Marshallese=1,Outside=0,max=Not_Marshallese]:0.19375674823099265)[&Marshallese=0.987,No…
tree STATE_8400000 = (((((((((((1[&Marshallese=0,Not_Marshallese=1,Outside=0,max=Not_Marshallese]:0.042149050978923186,((10[&Marshallese=0,Not_Marshallese=1,Outside=0,max=Not_Marshallese]:0.022658755044083767,86[&Marshallese=0,Not_Marshallese=1,Outside=0,max=Not_Marshallese]:0.022658755044083767)[&Marshallese=0.254,Not_Marshallese=0.746,Outside=0.000,max=Not_Marshallese]:0.018870011437026046,((39…
tree STATE_8450000 = ((((((((1[&Marshallese=0,Not_Marshallese=1,Outside=0,max=Not_Marshallese]:0.0754309413547899,((10[&Marshallese=0,Not_Marshallese=1,Outside=0,max=Not_Marshallese]:0.024094000680314975,(19[&Marshallese=1,Not_Marshallese=0,Outside=0,max=Marshallese]:0.046444208383308094,39[&Marshallese=1,Not_Marshallese=0,Outside=0,max=Marshallese]:0.10944420838340996)[&Marshallese=0.999,Not_Mar…
tree STATE_8500000 = (((((((((((((1[&Marshallese=0,Not_Marshallese=1,Outside=0,max=Not_Marshallese]:0.14551217533560434,((((3[&Marshallese=0,Not_Marshallese=1,Outside=0,max=Not_Marshallese]:0.05208058316377495,(4[&Marshallese=1,Not_Marshallese=0,Outside=0,max=Marshallese]:0.021900424481577807,(26[&Marshallese=1,Not_Marshallese=0,Outside=0,max=Marshallese]:6.035075062130746E-4,(35[&Marshallese=1,N…
tree STATE_8550000 = ((((((((((1[&Marshallese=0,Not_Marshallese=1,Outside=0,max=Not_Marshallese]:0.16434529222266359,((((2[&Marshallese=1,Not_Marshallese=0,Outside=0,max=Marshallese]:0.08973238979146769,85[&Marshallese=0,Not_Marshallese=1,Outside=0,max=Not_Marshallese]:0.10073238979143495)[&Marshallese=0.999,Not_Marshallese=0.001,Outside=0.000,max=Marshallese]:0.028937691775528074,(3[&Marshallese…
tree STATE_8600000 = (((((((1[&Marshallese=0,Not_Marshallese=1,Outside=0,max=Not_Marshallese]:0.3071629177680577,(((((3[&Marshallese=0,Not_Marshallese=1,Outside=0,max=Not_Marshallese]:0.019412917539417762,(26[&Marshallese=1,Not_Marshallese=0,Outside=0,max=Marshallese]:0.043625418462648224,((35[&Marshallese=1,Not_Marshallese=0,Outside=0,max=Marshallese]:0.005755242550153861,(42[&Marshallese=1,Not_…
tree STATE_8650000 = ((((((((((1[&Marshallese=0,Not_Marshallese=1,Outside=0,max=Not_Marshallese]:0.039858785685472076,(86[&Marshallese=0,Not_Marshallese=1,Outside=0,max=Not_Marshallese]:0.004610708145695752,92[&Marshallese=0,Not_Marshallese=1,Outside=0,max=Not_Marshallese]:0.1206107081456812)[&Marshallese=0.013,Not_Marshallese=0.987,Outside=0.000,max=Not_Marshallese]:0.10824807753986909)[&Marshal…
tree STATE_8700000 = ((((((((((((((1[&Marshallese=0,Not_Marshallese=1,Outside=0,max=Not_Marshallese]:0.06630406160459423,(3[&Marshallese=0,Not_Marshallese=1,Outside=0,max=Not_Marshallese]:0.030949512637073462,(((((56[&Marshallese=1,Not_Marshallese=0,Outside=0,max=Marshallese]:0.010431009903974053,106[&Marshallese=0,Not_Marshallese=1,Outside=0,max=Not_Marshallese]:0.17243100990400861)[&Marshallese…
tree STATE_8750000 = (((((((((1[&Marshallese=0,Not_Marshallese=1,Outside=0,max=Not_Marshallese]:0.09515061344564535,((3[&Marshallese=0,Not_Marshallese=1,Outside=0,max=Not_Marshallese]:0.057155282976640076,4[&Marshallese=1,Not_Marshallese=0,Outside=0,max=Marshallese]:0.06515528297667827)[&Marshallese=0.986,Not_Marshallese=0.014,Outside=0.000,max=Marshallese]:0.011110849918591903,(((26[&Marshallese…
tree STATE_8800000 = ((((((1[&Marshallese=0,Not_Marshallese=1,Outside=0,max=Not_Marshallese]:0.2548813140480828,(39[&Marshallese=1,Not_Marshallese=0,Outside=0,max=Marshallese]:0.060990316677188905,(75[&Marshallese=1,Not_Marshallese=0,Outside=0,max=Marshallese]:0.004359572604499096,76[&Marshallese=1,Not_Marshallese=0,Outside=0,max=Marshallese]:0.007359572604655529)[&Marshallese=1.000,Not_Marshalle…
tree STATE_8850000 = (((((((1[&Marshallese=0,Not_Marshallese=1,Outside=0,max=Not_Marshallese]:0.23341000686096125,((((((((3[&Marshallese=0,Not_Marshallese=1,Outside=0,max=Not_Marshallese]:0.02938002790572014,(((((56[&Marshallese=1,Not_Marshallese=0,Outside=0,max=Marshallese]:0.007216520156494766,105[&Marshallese=0,Not_Marshallese=1,Outside=0,max=Not_Marshallese]:0.12021652015655115)[&Marshallese=…
tree STATE_8900000 = ((((((((1[&Marshallese=0,Not_Marshallese=1,Outside=0,max=Not_Marshallese]:0.287195796631351,((6[&Marshallese=1,Not_Marshallese=0,Outside=0,max=Marshallese]:0.13835960735182395,(((((11[&Marshallese=1,Not_Marshallese=0,Outside=0,max=Marshallese]:0.0015033060208987647,30[&Marshallese=0,Not_Marshallese=1,Outside=0,max=Not_Marshallese]:0.08350330602077871)[&Marshallese=1.000,Not_M…
tree STATE_8950000 = (((((((((1[&Marshallese=0,Not_Marshallese=1,Outside=0,max=Not_Marshallese]:0.16473644906365248,((5[&Marshallese=0,Not_Marshallese=1,Outside=0,max=Not_Marshallese]:0.08966829715618796,((13[&Marshallese=1,Not_Marshallese=0,Outside=0,max=Marshallese]:0.0036566086979841206,28[&Marshallese=1,Not_Marshallese=0,Outside=0,max=Marshallese]:0.05765660869807143)[&Marshallese=1.000,Not_M…
tree STATE_9000000 = (((((((1[&Marshallese=0,Not_Marshallese=1,Outside=0,max=Not_Marshallese]:0.23403036841157043,(((6[&Marshallese=1,Not_Marshallese=0,Outside=0,max=Marshallese]:0.07390962490500863,(((11[&Marshallese=1,Not_Marshallese=0,Outside=0,max=Marshallese]:0.0032546684096119716,(21[&Marshallese=1,Not_Marshallese=0,Outside=0,max=Marshallese]:0.01399745806745456,79[&Marshallese=1,Not_Marsha…
tree STATE_9050000 = ((((((((1[&Marshallese=0,Not_Marshallese=1,Outside=0,max=Not_Marshallese]:0.3143623502263897,(2[&Marshallese=1,Not_Marshallese=0,Outside=0,max=Marshallese]:0.13556389844577243,85[&Marshallese=0,Not_Marshallese=1,Outside=0,max=Not_Marshallese]:0.1465638984457397)[&Marshallese=0.972,Not_Marshallese=0.028,Outside=0.000,max=Marshallese]:0.17879845178061726)[&Marshallese=0.995,Not…
tree STATE_9100000 = (((((((((((((1[&Marshallese=0,Not_Marshallese=1,Outside=0,max=Not_Marshallese]:0.04339572480176068,8[&Marshallese=0,Not_Marshallese=1,Outside=0,max=Not_Marshallese]:0.08439572480170066)[&Marshallese=0.744,Not_Marshallese=0.256,Outside=0.000,max=Marshallese]:0.025342723793040367,(((9[&Marshallese=1,Not_Marshallese=0,Outside=0,max=Marshallese]:0.022358954616764848,(((39[&Marsha…
tree STATE_9150000 = (((((((((((1[&Marshallese=0,Not_Marshallese=1,Outside=0,max=Not_Marshallese]:0.05227737277685185,(10[&Marshallese=0,Not_Marshallese=1,Outside=0,max=Not_Marshallese]:0.007977306788886085,86[&Marshallese=0,Not_Marshallese=1,Outside=0,max=Not_Marshallese]:0.007977306788886085)[&Marshallese=0.003,Not_Marshallese=0.997,Outside=0.000,max=Not_Marshallese]:0.11730006598805853)[&Marsh…
tree STATE_9200000 = (((((((((1[&Marshallese=0,Not_Marshallese=1,Outside=0,max=Not_Marshallese]:0.22616996819271085,20[&Marshallese=0,Not_Marshallese=1,Outside=0,max=Not_Marshallese]:0.32716996819259625)[&Marshallese=0.960,Not_Marshallese=0.040,Outside=0.000,max=Marshallese]:0.0295692752724116,(((((2[&Marshallese=1,Not_Marshallese=0,Outside=0,max=Marshallese]:0.12021983328500996,85[&Marshallese=0…
tree STATE_9250000 = ((((((1[&Marshallese=0,Not_Marshallese=1,Outside=0,max=Not_Marshallese]:0.32819188674393507,8[&Marshallese=0,Not_Marshallese=1,Outside=0,max=Not_Marshallese]:0.36919188674387504)[&Marshallese=0.995,Not_Marshallese=0.005,Outside=0.000,max=Marshallese]:7.665650377484123E-4,(((((((2[&Marshallese=1,Not_Marshallese=0,Outside=0,max=Marshallese]:0.0625481371472476,85[&Marshallese=0,…
tree STATE_9300000 = ((((((((1[&Marshallese=0,Not_Marshallese=1,Outside=0,max=Not_Marshallese]:0.18132467951207665,((10[&Marshallese=0,Not_Marshallese=1,Outside=0,max=Not_Marshallese]:0.0033070491385932543,40[&Marshallese=0,Not_Marshallese=1,Outside=0,max=Not_Marshallese]:0.10230704913852595)[&Marshallese=0.001,Not_Marshallese=0.999,Outside=0.000,max=Not_Marshallese]:0.027478875834027083,86[&Mars…
tree STATE_9350000 = (((((((1[&Marshallese=0,Not_Marshallese=1,Outside=0,max=Not_Marshallese]:0.4695391163735483,((2[&Marshallese=1,Not_Marshallese=0,Outside=0,max=Marshallese]:0.21904560570781906,85[&Marshallese=0,Not_Marshallese=1,Outside=0,max=Not_Marshallese]:0.23004560570778632)[&Marshallese=0.958,Not_Marshallese=0.042,Outside=0.000,max=Marshallese]:0.21273124154340273,(16[&Marshallese=1,Not…
tree STATE_9400000 = ((((((((((1[&Marshallese=0,Not_Marshallese=1,Outside=0,max=Not_Marshallese]:0.29039285799402337,(((((10[&Marshallese=0,Not_Marshallese=1,Outside=0,max=Not_Marshallese]:0.09183226232160369,86[&Marshallese=0,Not_Marshallese=1,Outside=0,max=Not_Marshallese]:0.09183226232160369)[&Marshallese=0.642,Not_Marshallese=0.358,Outside=0.000,max=Marshallese]:0.035389462055842924,((40[&Mar…
tree STATE_9450000 = ((((((((((1[&Marshallese=0,Not_Marshallese=1,Outside=0,max=Not_Marshallese]:0.20245367491784916,(((10[&Marshallese=0,Not_Marshallese=1,Outside=0,max=Not_Marshallese]:0.025750904465362434,16[&Marshallese=1,Not_Marshallese=0,Outside=0,max=Marshallese]:0.04775090446529695)[&Marshallese=0.953,Not_Marshallese=0.047,Outside=0.000,max=Marshallese]:0.15246050204065642,((19[&Marshalle…
tree STATE_9500000 = (((((((((1[&Marshallese=0,Not_Marshallese=1,Outside=0,max=Not_Marshallese]:0.11891698295102082,((3[&Marshallese=0,Not_Marshallese=1,Outside=0,max=Not_Marshallese]:0.0138372506053962,((26[&Marshallese=1,Not_Marshallese=0,Outside=0,max=Marshallese]:0.004636695423309689,(35[&Marshallese=1,Not_Marshallese=0,Outside=0,max=Marshallese]:0.014885000560007411,((42[&Marshallese=1,Not_M…
tree STATE_9550000 = (((((((1[&Marshallese=0,Not_Marshallese=1,Outside=0,max=Not_Marshallese]:0.2550823044473609,(((2[&Marshallese=1,Not_Marshallese=0,Outside=0,max=Marshallese]:0.04442436555242346,85[&Marshallese=0,Not_Marshallese=1,Outside=0,max=Not_Marshallese]:0.05542436555239072)[&Marshallese=0.997,Not_Marshallese=0.003,Outside=0.000,max=Marshallese]:0.09135440987292798,((5[&Marshallese=0,No…
tree STATE_9600000 = (((((((((1[&Marshallese=0,Not_Marshallese=1,Outside=0,max=Not_Marshallese]:0.17142541327258032,((((3[&Marshallese=0,Not_Marshallese=1,Outside=0,max=Not_Marshallese]:0.01994560823223024,(((56[&Marshallese=1,Not_Marshallese=0,Outside=0,max=Marshallese]:0.044371421694746616,60[&Marshallese=1,Not_Marshallese=0,Outside=0,max=Marshallese]:0.08337142169473388)[&Marshallese=0.998,Not…
tree STATE_9650000 = (((((((((((((1[&Marshallese=0,Not_Marshallese=1,Outside=0,max=Not_Marshallese]:0.09937899088971025,((16[&Marshallese=1,Not_Marshallese=0,Outside=0,max=Marshallese]:0.16060035125319005,((67[&Marshallese=1,Not_Marshallese=0,Outside=0,max=Marshallese]:0.19339608514911832,69[&Marshallese=0,Not_Marshallese=1,Outside=0,max=Not_Marshallese]:0.19539608514907103)[&Marshallese=0.993,No…
tree STATE_9700000 = (((((((((1[&Marshallese=0,Not_Marshallese=1,Outside=0,max=Not_Marshallese]:0.1353282066845397,(8[&Marshallese=0,Not_Marshallese=1,Outside=0,max=Not_Marshallese]:0.16548951028805614,16[&Marshallese=1,Not_Marshallese=0,Outside=0,max=Marshallese]:0.21948951028814345)[&Marshallese=0.897,Not_Marshallese=0.103,Outside=0.000,max=Marshallese]:0.010838696396423542)[&Marshallese=0.906,…
tree STATE_9750000 = (((((((1[&Marshallese=0,Not_Marshallese=1,Outside=0,max=Not_Marshallese]:0.2331095648476056,(9[&Marshallese=1,Not_Marshallese=0,Outside=0,max=Marshallese]:0.16344709630298548,(((19[&Marshallese=1,Not_Marshallese=0,Outside=0,max=Marshallese]:0.007537742348267207,80[&Marshallese=1,Not_Marshallese=0,Outside=0,max=Marshallese]:0.06753774234821264)[&Marshallese=1.000,Not_Marshalle…
tree STATE_9800000 = ((((((((((((1[&Marshallese=0,Not_Marshallese=1,Outside=0,max=Not_Marshallese]:0.051788057536706456,((75[&Marshallese=1,Not_Marshallese=0,Outside=0,max=Marshallese]:0.035134223155731115,76[&Marshallese=1,Not_Marshallese=0,Outside=0,max=Marshallese]:0.03813422315588755)[&Marshallese=1.000,Not_Marshallese=0.000,Outside=0.000,max=Marshallese]:0.21925533023131827,80[&Marshallese=1…
tree STATE_9850000 = ((((((((1[&Marshallese=0,Not_Marshallese=1,Outside=0,max=Not_Marshallese]:0.2726223457765944,((3[&Marshallese=0,Not_Marshallese=1,Outside=0,max=Not_Marshallese]:0.049442358365732075,((4[&Marshallese=1,Not_Marshallese=0,Outside=0,max=Marshallese]:0.009822266345542618,((((56[&Marshallese=1,Not_Marshallese=0,Outside=0,max=Marshallese]:0.011712101483180526,(60[&Marshallese=1,Not_…
tree STATE_9900000 = ((((((((1[&Marshallese=0,Not_Marshallese=1,Outside=0,max=Not_Marshallese]:0.2811619510211354,((6[&Marshallese=1,Not_Marshallese=0,Outside=0,max=Marshallese]:0.07337265558111927,(((12[&Marshallese=1,Not_Marshallese=0,Outside=0,max=Marshallese]:0.030329794449445613,(23[&Marshallese=1,Not_Marshallese=0,Outside=0,max=Marshallese]:0.04671559068950293,89[&Marshallese=0,Not_Marshall…
tree STATE_9950000 = (((((((((1[&Marshallese=0,Not_Marshallese=1,Outside=0,max=Not_Marshallese]:0.186005709011285,((6[&Marshallese=1,Not_Marshallese=0,Outside=0,max=Marshallese]:0.08230395245851152,(((((12[&Marshallese=1,Not_Marshallese=0,Outside=0,max=Marshallese]:0.00799159858598708,15[&Marshallese=1,Not_Marshallese=0,Outside=0,max=Marshallese]:0.01099159858591614)[&Marshallese=1.000,Not_Marsha…
tree STATE_10000000 = ((((((((1[&Marshallese=0,Not_Marshallese=1,Outside=0,max=Not_Marshallese]:0.16662302156836684,(((6[&Marshallese=1,Not_Marshallese=0,Outside=0,max=Marshallese]:0.09795141488268344,(22[&Marshallese=1,Not_Marshallese=0,Outside=0,max=Marshallese]:0.10006608904138448,(88[&Marshallese=0,Not_Marshallese=1,Outside=0,max=Not_Marshallese]:0.08513967165502567,93[&Marshallese=0,Not_Mars…
End;
