# Supplementary material for: Repeated introductions and intensive community transmission fueled a mumps virus outbreak in Washington State
Source: eLife. 2021 Apr 19;10:e66448. doi: 10.7554/eLife.66448 (PMC8079146; doi:10.7554/eLife.66448)
Supplement: Figure 6—source data 1. [file elife-66448-fig6-data1.zip › xml-and-combined-output-files/mumps_1_rep1.log]

#
#model:
#
#<?xml version="1.0" encoding="UTF-8" standalone="no"?><input id="posterior" spec="beast.core.util.CompoundDistribution">
#    <distribution id="prior" spec="beast.core.util.CompoundDistribution">
#        <distribution id="Mascot.t:mumps-wa" spec="beast.mascot.distribution.Mascot">
#            <dynamics dimension="3" id="ConstantBSSVS.t:mumps-wa" spec="beast.mascot.dynamics.ConstantBSSVS" types="Marshallese Not_Marshallese Outside">
#                <parameter dimension="3" id="NeConstantBSSVS.t:mumps-wa" lower="0.0" name="Ne" spec="beast.core.parameter.RealParameter">1.0</parameter>
#                <parameter dimension="6" id="relativeMigrationRatesConstantBSSVS.t:mumps-wa" lower="0.0" name="backwardsMigration" spec="beast.core.parameter.RealParameter">1.0</parameter>
#                <indicators dimension="6" id="indicatorsConstantBSSVS.t:mumps-wa" spec="beast.core.parameter.BooleanParameter">true true true true false false</indicators>
#                <parameter id="migrationClockConstantBSSVS.t:mumps-wa" lower="0.0" name="migrationClock" spec="beast.core.parameter.RealParameter">1.0</parameter>
#                <typeTrait id="typeTraitSet.t:mumps-wa" spec="mascot.util.InitializedTraitSet" traitname="type" value="Washington.USA/2017178/6.17/2/G|2017.104|2017-02-08|north_america|usa|washington|36|unknown|Marshallese=Marshallese,Washington.USA/2017319/17.17/2/G|2017.318|2017-04-27|north_america|usa|washington|18|vaccinated|Marshallese=Marshallese,Washington.USA/2017144/4.17/4/G|2017.079|2017-01-30|north_america|usa|washington|41|unknown|Not_Marshallese=Not_Marshallese,Washington.USA/2017108/2.17/10/G|2017.044|2017-01-17|north_america|usa|washington|1|unvaccinated|Marshallese=Marshallese,Washington.USA/2017304/15.17/2/G|2017.279|2017-04-13|north_america|usa|washington|18|vaccinated|Marshallese=Marshallese,Washington.USA/2017340/20.17/2/G|2017.384|2017-05-21|north_america|usa|washington|14|vaccinated|Marshallese=Marshallese,Washington.USA/2017177/5.17/7/G|2017.104|2017-02-08|north_america|usa|washington|12|vaccinated|Not_Marshallese=Not_Marshallese,Washington.USA/2017360/50.16/6/G|2016.964|2016-12-19|north_america|usa|washington|25|unknown|Marshallese=Marshallese,Washington.USA/2017311/16.17/G|2017.296|2017-04-19|north_america|usa|washington|27|vaccinated|Marshallese=Marshallese,Washington.USA/2017065/1.17/2/G|2017.008|2017-01-04|north_america|usa|washington|23|unvaccinated|Marshallese=Marshallese,Washington.USA/2017398/23.17/G|2017.441|2017-06-11|north_america|usa|washington|50|unknown|Not_Marshallese=Not_Marshallese,Washington.USA/2017361/51.16/3/G|2016.97|2016-12-21|north_america|usa|washington|50|unknown|Marshallese=Marshallese,Washington.USA/2017331/19.17/2/G|2017.359|2017-05-12|north_america|usa|washington|35|unknown|Not_Marshallese=Not_Marshallese,Washington.USA/2017268/12.17/G|2017.219|2017-03-22|north_america|usa|washington|36|unknown|Marshallese=Marshallese,Washington.USA/2017341/20.17/3/G|2017.386|2017-05-22|north_america|usa|washington|23|vaccinated|Not_Marshallese=Not_Marshallese,Washington.USA/2017195/7.17/G|2017.123|2017-02-15|north_america|usa|washington|21|unknown|Marshallese=Marshallese,Washington.USA/2017371/16.17/3/G|2017.301|2017-04-21|north_america|usa|washington|8|vaccinated|Marshallese=Marshallese,Washington.USA/2017381/7.17/3/G|2017.121|2017-02-14|north_america|usa|washington|2|unvaccinated|Not_Marshallese=Not_Marshallese,Washington.USA/2017336/20.17/G|2017.384|2017-05-21|north_america|usa|washington|27|unvaccinated|Marshallese=Marshallese,Washington.USA/2017385/11.17/3/G|2017.2|2017-03-15|north_america|usa|washington|5|vaccinated|Not_Marshallese=Not_Marshallese,Washington.USA/2017393/15.17/3/G|2017.293|2017-04-18|north_america|usa|washington|9|vaccinated|Not_Marshallese=Not_Marshallese,Washington.USA/2017321/17.17/3/G|2017.323|2017-04-29|north_america|usa|washington|24|vaccinated|Not_Marshallese=Not_Marshallese,Washington.USA/2017058/52.16/G|2016.995|2016-12-30|north_america|usa|washington|8|vaccinated|Marshallese=Marshallese,Washington.USA/2017366/3.17/5/G|2017.047|2017-01-18|north_america|usa|washington|18|vaccinated|Marshallese=Marshallese,Washington.USA/2017158/5.17/4/G|2017.099|2017-02-06|north_america|usa|washington|59|unknown|Not_Marshallese=Not_Marshallese,Washington.USA/2017380/6.17/6/G|2017.11|2017-02-10|north_america|usa|washington|38|vaccinated|Not_Marshallese=Not_Marshallese,Washington.USA/2017130/3.17/2/G|2017.049|2017-01-19|north_america|usa|washington|32|vaccinated|Marshallese=Marshallese,Washington.USA/2017325/17.17/4/G|2017.332|2017-05-02|north_america|usa|washington|34|unknown|Not_Marshallese=Not_Marshallese,Washington.USA/2017364/2.17/12/G|2017.033|2017-01-13|north_america|usa|washington|2|unvaccinated|Marshallese=Marshallese,Washington.USA/2017064/52.16/2/G|2016.997|2016-12-31|north_america|usa|washington|27|unknown|Marshallese=Marshallese,Washington.USA/2017093/2.17/6/G|2017.033|2017-01-13|north_america|usa|washington|38|unknown|Not_Marshallese=Not_Marshallese,Washington.USA/2017059/1.17/G|2017.005|2017-01-03|north_america|usa|washington|11|vaccinated|Not_Marshallese=Not_Marshallese,Washington.USA/2017179/6.17/3/G|2017.118|2017-02-13|north_america|usa|washington|15|vaccinated|Marshallese=Marshallese,Washington.USA/2017232/8.17/5/G|2017.159|2017-02-28|north_america|usa|washington|27|unknown|Marshallese=Marshallese,Washington.USA/2017399/23.17/2/G|2017.444|2017-06-12|north_america|usa|washington|13|vaccinated|Not_Marshallese=Not_Marshallese,Washington.USA/2017030/50.16/3/G|2016.945|2016-12-12|north_america|usa|washington|12|vaccinated|Marshallese=Marshallese,Washington.USA/2017374/1.17/10/G|2017.005|2017-01-03|north_america|usa|washington|44|unknown|Not_Marshallese=Not_Marshallese,Washington.USA/2017151/5.17/2/G|2017.085|2017-02-01|north_america|usa|washington|21|unknown|Marshallese=Marshallese,Washington.USA/2017228/8.17/4/G|2017.145|2017-02-23|north_america|usa|washington|13|vaccinated|Marshallese=Marshallese,Washington.USA/2017335/21.17/G|2017.386|2017-05-22|north_america|usa|washington|13|unvaccinated|Marshallese=Marshallese,Washington.USA/2017347/22.17/G|2017.408|2017-05-30|north_america|usa|washington|16|vaccinated|Not_Marshallese=Not_Marshallese,Washington.USA/2017147/5.17/G|2017.079|2017-01-30|north_america|usa|washington|15|vaccinated|Marshallese=Marshallese,Washington.USA/2017229/9.17/2/G|2017.162|2017-03-01|north_america|usa|washington|10|vaccinated|Marshallese=Marshallese,Washington.USA/2017071/1.17/6/G|2017.011|2017-01-05|north_america|usa|washington|13|unknown|Marshallese=Marshallese,Washington.USA/2017174/5.17/6/G|2017.093|2017-02-04|north_america|usa|washington|3|vaccinated|Marshallese=Marshallese,Washington.USA/2017382/7.17/4/G|2017.134|2017-02-19|north_america|usa|washington|6|vaccinated|Not_Marshallese=Not_Marshallese,Washington.USA/2017156/4.17/6/G|2017.082|2017-01-31|north_america|usa|washington|20|vaccinated|Marshallese=Marshallese,Washington.USA/2017105/2.17/9/G|2017.033|2017-01-13|north_america|usa|washington|4|vaccinated|Marshallese=Marshallese,Washington.USA/2017358/29.17/G|2017.564|2017-07-26|north_america|usa|washington|25|unvaccinated|Not_Marshallese=Not_Marshallese,Washington.USA/2017069/1.17/5/G|2017.019|2017-01-08|north_america|usa|washington|20|vaccinated|Marshallese=Marshallese,Washington.USA/2017279/12.17/5/G|2017.225|2017-03-24|north_america|usa|washington|2|unvaccinated|Not_Marshallese=Not_Marshallese,Washington.USA/2017333/19.17/3/G|2017.356|2017-05-11|north_america|usa|washington|26|unknown|Not_Marshallese=Not_Marshallese,Washington.USA/2017023/50.16/G|2016.948|2016-12-13|north_america|usa|washington|14|vaccinated|Marshallese=Marshallese,Washington.USA/2017318/17.17/G|2017.312|2017-04-25|north_america|usa|washington|22|unknown|Marshallese=Marshallese,Washington.USA/2017132/3.17/3/G|2017.052|2017-01-20|north_america|usa|washington|11|vaccinated|Marshallese=Marshallese,Washington.USA/2017257/11.17/2/G|2017.2|2017-03-15|north_america|usa|washington|48|unknown|Not_Marshallese=Not_Marshallese,Washington.USA/2017120/2.17/11/G|2017.033|2017-01-13|north_america|usa|washington|16|vaccinated|Marshallese=Marshallese,Washington.USA/2017145/4.17/5/G|2017.079|2017-01-30|north_america|usa|washington|15|vaccinated|Not_Marshallese=Not_Marshallese,Washington.USA/2017088/2.17/4/G|2017.03|2017-01-12|north_america|usa|washington|7|vaccinated|Marshallese=Marshallese,Washington.USA/2017373/49.16/4/G|2016.943|2016-12-11|north_america|usa|washington|44|unknown|Not_Marshallese=Not_Marshallese,Washington.USA/2017141/4.17/3/G|2017.074|2017-01-28|north_america|usa|washington|22|vaccinated|Not_Marshallese=Not_Marshallese,Washington.USA/2017387/11.17/5/G|2017.208|2017-03-18|north_america|usa|washington|18|vaccinated|Not_Marshallese=Not_Marshallese,Washington.USA/2017249/10.17/G|2017.192|2017-03-12|north_america|usa|washington|5|unvaccinated|Marshallese=Marshallese,Washington.USA/2017363/10.17/3/G|2017.178|2017-03-07|north_america|usa|washington|15|vaccinated|Marshallese=Marshallese,Washington.USA/2017389/12.17/8/G|2017.233|2017-03-27|north_america|usa|washington|57|unknown|Not_Marshallese=Not_Marshallese,Washington.USA/2017165/6.17/G|2017.099|2017-02-06|north_america|usa|washington|54|unknown|Not_Marshallese=Not_Marshallese,Washington.USA/2017031/50.16/4/G|2016.948|2016-12-13|north_america|usa|washington|17|unknown|Not_Marshallese=Not_Marshallese,Washington.USA/2017067/1.17/3/G|2017.014|2017-01-06|north_america|usa|washington|13|vaccinated|Marshallese=Marshallese,Washington.USA/2017269/12.17/2/G|2017.219|2017-03-22|north_america|usa|washington|10|vaccinated|Marshallese=Marshallese,Washington.USA/2017397/20.17/4/G|2017.392|2017-05-24|north_america|usa|washington|12|vaccinated|Not_Marshallese=Not_Marshallese,Washington.USA/2017377/5.17/9/G|2017.088|2017-02-02|north_america|usa|washington|13|vaccinated|Not_Marshallese=Not_Marshallese,Washington.USA/2017047/51.16/G|2016.973|2016-12-22|north_america|usa|washington|43|unknown|Not_Marshallese=Not_Marshallese,Washington.USA/2017365/2.17/13/G|2017.033|2017-01-13|north_america|usa|washington|11|vaccinated|Marshallese=Marshallese,Washington.USA/2017118/3.17/G|2017.044|2017-01-17|north_america|usa|washington|10|vaccinated|Marshallese=Marshallese,Washington.USA/2017359/30.17/G|2017.562|2017-07-25|north_america|usa|washington|71|unvaccinated|Not_Marshallese=Not_Marshallese,Washington.USA/2017100/2.17/8/G|2017.03|2017-01-12|north_america|usa|washington|17|vaccinated|Marshallese=Marshallese,Washington.USA/2017013/48.16/3/G|2016.932|2016-12-07|north_america|usa|washington|11|vaccinated|Marshallese=Marshallese,Washington.USA/2017073/1.17/7/G|2017.027|2017-01-11|north_america|usa|washington|22|vaccinated|Marshallese=Marshallese,Washington.USA/2017388/12.17/7/G|2017.222|2017-03-23|north_america|usa|washington|11|vaccinated|Not_Marshallese=Not_Marshallese,Washington.USA/2017025/50.16/2/G|2016.945|2016-12-12|north_america|usa|washington|12|vaccinated|Not_Marshallese=Not_Marshallese,Washington.USA/2017153/5.17/3/G|2017.082|2017-01-31|north_america|usa|washington|9|vaccinated|Marshallese=Marshallese,Washington.USA/2017395/18.17/2/G|2017.337|2017-05-04|north_america|usa|washington|2|vaccinated|Not_Marshallese=Not_Marshallese,Washington.USA/2017080/1.17/8/G|2017.025|2017-01-10|north_america|usa|washington|7|vaccinated|Marshallese=Marshallese,Washington.USA/2017193/6.17/5/G|2017.104|2017-02-08|north_america|usa|washington|39|unknown|Marshallese=Marshallese,Washington.USA/2017367/4.17/7/G|2017.09|2017-02-03|north_america|usa|washington|37|unvaccinated|Marshallese=Marshallese,Washington.USA/2017075/2.17/G|2017.027|2017-01-11|north_america|usa|washington|10|vaccinated|Marshallese=Marshallese,Washington.USA/2017368/12.17/6/G|2017.219|2017-03-22|north_america|usa|washington|13|unvaccinated|Marshallese=Marshallese,Washington.USA/2017011/49.16/G|2016.932|2016-12-07|north_america|usa|washington|41|unknown|Not_Marshallese=Not_Marshallese,Washington.USA/2017315/16.17/2/G|2017.307|2017-04-23|north_america|usa|washington|31|vaccinated|Not_Marshallese=Not_Marshallese,Washington.USA/2017362/9.17/4/G|2017.175|2017-03-06|north_america|usa|washington|10|vaccinated|Marshallese=Marshallese,Washington.USA/2017369/7.17/2/G|2017.142|2017-02-22|north_america|usa|washington|12|unknown|Marshallese=Marshallese,Washington.USA/2017173/5.17/5/G|2017.088|2017-02-02|north_america|usa|washington|29|unknown|Marshallese=Marshallese,Washington.USA/2017402/16.17/4/G|2017.29|2017-04-17|north_america|usa|washington|17|vaccinated|Not_Marshallese=Not_Marshallese,Washington.USA/2017231/9.17/3/G|2017.162|2017-03-01|north_america|usa|washington|13|vaccinated|Marshallese=Marshallese,Washington.USA/2017375/4.17/8/G|2017.077|2017-01-29|north_america|usa|washington|15|vaccinated|Not_Marshallese=Not_Marshallese,Washington.USA/2017330/19.17/G|2017.353|2017-05-10|north_america|usa|washington|29|unknown|Not_Marshallese=Not_Marshallese,Washington.USA/2017018/49.16/3/G|2016.94|2016-12-10|north_america|usa|washington|28|unknown|Not_Marshallese=Not_Marshallese,Washington.USA/2017370/3.17/6/G|2017.049|2017-01-19|north_america|usa|washington|24|unknown|Marshallese=Marshallese,Washington.USA/2017376/5.17/8/G|2017.082|2017-01-31|north_america|usa|washington|29|vaccinated|Not_Marshallese=Not_Marshallese,Washington.USA/2017139/4.17/G|2017.068|2017-01-26|north_america|usa|washington|12|vaccinated|Marshallese=Marshallese,Washington.USA/2017277/12.17/3/G|2017.225|2017-03-24|north_america|usa|washington|14|unknown|Not_Marshallese=Not_Marshallese,Washington.USA/2017383/8.17/6/G|2017.142|2017-02-22|north_america|usa|washington|21|vaccinated|Not_Marshallese=Not_Marshallese,Washington.USA/2017401/28.17/G|2017.526|2017-07-12|north_america|usa|washington|13|vaccinated|Not_Marshallese=Not_Marshallese,Washington.USA/2017391/14.17/G|2017.26|2017-04-06|north_america|usa|washington|47|unvaccinated|Not_Marshallese=Not_Marshallese,Washington.USA/2017386/11.17/4/G|2017.2|2017-03-15|north_america|usa|washington|29|vaccinated|Not_Marshallese=Not_Marshallese,Washington.USA/2017396/19.17/4/G|2017.356|2017-05-11|north_america|usa|washington|39|vaccinated|Not_Marshallese=Not_Marshallese,Washington.USA/2017217/9.17/G|2017.159|2017-02-28|north_america|usa|washington|21|vaccinated|Not_Marshallese=Not_Marshallese,Washington.USA/2017379/5.17/11/G|2017.104|2017-02-08|north_america|usa|washington|21|vaccinated|Not_Marshallese=Not_Marshallese,Washington.USA/2017392/14.17/2/G|2017.26|2017-04-06|north_america|usa|washington|1|vaccinated|Not_Marshallese=Not_Marshallese">
#                    <taxa id="TaxonSet.1" spec="beast.evolution.alignment.TaxonSet">
#                    </taxa>
#                </typeTrait>
#            </dynamics>
#            <structuredTreeIntervals id="StructuredTreeIntervals.t:mumps-wa" spec="beast.mascot.distribution.StructuredTreeIntervals">
#                <tree id="Tree.t:mumps-wa" spec="beast.evolution.tree.Tree">
#                    <trait id="dateTrait.t:mumps-wa" spec="beast.evolution.tree.TraitSet" traitname="date" value="Washington.USA/2017178/6.17/2/G|2017.104|2017-02-08|north_america|usa|washington|36|unknown|Marshallese=2017.104,Washington.USA/2017319/17.17/2/G|2017.318|2017-04-27|north_america|usa|washington|18|vaccinated|Marshallese=2017.318,Washington.USA/2017144/4.17/4/G|2017.079|2017-01-30|north_america|usa|washington|41|unknown|Not_Marshallese=2017.079,Washington.USA/2017108/2.17/10/G|2017.044|2017-01-17|north_america|usa|washington|1|unvaccinated|Marshallese=2017.044,Washington.USA/2017304/15.17/2/G|2017.279|2017-04-13|north_america|usa|washington|18|vaccinated|Marshallese=2017.279,Washington.USA/2017340/20.17/2/G|2017.384|2017-05-21|north_america|usa|washington|14|vaccinated|Marshallese=2017.384,Washington.USA/2017177/5.17/7/G|2017.104|2017-02-08|north_america|usa|washington|12|vaccinated|Not_Marshallese=2017.104,Washington.USA/2017360/50.16/6/G|2016.964|2016-12-19|north_america|usa|washington|25|unknown|Marshallese=2016.964,Washington.USA/2017311/16.17/G|2017.296|2017-04-19|north_america|usa|washington|27|vaccinated|Marshallese=2017.296,Washington.USA/2017065/1.17/2/G|2017.008|2017-01-04|north_america|usa|washington|23|unvaccinated|Marshallese=2017.008,Washington.USA/2017398/23.17/G|2017.441|2017-06-11|north_america|usa|washington|50|unknown|Not_Marshallese=2017.441,Washington.USA/2017361/51.16/3/G|2016.97|2016-12-21|north_america|usa|washington|50|unknown|Marshallese=2016.97,Washington.USA/2017331/19.17/2/G|2017.359|2017-05-12|north_america|usa|washington|35|unknown|Not_Marshallese=2017.359,Washington.USA/2017268/12.17/G|2017.219|2017-03-22|north_america|usa|washington|36|unknown|Marshallese=2017.219,Washington.USA/2017341/20.17/3/G|2017.386|2017-05-22|north_america|usa|washington|23|vaccinated|Not_Marshallese=2017.386,Washington.USA/2017195/7.17/G|2017.123|2017-02-15|north_america|usa|washington|21|unknown|Marshallese=2017.123,Washington.USA/2017371/16.17/3/G|2017.301|2017-04-21|north_america|usa|washington|8|vaccinated|Marshallese=2017.301,Washington.USA/2017381/7.17/3/G|2017.121|2017-02-14|north_america|usa|washington|2|unvaccinated|Not_Marshallese=2017.121,Washington.USA/2017336/20.17/G|2017.384|2017-05-21|north_america|usa|washington|27|unvaccinated|Marshallese=2017.384,Washington.USA/2017385/11.17/3/G|2017.2|2017-03-15|north_america|usa|washington|5|vaccinated|Not_Marshallese=2017.2,Washington.USA/2017393/15.17/3/G|2017.293|2017-04-18|north_america|usa|washington|9|vaccinated|Not_Marshallese=2017.293,Washington.USA/2017321/17.17/3/G|2017.323|2017-04-29|north_america|usa|washington|24|vaccinated|Not_Marshallese=2017.323,Washington.USA/2017058/52.16/G|2016.995|2016-12-30|north_america|usa|washington|8|vaccinated|Marshallese=2016.995,Washington.USA/2017366/3.17/5/G|2017.047|2017-01-18|north_america|usa|washington|18|vaccinated|Marshallese=2017.047,Washington.USA/2017158/5.17/4/G|2017.099|2017-02-06|north_america|usa|washington|59|unknown|Not_Marshallese=2017.099,Washington.USA/2017380/6.17/6/G|2017.11|2017-02-10|north_america|usa|washington|38|vaccinated|Not_Marshallese=2017.11,Washington.USA/2017130/3.17/2/G|2017.049|2017-01-19|north_america|usa|washington|32|vaccinated|Marshallese=2017.049,Washington.USA/2017325/17.17/4/G|2017.332|2017-05-02|north_america|usa|washington|34|unknown|Not_Marshallese=2017.332,Washington.USA/2017364/2.17/12/G|2017.033|2017-01-13|north_america|usa|washington|2|unvaccinated|Marshallese=2017.033,Washington.USA/2017064/52.16/2/G|2016.997|2016-12-31|north_america|usa|washington|27|unknown|Marshallese=2016.997,Washington.USA/2017093/2.17/6/G|2017.033|2017-01-13|north_america|usa|washington|38|unknown|Not_Marshallese=2017.033,Washington.USA/2017059/1.17/G|2017.005|2017-01-03|north_america|usa|washington|11|vaccinated|Not_Marshallese=2017.005,Washington.USA/2017179/6.17/3/G|2017.118|2017-02-13|north_america|usa|washington|15|vaccinated|Marshallese=2017.118,Washington.USA/2017232/8.17/5/G|2017.159|2017-02-28|north_america|usa|washington|27|unknown|Marshallese=2017.159,Washington.USA/2017399/23.17/2/G|2017.444|2017-06-12|north_america|usa|washington|13|vaccinated|Not_Marshallese=2017.444,Washington.USA/2017030/50.16/3/G|2016.945|2016-12-12|north_america|usa|washington|12|vaccinated|Marshallese=2016.945,Washington.USA/2017374/1.17/10/G|2017.005|2017-01-03|north_america|usa|washington|44|unknown|Not_Marshallese=2017.005,Washington.USA/2017151/5.17/2/G|2017.085|2017-02-01|north_america|usa|washington|21|unknown|Marshallese=2017.085,Washington.USA/2017228/8.17/4/G|2017.145|2017-02-23|north_america|usa|washington|13|vaccinated|Marshallese=2017.145,Washington.USA/2017335/21.17/G|2017.386|2017-05-22|north_america|usa|washington|13|unvaccinated|Marshallese=2017.386,Washington.USA/2017347/22.17/G|2017.408|2017-05-30|north_america|usa|washington|16|vaccinated|Not_Marshallese=2017.408,Washington.USA/2017147/5.17/G|2017.079|2017-01-30|north_america|usa|washington|15|vaccinated|Marshallese=2017.079,Washington.USA/2017229/9.17/2/G|2017.162|2017-03-01|north_america|usa|washington|10|vaccinated|Marshallese=2017.162,Washington.USA/2017071/1.17/6/G|2017.011|2017-01-05|north_america|usa|washington|13|unknown|Marshallese=2017.011,Washington.USA/2017174/5.17/6/G|2017.093|2017-02-04|north_america|usa|washington|3|vaccinated|Marshallese=2017.093,Washington.USA/2017382/7.17/4/G|2017.134|2017-02-19|north_america|usa|washington|6|vaccinated|Not_Marshallese=2017.134,Washington.USA/2017156/4.17/6/G|2017.082|2017-01-31|north_america|usa|washington|20|vaccinated|Marshallese=2017.082,Washington.USA/2017105/2.17/9/G|2017.033|2017-01-13|north_america|usa|washington|4|vaccinated|Marshallese=2017.033,Washington.USA/2017358/29.17/G|2017.564|2017-07-26|north_america|usa|washington|25|unvaccinated|Not_Marshallese=2017.564,Washington.USA/2017069/1.17/5/G|2017.019|2017-01-08|north_america|usa|washington|20|vaccinated|Marshallese=2017.019,Washington.USA/2017279/12.17/5/G|2017.225|2017-03-24|north_america|usa|washington|2|unvaccinated|Not_Marshallese=2017.225,Washington.USA/2017333/19.17/3/G|2017.356|2017-05-11|north_america|usa|washington|26|unknown|Not_Marshallese=2017.356,Washington.USA/2017023/50.16/G|2016.948|2016-12-13|north_america|usa|washington|14|vaccinated|Marshallese=2016.948,Washington.USA/2017318/17.17/G|2017.312|2017-04-25|north_america|usa|washington|22|unknown|Marshallese=2017.312,Washington.USA/2017132/3.17/3/G|2017.052|2017-01-20|north_america|usa|washington|11|vaccinated|Marshallese=2017.052,Washington.USA/2017257/11.17/2/G|2017.2|2017-03-15|north_america|usa|washington|48|unknown|Not_Marshallese=2017.2,Washington.USA/2017120/2.17/11/G|2017.033|2017-01-13|north_america|usa|washington|16|vaccinated|Marshallese=2017.033,Washington.USA/2017145/4.17/5/G|2017.079|2017-01-30|north_america|usa|washington|15|vaccinated|Not_Marshallese=2017.079,Washington.USA/2017088/2.17/4/G|2017.03|2017-01-12|north_america|usa|washington|7|vaccinated|Marshallese=2017.03,Washington.USA/2017373/49.16/4/G|2016.943|2016-12-11|north_america|usa|washington|44|unknown|Not_Marshallese=2016.943,Washington.USA/2017141/4.17/3/G|2017.074|2017-01-28|north_america|usa|washington|22|vaccinated|Not_Marshallese=2017.074,Washington.USA/2017387/11.17/5/G|2017.208|2017-03-18|north_america|usa|washington|18|vaccinated|Not_Marshallese=2017.208,Washington.USA/2017249/10.17/G|2017.192|2017-03-12|north_america|usa|washington|5|unvaccinated|Marshallese=2017.192,Washington.USA/2017363/10.17/3/G|2017.178|2017-03-07|north_america|usa|washington|15|vaccinated|Marshallese=2017.178,Washington.USA/2017389/12.17/8/G|2017.233|2017-03-27|north_america|usa|washington|57|unknown|Not_Marshallese=2017.233,Washington.USA/2017165/6.17/G|2017.099|2017-02-06|north_america|usa|washington|54|unknown|Not_Marshallese=2017.099,Washington.USA/2017031/50.16/4/G|2016.948|2016-12-13|north_america|usa|washington|17|unknown|Not_Marshallese=2016.948,Washington.USA/2017067/1.17/3/G|2017.014|2017-01-06|north_america|usa|washington|13|vaccinated|Marshallese=2017.014,Washington.USA/2017269/12.17/2/G|2017.219|2017-03-22|north_america|usa|washington|10|vaccinated|Marshallese=2017.219,Washington.USA/2017397/20.17/4/G|2017.392|2017-05-24|north_america|usa|washington|12|vaccinated|Not_Marshallese=2017.392,Washington.USA/2017377/5.17/9/G|2017.088|2017-02-02|north_america|usa|washington|13|vaccinated|Not_Marshallese=2017.088,Washington.USA/2017047/51.16/G|2016.973|2016-12-22|north_america|usa|washington|43|unknown|Not_Marshallese=2016.973,Washington.USA/2017365/2.17/13/G|2017.033|2017-01-13|north_america|usa|washington|11|vaccinated|Marshallese=2017.033,Washington.USA/2017118/3.17/G|2017.044|2017-01-17|north_america|usa|washington|10|vaccinated|Marshallese=2017.044,Washington.USA/2017359/30.17/G|2017.562|2017-07-25|north_america|usa|washington|71|unvaccinated|Not_Marshallese=2017.562,Washington.USA/2017100/2.17/8/G|2017.03|2017-01-12|north_america|usa|washington|17|vaccinated|Marshallese=2017.03,Washington.USA/2017013/48.16/3/G|2016.932|2016-12-07|north_america|usa|washington|11|vaccinated|Marshallese=2016.932,Washington.USA/2017073/1.17/7/G|2017.027|2017-01-11|north_america|usa|washington|22|vaccinated|Marshallese=2017.027,Washington.USA/2017388/12.17/7/G|2017.222|2017-03-23|north_america|usa|washington|11|vaccinated|Not_Marshallese=2017.222,Washington.USA/2017025/50.16/2/G|2016.945|2016-12-12|north_america|usa|washington|12|vaccinated|Not_Marshallese=2016.945,Washington.USA/2017153/5.17/3/G|2017.082|2017-01-31|north_america|usa|washington|9|vaccinated|Marshallese=2017.082,Washington.USA/2017395/18.17/2/G|2017.337|2017-05-04|north_america|usa|washington|2|vaccinated|Not_Marshallese=2017.337,Washington.USA/2017080/1.17/8/G|2017.025|2017-01-10|north_america|usa|washington|7|vaccinated|Marshallese=2017.025,Washington.USA/2017193/6.17/5/G|2017.104|2017-02-08|north_america|usa|washington|39|unknown|Marshallese=2017.104,Washington.USA/2017367/4.17/7/G|2017.09|2017-02-03|north_america|usa|washington|37|unvaccinated|Marshallese=2017.09,Washington.USA/2017075/2.17/G|2017.027|2017-01-11|north_america|usa|washington|10|vaccinated|Marshallese=2017.027,Washington.USA/2017368/12.17/6/G|2017.219|2017-03-22|north_america|usa|washington|13|unvaccinated|Marshallese=2017.219,Washington.USA/2017011/49.16/G|2016.932|2016-12-07|north_america|usa|washington|41|unknown|Not_Marshallese=2016.932,Washington.USA/2017315/16.17/2/G|2017.307|2017-04-23|north_america|usa|washington|31|vaccinated|Not_Marshallese=2017.307,Washington.USA/2017362/9.17/4/G|2017.175|2017-03-06|north_america|usa|washington|10|vaccinated|Marshallese=2017.175,Washington.USA/2017369/7.17/2/G|2017.142|2017-02-22|north_america|usa|washington|12|unknown|Marshallese=2017.142,Washington.USA/2017173/5.17/5/G|2017.088|2017-02-02|north_america|usa|washington|29|unknown|Marshallese=2017.088,Washington.USA/2017402/16.17/4/G|2017.29|2017-04-17|north_america|usa|washington|17|vaccinated|Not_Marshallese=2017.29,Washington.USA/2017231/9.17/3/G|2017.162|2017-03-01|north_america|usa|washington|13|vaccinated|Marshallese=2017.162,Washington.USA/2017375/4.17/8/G|2017.077|2017-01-29|north_america|usa|washington|15|vaccinated|Not_Marshallese=2017.077,Washington.USA/2017330/19.17/G|2017.353|2017-05-10|north_america|usa|washington|29|unknown|Not_Marshallese=2017.353,Washington.USA/2017018/49.16/3/G|2016.94|2016-12-10|north_america|usa|washington|28|unknown|Not_Marshallese=2016.94,Washington.USA/2017370/3.17/6/G|2017.049|2017-01-19|north_america|usa|washington|24|unknown|Marshallese=2017.049,Washington.USA/2017376/5.17/8/G|2017.082|2017-01-31|north_america|usa|washington|29|vaccinated|Not_Marshallese=2017.082,Washington.USA/2017139/4.17/G|2017.068|2017-01-26|north_america|usa|washington|12|vaccinated|Marshallese=2017.068,Washington.USA/2017277/12.17/3/G|2017.225|2017-03-24|north_america|usa|washington|14|unknown|Not_Marshallese=2017.225,Washington.USA/2017383/8.17/6/G|2017.142|2017-02-22|north_america|usa|washington|21|vaccinated|Not_Marshallese=2017.142,Washington.USA/2017401/28.17/G|2017.526|2017-07-12|north_america|usa|washington|13|vaccinated|Not_Marshallese=2017.526,Washington.USA/2017391/14.17/G|2017.26|2017-04-06|north_america|usa|washington|47|unvaccinated|Not_Marshallese=2017.26,Washington.USA/2017386/11.17/4/G|2017.2|2017-03-15|north_america|usa|washington|29|vaccinated|Not_Marshallese=2017.2,Washington.USA/2017396/19.17/4/G|2017.356|2017-05-11|north_america|usa|washington|39|vaccinated|Not_Marshallese=2017.356,Washington.USA/2017217/9.17/G|2017.159|2017-02-28|north_america|usa|washington|21|vaccinated|Not_Marshallese=2017.159,Washington.USA/2017379/5.17/11/G|2017.104|2017-02-08|north_america|usa|washington|21|vaccinated|Not_Marshallese=2017.104,Washington.USA/2017392/14.17/2/G|2017.26|2017-04-06|north_america|usa|washington|1|vaccinated|Not_Marshallese=2017.26">
#                        <taxa alignment="@mumps-wa" id="TaxonSet.mumps-wa" spec="beast.evolution.alignment.TaxonSet"/>
#                    </trait>
#                    <taxonset idref="TaxonSet.mumps-wa"/>
#                </tree>
#            </structuredTreeIntervals>
#            <tree idref="Tree.t:mumps-wa"/>
#        </distribution>
#        <prior id="NeConstantBSSVSPrior.t:mumps-wa" name="distribution" x="@NeConstantBSSVS.t:mumps-wa">
#            <Exponential id="Exponential.5" name="distr">
#                <parameter id="RealParameter.8" lower="0.0" name="mean" spec="beast.core.parameter.RealParameter" upper="0.0">1.0</parameter>
#            </Exponential>
#        </prior>
#        <prior id="ClockPrior.c:mumps-wa" name="distribution">
#            <parameter id="clockRate.c:mumps-wa" name="x" spec="beast.core.parameter.RealParameter">5.27E-4</parameter>
#            <Uniform id="Uniform.0" name="distr" upper="Infinity"/>
#        </prior>
#        <prior id="FrequenciesPrior.s:mumps-wa" name="distribution">
#            <parameter dimension="4" id="freqParameter.s:mumps-wa" lower="0.0" name="x" spec="beast.core.parameter.RealParameter" upper="1.0">0.25</parameter>
#            <Uniform id="Uniform.3" name="distr"/>
#        </prior>
#        <prior id="GammaShapePrior.s:mumps-wa" name="distribution">
#            <parameter id="gammaShape.s:mumps-wa" name="x" spec="beast.core.parameter.RealParameter">1.0</parameter>
#            <Exponential id="Exponential.0" name="distr">
#                <parameter estimate="false" id="RealParameter.0" name="mean" spec="beast.core.parameter.RealParameter">1.0</parameter>
#            </Exponential>
#        </prior>
#        <prior id="KappaPrior.s:mumps-wa" name="distribution">
#            <parameter id="kappa.s:mumps-wa" lower="0.0" name="x" spec="beast.core.parameter.RealParameter">2.0</parameter>
#            <LogNormal id="LogNormalDistributionModel.0" name="distr">
#                <parameter estimate="false" id="RealParameter.1" name="M" spec="beast.core.parameter.RealParameter">1.0</parameter>
#                <parameter estimate="false" id="RealParameter.2" name="S" spec="beast.core.parameter.RealParameter">1.25</parameter>
#            </LogNormal>
#        </prior>
#        <prior id="migrationClockConstantBSSVSPrior.t:mumps-wa" name="distribution" x="@migrationClockConstantBSSVS.t:mumps-wa">
#            <Exponential id="Exponential.4" name="distr">
#                <parameter id="RealParameter.7" lower="0.0" name="mean" spec="beast.core.parameter.RealParameter" upper="0.0">1.0</parameter>
#            </Exponential>
#        </prior>
#        <prior id="relativeMigrationRatesConstantBSSVSPrior.t:mumps-wa" name="distribution" x="@relativeMigrationRatesConstantBSSVS.t:mumps-wa">
#            <Exponential id="Exponential.3" name="distr">
#                <parameter id="RealParameter.6" lower="0.0" name="mean" spec="beast.core.parameter.RealParameter" upper="0.0">1.0</parameter>
#            </Exponential>
#        </prior>
#        <prior id="nonZeroRatePrior.t:mumps-wa" name="distribution">
#            <x id="sumNonZeroRates.t:mumps-wa" spec="beast.core.util.Sum">
#                <arg idref="indicatorsConstantBSSVS.t:mumps-wa"/>
#            </x>
#            <distr id="Poisson.0" offset="1.0" spec="beast.math.distributions.Poisson">
#                <parameter id="RealParameter.5" lower="0.0" name="lambda" spec="beast.core.parameter.RealParameter" upper="0.0">1.0</parameter>
#            </distr>
#        </prior>
#    </distribution>
#    <distribution id="likelihood" spec="beast.core.util.CompoundDistribution" useThreads="true">
#        <distribution data="@mumps-wa" id="treeLikelihood.mumps-wa" spec="beast.evolution.likelihood.ThreadedTreeLikelihood" tree="@Tree.t:mumps-wa">
#            <siteModel gammaCategoryCount="4" id="SiteModel.s:mumps-wa" shape="@gammaShape.s:mumps-wa" spec="beast.evolution.sitemodel.SiteModel">
#                <parameter estimate="false" id="mutationRate.s:mumps-wa" name="mutationRate" spec="beast.core.parameter.RealParameter">1.0</parameter>
#                <parameter estimate="false" id="proportionInvariant.s:mumps-wa" lower="0.0" name="proportionInvariant" spec="beast.core.parameter.RealParameter" upper="1.0">0.0</parameter>
#                <substModel id="hky.s:mumps-wa" kappa="@kappa.s:mumps-wa" spec="beast.evolution.substitutionmodel.HKY">
#                    <frequencies frequencies="@freqParameter.s:mumps-wa" id="estimatedFreqs.s:mumps-wa" spec="beast.evolution.substitutionmodel.Frequencies"/>
#                </substModel>
#            </siteModel>
#            <branchRateModel clock.rate="@clockRate.c:mumps-wa" id="StrictClock.c:mumps-wa" spec="beast.evolution.branchratemodel.StrictClockModel"/>
#        </distribution>
#    </distribution>
#</input>
#
Sample	posterior	likelihood	prior	treeLikelihood.mumps-wa	TreeHeight	clockRate	kappa	gammaShape	Mascot	migrationClockConstantBSSVS	Ne.Marshallese	Ne.Not_Marshallese	Ne.Outside	b_migration.Marshallese_to_Not_Marshallese	b_migration.Marshallese_to_Outside	b_migration.Not_Marshallese_to_Marshallese	b_migration.Not_Marshallese_to_Outside	b_migration.Outside_to_Marshallese	b_migration.Outside_to_Not_Marshallese	sum(indicatorsConstantBSSVS.)	freqParameter.1	freqParameter.2	freqParameter.3	freqParameter.4
0	-52442.46630276073	-52183.89310859407	-258.5731941666595	-52183.89310859407	2.953931521334546	5.27E-4	2.0	1.0	-242.91607466345712	1.0	1.000000	1.000000	1.000000	1.000000	1.000000	1.000000	1.000000	0.0	0.0	4	0.25	0.25	0.25	0.25
50000	-26811.962795856012	-26544.903021860937	-267.0597739950758	-26544.903021860937	22.209177592882742	5.27E-4	8.038310844790702	0.20381622724575574	-247.2013956065194	1.3367978917618462	0.604772	2.420830	5.571060	0.422675	0.023137	2.345421	0.707973	0.0	0.0	4	0.31154055454614454	0.22295075884446294	0.20097895690052345	0.26452972970886895
100000	-26695.74565786155	-26475.28854375523	-220.45711410632174	-26475.28854375523	19.64521772078109	5.27E-4	8.39626192066579	0.3430305451492645	-199.37842953883703	1.9063242957508406	0.456421	1.181696	5.008910	0.688518	0.150695	4.554579	1.246482	0.0	0.0	4	0.30355987414007934	0.22688831785117905	0.2057680486891962	0.2637837593195451
150000	-26713.992906377178	-26468.417349942298	-245.5755564348794	-26468.417349942298	22.014989998827012	5.27E-4	7.538003148587789	1.019949617779217	-222.61968497216603	2.847958566352551	0.642919	1.515102	6.011905	1.757055	0.016136	6.462207	1.946123	0.0	0.0	4	0.30612226330037523	0.21902762381795204	0.20515570621960438	0.26969440666206806
200000	-26695.793622726538	-26477.716107287797	-218.07751543874238	-26477.716107287797	18.561985583785084	5.27E-4	7.77602505128755	0.8206338668388943	-195.3689682471694	2.0781356211520245	0.524830	0.733159	3.774161	0.230596	0.088498	6.682930	4.317466	0.0	0.0	4	0.31042606675356577	0.22382634813046387	0.19921903166754254	0.2665285534484277
250000	-26718.198307988572	-26479.586662004822	-238.61164598374972	-26479.586662004822	19.233102096180772	5.27E-4	9.005393845514	0.359342905337024	-215.12629193745855	1.0666756246830562	0.446392	0.913534	3.148637	0.546934	0.177730	2.319659	1.264712	0.0	0.0	4	0.30487683145499395	0.22071699312468276	0.2040226068244918	0.2703835685958313
300000	-26722.52613343343	-26475.14337032276	-247.38276311066883	-26475.14337032276	21.005863832486398	5.27E-4	8.81778209822911	0.47332056750379	-227.57658798692043	1.8817114680938902	0.467758	1.198942	4.453490	1.519398	0.006891	4.898748	0.972092	0.0	0.0	4	0.31151389511946537	0.2228843363292728	0.20545802751278736	0.2601437410384743
350000	-26720.73988540198	-26482.47167321982	-238.26821218215946	-26482.47167321982	20.52980178343867	5.27E-4	7.382104716479308	0.5061278658974829	-215.6615720743436	1.3995415339124098	0.332927	2.279020	5.680842	0.175622	0.371285	3.000138	1.271336	0.0	0.0	4	0.3114277066292243	0.22139586166762454	0.20330002626188465	0.2638764054412663
400000	-26707.593782172087	-26480.71204639956	-226.8817357725265	-26480.71204639956	19.601574925445814	5.27E-4	8.421409866565753	0.38552334591348564	-208.01874672607246	1.8948260228146065	0.330941	1.828115	3.721588	0.916082	0.097261	2.940320	0.965547	0.0	0.0	4	0.3098707842650428	0.21896929477669574	0.20643962613956107	0.2647202948187002
450000	-26705.65066769057	-26472.841789065264	-232.8088786253071	-26472.841789065264	17.21134594062947	5.27E-4	7.428371203455622	0.7736022766983225	-211.20838100358856	2.087756835804007	0.369099	2.044529	5.577989	0.459252	0.193869	3.674145	1.110352	0.0	0.0	4	0.3100725401722903	0.221732599790408	0.20088441127064505	0.26731044876665644
500000	-26708.7136420522	-26467.98517431526	-240.72846773693752	-26467.98517431526	20.092802915610633	5.27E-4	7.336458927629942	0.8064256097530562	-220.68118172987118	2.5147859162055695	0.436356	1.199045	5.722994	0.629022	0.050671	4.003892	1.216092	0.0	0.0	4	0.30445491468569297	0.2202365719063769	0.20075166117069906	0.2745568522372308
550000	-26707.24316455811	-26472.114783451805	-235.12838110630568	-26472.114783451805	19.60880490163736	5.27E-4	9.02754564050062	0.37523158447571925	-212.4377451061372	3.1978186064577034	0.415278	1.019945	5.412496	0.531856	0.178746	5.005186	1.885174	0.0	0.0	4	0.2991886162462753	0.22603882223539834	0.20522990253588885	0.2695426589824373
600000	-26707.72666497712	-26472.80383950159	-234.92282547552875	-26472.80383950159	17.851272094470907	5.27E-4	7.698404963324218	0.5013807045078124	-213.61139580056656	1.105201940149593	0.440037	1.049466	2.771942	1.279065	0.145923	5.625707	1.597410	0.0	0.0	4	0.3084000316315982	0.22105728145487785	0.19935346745116206	0.2711892194623617
650000	-26719.573455208414	-26474.36777280865	-245.20568239976362	-26474.36777280865	20.375131077031707	5.27E-4	7.958892361276879	1.1245896283884358	-224.25532952339287	1.207475998968224	0.823123	0.909613	4.292957	0.122460	0.103037	4.157978	1.074901	0.0	0.0	4	0.3015115410084116	0.2235691668466645	0.2035977943084054	0.27132149783651827
700000	-26691.84772570605	-26472.219114610398	-219.62861109565165	-26472.219114610398	19.969863747504654	5.27E-4	6.534344865949057	0.3150993696944206	-197.67738595301608	2.2318459137177014	0.456297	1.183883	6.208010	0.743115	0.048104	6.382426	1.973074	0.0	0.0	4	0.30934286418388596	0.2262395821088409	0.1957211912629333	0.26869636244433964
750000	-26714.504988592882	-26471.832922909052	-242.67206568382798	-26471.832922909052	19.59474677825299	5.27E-4	7.519131468131949	0.4568812203350507	-219.6117723179028	2.924087744492955	0.663347	0.983169	5.123397	0.068390	0.023340	5.052142	1.393710	0.0	0.0	4	0.30443953673424057	0.226025179843742	0.2053235483658042	0.2642117350562131
800000	-26706.31433819445	-26480.693181586168	-225.62115660828053	-26480.693181586168	20.29642548954829	5.27E-4	7.404261311655003	0.217363569380082	-202.55401823917907	2.3181312164209555	0.223488	1.725787	6.154562	2.132460	0.226989	5.973961	0.399439	0.0	0.0	4	0.30806538804299394	0.22664104073281538	0.19778775454361022	0.26750581668058027
850000	-26710.44540999966	-26478.00870051487	-232.43670948478612	-26478.00870051487	19.90937847429488	5.27E-4	8.263207124894489	0.35047376706593414	-208.46168341039188	1.0304263174629513	0.443931	1.660983	4.937715	0.414459	0.398691	4.936422	2.571838	0.0	0.0	4	0.3037891142268008	0.22836168211953614	0.1999032038867182	0.2679459997669446
900000	-26734.308219754508	-26475.48335431659	-258.82486543791754	-26475.48335431659	19.658644395141994	5.27E-4	7.157046857296347	1.557609408647585	-233.40960921610417	4.185401162618585	0.655136	2.313808	3.683409	0.800533	0.161842	8.401811	6.232587	0.0	0.0	4	0.30585672814639464	0.2275076252027899	0.19633841943974717	0.270297227211068
950000	-26735.540298307733	-26475.590268154094	-259.95003015363926	-26475.590268154094	19.432778662524317	5.27E-4	8.605260382576832	0.44626877122746345	-239.26713185954327	1.2806201343389831	0.437967	2.869323	6.667907	0.320843	0.194507	2.284956	0.220317	0.0	0.0	4	0.30296929037152676	0.2245806143266785	0.19819803250619236	0.27425206279560205
1000000	-26683.95568881589	-26464.39714708592	-219.55854172997132	-26464.39714708592	18.279848913422736	5.27E-4	7.106271871095823	0.5756357848251915	-199.28069324934086	2.349771849973068	0.311830	1.158955	4.505765	1.820987	0.172711	3.539392	0.779121	0.0	0.0	4	0.3085004633614671	0.22263247409819398	0.2009404178794709	0.2679266446608678
1050000	-26688.976575666464	-26471.263790152436	-217.71278551402696	-26471.263790152436	20.343623855466824	5.27E-4	7.036838650815233	0.8997737473984196	-197.3458431272009	2.2658081507951033	0.436448	1.255358	4.361764	0.225695	0.211402	6.235254	1.418262	0.0	0.0	4	0.3070705045180139	0.22284463199735183	0.19926181286732703	0.27082305061730694
1100000	-26707.392443090746	-26472.09853900685	-235.29390408389682	-26472.09853900685	20.157821902400052	5.27E-4	7.853034888985489	0.6452086939188415	-215.40629818813792	2.1012591422752807	0.478302	1.775989	3.081665	0.697993	0.340945	5.512193	1.252136	0.0	0.0	4	0.31213389113135465	0.22414512788083876	0.19735452546835527	0.266366455519451
1150000	-26707.589414255483	-26486.435451095585	-221.1539631598959	-26486.435451095585	20.364536406966206	5.27E-4	8.203912393893486	1.3626876351185297	-196.3930575365852	1.319926852781939	0.346530	0.772490	5.112208	1.402276	0.031678	3.783608	1.247308	0.0	0.0	4	0.3009398189749481	0.2219659311608737	0.20550845197481127	0.2715857978893666
1200000	-26742.487022690722	-26477.114392117932	-265.37263057278903	-26477.114392117932	21.160309778175904	5.27E-4	9.191502542348692	0.6493689003539139	-240.44097137845972	2.3354756047666685	0.460315	2.182124	6.059016	1.874289	0.003318	6.669258	4.405784	0.0	0.0	4	0.3126392653021308	0.22215316233730828	0.20095203935449443	0.26425553300606625
1250000	-26703.16454833535	-26460.965299456573	-242.1992488787754	-26460.965299456573	18.336728034629328	5.27E-4	7.731086006939836	0.4141076215351427	-221.48997851258366	1.0989614521784787	0.293471	1.701581	5.522936	1.146552	0.008507	2.736464	0.905319	0.0	0.0	4	0.3103203422637406	0.22053282377440028	0.20398671594047366	0.2651601180213852
1300000	-26744.423947177715	-26488.119440359755	-256.30450681795963	-26488.119440359755	19.760862375664548	5.27E-4	6.5902509542046035	2.8618098395951432	-234.09650149149664	2.016253694761674	0.541819	0.948525	4.932470	0.538324	0.111699	3.098525	1.146492	0.0	0.0	4	0.3036393673124037	0.22317683730629073	0.20828306592099405	0.2649007294603113
1350000	-26703.16220122135	-26460.259277015426	-242.90292420592118	-26460.259277015426	20.77891761098748	5.27E-4	8.130120115102939	1.1156803215036928	-220.5454069343941	1.4911717815675283	0.647942	1.037388	3.682304	0.004184	0.177047	6.487707	1.522604	0.0	0.0	4	0.30610261769694497	0.2216737765670978	0.20074984013415534	0.27147376560180164
1400000	-26686.70816555172	-26471.20603087193	-215.50213467979066	-26471.20603087193	19.89208612353985	5.27E-4	6.949897561566301	0.45378611394189966	-194.73646183276804	1.4456617090013202	0.479565	0.524657	6.530209	0.541539	0.138986	3.995747	1.526183	0.0	0.0	4	0.3013031840837918	0.2236089475197955	0.20161010057293807	0.27347776782347444
1450000	-26703.1978427646	-26462.213471931256	-240.98437083334457	-26462.213471931256	18.984838700150014	5.27E-4	7.705829119383959	0.17811186356408193	-215.1254259390768	1.8932748508417931	0.555349	1.148505	5.188351	0.528719	0.107304	10.804755	3.883317	0.0	0.0	4	0.3042578669038447	0.2230075770123858	0.2037323504609825	0.26900220562278676
1500000	-26717.834743592946	-26472.04545620283	-245.78928739011315	-26472.04545620283	20.044019739884977	5.27E-4	7.71980337628333	0.6051965584773499	-220.64895015167403	1.646478696274313	0.637520	1.384485	7.485918	0.468097	0.082583	6.924474	2.740529	0.0	0.0	4	0.30351701493127436	0.22353907262411318	0.20058972302827244	0.2723541894163397
1550000	-26681.674977968734	-26475.19265294998	-206.4823250187553	-26475.19265294998	18.90929148910561	5.27E-4	7.496907127019713	0.37352663514977963	-187.24835897972835	2.198439451042488	0.334422	2.052133	3.004344	1.443508	0.064826	6.413364	2.206051	0.0	0.0	4	0.30834169279429663	0.21872237589796784	0.19961567330701616	0.2733202580007192
1600000	-26710.06935325283	-26478.568406416893	-231.5009468359376	-26478.568406416893	20.05883291746895	5.27E-4	7.964083735004244	0.5014059955014555	-213.49998700665998	1.7887164143730856	0.541170	1.121052	3.270166	0.169670	0.055989	4.987927	0.723298	0.0	0.0	4	0.3163496746711148	0.2184620531928764	0.19908517994873107	0.2661030921872776
1650000	-26729.54781479072	-26480.28191244132	-249.26590234939843	-26480.28191244132	20.599700796957855	5.27E-4	9.031501005796223	0.4919800437488231	-228.06763605869426	1.5797544712846576	0.437731	0.949894	4.919253	1.442105	0.009334	3.937065	1.064496	0.0	0.0	4	0.3055796185707625	0.22318406621739836	0.1998095687274306	0.2714267464844084
1700000	-26700.778681455304	-26467.675818242133	-233.10286321317056	-26467.675818242133	20.237295283183027	5.27E-4	7.710823017722599	0.7434992875405751	-211.81620241431128	3.1192224684230836	0.415001	1.414985	3.600516	2.141593	0.269413	6.921338	1.473082	0.0	0.0	4	0.30601518202961625	0.22434115094435114	0.20301918401016156	0.2666244830158709
1750000	-26739.476523171423	-26471.711827835526	-267.7646953358957	-26471.711827835526	20.93517607101476	5.27E-4	9.399550183680274	0.8163986429675315	-241.12483552428662	1.4708477124314594	0.448031	1.866985	5.501658	0.968347	0.012550	8.030318	1.738399	0.0	0.0	4	0.30489403264896664	0.22418290116040068	0.20136138613560325	0.2695616800550293
1800000	-26714.063857162542	-26470.11426860928	-243.9495885532625	-26470.11426860928	21.222222529561115	5.27E-4	9.255745199802123	0.5911447031351956	-220.60766572010377	0.6076162101495074	0.637840	1.593690	4.524378	0.418167	0.056310	2.989769	0.797337	0.0	0.0	4	0.30503360172270255	0.23073996200360408	0.20140725856155892	0.2628191777121343
1850000	-26702.982728743016	-26477.237963387262	-225.74476535575303	-26477.237963387262	20.20379399563812	5.27E-4	7.3964076681258755	0.19146399356151567	-206.4046479046584	0.8657197297641183	0.438625	1.865857	4.855360	0.374781	0.024275	2.071497	0.676295	0.0	0.0	4	0.31342643253440944	0.2180110544904303	0.2016750112612918	0.2668875017138684
1900000	-26691.245831266184	-26463.53612646578	-227.70970480040393	-26463.53612646578	20.321174434232095	5.27E-4	7.98772461466517	0.6044956845322522	-208.29459322175407	3.8768339102731266	0.414271	0.759846	4.954806	0.897082	0.066467	3.501729	2.240154	0.0	0.0	4	0.309913279518066	0.21761080680277092	0.20161858193711152	0.2708573317420514
1950000	-26701.312950914056	-26486.605867276237	-214.70708363781813	-26486.605867276237	20.71683509385771	5.27E-4	7.2935988386913495	0.5981386981765053	-195.97108798859003	2.7586761128998187	0.270401	1.863130	3.224378	1.787032	0.023579	6.261066	1.953321	0.0	0.0	4	0.30677136697105123	0.22322244529737043	0.2001376680510454	0.26986851968053277
2000000	-26678.974565920897	-26464.80654088863	-214.16802503226714	-26464.80654088863	19.44434336184634	5.27E-4	7.991688576971577	0.8740191408630587	-189.89055514106724	1.3308010219597006	0.193140	1.947521	5.125776	3.323253	0.036673	4.587490	0.971167	0.0	0.0	4	0.30512521734474984	0.22243879906330022	0.2007321382672267	0.2717038453247231
2050000	-26711.003444294234	-26464.86674676443	-246.13669752980402	-26464.86674676443	19.501570204944844	5.27E-4	8.857055049486974	0.5773795869000758	-221.38402973155158	0.9629636658139809	0.691363	0.846325	4.651796	0.327798	0.203203	4.978546	1.828411	0.0	0.0	4	0.30298557423013667	0.2229914854190743	0.20165402747480515	0.27236891287598375
2100000	-26721.515670657733	-26467.37481622704	-254.140854430693	-26467.37481622704	21.469828001716085	5.27E-4	8.275680524248845	0.44451753377794573	-228.94678749981625	0.953418786304849	0.569583	1.532223	5.725824	0.413360	0.093175	4.886057	3.390596	0.0	0.0	4	0.31760052141915324	0.21954174642024046	0.19680790019745464	0.2660498319631515
2150000	-26706.921349472643	-26471.83967845658	-235.08167101606162	-26471.83967845658	19.718284790040983	5.27E-4	7.264448380662223	0.483635021496189	-212.49830263376808	2.4314054474043467	0.557069	0.856624	4.654863	0.090419	0.041952	7.106260	1.186475	0.0	0.0	4	0.3073904251898099	0.21570199097485887	0.2064905903848898	0.2704169934504413
2200000	-26729.683266711614	-26481.279677147588	-248.40358956402534	-26481.279677147588	18.67757278408795	5.27E-4	7.746455799387529	1.0792732467580008	-229.70297733084658	1.3289155759714162	0.650363	1.088593	3.888698	0.406227	0.151424	4.192158	0.726305	0.0	0.0	4	0.31072820148474617	0.21463108653341045	0.20657249667801417	0.26806821530382907
2250000	-26715.430662541203	-26470.406561267173	-245.0241012740282	-26470.406561267173	19.85639843708149	5.27E-4	8.761652047315486	0.39641746834198055	-224.05254870974883	2.878936922200641	0.743015	0.857304	5.182795	0.102150	0.105998	7.205668	2.498937	0.0	0.0	4	0.31293386469841955	0.2211191165998445	0.2025005942673025	0.26344642443443334
2300000	-26713.873790882593	-26477.353190919977	-236.52059996261525	-26477.353190919977	20.69735732233263	5.27E-4	8.970838628309897	0.5077629889519775	-212.6893132195338	1.7792148556128582	0.481350	1.354915	4.487601	0.561166	0.090522	4.653899	2.998320	0.0	0.0	4	0.3022933456808969	0.2283757529064727	0.19678521086116824	0.272545690551462
2350000	-26709.35644013914	-26478.545261843225	-230.8111782959184	-26478.545261843225	19.76715881836997	5.27E-4	7.9087465806102735	0.6117711678110097	-208.96853644793794	0.9936654311947101	0.330420	1.702554	3.051207	1.752347	0.266439	3.630728	0.515016	0.0	0.0	4	0.3123768347033851	0.21853013326069903	0.20246030367473677	0.26663272836117874
2400000	-26719.249584153273	-26469.539707318414	-249.70987683485802	-26469.539707318414	20.34232346046916	5.27E-4	8.932912372302585	0.3149568711743806	-229.33343303497617	1.6105973906831876	0.635970	1.296326	5.463788	0.509842	0.096069	4.457991	0.870501	0.0	0.0	4	0.31395427346536986	0.22425034758799525	0.19810987782644798	0.2636855011201865
2450000	-26722.668008399876	-26467.80799809962	-254.86001030025565	-26467.80799809962	22.17776589278168	5.27E-4	7.61876820946751	0.5825039156167308	-228.8822488370965	1.5729026069504313	0.666475	0.897166	4.704162	0.599541	0.053398	7.784628	3.362035	0.0	0.0	4	0.3049564329944551	0.21811822750764495	0.20773407935784519	0.26919126014005434
2500000	-26757.997488761874	-26490.305252200138	-267.69223656173597	-26490.305252200138	20.72917092754788	5.27E-4	8.42720900913846	0.8607381983816856	-244.317939941285	2.1706564565764914	0.471714	1.996727	4.706770	3.020841	0.132335	6.130609	0.912137	0.0	0.0	4	0.30371936625773305	0.2250438102770951	0.20326100666526004	0.26797581679991134
2550000	-26714.649488097846	-26489.693129711843	-224.95635838600217	-26489.693129711843	23.82882764180671	5.27E-4	9.028124556663903	0.35380806636420137	-206.4760866910927	1.495598213964366	0.315547	1.053856	4.019392	0.657877	0.117875	2.906298	1.053570	0.0	0.0	4	0.3055200477841706	0.22598124856149746	0.2033092564223535	0.26518944723197807
2600000	-26686.39761032171	-26464.366433018335	-222.03117730337644	-26464.366433018335	19.73486643309047	5.27E-4	8.802241115808293	0.622184080634669	-199.87786843431465	3.891528545136554	0.241346	1.115244	5.277679	2.303289	0.058056	2.920731	1.251467	0.0	0.0	4	0.30328580681661016	0.22244969701408993	0.20147108230920907	0.27279341386009043
2650000	-26696.072690279372	-26474.146152087826	-221.92653819154503	-26474.146152087826	19.203252385533997	5.27E-4	8.321272096409222	0.8901938557267473	-199.26765801065895	3.1779366878173776	0.419567	1.119747	3.817796	0.289746	0.128814	9.442145	4.269268	0.0	0.0	4	0.3098625688874012	0.2248414356598305	0.20108043361448877	0.2642155618382791
2700000	-26700.25771195988	-26461.010830395404	-239.24688156447405	-26461.010830395404	21.173955829342187	5.27E-4	7.933275769075219	0.7120976872459324	-219.9031597701853	1.8687543559633386	0.538835	1.583641	3.677501	0.691440	0.067848	4.153062	0.935470	0.0	0.0	4	0.30760248788629924	0.2215559964120527	0.20127525340248426	0.26956626229916336
2750000	-26713.832845889818	-26466.913316793285	-246.9195290965329	-26466.913316793285	20.666332056517106	5.27E-4	8.005737682283867	0.9318379367937669	-224.38042623275913	2.9664851957575027	0.583464	0.980668	5.873112	0.117779	0.108261	7.598351	3.225707	0.0	0.0	4	0.3056053858499795	0.22453178572344512	0.20230381524972837	0.26755901317684644
2800000	-26709.70762640364	-26468.550882254574	-241.15674414906488	-26468.550882254574	21.27180707568144	5.27E-4	7.475555393470744	0.7630350165638428	-218.3175558328965	0.780274408259506	0.560006	1.150242	4.414924	0.299346	0.041497	4.964419	0.917941	0.0	0.0	4	0.3052816775693072	0.22408279388704017	0.20019776086184005	0.270437767681812
2850000	-26732.615053292375	-26477.03208496976	-255.58296832261607	-26477.03208496976	22.149586251638297	5.27E-4	7.922420662669469	0.46725144814538205	-236.0514705460623	2.25181071463062	0.761976	0.985090	3.524932	0.306601	0.098689	6.880600	2.838524	0.0	0.0	4	0.30010007818064177	0.2262130911387439	0.20343835669758828	0.2702484739830255
2900000	-26716.53441927239	-26486.881265321364	-229.65315395102374	-26486.881265321364	19.03011367706267	5.27E-4	9.709750834744721	0.5666547191317957	-206.73419609496932	2.8648839333657783	0.391160	2.041399	5.110601	0.987039	0.159170	7.637518	2.386522	0.0	0.0	4	0.30493462061222093	0.21505575541301045	0.20993609466929852	0.2700735293054695
2950000	-26717.08902534925	-26481.48533657933	-235.60368876991777	-26481.48533657933	20.485617180012856	5.27E-4	10.56046891422842	0.2002950457238099	-214.42544429319693	0.9808444543145621	0.459654	1.300730	3.593882	0.763688	0.021868	4.419289	1.101122	0.0	0.0	4	0.30738048357207987	0.2228278539389864	0.20705573311071615	0.26273592937821694
3000000	-26695.424366545358	-26469.723784407197	-225.70058213816225	-26469.723784407197	22.197625808102174	5.27E-4	7.54462150143441	0.6412431158871142	-204.2117669326927	2.0671577913709824	0.329030	1.298665	4.253804	2.925480	0.417564	4.370751	1.794374	0.0	0.0	4	0.3097762927298782	0.22385087595095018	0.20528592566419857	0.2610869056549724
3050000	-26685.33576340886	-26478.955790684377	-206.37997272448257	-26478.955790684377	21.32070050367553	5.27E-4	8.969239407665238	0.7295825074617648	-181.90080078367856	1.970659467812357	0.251606	1.541330	5.934680	1.677274	0.132440	5.457063	2.033750	0.0	0.0	4	0.3060844244948033	0.22484459469704884	0.20186776032751103	0.2672032204806362
3100000	-26721.488911024022	-26469.856553836456	-251.6323571875672	-26469.856553836456	18.66044432604586	5.27E-4	8.02578875453922	1.5705641226778746	-230.45786319429948	1.0693326145686162	0.543711	1.385531	4.218458	0.871810	0.060471	3.448454	0.885640	0.0	0.0	4	0.3061370371203561	0.22223540401472047	0.20222326449111122	0.26940429437381164
3150000	-26710.787296358623	-26480.26751498803	-230.51978137059183	-26480.26751498803	21.02805753465997	5.27E-4	8.341447525897266	0.5811886106908178	-209.34241783615212	1.638953064434607	0.509161	2.426925	3.717918	0.554392	0.087415	5.841248	1.044187	0.0	0.0	4	0.30906588616392305	0.2253174690520974	0.20260350971135152	0.2630131350726276
3200000	-26700.756089196497	-26466.983596039598	-233.77249315689835	-26466.983596039598	21.122929035990037	5.27E-4	8.116839570707333	0.8789608540342939	-211.63069113889867	2.7838375529800765	0.440099	2.669687	3.173090	0.493313	0.058122	6.137902	2.331349	0.0	0.0	4	0.30689530775119267	0.22614214742225452	0.19635330610571175	0.2706092387208406
3250000	-26686.297459620437	-26466.420448303077	-219.87701131735926	-26466.420448303077	19.59395719485957	5.27E-4	7.9927747496593415	0.5118404080312581	-197.9856813607779	2.088012489208626	0.428156	0.696911	4.497661	1.700470	0.008953	9.493304	1.732715	0.0	0.0	4	0.31184146547263414	0.2217927303687308	0.1993823265756969	0.2669834775829378
3300000	-26691.97458054178	-26467.592542436487	-224.38203810529322	-26467.592542436487	20.146098793677403	5.27E-4	8.835225381701974	1.1143178976250194	-202.67730175998605	1.5244625061282948	0.508195	1.212753	3.701925	0.477234	0.115340	5.050478	1.827354	0.0	0.0	4	0.3056458354035198	0.22142381503751216	0.20677487706109687	0.26615547249787086
3350000	-26731.482617596026	-26470.287933049534	-261.1946845464929	-26470.287933049534	19.351543629991674	5.27E-4	8.677169985628227	0.545220667903341	-237.13714416724156	1.0894624585139636	0.504708	0.863700	5.998652	2.049294	0.205021	3.341820	1.544312	0.0	0.0	4	0.30715491774008064	0.2222671644051802	0.20043674700678404	0.2701411708479549
3400000	-26714.785907167385	-26479.68266238083	-235.10324478655446	-26479.68266238083	21.63506754870151	5.27E-4	7.518697260264874	0.40079665069587966	-209.00814333112763	0.938350553327061	0.455876	1.770244	4.651595	0.703188	0.355563	4.152318	2.093586	0.0	0.0	4	0.3059114864287319	0.2258787009965194	0.20424637991443106	0.26396343266031747
3450000	-26729.094855646632	-26467.88996623265	-261.2048894139799	-26467.88996623265	20.127702755946277	5.27E-4	8.401661329391573	0.45194072084743553	-235.9078144027073	0.9795110678747604	0.847313	2.381710	5.584961	0.070799	0.052933	3.083279	0.891377	0.0	0.0	4	0.30365283684533106	0.22355541288788675	0.20059617366769422	0.2721955765990877
3500000	-26672.468675184933	-26473.099744355008	-199.3689308299246	-26473.099744355008	21.96912804062333	5.27E-4	8.043728312813663	0.45790296649971957	-177.5724838379804	0.9456488336067965	0.301400	0.928061	4.833088	0.852060	0.095492	4.725951	1.087997	0.0	0.0	4	0.3048624085348807	0.2285980748769171	0.20252961206588355	0.2640099045223184
3550000	-26707.845080890384	-26461.380690290003	-246.4643906003805	-26461.380690290003	19.335145885086384	5.27E-4	7.258172255265575	0.7479382135918398	-226.4081130737664	1.0837362662396877	0.543153	2.969392	4.160906	0.313839	0.121992	3.160168	0.089777	0.0	0.0	4	0.31236224107721716	0.22200850669936112	0.197590168377879	0.2680390838455425
3600000	-26716.773339974905	-26470.649371971132	-246.1239680037741	-26470.649371971132	20.080137925393423	5.27E-4	8.061666370353667	0.8932410063305245	-221.4027679659607	1.2035561656523666	0.427577	3.283708	3.694261	1.031909	0.030052	6.990655	1.119578	0.0	0.0	4	0.3106866875694208	0.2225417789883385	0.20428358981149872	0.26248794363074174
3650000	-26717.46277738796	-26469.918563683386	-247.54421370457214	-26469.918563683386	20.07544833870211	5.27E-4	8.925743696855772	0.6896676118075254	-226.6708890953179	1.406779315382059	0.423767	1.495502	4.080323	1.165793	0.145667	3.663979	0.966395	0.0	0.0	4	0.3116037049505595	0.2252332707800146	0.1967309018474746	0.266432122421951
3700000	-26708.69654624979	-26461.921626648968	-246.77491960082085	-26461.921626648968	21.24576991440447	5.27E-4	8.147242542964136	0.3044284943299105	-223.98521810496177	1.2622857412294648	0.456534	2.191499	5.284111	1.393450	0.386709	3.300250	0.624368	0.0	0.0	4	0.30973859323971725	0.22344647223136377	0.20460912296448538	0.26220581156443334
3750000	-26705.287768537455	-26462.378623436893	-242.90914510056362	-26462.378623436893	20.56900143790611	5.27E-4	8.142824247405995	0.42632090053315247	-222.1410894369707	2.1464790220819414	0.663841	0.486751	4.836257	0.102209	0.137857	7.698148	1.233385	0.0	0.0	4	0.3038768757967063	0.22097926885985594	0.20208590539373522	0.27305794994970223
3800000	-26691.962350549486	-26460.696404610826	-231.2659459386594	-26460.696404610826	20.124342624917897	5.27E-4	8.567481370347718	0.8669235651734664	-208.32848332546135	1.7110682897313445	0.558374	0.778418	5.008808	0.090439	0.031126	8.676761	1.896608	0.0	0.0	4	0.30909309195985457	0.22525313936379104	0.19807269323889232	0.26758107543746174
3850000	-26704.005286730946	-26464.149213508143	-239.85607322280458	-26464.149213508143	21.436779472069237	5.27E-4	7.347349042995917	0.6469599087998414	-218.37619409362762	1.6282179153342722	0.452071	1.378592	4.102679	0.456171	0.425988	4.792798	1.335997	0.0	0.0	4	0.3038927670523141	0.2308471398200844	0.19694501766008335	0.2683150754675177
3900000	-26691.066285194942	-26481.60592223201	-209.46036296292988	-26481.60592223201	21.408921005361787	5.27E-4	7.964473951847722	0.5834345269723923	-190.32866478903534	2.0819557691485153	0.348357	1.076611	3.747359	0.504181	0.354454	4.822936	1.849449	0.0	0.0	4	0.3085349171836169	0.21840267026293042	0.20377188469866508	0.26929052785478724
3950000	-26697.35455451444	-26463.36404885361	-233.9905056608287	-26463.36404885361	21.5547584191338	5.27E-4	8.345164233989646	0.43125617894904783	-211.71559143714632	0.946591864783071	0.374651	2.760330	4.689750	0.705181	0.055627	2.794441	0.895599	0.0	0.0	4	0.30747358107512124	0.22332969647567935	0.2013992581686987	0.26779746428050044
4000000	-26706.30727159513	-26480.89266001399	-225.4146115811416	-26480.89266001399	19.962468514883888	5.27E-4	8.891658535884407	0.35095913382286786	-204.8328345007011	1.4404788461694522	0.468038	1.102775	5.758943	0.553095	0.014047	3.269997	1.056352	0.0	0.0	4	0.3108668468426127	0.22394932146295515	0.20143433354945298	0.2637494981449789
4050000	-26683.03860857407	-26470.695566052604	-212.34304252146504	-26470.695566052604	19.147307194199104	5.27E-4	8.235612242794344	1.6896238847017233	-192.18030407215943	2.0832778739804163	0.266721	0.959497	4.970510	0.378114	0.144831	4.123846	1.303358	0.0	0.0	4	0.30394417286601105	0.22561473755252492	0.20175923028441167	0.268681859297052
4100000	-26705.58090895168	-26475.497433190514	-230.08347576116645	-26475.497433190514	19.822703083263878	5.27E-4	9.265769670308226	0.4255254202406591	-209.56420446080352	1.1356731415986723	0.386103	1.141490	4.962839	1.129171	0.086393	2.944014	0.497027	0.0	0.0	4	0.31257990069450275	0.2198027725866017	0.2018766041396955	0.26574072257919973
4150000	-26705.511949050546	-26473.724232065724	-231.7877169848229	-26473.724232065724	20.64348864920806	5.27E-4	7.970432563385208	0.9085465940249801	-207.43629623239548	1.2540281523684023	0.529047	1.639276	4.017889	0.011739	0.069967	5.158942	1.475039	0.0	0.0	4	0.304081278921822	0.22384878291216095	0.20009702378810276	0.27197291437791393
4200000	-26706.343442212423	-26467.075012911853	-239.26842930057123	-26467.075012911853	19.472164729448576	5.27E-4	8.281109647517663	0.5565568596895116	-209.8828709669438	3.468272895079619	0.488022	4.497558	4.239732	0.604235	0.079911	10.647428	3.934740	0.0	0.0	4	0.30637921251327627	0.22385437207761763	0.20123497995896528	0.26853143545014035
4250000	-26709.719339811465	-26479.385256636626	-230.33408317483924	-26479.385256636626	18.97394635446252	5.27E-4	7.611101405660697	0.4653384188440063	-210.08710929503934	1.0797890002029285	0.508015	0.993811	3.335646	0.365220	0.082743	3.695484	0.746449	0.0	0.0	4	0.30556892755372145	0.23035602229712118	0.19513808011340844	0.2689369700357485
4300000	-26706.31868512134	-26467.185454236776	-239.13323088456448	-26467.185454236776	19.246186585188877	5.27E-4	9.224015940401681	0.4405301552842647	-218.99918755313635	3.353994144779251	0.476846	0.760932	3.913217	0.085814	0.163007	4.660204	2.810637	0.0	0.0	4	0.306217541138725	0.2265327484699156	0.19574665594072596	0.27150305445063305
4350000	-26697.08104397865	-26471.877469332434	-225.20357464621839	-26471.877469332434	18.65405143936815	5.27E-4	9.667932318137932	0.4068054340975615	-204.1495121274859	0.7050304481687083	0.378464	0.946239	4.913836	0.172428	0.059408	2.491724	1.096882	0.0	0.0	4	0.31174290750916467	0.2232611774288405	0.19609181861857947	0.268904096443415
4400000	-26701.703554017568	-26460.712627194775	-240.9909268227929	-26460.712627194775	20.587800360154855	5.27E-4	7.962216889550601	0.4849750330848395	-222.13461065933635	2.0162624765454287	0.635139	0.655651	3.292661	0.392318	0.097208	6.483951	1.884141	0.0	0.0	4	0.31362935772392414	0.21731101813463066	0.20298569662170957	0.2660739275197353
4450000	-26711.93466043504	-26474.5966364151	-237.33802401993873	-26474.5966364151	19.805100170096473	5.27E-4	7.270668478060315	1.0458565047116275	-211.43652738260778	1.1762301839685247	0.494993	1.529685	4.212399	1.308434	0.115966	4.060714	1.059493	0.0	0.0	4	0.29886602434420784	0.21753063522461355	0.2112547220427181	0.2723486183884602
4500000	-26701.747642234153	-26474.269794697873	-227.47784753628042	-26474.269794697873	21.028356267619692	5.27E-4	8.452291732283944	0.7754493651913045	-203.29316211841143	1.2511287581300057	0.451356	1.547360	5.895981	0.363115	0.191901	5.241294	1.252493	0.0	0.0	4	0.31086241542413423	0.21765172460076887	0.20211623952273997	0.26936962045235663
4550000	-26685.074616337108	-26458.585844553738	-226.48877178336852	-26458.585844553738	20.657712629843743	5.27E-4	7.073529948770383	0.8547025747065193	-205.66303169618752	1.1287455831679711	0.445247	1.492397	5.457974	0.072230	0.035809	2.406298	1.157820	0.0	0.0	4	0.30432763000401836	0.2226067997151276	0.20341139642033995	0.2696541738605139
4600000	-26723.485323117027	-26466.997817374424	-256.4875057426019	-26466.997817374424	21.199444006051543	5.27E-4	7.808568869377291	0.4390516292531185	-228.50620865416863	0.8630034887867595	0.419419	2.613805	10.300178	0.861363	0.244723	2.349274	0.176793	0.0	0.0	4	0.31569978651002845	0.21714216443500106	0.2039397632511003	0.2632182858038699
4650000	-26707.500289799347	-26483.34108345681	-224.15920634253706	-26483.34108345681	19.36908403802826	5.27E-4	8.217976615193953	0.36245485657920556	-200.92841346512472	1.695114065962644	0.368264	1.242244	5.290300	3.227027	0.293510	3.302329	1.090741	0.0	0.0	4	0.3069083675626737	0.21952272014463384	0.20263524868871047	0.2709336636039817
4700000	-26720.50065606821	-26495.89827932647	-224.6023767417409	-26495.89827932647	19.647898180380228	5.27E-4	8.880786106866946	0.8384213748692991	-203.2744823334221	2.151508966848679	0.351796	2.584321	2.829789	0.535819	0.162790	2.787041	1.263336	0.0	0.0	4	0.30835892163596956	0.22539290857427882	0.2032416742013967	0.2630064955883547
4750000	-26709.419997830446	-26482.99342292049	-226.426574909959	-26482.99342292049	20.6831342707722	5.27E-4	7.807077817299433	0.29288771269635716	-205.30928892761844	3.2976746341517695	0.462969	1.281364	4.292698	0.184934	0.121879	8.176607	3.451881	0.0	0.0	4	0.307695836694553	0.22545157884957606	0.20140147376558734	0.26545111069028327
4800000	-26688.995680519514	-26463.011731709375	-225.98394881013783	-26463.011731709375	18.77112674557908	5.27E-4	6.6299051048841156	0.3645391405951632	-204.34904667353416	1.4460703180322343	0.469781	1.729410	5.113080	0.333424	0.050297	3.958777	2.313125	0.0	0.0	4	0.30945291410658043	0.21634868275764044	0.19965814949011257	0.2745402536456663
4850000	-26717.940462452574	-26485.053514889485	-232.8869475630882	-26485.053514889485	21.328906215585064	5.27E-4	8.890291054493911	1.8134497576597082	-207.78048465910734	0.5607229074984788	0.273855	1.951649	3.224187	0.870258	0.608631	3.044399	0.754659	0.0	0.0	4	0.3076657417953122	0.22245346301943367	0.20062292927613484	0.2692578659091191
4900000	-26699.647274199997	-26453.364907974308	-246.282366225688	-26453.364907974308	18.671168365112603	5.27E-4	8.401551414201343	0.40267996606702977	-222.1108812287386	2.514683954755859	0.491231	1.673772	6.365301	0.791594	0.165331	7.904503	2.639486	0.0	0.0	4	0.3038883665848644	0.223748512125607	0.2026408922034027	0.2697222290861257
4950000	-26712.452105207125	-26468.57174793882	-243.88035726830498	-26468.57174793882	19.417530261635445	5.27E-4	7.763319523902222	0.952681702749075	-216.42141339829234	1.561665358720037	0.512679	0.797816	6.224912	0.301000	0.230111	4.331446	2.738563	0.0	0.0	4	0.315371104211335	0.2193017344294881	0.20082503491519416	0.2645021264439826
5000000	-26694.99119000477	-26476.55551544487	-218.43567455989898	-26476.55551544487	19.45845694159676	5.27E-4	7.166536619763814	0.714485573111975	-197.3165405259876	1.7351618608753194	0.381114	1.716899	6.566256	1.207785	0.124484	2.815760	0.550831	0.0	0.0	4	0.3078631040235554	0.22350345092339996	0.1972693056617884	0.27136413939125614
5050000	-26713.99873428013	-26471.397518864847	-242.60121541528287	-26471.397518864847	20.25331188771642	5.27E-4	7.355504490375366	0.4532936296408344	-221.60206378813373	1.812802556893133	0.602254	1.153638	4.959745	1.027407	0.226968	5.344718	1.208660	0.0	0.0	4	0.31129034848786596	0.22071457920273443	0.2007988947056702	0.2671961776037292
5100000	-26702.512394222158	-26474.265451443054	-228.24694277910373	-26474.265451443054	20.91545387687563	5.27E-4	8.474174206240257	1.3370738841980505	-203.5957952794836	2.395882353698331	0.475831	1.018389	4.015975	0.649952	0.009048	5.363267	3.043877	0.0	0.0	4	0.31104976165580206	0.22239613614703738	0.20655441711290756	0.25999968508425286
5150000	-26714.785047008252	-26469.535272000143	-245.24977500810974	-26469.535272000143	20.303558464225198	5.27E-4	8.076472455841223	0.9593301724310993	-223.3800609460938	2.058111940856083	0.705937	1.463815	5.689706	0.395715	0.211068	5.996385	1.320679	0.0	0.0	4	0.3085832063947172	0.21942034351664727	0.20233388766466165	0.2696625624239738
5200000	-26705.60322595129	-26470.394354916898	-235.20887103439262	-26470.394354916898	20.33246575312097	5.27E-4	7.326481072097868	0.38670777069226875	-215.85019863778922	3.01074755033267	0.414677	2.128320	3.298222	1.974270	0.016089	6.255651	1.788618	0.0	0.0	4	0.30689456119061065	0.22069794479532984	0.2039391428714657	0.2684683511425938
5250000	-26684.756426270556	-26475.746450851155	-209.00997541940174	-26475.746450851155	18.034129738279127	5.27E-4	7.1379769249674	0.20616861087749996	-185.80664555229504	1.1099895088799125	0.247820	1.509400	6.279591	1.703516	0.015926	3.734683	1.285263	0.0	0.0	4	0.30564048017506834	0.22098378817875902	0.20377206148282984	0.2696036701633427
5300000	-26693.742766695173	-26465.979562680615	-227.76320401455877	-26465.979562680615	19.969949232415313	5.27E-4	8.09513985934032	0.24313247770028307	-200.73486735985432	1.8187039235745455	0.458306	3.085804	5.409460	0.743896	0.076661	7.958177	1.933436	0.0	0.0	4	0.30154534030984087	0.2237817823339795	0.20402255178130535	0.27065032557487423
5350000	-26711.878545690266	-26471.240951413292	-240.63759427697366	-26471.240951413292	20.332125371189168	5.27E-4	8.539744806850937	0.9395225438484067	-221.15885894259478	1.1192650279041996	0.368790	0.959083	3.660511	1.127849	0.236009	2.752637	1.027734	0.0	0.0	4	0.30782962658010854	0.21681089983012045	0.2034059052218622	0.27195356836790874
5400000	-26723.0322651929	-26479.348510631502	-243.68375456139526	-26479.348510631502	20.338375290049626	5.27E-4	8.658012233060001	0.42313358881048524	-223.47471691981985	2.5052387123629654	0.386568	1.257001	5.697781	1.873292	0.097315	3.717984	1.418045	0.0	0.0	4	0.3129087040099956	0.21549166301107484	0.20184764730904878	0.2697519856698808
5450000	-26706.354439872655	-26469.17912321889	-237.17531665376322	-26469.17912321889	19.10365091957887	5.27E-4	8.22189144427627	0.5584064440210569	-215.86898622806055	2.5288954700466215	0.546893	0.671394	4.725205	1.146065	0.020334	6.722381	2.789605	0.0	0.0	4	0.3119249306932688	0.22612706214885414	0.19899390001380812	0.2629541071440689
5500000	-26722.731977437124	-26469.290790043415	-253.44118739370796	-26469.290790043415	21.000840730924654	5.27E-4	7.423365554840613	0.4072713999030784	-234.95162936516704	2.2228435441230783	0.657776	1.296635	3.920394	0.656584	0.368234	4.260435	0.890956	0.0	0.0	4	0.310033410287207	0.225096593895503	0.20031908822520755	0.2645509075920825
5550000	-26686.954381566757	-26459.84367291482	-227.1107086519387	-26459.84367291482	20.99844303693653	5.27E-4	9.763468335770625	0.5300711939070374	-200.21889017922953	1.2934930517718106	0.281782	1.090553	4.997016	3.938791	0.036232	8.372537	1.420672	0.0	0.0	4	0.3073286486605261	0.226795570157827	0.19631662160474614	0.26955915957690074
5600000	-26689.491890521404	-26466.51409700467	-222.97779351673142	-26466.51409700467	20.09981567803358	5.27E-4	8.609385788837454	0.4269259347924928	-199.9048175133268	1.4129742661715974	0.402352	0.952521	7.166983	1.565616	0.204251	4.571635	0.915110	0.0	0.0	4	0.30539417469316743	0.22723164955769062	0.19824397061995813	0.26913020512918384
5650000	-26694.025817027665	-26469.53774509086	-224.4880719368042	-26469.53774509086	21.043166173167386	5.27E-4	7.974779604821615	0.42852778444589995	-203.46671069357205	1.5617593642753733	0.487023	1.219174	6.006431	0.205251	0.246046	4.207286	1.452111	0.0	0.0	4	0.306341544562448	0.22553835749251613	0.19787225599723457	0.2702478419478014
5700000	-26730.069473382766	-26477.89638010529	-252.17309327747782	-26477.89638010529	19.44847721142883	5.27E-4	8.184534020737829	0.47635402895845064	-231.9961911607808	0.9226462769612053	0.355955	1.502874	3.447972	1.360640	0.197982	3.795155	0.433114	0.0	0.0	4	0.3104059916386363	0.2228870260549379	0.19729145171664583	0.2694155305897801
5750000	-26701.407841014257	-26483.209139707207	-218.198701307052	-26483.209139707207	18.70257619603626	5.27E-4	7.555708204872964	0.4543571617454052	-199.2324677850481	1.5615662808511945	0.601324	0.874092	5.120213	0.078196	0.421843	3.338259	0.843007	0.0	0.0	4	0.3126799556978125	0.21920312563256736	0.19989811320037854	0.26821880546924165
5800000	-26693.69292091615	-26472.846950340758	-220.84597057539227	-26472.846950340758	20.315321579314094	5.27E-4	9.086456520875332	0.42609572921565925	-198.75117309839945	1.7547090639253435	0.440503	0.699371	7.188505	0.054647	0.518194	5.240142	2.194551	0.0	0.0	4	0.3178515103981629	0.21500233535619753	0.2010821261031415	0.26606402814249813
5850000	-26699.08306172406	-26456.228420567368	-242.85464115669404	-26456.228420567368	19.2040117558099	5.27E-4	8.199506532373897	0.5115371989669231	-221.31657030370374	2.1233535988878662	0.500339	0.714889	5.279531	0.028977	0.311762	7.361294	2.587252	0.0	0.0	4	0.3080809864377175	0.22191751680112148	0.20665257701076195	0.26334891975039926
5900000	-26719.478003681743	-26472.74455069663	-246.73345298511293	-26472.74455069663	21.15508551796896	5.27E-4	7.318399781964622	0.3272123867232866	-228.85213100372877	1.494014672839778	0.498247	1.091526	3.413900	0.760305	0.080237	4.288638	0.787138	0.0	0.0	4	0.309150513601245	0.22122897654075674	0.20159128878306432	0.26802922107493393
5950000	-26710.637977448678	-26484.534078118377	-226.1038993303015	-26484.534078118377	20.867350862713813	5.27E-4	7.608081095561396	0.6010007061504002	-203.03046487287347	1.0685482653061804	0.398762	1.001846	6.953909	0.541710	0.028325	4.124805	1.244100	0.0	0.0	4	0.3086172068334392	0.2227089877931866	0.2069308053158831	0.2617430000574911
6000000	-26679.740169005465	-26464.5010959928	-215.23907301266593	-26464.5010959928	20.215288774948604	5.27E-4	8.259332520974436	0.7096327099830894	-197.61081983428522	2.5708409144287097	0.269984	0.805838	2.845809	2.143745	0.019436	4.608148	1.661825	0.0	0.0	4	0.3126122220620811	0.21682133323516614	0.20351693023560974	0.267049514467143
6050000	-26694.83959347617	-26466.875845888324	-227.96374758784526	-26466.875845888324	20.184186273209658	5.27E-4	8.848005724816467	0.33368715411801253	-207.41602998586123	1.3784212034023904	0.426523	0.990112	3.417930	0.591881	0.360837	6.079946	0.877723	0.0	0.0	4	0.3126122220620811	0.2185469210759244	0.20428651373520787	0.26455434312678655
6100000	-26715.70805925025	-26485.06535729491	-230.6427019553396	-26485.06535729491	20.024720601066225	5.27E-4	9.487784307791882	0.3254216910616657	-210.21444246126717	1.4665381179705514	0.326926	1.088514	4.262888	1.211900	0.198872	4.476623	1.298794	0.0	0.0	4	0.30682792839739204	0.22328676428261165	0.2029460776508155	0.2669392296691808
6150000	-26697.82702148181	-26462.933835431562	-234.8931860502489	-26462.933835431562	19.30869253958947	5.27E-4	9.450370431404172	0.47284999870186645	-212.20331317064944	0.645360313412058	0.410788	1.755599	3.661362	0.362432	0.065034	3.529879	1.534136	0.0	0.0	4	0.309303614110933	0.2188111401730392	0.2017117968313499	0.27017344888467787
6200000	-26725.262973617602	-26471.48577001677	-253.77720360083273	-26471.48577001677	19.465996528997692	5.27E-4	7.836193678655228	0.3532890268188572	-232.43538423075685	0.8966410916285859	0.570013	1.900343	3.455083	0.461519	0.010479	3.654933	2.003851	0.0	0.0	4	0.30388493758448687	0.22206612246584553	0.20254568701587808	0.27150325293378963
6250000	-26695.360479105562	-26483.735352400585	-211.62512670497753	-26483.735352400585	18.22421790788038	5.27E-4	8.74145399568231	0.6248714011572238	-191.01163961354885	1.980198618856585	0.488797	0.782734	6.215020	0.447544	0.098996	4.430430	2.031042	0.0	0.0	4	0.3081293011134291	0.22673774497086396	0.19750679814067304	0.26762615577503396
6300000	-26714.292352517492	-26464.553254525814	-249.7390979916768	-26464.553254525814	21.45634404749803	5.27E-4	8.44224071224467	0.7030276120371539	-226.3852502872793	1.5734521644164725	0.700205	1.667427	3.883691	1.087136	0.245862	7.024597	2.269911	0.0	0.0	4	0.3122676758672676	0.22292455966924993	0.20303341082926796	0.2617743536342146
6350000	-26684.110145074603	-26482.021741365552	-202.08840370905173	-26482.021741365552	19.28609402720236	5.27E-4	9.111104926998209	0.3455116566311167	-181.3162183278946	2.0330036971882848	0.290097	0.973502	5.308971	1.801887	0.017454	4.850716	1.940431	0.0	0.0	4	0.31119540294525083	0.21805096197837312	0.20427581433176498	0.2664778207446112
6400000	-26722.023483384393	-26481.49981970132	-240.52366368307392	-26481.49981970132	22.283437018311933	5.27E-4	9.489974729731477	0.598715419885131	-219.67996135860653	0.8554612036230107	0.390238	1.039381	3.285799	1.609239	0.456838	3.048128	1.141101	0.0	0.0	4	0.3117293513194653	0.22086593959560588	0.2031867846416802	0.26421792444324876
6450000	-26720.00700053094	-26481.473691739047	-238.53330879189213	-26481.473691739047	19.94815716383316	5.27E-4	7.463276728090646	0.21125996672213115	-219.9217702616249	2.437925711895552	0.537677	2.454187	3.245263	0.535973	0.078495	5.662793	0.935846	0.0	0.0	4	0.30505776809235013	0.2189618532803797	0.20431118867124054	0.2716691899560296
6500000	-26702.976355152074	-26476.230728487357	-226.74562666471746	-26476.230728487357	19.12772196731854	5.27E-4	8.197623045845585	0.3749633482294887	-205.0607091762108	1.1593173946485882	0.491983	0.953519	5.032911	0.686552	0.010092	5.631617	1.636353	0.0	0.0	4	0.3084532422050267	0.22295765801309145	0.20302745875098616	0.26556164103089575
6550000	-26705.74083993614	-26479.838961690857	-225.9018782452852	-26479.838961690857	21.802418563307505	5.27E-4	8.741827065522495	0.32005707188845245	-206.12332154545663	2.0151865101508473	0.272154	1.536729	3.910255	1.836339	0.155912	5.621651	1.350735	0.0	0.0	4	0.31674816993856236	0.22036273238479004	0.2001082899221605	0.26278080775448703
6600000	-26696.74958988809	-26465.99062924194	-230.75896064615029	-26465.99062924194	19.769012218152884	5.27E-4	7.51955163759525	0.337207034396553	-209.3458039302555	2.6888307018607978	0.518932	1.332974	3.815240	1.548817	0.048842	7.844247	2.744859	0.0	0.0	4	0.30778405682056	0.21981665737722653	0.1989623615236436	0.27343692427856986
6650000	-26714.831529596577	-26471.979900917304	-242.85162867927386	-26471.979900917304	21.234748128307846	5.27E-4	9.22485536517523	0.40274365263439815	-218.71817504305938	1.1916445138474747	0.569861	0.842377	7.020532	0.717434	0.011630	4.774026	1.662477	0.0	0.0	4	0.2999759555840825	0.22435821832737768	0.2049015752622656	0.2707642508262741
6700000	-26692.43281064759	-26473.355170496263	-219.07764015132915	-26473.355170496263	19.375061820303284	5.27E-4	6.802768965599777	0.5052691887177965	-192.57384003583005	0.6798261093236015	0.323040	1.064524	3.669516	0.243072	0.143374	2.752290	1.206681	0.0	0.0	4	0.3078229159475734	0.22240768531398636	0.2014258966401802	0.2683435020982599
6750000	-26702.59117259075	-26474.298582557385	-228.29259003336608	-26474.298582557385	20.82098428920741	5.27E-4	8.043430193603045	0.3195845028620186	-207.97873875871218	1.7702211427226087	0.384811	1.411648	4.024556	0.915558	0.162121	4.243465	1.849100	0.0	0.0	4	0.30454952323856027	0.21483162764698502	0.21063115525192375	0.2699876938625308
6800000	-26722.922400892352	-26474.2762162928	-248.64618459955062	-26474.2762162928	19.6459485233508	5.27E-4	7.843029853893235	0.7445803503221016	-224.53097785622973	1.940550995862377	0.674045	1.079967	4.797619	0.210221	0.350778	5.226232	1.483136	0.0	0.0	4	0.30721988908837755	0.22341122530512494	0.19913726052892253	0.27023162507757487
6850000	-26727.49558861949	-26472.99811820729	-254.49747041219933	-26472.99811820729	21.742136476986314	5.27E-4	7.471873337091585	0.25874955938014466	-227.067363541188	0.583402389288616	0.385910	2.265791	6.173648	1.646012	0.263526	3.638472	0.489107	0.0	0.0	4	0.311506192325984	0.21705007989232505	0.20292627350376233	0.26851745427792856
6900000	-26693.957408955066	-26469.993214445796	-223.96419450926948	-26469.993214445796	19.7415047917451	5.27E-4	7.901882138337366	0.8084367483227518	-200.44000751495932	4.589289996244273	0.415798	1.447682	7.167999	0.651536	0.132005	8.710792	2.098137	0.0	0.0	4	0.304673536833186	0.22290740172327544	0.2021150733539732	0.27030398808956524
6950000	-26695.691571194486	-26470.117462294595	-225.57410889989077	-26470.117462294595	19.810883057497495	5.27E-4	8.6274422989565	0.30675277652558647	-202.18333303360794	1.4270993115416157	0.436559	1.622921	6.901244	0.293815	0.330823	4.629806	1.261964	0.0	0.0	4	0.3074581017968311	0.21938703516056018	0.20205837667251755	0.27109648637009104
7000000	-26692.915304785995	-26475.244189107834	-217.67111567816133	-26475.244189107834	19.772736145619096	5.27E-4	8.092852068463262	0.6235727871958264	-196.9989651437182	1.682369450690149	0.397348	0.685709	3.601899	0.144961	0.308479	5.376708	3.260569	0.0	0.0	4	0.3074786315922407	0.22352449214411368	0.20319016808278595	0.2658067081808595
7050000	-26691.143765665456	-26458.946419563264	-232.19734610219078	-26458.946419563264	19.696523439104386	5.27E-4	7.521108345302196	0.7845129578064237	-210.83728283968637	3.5267283917377745	0.440318	0.646039	5.193757	1.611357	0.111856	10.582302	2.562675	0.0	0.0	4	0.30513007944343695	0.22230855775884606	0.20560223180533765	0.2669591309923792
7100000	-26736.604956841715	-26474.693907081295	-261.9110497604207	-26474.693907081295	19.517846358349246	5.27E-4	6.551992660660589	0.355592445812161	-241.87246716650463	1.072824309676595	0.689458	0.955354	5.135175	0.133566	0.050902	2.945430	1.374021	0.0	0.0	4	0.3026570953825639	0.22395271318865134	0.2060065671871392	0.26738362424164547
7150000	-26724.035817243235	-26471.001242107417	-253.03457513581975	-26471.001242107417	20.550985179484556	5.27E-4	8.94917302490246	0.46630929369253193	-228.42656537066284	1.0359346027794312	0.408831	2.564118	3.701518	1.592990	0.072857	4.201058	1.783195	0.0	0.0	4	0.31091850886872274	0.22563706107124745	0.19894909383000045	0.2644953362300293
7200000	-26714.92086370367	-26466.257043618807	-248.66382008486653	-26466.257043618807	20.34313112126615	5.27E-4	7.530653120565617	0.2761222561676208	-224.70860130852014	1.8848875432277301	0.548031	1.830382	6.737867	0.507750	0.162115	4.761094	1.883758	0.0	0.0	4	0.31062416892295236	0.21912192838668465	0.20203393964027083	0.268219963050092
7250000	-26706.913894826244	-26468.929770558894	-237.98412426734924	-26468.929770558894	18.688227668284387	5.27E-4	8.117562295825747	0.5280515578261871	-216.39906185568512	2.0344372675535944	0.480962	1.590019	5.515255	0.139347	0.242879	4.393056	1.680067	0.0	0.0	4	0.30600850841798355	0.22374157135028222	0.1982250410563634	0.2720248791753707
7300000	-26712.98458436117	-26471.470441190253	-241.51414317091528	-26471.470441190253	19.984057536369765	5.27E-4	9.585264956421724	0.6142498218647887	-219.16674494958832	1.9941088851504623	0.538713	0.808118	5.040645	0.913285	0.009753	4.178039	0.949597	0.0	0.0	4	0.3104345724553841	0.22844083257709127	0.20130662545245429	0.25981796951507025
7350000	-26715.80181281559	-26477.53618613791	-238.2656266776777	-26477.53618613791	20.830096111296513	5.27E-4	8.986329441725697	0.396468998276444	-220.50423813894463	1.7644279603925621	0.689484	0.789775	3.432694	0.310546	0.015558	4.490624	1.936977	0.0	0.0	4	0.30824589873507696	0.22374708278673644	0.1995248161394911	0.26848220233869546
7400000	-26701.70921080948	-26471.063448386423	-230.64576242305876	-26471.063448386423	19.722334294041005	5.27E-4	7.654685717417343	0.3032759086978171	-208.676253402049	1.6890082308722314	0.510565	0.911577	4.130272	0.966015	0.030659	5.846218	3.725571	0.0	0.0	4	0.3045932317610645	0.22417117783797288	0.20263947174215058	0.26859611865881194
7450000	-26717.641831236684	-26475.346379568604	-242.29545166808035	-26475.346379568604	19.552205628920817	5.27E-4	7.7414725917148095	0.8045400736853126	-221.31397935712107	0.8890467201384703	0.498321	1.627210	4.626087	0.269090	0.176886	3.176188	0.582226	0.0	0.0	4	0.306029217388059	0.2202621018337833	0.20964489526642155	0.2640637855117361
7500000	-26721.217621444237	-26483.462034535492	-237.75558690874544	-26483.462034535492	20.52404956038722	5.27E-4	8.208086960042124	0.5148394499748478	-215.71205413109524	1.6746247368525315	0.532873	0.621383	4.425116	0.079216	0.132976	6.940543	2.456247	0.0	0.0	4	0.30429887890984797	0.2270180374243981	0.19862838906299873	0.2700546946027551
7550000	-26690.83782346346	-26450.976055173327	-239.861768290133	-26450.976055173327	19.46682044841623	5.27E-4	7.82065287080837	0.5844514115734022	-214.03768769538976	0.6495341498303958	0.589904	1.131649	4.521190	0.007936	0.116861	5.184291	1.074563	0.0	0.0	4	0.29950848590966933	0.22980262738104912	0.2027550405569635	0.267933846152318
7600000	-26700.51532487668	-26474.781829202107	-225.73349567457444	-26474.781829202107	21.796963609434712	5.27E-4	8.363419461945504	0.40323048306697656	-204.82576824135495	1.3089089986299993	0.429621	1.151031	4.532392	0.433460	0.022941	3.303341	1.262706	0.0	0.0	4	0.3067923652265996	0.22582075711117217	0.2027032564147731	0.26468362124745515
7650000	-26700.1331250676	-26478.679567847852	-221.45355721975	-26478.679567847852	19.45360779889369	5.27E-4	7.8788688210482425	0.16559708324659075	-197.56616994768726	1.624573293781937	0.448103	2.879986	4.361133	0.062058	0.309669	8.459606	2.995337	0.0	0.0	4	0.31458026076486667	0.2225986655349503	0.1969866214326634	0.26583445226751945
7700000	-26681.873142787743	-26463.387696907703	-218.48544588004103	-26463.387696907703	20.88810440317109	5.27E-4	8.72716044409839	0.6275874416914815	-191.3666456363778	2.5704504509850246	0.349766	0.968079	3.808157	0.388882	0.370718	13.291441	3.070661	0.0	0.0	4	0.31093654926891723	0.22049417283822756	0.1965883941153179	0.2719808837775371
7750000	-26680.76525451758	-26464.815297239027	-215.94995727855232	-26464.815297239027	20.146990902411282	5.27E-4	7.8520953906410655	0.42639988978771065	-193.27646479929706	0.8799962496467759	0.393196	1.958735	3.822654	0.036478	0.052264	6.300479	1.037213	0.0	0.0	4	0.3102947722730066	0.22232839723415349	0.2036352986318054	0.26374153186103416
7800000	-26701.69173894812	-26480.864209721105	-220.82752922701692	-26480.864209721105	20.853116767004675	5.27E-4	9.799573634037923	0.3517992925108555	-199.03195950107207	2.8135802794708646	0.474587	1.476971	5.752838	0.059703	0.235803	4.450597	2.192911	0.0	0.0	4	0.30776872185108545	0.22739910367704358	0.19530325592412698	0.2695289185477437
7850000	-26701.54788674101	-26469.286068164784	-232.26181857622694	-26469.286068164784	19.707373368007893	5.27E-4	9.27978031280777	0.7195436457968368	-209.9989453296901	1.0159094882469335	0.311861	2.434108	3.739471	1.375989	0.372773	2.509628	1.329147	0.0	0.0	4	0.30842365499812224	0.21874529936638867	0.19954909273009488	0.2732819529053939
7900000	-26703.486854930306	-26465.92152310622	-237.56533182408603	-26465.92152310622	19.741295524619034	5.27E-4	10.299311533925865	0.45459198693661373	-214.06013944111595	2.934337141006948	0.720571	0.996782	7.506267	0.196728	0.274202	7.761713	0.864342	0.0	0.0	4	0.3125606172979582	0.2187901662549758	0.2056046717744418	0.2630445446726239
7950000	-26694.858264283135	-26477.794234768768	-217.06402951436917	-26477.794234768768	20.049104731894452	5.27E-4	7.978322361197046	0.5397361318586651	-198.11032104165494	1.9810442891102047	0.446573	0.858394	3.322693	0.267166	0.137502	6.028996	3.466384	0.0	0.0	4	0.31116077434330136	0.22137723531880396	0.19837803538215001	0.2690839549557445
8000000	-26691.92965270757	-26469.405618471115	-222.52403423645706	-26469.405618471115	21.25183209793541	5.27E-4	7.214346012391947	0.35132117936994367	-203.8068083584846	1.2967843828736922	0.430234	1.633795	5.246210	0.661895	0.082232	2.549648	0.473758	0.0	0.0	4	0.3056808528751976	0.22390518110009755	0.1992058959806586	0.2712080700440461
8050000	-26705.1549821046	-26477.043426045653	-228.11155605894487	-26477.043426045653	19.284599454250284	5.27E-4	8.052957350271784	0.7776930015095325	-205.52476934727383	4.100487549723364	0.319781	1.646730	5.432383	2.245110	0.085941	4.674182	1.712930	0.0	0.0	4	0.30675042842228833	0.21915588705837916	0.2024694615981969	0.27162422292113547
8100000	-26675.92886105659	-26469.912538113374	-206.01632294321462	-26469.912538113374	20.50361602734898	5.27E-4	8.491411112009375	0.3686150019580967	-183.51627525942968	1.1008874884980941	0.216170	1.624571	6.096274	1.881443	0.083216	2.999974	1.289181	0.0	0.0	4	0.3024119437778502	0.226364076061435	0.20376213403737908	0.2674618461233356
8150000	-26695.102899519363	-26479.636206023788	-215.46669349557524	-26479.636206023788	19.682552055015112	5.27E-4	8.281415252631056	0.9318406281359592	-193.77392959697093	2.7746757035722407	0.407275	0.862136	6.666922	0.207865	0.185145	5.377863	1.765948	0.0	0.0	4	0.306032599947511	0.22678210452672676	0.20338160172124053	0.2638036938045216
8200000	-26684.449067512767	-26464.600061842426	-219.8490056703407	-26464.600061842426	20.107785107956815	5.27E-4	7.869815682314867	0.49598833583520213	-198.8328559084696	1.8819600862581012	0.526283	0.690210	4.025038	0.395982	0.431919	8.757100	1.712109	0.0	0.0	4	0.30154242035062606	0.22581168911510424	0.2029419873374323	0.26970390319683735
8250000	-26683.517823926653	-26465.64538371798	-217.87244020867277	-26465.64538371798	19.66357575223947	5.27E-4	9.085985435390324	0.4947389378806987	-196.95469699907278	1.9494252745862395	0.378428	0.691005	3.897158	0.913670	0.286194	6.991754	2.739769	0.0	0.0	4	0.30600222543557076	0.22127610219671404	0.19849144668204652	0.27423022568566857
8300000	-26696.90922388738	-26470.574573667738	-226.33465021964398	-26470.574573667738	19.027356619872265	5.27E-4	7.258189220388383	0.19971381056774262	-206.1577633850724	1.042723307707039	0.495736	1.111727	6.099845	0.156769	0.106989	2.678787	1.126086	0.0	0.0	4	0.30400297343103844	0.2279458364159041	0.2016394111740213	0.26641177897903595
8350000	-26728.24365522141	-26491.749827255622	-236.49382796578783	-26491.749827255622	19.013791912864082	5.27E-4	8.803801741295473	0.8096637944787821	-213.46607719253043	1.31743777770877	0.576794	0.640298	4.120404	0.103916	0.154920	6.332439	2.826366	0.0	0.0	4	0.30541556994934477	0.22376328591849182	0.19983475303456066	0.27098639109760253
8400000	-26709.089392465918	-26488.69753436837	-220.3918580975494	-26488.69753436837	19.0889222369215	5.27E-4	7.920616085150043	0.33840465452886037	-197.54255387706155	1.278678068597985	0.350590	0.539806	3.906123	1.197081	0.517067	6.457385	0.933071	0.0	0.0	4	0.30680107102163395	0.21902446161246042	0.2034698575378633	0.2707046098280421
8450000	-26671.64358469953	-26472.513001332067	-199.13058336746448	-26472.513001332067	18.927212233918585	5.27E-4	7.321889618195	0.36871491722048977	-172.67528604413627	0.9402010205552097	0.274990	0.968142	5.199237	0.838348	0.022943	6.268274	1.391065	0.0	0.0	4	0.30580167620043497	0.22768696407311328	0.19811121186286026	0.2684001478635913
8500000	-26699.918091078092	-26472.597335055038	-227.32075602305505	-26472.597335055038	21.333699797211814	5.27E-4	8.052411046414269	0.4189973738425046	-207.40397113746687	1.0595266392587857	0.552792	0.536589	4.016796	0.635507	0.055485	3.350943	1.310090	0.0	0.0	4	0.30448698746768355	0.2190071025989686	0.20124087829072299	0.2752650316426246
8550000	-26698.995167229663	-26466.963998907504	-232.03116832215773	-26466.963998907504	18.877416462963893	5.27E-4	10.18018500993935	0.42296260940273445	-208.3344424745497	2.799119285321669	0.624653	1.054822	6.015056	0.268983	0.134998	8.489001	1.860496	0.0	0.0	4	0.310972734361319	0.22408559225744581	0.19720234867584294	0.267739324705392
8600000	-26715.32984351966	-26476.258231241936	-239.07161227772156	-26476.258231241936	20.175565126187557	5.27E-4	6.867774174482479	0.5578716160863628	-211.5363546588997	1.0070780914512685	0.533628	1.414331	7.057369	0.431083	0.213443	5.356091	2.175564	0.0	0.0	4	0.31212172372924807	0.2182220092036647	0.19980557172428023	0.26985069534280687
8650000	-26716.58287661421	-26479.53006454547	-237.05281206874034	-26479.53006454547	21.17523319149122	5.27E-4	7.2737998552235075	0.4088453176795776	-213.44188893014913	1.099120277648706	0.505151	1.537481	6.585465	0.160350	0.057651	4.163058	1.232679	0.0	0.0	4	0.3129082497007445	0.22036579057367536	0.20072170446278637	0.26600425526279353
8700000	-26740.1575657971	-26486.198226353197	-253.95933944390384	-26486.198226353197	18.656174655688474	5.27E-4	7.207169733368904	1.0882114847079167	-230.05703645179926	0.9306780566004982	0.515062	2.853119	4.509427	0.732110	0.520003	3.156087	0.002621	0.0	0.0	4	0.316191682996542	0.21406150470072596	0.20131252750890838	0.2684342847938235
8750000	-26719.13285071256	-26467.95402201226	-251.17882870030002	-26467.95402201226	18.76626155816353	5.27E-4	8.073117870262509	0.44490227370593755	-230.13019372195052	1.0265954600716924	0.621123	1.472300	5.109229	0.200097	0.237496	3.393277	1.187172	0.0	0.0	4	0.3092497309344846	0.21852581414403785	0.205931985323916	0.26629246959756137
8800000	-26715.10298866793	-26471.7140654695	-243.3889231984328	-26471.7140654695	19.93211753872604	5.27E-4	8.269105683089066	0.47235736492673097	-222.8550690724898	2.088093040596394	0.484825	0.945440	5.029789	0.996960	0.647146	5.063972	1.592492	0.0	0.0	4	0.3158953413697961	0.22051870742925192	0.20015113796169134	0.26343481323926055
8850000	-26710.052707776566	-26466.47978335932	-243.5729244172477	-26466.47978335932	19.483644696298178	5.27E-4	7.320256671856549	0.4071228871510182	-219.23796037686026	1.1226878238002809	0.627126	0.831851	6.388443	0.304826	0.361495	3.893480	1.409407	0.0	0.0	4	0.3067653239552291	0.22364524958967286	0.199826285989242	0.26976314046585603
8900000	-26706.45131111789	-26467.39983901136	-239.0514721065299	-26467.39983901136	20.285703416280775	5.27E-4	8.425490564463527	0.48343612510835043	-216.07781294070375	0.9750662889870888	0.570522	0.873519	4.845701	0.132483	0.025912	4.260960	1.559722	0.0	0.0	4	0.3012560928652321	0.22965855929312706	0.19975472178329576	0.2693306260583451
8950000	-26699.09232235114	-26477.428441460972	-221.6638808901708	-26477.428441460972	20.166749801444016	5.27E-4	8.015155718573727	1.0185766056759398	-198.31938191781052	2.1897324410805594	0.480891	0.510824	4.371847	0.175418	0.060273	6.976225	5.853669	0.0	0.0	4	0.3125819661618995	0.22160222732386012	0.19928741463302796	0.2665283918812124
9000000	-26719.302966143354	-26478.506479651383	-240.7964864919712	-26478.506479651383	20.85474306534647	5.27E-4	7.788544527734405	0.8778640080181562	-217.47333118207752	2.846133530548106	0.578966	1.302240	6.089661	0.153060	0.169371	6.579949	1.990149	0.0	0.0	4	0.31146390036154836	0.22324617157569027	0.1966027322713625	0.2686871957913988
9050000	-26713.272165488477	-26474.051999294075	-239.22016619440308	-26474.051999294075	21.16079682455132	5.27E-4	6.784788910340856	0.36206183662186087	-218.1506475236162	2.45777913297464	0.477280	1.327499	3.288438	0.602105	0.468813	5.266045	3.265128	0.0	0.0	4	0.30799221053885595	0.22227102078619665	0.2018124490319394	0.26792431964300795
9100000	-26708.41109651068	-26486.992674352885	-221.4184221577964	-26486.992674352885	19.321259452330942	5.27E-4	8.413411115450772	0.9732130392588405	-200.8832012517659	2.4373692269496763	0.328074	0.966485	5.309163	0.941324	0.061024	6.356271	1.237545	0.0	0.0	4	0.30603016105875674	0.21489137811903744	0.20552130136267116	0.2735571594595345
9150000	-26696.715173482655	-26468.41339485506	-228.30177862759732	-26468.41339485506	20.558217683598166	5.27E-4	9.044495739225614	0.4821368161822755	-207.0085633578677	1.6205508632040417	0.265869	1.196359	4.248903	2.274543	0.519137	4.672652	1.927342	0.0	0.0	4	0.30632457676433145	0.22268892884781444	0.20509493794604286	0.26589155644181106
9200000	-26731.16005502069	-26486.570497061566	-244.5895579591249	-26486.570497061566	22.043244171767167	5.27E-4	8.079697357166577	0.47951676659037995	-225.90819616835842	1.277392979596299	0.504788	1.675041	2.405717	0.344858	0.188901	4.483475	0.785651	0.0	0.0	4	0.31159400900311723	0.21957923111443048	0.19861631083266437	0.27021044904978775
9250000	-26736.773498391703	-26491.08292978569	-245.6905686060144	-26491.08292978569	20.05168011757646	5.27E-4	9.1877169285217	0.9359683464821239	-221.25991472211157	2.1901213485070694	0.530874	1.176332	5.002242	0.803499	0.319292	5.828345	2.495707	0.0	0.0	4	0.30181966149987605	0.22343417046394562	0.20000160330206906	0.27474456473410913
9300000	-26697.85561680696	-26463.275276622375	-234.58034018458363	-26463.275276622375	19.990352352502313	5.27E-4	7.882576434094605	0.44748605539556613	-211.6799436937657	2.3979748957184577	0.511734	2.122991	4.934050	0.514130	0.030213	7.394787	1.855377	0.0	0.0	4	0.3086398111270328	0.22172159016145673	0.20297922323398038	0.2666593754775299
9350000	-26717.37438639983	-26465.01140170092	-252.36298469891307	-26465.01140170092	21.30555543483471	5.27E-4	8.249910724794779	0.4062807445232407	-231.70894614493974	1.1956418994804565	0.610734	1.560260	4.407497	0.550654	0.022690	3.950648	0.748653	0.0	0.0	4	0.3046290079503327	0.2208437044323145	0.20278615813042203	0.2717411294869305
9400000	-26722.371995851932	-26489.028135575525	-233.34386027640852	-26489.028135575525	19.834719593100264	5.27E-4	6.479788954441386	0.4022858875982603	-210.1998936159908	1.2844898029750165	0.444997	1.674261	3.291577	0.425414	0.310527	4.075958	1.538006	0.0	0.0	4	0.31611321755125066	0.22133708551722214	0.19575686309763266	0.26679283383389435
9450000	-26716.40169691842	-26482.26710135262	-234.13459556580017	-26482.26710135262	20.515506622412147	5.27E-4	8.36076293875984	0.5273242095581859	-211.91883460983593	1.0349278979841836	0.595476	1.026880	6.630129	0.417552	0.012101	3.847281	0.728687	0.0	0.0	4	0.303266409501599	0.22344462986006908	0.19759145171586284	0.27569750892246886
9500000	-26703.575691200534	-26487.648225203047	-215.92746599748656	-26487.648225203047	21.658084117435422	5.27E-4	8.37807693340156	0.6673599289425629	-192.58308344068672	1.5418341493435712	0.377496	0.564407	6.093768	0.640161	0.346440	5.536945	1.949192	0.0	0.0	4	0.31107556152186755	0.21994181948123342	0.20698136186931115	0.26200125712758765
9550000	-26707.24678855701	-26469.961090040553	-237.2856985164579	-26469.961090040553	19.450894498317094	5.27E-4	8.168661942738364	0.26054247502818617	-214.9931866145742	1.076575638947002	0.419409	1.380795	5.106654	1.956941	0.024454	4.160832	0.831001	0.0	0.0	4	0.30561164921118994	0.221784484305181	0.2034073765335297	0.26919648995009915
9600000	-26715.885076540646	-26477.346201560875	-238.5388749797722	-26477.346201560875	20.315633329206317	5.27E-4	6.9383082333778185	0.45584660492967255	-210.93255124744266	1.1321205464502793	0.382062	1.633327	3.843891	2.334692	0.058628	6.809142	1.487495	0.0	0.0	4	0.3052388426626876	0.21866041353270385	0.20291043785847662	0.2731903059461316
9650000	-26706.474728950132	-26469.848730592348	-236.62599835778235	-26469.848730592348	21.687354456987507	5.27E-4	7.772339979319705	0.17952203019116614	-213.97570604185614	1.748160785506538	0.456920	0.868494	4.547935	0.910055	0.053253	5.596131	1.944009	0.0	0.0	4	0.30714568876126935	0.22136848109657023	0.2069510589436121	0.264534771198548
9700000	-26702.34699378756	-26466.448335905436	-235.89865788212344	-26466.448335905436	22.889512993400935	5.27E-4	8.40097847320931	0.33341027272593454	-213.44958418457114	0.9493095180537039	0.458693	1.020129	3.494620	0.172755	0.040647	3.525598	1.444178	0.0	0.0	4	0.31000709387314795	0.21796406942341484	0.20405107362058253	0.26797776308285426
9750000	-26706.504057441605	-26472.987116986616	-233.51694045498735	-26472.987116986616	23.51412753102036	5.27E-4	7.749284147676907	0.3434069248028838	-209.53791535663007	1.0489680609367578	0.549274	0.903626	5.852208	0.296317	0.096608	6.013768	2.078199	0.0	0.0	4	0.3065270872760719	0.22308663357859243	0.20446721801435455	0.26591906113098074
9800000	-26709.457413137985	-26475.42492122099	-234.03249191699524	-26475.42492122099	20.3988974503252	5.27E-4	7.721864758298143	0.5772537693801137	-211.9586641335283	1.676490079079031	0.258963	1.640236	4.286433	3.105588	0.119619	5.096926	1.370481	0.0	0.0	4	0.3043762828194177	0.22009906120077757	0.20227031579635826	0.2732543401834461
9850000	-26694.32992812667	-26468.44038400094	-225.8895441257318	-26468.44038400094	20.47684425974395	5.27E-4	8.482060718034399	1.0671675025442895	-202.05591735070024	1.4100196308789954	0.360211	1.203619	5.475539	0.490775	0.105892	5.761743	2.842281	0.0	0.0	4	0.31269107989431844	0.22253580944009216	0.20075471048820243	0.2640184001773866
9900000	-26709.940551122985	-26475.27293903796	-234.66761208502353	-26475.27293903796	19.06310834569536	5.27E-4	9.847702937698982	0.47122438890723856	-210.78827826125865	1.0654113466731936	0.511532	2.671568	3.997483	0.250759	0.055652	4.496050	1.371460	0.0	0.0	4	0.31039905027672	0.2211986949386197	0.1974355975701386	0.2709666572145213
9950000	-26715.71299332722	-26467.28108862146	-248.43190470575738	-26467.28108862146	21.32982696738916	5.27E-4	7.375030859173006	0.3629394540822128	-226.33420073316324	3.247151600672326	0.652598	1.657093	5.922785	0.172160	0.052173	5.720367	1.768593	0.0	0.0	4	0.3045472795639717	0.22445453639614138	0.20380580426906866	0.2671923797708178
10000000	-26695.273039892225	-26474.391766089502	-220.88127380272405	-26474.391766089502	21.390749579253036	5.27E-4	7.627789542120631	0.33689759796509744	-198.47423027817743	0.9154284342731571	0.360131	0.944551	4.641143	0.358596	0.452362	2.968519	0.400130	0.0	0.0	4	0.3129671511342614	0.22633048989388316	0.20029560065700966	0.2604067583148453
