# Supplementary material for: Repeated introductions and intensive community transmission fueled a mumps virus outbreak in Washington State
Source: eLife. 2021 Apr 19;10:e66448. doi: 10.7554/eLife.66448 (PMC8079146; doi:10.7554/eLife.66448)
Supplement: Figure 6—source data 1. [file elife-66448-fig6-data1.zip › xml-and-combined-output-files/mumps_1_rep0.log]

#
#model:
#
#<?xml version="1.0" encoding="UTF-8" standalone="no"?><input id="posterior" spec="beast.core.util.CompoundDistribution">
#    <distribution id="prior" spec="beast.core.util.CompoundDistribution">
#        <distribution id="Mascot.t:mumps-wa" spec="beast.mascot.distribution.Mascot">
#            <dynamics dimension="3" id="ConstantBSSVS.t:mumps-wa" spec="beast.mascot.dynamics.ConstantBSSVS" types="Marshallese Not_Marshallese Outside">
#                <parameter dimension="3" id="NeConstantBSSVS.t:mumps-wa" lower="0.0" name="Ne" spec="beast.core.parameter.RealParameter">1.0</parameter>
#                <parameter dimension="6" id="relativeMigrationRatesConstantBSSVS.t:mumps-wa" lower="0.0" name="backwardsMigration" spec="beast.core.parameter.RealParameter">1.0</parameter>
#                <indicators dimension="6" id="indicatorsConstantBSSVS.t:mumps-wa" spec="beast.core.parameter.BooleanParameter">true true true true false false</indicators>
#                <parameter id="migrationClockConstantBSSVS.t:mumps-wa" lower="0.0" name="migrationClock" spec="beast.core.parameter.RealParameter">1.0</parameter>
#                <typeTrait id="typeTraitSet.t:mumps-wa" spec="mascot.util.InitializedTraitSet" traitname="type" value="Washington.USA/2017178/6.17/2/G|2017.104|2017-02-08|north_america|usa|washington|36|unknown|Marshallese=Marshallese,Washington.USA/2017319/17.17/2/G|2017.318|2017-04-27|north_america|usa|washington|18|vaccinated|Marshallese=Marshallese,Washington.USA/2017144/4.17/4/G|2017.079|2017-01-30|north_america|usa|washington|41|unknown|Not_Marshallese=Not_Marshallese,Washington.USA/2017108/2.17/10/G|2017.044|2017-01-17|north_america|usa|washington|1|unvaccinated|Marshallese=Marshallese,Washington.USA/2017304/15.17/2/G|2017.279|2017-04-13|north_america|usa|washington|18|vaccinated|Marshallese=Marshallese,Washington.USA/2017340/20.17/2/G|2017.384|2017-05-21|north_america|usa|washington|14|vaccinated|Marshallese=Marshallese,Washington.USA/2017177/5.17/7/G|2017.104|2017-02-08|north_america|usa|washington|12|vaccinated|Not_Marshallese=Not_Marshallese,Washington.USA/2017360/50.16/6/G|2016.964|2016-12-19|north_america|usa|washington|25|unknown|Marshallese=Marshallese,Washington.USA/2017311/16.17/G|2017.296|2017-04-19|north_america|usa|washington|27|vaccinated|Marshallese=Marshallese,Washington.USA/2017065/1.17/2/G|2017.008|2017-01-04|north_america|usa|washington|23|unvaccinated|Marshallese=Marshallese,Washington.USA/2017398/23.17/G|2017.441|2017-06-11|north_america|usa|washington|50|unknown|Not_Marshallese=Not_Marshallese,Washington.USA/2017361/51.16/3/G|2016.97|2016-12-21|north_america|usa|washington|50|unknown|Marshallese=Marshallese,Washington.USA/2017331/19.17/2/G|2017.359|2017-05-12|north_america|usa|washington|35|unknown|Not_Marshallese=Not_Marshallese,Washington.USA/2017268/12.17/G|2017.219|2017-03-22|north_america|usa|washington|36|unknown|Marshallese=Marshallese,Washington.USA/2017341/20.17/3/G|2017.386|2017-05-22|north_america|usa|washington|23|vaccinated|Not_Marshallese=Not_Marshallese,Washington.USA/2017195/7.17/G|2017.123|2017-02-15|north_america|usa|washington|21|unknown|Marshallese=Marshallese,Washington.USA/2017371/16.17/3/G|2017.301|2017-04-21|north_america|usa|washington|8|vaccinated|Marshallese=Marshallese,Washington.USA/2017381/7.17/3/G|2017.121|2017-02-14|north_america|usa|washington|2|unvaccinated|Not_Marshallese=Not_Marshallese,Washington.USA/2017336/20.17/G|2017.384|2017-05-21|north_america|usa|washington|27|unvaccinated|Marshallese=Marshallese,Washington.USA/2017385/11.17/3/G|2017.2|2017-03-15|north_america|usa|washington|5|vaccinated|Not_Marshallese=Not_Marshallese,Washington.USA/2017393/15.17/3/G|2017.293|2017-04-18|north_america|usa|washington|9|vaccinated|Not_Marshallese=Not_Marshallese,Washington.USA/2017321/17.17/3/G|2017.323|2017-04-29|north_america|usa|washington|24|vaccinated|Not_Marshallese=Not_Marshallese,Washington.USA/2017058/52.16/G|2016.995|2016-12-30|north_america|usa|washington|8|vaccinated|Marshallese=Marshallese,Washington.USA/2017366/3.17/5/G|2017.047|2017-01-18|north_america|usa|washington|18|vaccinated|Marshallese=Marshallese,Washington.USA/2017158/5.17/4/G|2017.099|2017-02-06|north_america|usa|washington|59|unknown|Not_Marshallese=Not_Marshallese,Washington.USA/2017380/6.17/6/G|2017.11|2017-02-10|north_america|usa|washington|38|vaccinated|Not_Marshallese=Not_Marshallese,Washington.USA/2017130/3.17/2/G|2017.049|2017-01-19|north_america|usa|washington|32|vaccinated|Marshallese=Marshallese,Washington.USA/2017325/17.17/4/G|2017.332|2017-05-02|north_america|usa|washington|34|unknown|Not_Marshallese=Not_Marshallese,Washington.USA/2017364/2.17/12/G|2017.033|2017-01-13|north_america|usa|washington|2|unvaccinated|Marshallese=Marshallese,Washington.USA/2017064/52.16/2/G|2016.997|2016-12-31|north_america|usa|washington|27|unknown|Marshallese=Marshallese,Washington.USA/2017093/2.17/6/G|2017.033|2017-01-13|north_america|usa|washington|38|unknown|Not_Marshallese=Not_Marshallese,Washington.USA/2017059/1.17/G|2017.005|2017-01-03|north_america|usa|washington|11|vaccinated|Not_Marshallese=Not_Marshallese,Washington.USA/2017179/6.17/3/G|2017.118|2017-02-13|north_america|usa|washington|15|vaccinated|Marshallese=Marshallese,Washington.USA/2017232/8.17/5/G|2017.159|2017-02-28|north_america|usa|washington|27|unknown|Marshallese=Marshallese,Washington.USA/2017399/23.17/2/G|2017.444|2017-06-12|north_america|usa|washington|13|vaccinated|Not_Marshallese=Not_Marshallese,Washington.USA/2017030/50.16/3/G|2016.945|2016-12-12|north_america|usa|washington|12|vaccinated|Marshallese=Marshallese,Washington.USA/2017374/1.17/10/G|2017.005|2017-01-03|north_america|usa|washington|44|unknown|Not_Marshallese=Not_Marshallese,Washington.USA/2017151/5.17/2/G|2017.085|2017-02-01|north_america|usa|washington|21|unknown|Marshallese=Marshallese,Washington.USA/2017228/8.17/4/G|2017.145|2017-02-23|north_america|usa|washington|13|vaccinated|Marshallese=Marshallese,Washington.USA/2017335/21.17/G|2017.386|2017-05-22|north_america|usa|washington|13|unvaccinated|Marshallese=Marshallese,Washington.USA/2017347/22.17/G|2017.408|2017-05-30|north_america|usa|washington|16|vaccinated|Not_Marshallese=Not_Marshallese,Washington.USA/2017147/5.17/G|2017.079|2017-01-30|north_america|usa|washington|15|vaccinated|Marshallese=Marshallese,Washington.USA/2017229/9.17/2/G|2017.162|2017-03-01|north_america|usa|washington|10|vaccinated|Marshallese=Marshallese,Washington.USA/2017071/1.17/6/G|2017.011|2017-01-05|north_america|usa|washington|13|unknown|Marshallese=Marshallese,Washington.USA/2017174/5.17/6/G|2017.093|2017-02-04|north_america|usa|washington|3|vaccinated|Marshallese=Marshallese,Washington.USA/2017382/7.17/4/G|2017.134|2017-02-19|north_america|usa|washington|6|vaccinated|Not_Marshallese=Not_Marshallese,Washington.USA/2017156/4.17/6/G|2017.082|2017-01-31|north_america|usa|washington|20|vaccinated|Marshallese=Marshallese,Washington.USA/2017105/2.17/9/G|2017.033|2017-01-13|north_america|usa|washington|4|vaccinated|Marshallese=Marshallese,Washington.USA/2017358/29.17/G|2017.564|2017-07-26|north_america|usa|washington|25|unvaccinated|Not_Marshallese=Not_Marshallese,Washington.USA/2017069/1.17/5/G|2017.019|2017-01-08|north_america|usa|washington|20|vaccinated|Marshallese=Marshallese,Washington.USA/2017279/12.17/5/G|2017.225|2017-03-24|north_america|usa|washington|2|unvaccinated|Not_Marshallese=Not_Marshallese,Washington.USA/2017333/19.17/3/G|2017.356|2017-05-11|north_america|usa|washington|26|unknown|Not_Marshallese=Not_Marshallese,Washington.USA/2017023/50.16/G|2016.948|2016-12-13|north_america|usa|washington|14|vaccinated|Marshallese=Marshallese,Washington.USA/2017318/17.17/G|2017.312|2017-04-25|north_america|usa|washington|22|unknown|Marshallese=Marshallese,Washington.USA/2017132/3.17/3/G|2017.052|2017-01-20|north_america|usa|washington|11|vaccinated|Marshallese=Marshallese,Washington.USA/2017257/11.17/2/G|2017.2|2017-03-15|north_america|usa|washington|48|unknown|Not_Marshallese=Not_Marshallese,Washington.USA/2017120/2.17/11/G|2017.033|2017-01-13|north_america|usa|washington|16|vaccinated|Marshallese=Marshallese,Washington.USA/2017145/4.17/5/G|2017.079|2017-01-30|north_america|usa|washington|15|vaccinated|Not_Marshallese=Not_Marshallese,Washington.USA/2017088/2.17/4/G|2017.03|2017-01-12|north_america|usa|washington|7|vaccinated|Marshallese=Marshallese,Washington.USA/2017373/49.16/4/G|2016.943|2016-12-11|north_america|usa|washington|44|unknown|Not_Marshallese=Not_Marshallese,Washington.USA/2017141/4.17/3/G|2017.074|2017-01-28|north_america|usa|washington|22|vaccinated|Not_Marshallese=Not_Marshallese,Washington.USA/2017387/11.17/5/G|2017.208|2017-03-18|north_america|usa|washington|18|vaccinated|Not_Marshallese=Not_Marshallese,Washington.USA/2017249/10.17/G|2017.192|2017-03-12|north_america|usa|washington|5|unvaccinated|Marshallese=Marshallese,Washington.USA/2017363/10.17/3/G|2017.178|2017-03-07|north_america|usa|washington|15|vaccinated|Marshallese=Marshallese,Washington.USA/2017389/12.17/8/G|2017.233|2017-03-27|north_america|usa|washington|57|unknown|Not_Marshallese=Not_Marshallese,Washington.USA/2017165/6.17/G|2017.099|2017-02-06|north_america|usa|washington|54|unknown|Not_Marshallese=Not_Marshallese,Washington.USA/2017031/50.16/4/G|2016.948|2016-12-13|north_america|usa|washington|17|unknown|Not_Marshallese=Not_Marshallese,Washington.USA/2017067/1.17/3/G|2017.014|2017-01-06|north_america|usa|washington|13|vaccinated|Marshallese=Marshallese,Washington.USA/2017269/12.17/2/G|2017.219|2017-03-22|north_america|usa|washington|10|vaccinated|Marshallese=Marshallese,Washington.USA/2017397/20.17/4/G|2017.392|2017-05-24|north_america|usa|washington|12|vaccinated|Not_Marshallese=Not_Marshallese,Washington.USA/2017377/5.17/9/G|2017.088|2017-02-02|north_america|usa|washington|13|vaccinated|Not_Marshallese=Not_Marshallese,Washington.USA/2017047/51.16/G|2016.973|2016-12-22|north_america|usa|washington|43|unknown|Not_Marshallese=Not_Marshallese,Washington.USA/2017365/2.17/13/G|2017.033|2017-01-13|north_america|usa|washington|11|vaccinated|Marshallese=Marshallese,Washington.USA/2017118/3.17/G|2017.044|2017-01-17|north_america|usa|washington|10|vaccinated|Marshallese=Marshallese,Washington.USA/2017359/30.17/G|2017.562|2017-07-25|north_america|usa|washington|71|unvaccinated|Not_Marshallese=Not_Marshallese,Washington.USA/2017100/2.17/8/G|2017.03|2017-01-12|north_america|usa|washington|17|vaccinated|Marshallese=Marshallese,Washington.USA/2017013/48.16/3/G|2016.932|2016-12-07|north_america|usa|washington|11|vaccinated|Marshallese=Marshallese,Washington.USA/2017073/1.17/7/G|2017.027|2017-01-11|north_america|usa|washington|22|vaccinated|Marshallese=Marshallese,Washington.USA/2017388/12.17/7/G|2017.222|2017-03-23|north_america|usa|washington|11|vaccinated|Not_Marshallese=Not_Marshallese,Washington.USA/2017025/50.16/2/G|2016.945|2016-12-12|north_america|usa|washington|12|vaccinated|Not_Marshallese=Not_Marshallese,Washington.USA/2017153/5.17/3/G|2017.082|2017-01-31|north_america|usa|washington|9|vaccinated|Marshallese=Marshallese,Washington.USA/2017395/18.17/2/G|2017.337|2017-05-04|north_america|usa|washington|2|vaccinated|Not_Marshallese=Not_Marshallese,Washington.USA/2017080/1.17/8/G|2017.025|2017-01-10|north_america|usa|washington|7|vaccinated|Marshallese=Marshallese,Washington.USA/2017193/6.17/5/G|2017.104|2017-02-08|north_america|usa|washington|39|unknown|Marshallese=Marshallese,Washington.USA/2017367/4.17/7/G|2017.09|2017-02-03|north_america|usa|washington|37|unvaccinated|Marshallese=Marshallese,Washington.USA/2017075/2.17/G|2017.027|2017-01-11|north_america|usa|washington|10|vaccinated|Marshallese=Marshallese,Washington.USA/2017368/12.17/6/G|2017.219|2017-03-22|north_america|usa|washington|13|unvaccinated|Marshallese=Marshallese,Washington.USA/2017011/49.16/G|2016.932|2016-12-07|north_america|usa|washington|41|unknown|Not_Marshallese=Not_Marshallese,Washington.USA/2017315/16.17/2/G|2017.307|2017-04-23|north_america|usa|washington|31|vaccinated|Not_Marshallese=Not_Marshallese,Washington.USA/2017362/9.17/4/G|2017.175|2017-03-06|north_america|usa|washington|10|vaccinated|Marshallese=Marshallese,Washington.USA/2017369/7.17/2/G|2017.142|2017-02-22|north_america|usa|washington|12|unknown|Marshallese=Marshallese,Washington.USA/2017173/5.17/5/G|2017.088|2017-02-02|north_america|usa|washington|29|unknown|Marshallese=Marshallese,Washington.USA/2017402/16.17/4/G|2017.29|2017-04-17|north_america|usa|washington|17|vaccinated|Not_Marshallese=Not_Marshallese,Washington.USA/2017231/9.17/3/G|2017.162|2017-03-01|north_america|usa|washington|13|vaccinated|Marshallese=Marshallese,Washington.USA/2017375/4.17/8/G|2017.077|2017-01-29|north_america|usa|washington|15|vaccinated|Not_Marshallese=Not_Marshallese,Washington.USA/2017330/19.17/G|2017.353|2017-05-10|north_america|usa|washington|29|unknown|Not_Marshallese=Not_Marshallese,Washington.USA/2017018/49.16/3/G|2016.94|2016-12-10|north_america|usa|washington|28|unknown|Not_Marshallese=Not_Marshallese,Washington.USA/2017370/3.17/6/G|2017.049|2017-01-19|north_america|usa|washington|24|unknown|Marshallese=Marshallese,Washington.USA/2017376/5.17/8/G|2017.082|2017-01-31|north_america|usa|washington|29|vaccinated|Not_Marshallese=Not_Marshallese,Washington.USA/2017139/4.17/G|2017.068|2017-01-26|north_america|usa|washington|12|vaccinated|Marshallese=Marshallese,Washington.USA/2017277/12.17/3/G|2017.225|2017-03-24|north_america|usa|washington|14|unknown|Not_Marshallese=Not_Marshallese,Washington.USA/2017383/8.17/6/G|2017.142|2017-02-22|north_america|usa|washington|21|vaccinated|Not_Marshallese=Not_Marshallese,Washington.USA/2017401/28.17/G|2017.526|2017-07-12|north_america|usa|washington|13|vaccinated|Not_Marshallese=Not_Marshallese,Washington.USA/2017391/14.17/G|2017.26|2017-04-06|north_america|usa|washington|47|unvaccinated|Not_Marshallese=Not_Marshallese,Washington.USA/2017386/11.17/4/G|2017.2|2017-03-15|north_america|usa|washington|29|vaccinated|Not_Marshallese=Not_Marshallese,Washington.USA/2017396/19.17/4/G|2017.356|2017-05-11|north_america|usa|washington|39|vaccinated|Not_Marshallese=Not_Marshallese,Washington.USA/2017217/9.17/G|2017.159|2017-02-28|north_america|usa|washington|21|vaccinated|Not_Marshallese=Not_Marshallese,Washington.USA/2017379/5.17/11/G|2017.104|2017-02-08|north_america|usa|washington|21|vaccinated|Not_Marshallese=Not_Marshallese,Washington.USA/2017392/14.17/2/G|2017.26|2017-04-06|north_america|usa|washington|1|vaccinated|Not_Marshallese=Not_Marshallese">
#                    <taxa id="TaxonSet.1" spec="beast.evolution.alignment.TaxonSet">
#                    </taxa>
#                </typeTrait>
#            </dynamics>
#            <structuredTreeIntervals id="StructuredTreeIntervals.t:mumps-wa" spec="beast.mascot.distribution.StructuredTreeIntervals">
#                <tree id="Tree.t:mumps-wa" spec="beast.evolution.tree.Tree">
#                    <trait id="dateTrait.t:mumps-wa" spec="beast.evolution.tree.TraitSet" traitname="date" value="Washington.USA/2017178/6.17/2/G|2017.104|2017-02-08|north_america|usa|washington|36|unknown|Marshallese=2017.104,Washington.USA/2017319/17.17/2/G|2017.318|2017-04-27|north_america|usa|washington|18|vaccinated|Marshallese=2017.318,Washington.USA/2017144/4.17/4/G|2017.079|2017-01-30|north_america|usa|washington|41|unknown|Not_Marshallese=2017.079,Washington.USA/2017108/2.17/10/G|2017.044|2017-01-17|north_america|usa|washington|1|unvaccinated|Marshallese=2017.044,Washington.USA/2017304/15.17/2/G|2017.279|2017-04-13|north_america|usa|washington|18|vaccinated|Marshallese=2017.279,Washington.USA/2017340/20.17/2/G|2017.384|2017-05-21|north_america|usa|washington|14|vaccinated|Marshallese=2017.384,Washington.USA/2017177/5.17/7/G|2017.104|2017-02-08|north_america|usa|washington|12|vaccinated|Not_Marshallese=2017.104,Washington.USA/2017360/50.16/6/G|2016.964|2016-12-19|north_america|usa|washington|25|unknown|Marshallese=2016.964,Washington.USA/2017311/16.17/G|2017.296|2017-04-19|north_america|usa|washington|27|vaccinated|Marshallese=2017.296,Washington.USA/2017065/1.17/2/G|2017.008|2017-01-04|north_america|usa|washington|23|unvaccinated|Marshallese=2017.008,Washington.USA/2017398/23.17/G|2017.441|2017-06-11|north_america|usa|washington|50|unknown|Not_Marshallese=2017.441,Washington.USA/2017361/51.16/3/G|2016.97|2016-12-21|north_america|usa|washington|50|unknown|Marshallese=2016.97,Washington.USA/2017331/19.17/2/G|2017.359|2017-05-12|north_america|usa|washington|35|unknown|Not_Marshallese=2017.359,Washington.USA/2017268/12.17/G|2017.219|2017-03-22|north_america|usa|washington|36|unknown|Marshallese=2017.219,Washington.USA/2017341/20.17/3/G|2017.386|2017-05-22|north_america|usa|washington|23|vaccinated|Not_Marshallese=2017.386,Washington.USA/2017195/7.17/G|2017.123|2017-02-15|north_america|usa|washington|21|unknown|Marshallese=2017.123,Washington.USA/2017371/16.17/3/G|2017.301|2017-04-21|north_america|usa|washington|8|vaccinated|Marshallese=2017.301,Washington.USA/2017381/7.17/3/G|2017.121|2017-02-14|north_america|usa|washington|2|unvaccinated|Not_Marshallese=2017.121,Washington.USA/2017336/20.17/G|2017.384|2017-05-21|north_america|usa|washington|27|unvaccinated|Marshallese=2017.384,Washington.USA/2017385/11.17/3/G|2017.2|2017-03-15|north_america|usa|washington|5|vaccinated|Not_Marshallese=2017.2,Washington.USA/2017393/15.17/3/G|2017.293|2017-04-18|north_america|usa|washington|9|vaccinated|Not_Marshallese=2017.293,Washington.USA/2017321/17.17/3/G|2017.323|2017-04-29|north_america|usa|washington|24|vaccinated|Not_Marshallese=2017.323,Washington.USA/2017058/52.16/G|2016.995|2016-12-30|north_america|usa|washington|8|vaccinated|Marshallese=2016.995,Washington.USA/2017366/3.17/5/G|2017.047|2017-01-18|north_america|usa|washington|18|vaccinated|Marshallese=2017.047,Washington.USA/2017158/5.17/4/G|2017.099|2017-02-06|north_america|usa|washington|59|unknown|Not_Marshallese=2017.099,Washington.USA/2017380/6.17/6/G|2017.11|2017-02-10|north_america|usa|washington|38|vaccinated|Not_Marshallese=2017.11,Washington.USA/2017130/3.17/2/G|2017.049|2017-01-19|north_america|usa|washington|32|vaccinated|Marshallese=2017.049,Washington.USA/2017325/17.17/4/G|2017.332|2017-05-02|north_america|usa|washington|34|unknown|Not_Marshallese=2017.332,Washington.USA/2017364/2.17/12/G|2017.033|2017-01-13|north_america|usa|washington|2|unvaccinated|Marshallese=2017.033,Washington.USA/2017064/52.16/2/G|2016.997|2016-12-31|north_america|usa|washington|27|unknown|Marshallese=2016.997,Washington.USA/2017093/2.17/6/G|2017.033|2017-01-13|north_america|usa|washington|38|unknown|Not_Marshallese=2017.033,Washington.USA/2017059/1.17/G|2017.005|2017-01-03|north_america|usa|washington|11|vaccinated|Not_Marshallese=2017.005,Washington.USA/2017179/6.17/3/G|2017.118|2017-02-13|north_america|usa|washington|15|vaccinated|Marshallese=2017.118,Washington.USA/2017232/8.17/5/G|2017.159|2017-02-28|north_america|usa|washington|27|unknown|Marshallese=2017.159,Washington.USA/2017399/23.17/2/G|2017.444|2017-06-12|north_america|usa|washington|13|vaccinated|Not_Marshallese=2017.444,Washington.USA/2017030/50.16/3/G|2016.945|2016-12-12|north_america|usa|washington|12|vaccinated|Marshallese=2016.945,Washington.USA/2017374/1.17/10/G|2017.005|2017-01-03|north_america|usa|washington|44|unknown|Not_Marshallese=2017.005,Washington.USA/2017151/5.17/2/G|2017.085|2017-02-01|north_america|usa|washington|21|unknown|Marshallese=2017.085,Washington.USA/2017228/8.17/4/G|2017.145|2017-02-23|north_america|usa|washington|13|vaccinated|Marshallese=2017.145,Washington.USA/2017335/21.17/G|2017.386|2017-05-22|north_america|usa|washington|13|unvaccinated|Marshallese=2017.386,Washington.USA/2017347/22.17/G|2017.408|2017-05-30|north_america|usa|washington|16|vaccinated|Not_Marshallese=2017.408,Washington.USA/2017147/5.17/G|2017.079|2017-01-30|north_america|usa|washington|15|vaccinated|Marshallese=2017.079,Washington.USA/2017229/9.17/2/G|2017.162|2017-03-01|north_america|usa|washington|10|vaccinated|Marshallese=2017.162,Washington.USA/2017071/1.17/6/G|2017.011|2017-01-05|north_america|usa|washington|13|unknown|Marshallese=2017.011,Washington.USA/2017174/5.17/6/G|2017.093|2017-02-04|north_america|usa|washington|3|vaccinated|Marshallese=2017.093,Washington.USA/2017382/7.17/4/G|2017.134|2017-02-19|north_america|usa|washington|6|vaccinated|Not_Marshallese=2017.134,Washington.USA/2017156/4.17/6/G|2017.082|2017-01-31|north_america|usa|washington|20|vaccinated|Marshallese=2017.082,Washington.USA/2017105/2.17/9/G|2017.033|2017-01-13|north_america|usa|washington|4|vaccinated|Marshallese=2017.033,Washington.USA/2017358/29.17/G|2017.564|2017-07-26|north_america|usa|washington|25|unvaccinated|Not_Marshallese=2017.564,Washington.USA/2017069/1.17/5/G|2017.019|2017-01-08|north_america|usa|washington|20|vaccinated|Marshallese=2017.019,Washington.USA/2017279/12.17/5/G|2017.225|2017-03-24|north_america|usa|washington|2|unvaccinated|Not_Marshallese=2017.225,Washington.USA/2017333/19.17/3/G|2017.356|2017-05-11|north_america|usa|washington|26|unknown|Not_Marshallese=2017.356,Washington.USA/2017023/50.16/G|2016.948|2016-12-13|north_america|usa|washington|14|vaccinated|Marshallese=2016.948,Washington.USA/2017318/17.17/G|2017.312|2017-04-25|north_america|usa|washington|22|unknown|Marshallese=2017.312,Washington.USA/2017132/3.17/3/G|2017.052|2017-01-20|north_america|usa|washington|11|vaccinated|Marshallese=2017.052,Washington.USA/2017257/11.17/2/G|2017.2|2017-03-15|north_america|usa|washington|48|unknown|Not_Marshallese=2017.2,Washington.USA/2017120/2.17/11/G|2017.033|2017-01-13|north_america|usa|washington|16|vaccinated|Marshallese=2017.033,Washington.USA/2017145/4.17/5/G|2017.079|2017-01-30|north_america|usa|washington|15|vaccinated|Not_Marshallese=2017.079,Washington.USA/2017088/2.17/4/G|2017.03|2017-01-12|north_america|usa|washington|7|vaccinated|Marshallese=2017.03,Washington.USA/2017373/49.16/4/G|2016.943|2016-12-11|north_america|usa|washington|44|unknown|Not_Marshallese=2016.943,Washington.USA/2017141/4.17/3/G|2017.074|2017-01-28|north_america|usa|washington|22|vaccinated|Not_Marshallese=2017.074,Washington.USA/2017387/11.17/5/G|2017.208|2017-03-18|north_america|usa|washington|18|vaccinated|Not_Marshallese=2017.208,Washington.USA/2017249/10.17/G|2017.192|2017-03-12|north_america|usa|washington|5|unvaccinated|Marshallese=2017.192,Washington.USA/2017363/10.17/3/G|2017.178|2017-03-07|north_america|usa|washington|15|vaccinated|Marshallese=2017.178,Washington.USA/2017389/12.17/8/G|2017.233|2017-03-27|north_america|usa|washington|57|unknown|Not_Marshallese=2017.233,Washington.USA/2017165/6.17/G|2017.099|2017-02-06|north_america|usa|washington|54|unknown|Not_Marshallese=2017.099,Washington.USA/2017031/50.16/4/G|2016.948|2016-12-13|north_america|usa|washington|17|unknown|Not_Marshallese=2016.948,Washington.USA/2017067/1.17/3/G|2017.014|2017-01-06|north_america|usa|washington|13|vaccinated|Marshallese=2017.014,Washington.USA/2017269/12.17/2/G|2017.219|2017-03-22|north_america|usa|washington|10|vaccinated|Marshallese=2017.219,Washington.USA/2017397/20.17/4/G|2017.392|2017-05-24|north_america|usa|washington|12|vaccinated|Not_Marshallese=2017.392,Washington.USA/2017377/5.17/9/G|2017.088|2017-02-02|north_america|usa|washington|13|vaccinated|Not_Marshallese=2017.088,Washington.USA/2017047/51.16/G|2016.973|2016-12-22|north_america|usa|washington|43|unknown|Not_Marshallese=2016.973,Washington.USA/2017365/2.17/13/G|2017.033|2017-01-13|north_america|usa|washington|11|vaccinated|Marshallese=2017.033,Washington.USA/2017118/3.17/G|2017.044|2017-01-17|north_america|usa|washington|10|vaccinated|Marshallese=2017.044,Washington.USA/2017359/30.17/G|2017.562|2017-07-25|north_america|usa|washington|71|unvaccinated|Not_Marshallese=2017.562,Washington.USA/2017100/2.17/8/G|2017.03|2017-01-12|north_america|usa|washington|17|vaccinated|Marshallese=2017.03,Washington.USA/2017013/48.16/3/G|2016.932|2016-12-07|north_america|usa|washington|11|vaccinated|Marshallese=2016.932,Washington.USA/2017073/1.17/7/G|2017.027|2017-01-11|north_america|usa|washington|22|vaccinated|Marshallese=2017.027,Washington.USA/2017388/12.17/7/G|2017.222|2017-03-23|north_america|usa|washington|11|vaccinated|Not_Marshallese=2017.222,Washington.USA/2017025/50.16/2/G|2016.945|2016-12-12|north_america|usa|washington|12|vaccinated|Not_Marshallese=2016.945,Washington.USA/2017153/5.17/3/G|2017.082|2017-01-31|north_america|usa|washington|9|vaccinated|Marshallese=2017.082,Washington.USA/2017395/18.17/2/G|2017.337|2017-05-04|north_america|usa|washington|2|vaccinated|Not_Marshallese=2017.337,Washington.USA/2017080/1.17/8/G|2017.025|2017-01-10|north_america|usa|washington|7|vaccinated|Marshallese=2017.025,Washington.USA/2017193/6.17/5/G|2017.104|2017-02-08|north_america|usa|washington|39|unknown|Marshallese=2017.104,Washington.USA/2017367/4.17/7/G|2017.09|2017-02-03|north_america|usa|washington|37|unvaccinated|Marshallese=2017.09,Washington.USA/2017075/2.17/G|2017.027|2017-01-11|north_america|usa|washington|10|vaccinated|Marshallese=2017.027,Washington.USA/2017368/12.17/6/G|2017.219|2017-03-22|north_america|usa|washington|13|unvaccinated|Marshallese=2017.219,Washington.USA/2017011/49.16/G|2016.932|2016-12-07|north_america|usa|washington|41|unknown|Not_Marshallese=2016.932,Washington.USA/2017315/16.17/2/G|2017.307|2017-04-23|north_america|usa|washington|31|vaccinated|Not_Marshallese=2017.307,Washington.USA/2017362/9.17/4/G|2017.175|2017-03-06|north_america|usa|washington|10|vaccinated|Marshallese=2017.175,Washington.USA/2017369/7.17/2/G|2017.142|2017-02-22|north_america|usa|washington|12|unknown|Marshallese=2017.142,Washington.USA/2017173/5.17/5/G|2017.088|2017-02-02|north_america|usa|washington|29|unknown|Marshallese=2017.088,Washington.USA/2017402/16.17/4/G|2017.29|2017-04-17|north_america|usa|washington|17|vaccinated|Not_Marshallese=2017.29,Washington.USA/2017231/9.17/3/G|2017.162|2017-03-01|north_america|usa|washington|13|vaccinated|Marshallese=2017.162,Washington.USA/2017375/4.17/8/G|2017.077|2017-01-29|north_america|usa|washington|15|vaccinated|Not_Marshallese=2017.077,Washington.USA/2017330/19.17/G|2017.353|2017-05-10|north_america|usa|washington|29|unknown|Not_Marshallese=2017.353,Washington.USA/2017018/49.16/3/G|2016.94|2016-12-10|north_america|usa|washington|28|unknown|Not_Marshallese=2016.94,Washington.USA/2017370/3.17/6/G|2017.049|2017-01-19|north_america|usa|washington|24|unknown|Marshallese=2017.049,Washington.USA/2017376/5.17/8/G|2017.082|2017-01-31|north_america|usa|washington|29|vaccinated|Not_Marshallese=2017.082,Washington.USA/2017139/4.17/G|2017.068|2017-01-26|north_america|usa|washington|12|vaccinated|Marshallese=2017.068,Washington.USA/2017277/12.17/3/G|2017.225|2017-03-24|north_america|usa|washington|14|unknown|Not_Marshallese=2017.225,Washington.USA/2017383/8.17/6/G|2017.142|2017-02-22|north_america|usa|washington|21|vaccinated|Not_Marshallese=2017.142,Washington.USA/2017401/28.17/G|2017.526|2017-07-12|north_america|usa|washington|13|vaccinated|Not_Marshallese=2017.526,Washington.USA/2017391/14.17/G|2017.26|2017-04-06|north_america|usa|washington|47|unvaccinated|Not_Marshallese=2017.26,Washington.USA/2017386/11.17/4/G|2017.2|2017-03-15|north_america|usa|washington|29|vaccinated|Not_Marshallese=2017.2,Washington.USA/2017396/19.17/4/G|2017.356|2017-05-11|north_america|usa|washington|39|vaccinated|Not_Marshallese=2017.356,Washington.USA/2017217/9.17/G|2017.159|2017-02-28|north_america|usa|washington|21|vaccinated|Not_Marshallese=2017.159,Washington.USA/2017379/5.17/11/G|2017.104|2017-02-08|north_america|usa|washington|21|vaccinated|Not_Marshallese=2017.104,Washington.USA/2017392/14.17/2/G|2017.26|2017-04-06|north_america|usa|washington|1|vaccinated|Not_Marshallese=2017.26">
#                        <taxa alignment="@mumps-wa" id="TaxonSet.mumps-wa" spec="beast.evolution.alignment.TaxonSet"/>
#                    </trait>
#                    <taxonset idref="TaxonSet.mumps-wa"/>
#                </tree>
#            </structuredTreeIntervals>
#            <tree idref="Tree.t:mumps-wa"/>
#        </distribution>
#        <prior id="NeConstantBSSVSPrior.t:mumps-wa" name="distribution" x="@NeConstantBSSVS.t:mumps-wa">
#            <Exponential id="Exponential.5" name="distr">
#                <parameter id="RealParameter.8" lower="0.0" name="mean" spec="beast.core.parameter.RealParameter" upper="0.0">1.0</parameter>
#            </Exponential>
#        </prior>
#        <prior id="ClockPrior.c:mumps-wa" name="distribution">
#            <parameter id="clockRate.c:mumps-wa" name="x" spec="beast.core.parameter.RealParameter">5.27E-4</parameter>
#            <Uniform id="Uniform.0" name="distr" upper="Infinity"/>
#        </prior>
#        <prior id="FrequenciesPrior.s:mumps-wa" name="distribution">
#            <parameter dimension="4" id="freqParameter.s:mumps-wa" lower="0.0" name="x" spec="beast.core.parameter.RealParameter" upper="1.0">0.25</parameter>
#            <Uniform id="Uniform.3" name="distr"/>
#        </prior>
#        <prior id="GammaShapePrior.s:mumps-wa" name="distribution">
#            <parameter id="gammaShape.s:mumps-wa" name="x" spec="beast.core.parameter.RealParameter">1.0</parameter>
#            <Exponential id="Exponential.0" name="distr">
#                <parameter estimate="false" id="RealParameter.0" name="mean" spec="beast.core.parameter.RealParameter">1.0</parameter>
#            </Exponential>
#        </prior>
#        <prior id="KappaPrior.s:mumps-wa" name="distribution">
#            <parameter id="kappa.s:mumps-wa" lower="0.0" name="x" spec="beast.core.parameter.RealParameter">2.0</parameter>
#            <LogNormal id="LogNormalDistributionModel.0" name="distr">
#                <parameter estimate="false" id="RealParameter.1" name="M" spec="beast.core.parameter.RealParameter">1.0</parameter>
#                <parameter estimate="false" id="RealParameter.2" name="S" spec="beast.core.parameter.RealParameter">1.25</parameter>
#            </LogNormal>
#        </prior>
#        <prior id="migrationClockConstantBSSVSPrior.t:mumps-wa" name="distribution" x="@migrationClockConstantBSSVS.t:mumps-wa">
#            <Exponential id="Exponential.4" name="distr">
#                <parameter id="RealParameter.7" lower="0.0" name="mean" spec="beast.core.parameter.RealParameter" upper="0.0">1.0</parameter>
#            </Exponential>
#        </prior>
#        <prior id="relativeMigrationRatesConstantBSSVSPrior.t:mumps-wa" name="distribution" x="@relativeMigrationRatesConstantBSSVS.t:mumps-wa">
#            <Exponential id="Exponential.3" name="distr">
#                <parameter id="RealParameter.6" lower="0.0" name="mean" spec="beast.core.parameter.RealParameter" upper="0.0">1.0</parameter>
#            </Exponential>
#        </prior>
#        <prior id="nonZeroRatePrior.t:mumps-wa" name="distribution">
#            <x id="sumNonZeroRates.t:mumps-wa" spec="beast.core.util.Sum">
#                <arg idref="indicatorsConstantBSSVS.t:mumps-wa"/>
#            </x>
#            <distr id="Poisson.0" offset="1.0" spec="beast.math.distributions.Poisson">
#                <parameter id="RealParameter.5" lower="0.0" name="lambda" spec="beast.core.parameter.RealParameter" upper="0.0">1.0</parameter>
#            </distr>
#        </prior>
#    </distribution>
#    <distribution id="likelihood" spec="beast.core.util.CompoundDistribution" useThreads="true">
#        <distribution data="@mumps-wa" id="treeLikelihood.mumps-wa" spec="beast.evolution.likelihood.ThreadedTreeLikelihood" tree="@Tree.t:mumps-wa">
#            <siteModel gammaCategoryCount="4" id="SiteModel.s:mumps-wa" shape="@gammaShape.s:mumps-wa" spec="beast.evolution.sitemodel.SiteModel">
#                <parameter estimate="false" id="mutationRate.s:mumps-wa" name="mutationRate" spec="beast.core.parameter.RealParameter">1.0</parameter>
#                <parameter estimate="false" id="proportionInvariant.s:mumps-wa" lower="0.0" name="proportionInvariant" spec="beast.core.parameter.RealParameter" upper="1.0">0.0</parameter>
#                <substModel id="hky.s:mumps-wa" kappa="@kappa.s:mumps-wa" spec="beast.evolution.substitutionmodel.HKY">
#                    <frequencies frequencies="@freqParameter.s:mumps-wa" id="estimatedFreqs.s:mumps-wa" spec="beast.evolution.substitutionmodel.Frequencies"/>
#                </substModel>
#            </siteModel>
#            <branchRateModel clock.rate="@clockRate.c:mumps-wa" id="StrictClock.c:mumps-wa" spec="beast.evolution.branchratemodel.StrictClockModel"/>
#        </distribution>
#    </distribution>
#</input>
#
Sample	posterior	likelihood	prior	treeLikelihood.mumps-wa	TreeHeight	clockRate	kappa	gammaShape	Mascot	migrationClockConstantBSSVS	Ne.Marshallese	Ne.Not_Marshallese	Ne.Outside	b_migration.Marshallese_to_Not_Marshallese	b_migration.Marshallese_to_Outside	b_migration.Not_Marshallese_to_Marshallese	b_migration.Not_Marshallese_to_Outside	b_migration.Outside_to_Marshallese	b_migration.Outside_to_Not_Marshallese	sum(indicatorsConstantBSSVS.)	freqParameter.1	freqParameter.2	freqParameter.3	freqParameter.4
0	-52535.8009196495	-52292.798059007946	-243.00286064154977	-52292.798059007946	2.340247929883111	5.27E-4	2.0	1.0	-227.34574113834742	1.0	1.000000	1.000000	1.000000	1.000000	1.000000	1.000000	1.000000	0.0	0.0	4	0.25	0.25	0.25	0.25
50000	-26850.499500749163	-26592.829343485326	-257.67015726383727	-26592.829343485326	20.04667803949807	5.27E-4	7.606908690321361	0.41408141774472695	-237.27509618465749	1.1929339468823914	0.545448	0.598612	4.960802	1.728769	0.120049	2.638256	2.326336	0.0	0.0	4	0.3085241899095511	0.22300810486085423	0.20351034923611974	0.26495735599347486
100000	-26706.44894062488	-26493.058159331762	-213.39078129311898	-26493.058159331762	20.413593881134982	5.27E-4	6.687226726157585	0.273590918359646	-192.91107170080036	0.997954803390073	0.422014	0.748340	5.858685	0.071770	0.012312	3.757649	1.542931	0.0	0.0	4	0.30938714502975156	0.22750134090576893	0.19654501457524926	0.2665664994892302
150000	-26735.913350660012	-26496.139783850635	-239.77356680937612	-26496.139783850635	19.256525765157544	5.27E-4	7.96145321042355	0.6682885349250826	-219.56505009656195	0.9218397446273849	0.490730	1.114025	3.433763	0.817269	0.123049	3.624488	1.088444	0.0	0.0	4	0.3043882800066281	0.2227647831264856	0.20301317361468077	0.26983376325220554
200000	-26726.03911129448	-26484.609350542512	-241.42976075196782	-26484.609350542512	20.678072425282007	5.27E-4	7.616198572234259	0.8318961230154353	-217.44175437659192	1.228961100564402	0.483009	0.649245	4.634969	0.574452	0.264623	4.030378	1.407030	0.0	0.0	4	0.30838272022910457	0.2272946982734068	0.20127038957022578	0.26305219192726287
250000	-26733.095025511313	-26470.424464005635	-262.6705615056782	-26470.424464005635	19.451009176560994	5.27E-4	7.473176959154883	0.45643278449793234	-239.24110112993725	2.7102791517274265	0.627311	3.219337	3.765442	1.528624	0.038854	6.983631	1.537165	0.0	0.0	4	0.3016728687801964	0.22943374292978472	0.19820047027952276	0.2706929180104962
300000	-26708.682207990983	-26472.610277816715	-236.07193017426766	-26472.610277816715	21.44384601115309	5.27E-4	9.101194511413619	0.5031215358874432	-213.47580221217711	1.9483665695462042	0.312885	3.389855	3.973457	2.098010	0.181943	3.739361	0.346992	0.0	0.0	4	0.31302131288822965	0.2171067871168402	0.19988160839687152	0.26999029159805876
350000	-26711.973155663618	-26477.523585653358	-234.4495700102583	-26477.523585653358	19.50267387220976	5.27E-4	7.947054027673991	0.6199992033886433	-210.99848207163225	1.7833158407286842	0.519685	0.927307	7.499470	0.388577	0.209948	4.470664	1.349823	0.0	0.0	4	0.3061380131683087	0.22108359653979953	0.2004978100979627	0.27228058019392926
400000	-26699.011719542043	-26473.26255999272	-225.74915954932408	-26473.26255999272	19.28718712304831	5.27E-4	8.669810481473302	0.3877199347881228	-203.43048751507428	3.6247662398783507	0.401293	1.526103	4.816196	0.449245	0.100787	6.082930	2.501488	0.0	0.0	4	0.31012232872581	0.22289809068861252	0.19806662610863457	0.268912954476943
450000	-26700.985847101758	-26471.128500192142	-229.8573469096161	-26471.128500192142	20.545598283163944	5.27E-4	7.069249304709472	0.34604261397749847	-209.18826159757586	2.868940738203405	0.442668	1.210797	4.943913	0.819237	0.320984	4.948118	2.408094	0.0	0.0	4	0.3095706827803447	0.2203809343970721	0.198585784606648	0.2714625982159352
500000	-26712.537101133817	-26479.87659813938	-232.66050299443592	-26479.87659813938	21.111832908013547	5.27E-4	7.303065319279936	0.5968611622159037	-209.62030908668407	2.8633143155268903	0.382136	1.320342	3.482930	0.816757	0.305915	6.766779	3.855888	0.0	0.0	4	0.3072267776043235	0.22645858821900972	0.19904293540939022	0.2672716987672766
550000	-26720.227016647823	-26460.162682188544	-260.0643344592783	-26460.162682188544	22.109110598257764	5.27E-4	9.124171187324249	0.31329435118919224	-231.8748741478236	1.7113792878713565	0.470645	4.830373	3.496804	1.336011	0.008928	11.197868	4.086348	0.0	0.0	4	0.3080409983060283	0.22095897615547858	0.20827772475487666	0.2627223007836164
600000	-26702.629713679184	-26462.21743263275	-240.41228104643315	-26462.21743263275	20.809228341943836	5.27E-4	7.4602101174177555	0.2768566616938391	-216.1616349182503	1.686815070555625	0.449119	1.743368	4.885431	1.056929	0.039563	4.358686	2.058909	0.0	0.0	4	0.31128601239402304	0.21469166181646634	0.2031869125222666	0.2708354132672442
650000	-26695.16350905806	-26478.108668544126	-217.05484051393572	-26478.108668544126	18.9064029602866	5.27E-4	8.572437718459483	0.6456687926308773	-196.70839325735213	2.9841585013860237	0.394328	0.628659	3.702441	1.310114	0.010437	6.532461	1.982398	0.0	0.0	4	0.3075886013456235	0.22612205830108367	0.20138630656116505	0.2649030337921278
700000	-26727.729167496585	-26480.696631048697	-247.0325364478875	-26480.696631048697	20.982464256905963	5.27E-4	6.810859802101474	0.6166197909449711	-222.91085526462152	1.1094168012377068	0.360833	3.145043	3.365183	1.342826	0.218135	3.951862	1.122291	0.0	0.0	4	0.31250822028175024	0.22301841910083922	0.2034292989531299	0.2610440616642806
750000	-26695.134059951288	-26464.592585058268	-230.54147489301886	-26464.592585058268	19.364462824092286	5.27E-4	8.297992289322098	0.4575386936213983	-204.72816030277866	3.4269267356623723	0.505787	1.122998	6.279517	1.818126	0.007848	10.060928	1.723511	0.0	0.0	4	0.31028500753350097	0.22603595906369803	0.19680002517825218	0.2668790082245488
800000	-26680.32881233693	-26465.606497403118	-214.7223149338142	-26465.606497403118	22.104924807457245	5.27E-4	7.305446274225925	0.36520132008331757	-193.76871838193023	2.159317272898895	0.256311	2.314656	4.727757	1.681752	0.053611	5.080741	1.678487	0.0	0.0	4	0.3036594484397915	0.22300637820844976	0.20607083319235422	0.2672633401594045
850000	-26701.99404509498	-26472.29772462898	-229.69632046599946	-26472.29772462898	21.170365633556717	5.27E-4	9.570113848565867	0.44717823710011184	-206.91848344676552	0.792359562788822	0.474138	1.078341	3.654621	0.280160	0.133967	2.684245	1.958690	0.0	0.0	4	0.30845004366500284	0.21836645429534657	0.20259146575722986	0.27059203628242073
900000	-26704.96021604099	-26482.356570442793	-222.60364559819575	-26482.356570442793	20.19942805025051	5.27E-4	8.226847035103093	0.99682468586365	-202.71805557120254	0.9765754707582657	0.307822	1.147728	4.779611	0.776690	0.157186	3.088997	0.398463	0.0	0.0	4	0.30834673200327284	0.227766873467794	0.19510027309012395	0.2687861214388092
950000	-26703.900211639004	-26471.773814686985	-232.12639695201702	-26471.773814686985	19.692083726849543	5.27E-4	7.874278283645426	0.3953428036118312	-208.28801254429828	2.0254267772846926	0.497993	2.105760	5.553715	0.797818	0.045085	6.133987	0.745343	0.0	0.0	4	0.3106815618263362	0.22101352275370995	0.2024720556250502	0.2658328597949036
1000000	-26696.30619772693	-26467.20070332359	-229.10549440334054	-26467.20070332359	21.067184397449328	5.27E-4	9.63756217954273	0.3577686308989952	-209.64790647484878	1.033246539499938	0.299078	2.186109	3.167760	0.658105	0.057879	2.815869	0.677989	0.0	0.0	4	0.3038771694347603	0.2249874720937627	0.2019822264309132	0.26915313204056374
1050000	-26686.15695087643	-26461.895141707315	-224.26180916911449	-26461.895141707315	20.439159099947812	5.27E-4	8.291905687694928	0.5081944978533132	-203.57382379881278	1.9463385477722637	0.362880	1.266288	3.376697	1.197511	0.315799	5.889121	1.474214	0.0	0.0	4	0.30356697993822956	0.22225745291314045	0.20094424211412987	0.27323132503450004
1100000	-26695.513283536828	-26473.527874323045	-221.98540921378213	-26473.527874323045	20.514354785897826	5.27E-4	7.999379464265671	0.6470343360770205	-194.61443650915356	1.438248286480834	0.457307	1.018802	7.189894	0.014947	0.240028	7.534212	1.197176	0.0	0.0	4	0.3095850403496155	0.22365160431067102	0.1982048739570404	0.26855848138267296
1150000	-26724.00151252991	-26464.787700936144	-259.2138115937672	-26464.787700936144	20.08823654215103	5.27E-4	8.781357283764873	1.0966334052672513	-236.4082705433462	1.8062875456669094	0.659736	1.637079	5.002222	0.429113	0.151099	4.757359	1.422035	0.0	0.0	4	0.31033674448431264	0.2191592833644178	0.20318729379947562	0.2673166783517938
1200000	-26667.965425365488	-26488.01021953299	-179.95520583249962	-26488.01021953299	19.257294143557434	5.27E-4	9.418465845250164	0.4847005097963132	-159.21637170595218	3.0514593393014584	0.248600	1.229622	4.193069	0.179536	0.550167	5.156437	2.669814	0.0	0.0	4	0.31078185494371285	0.21753979733331194	0.2016494418441708	0.27002890587880424
1250000	-26698.46103782224	-26463.863598136584	-234.59743968565323	-26463.863598136584	20.338891833592314	5.27E-4	7.280056845022646	0.3339577653747544	-211.19845552694812	1.3453951197979928	0.368080	0.838716	7.768202	1.159837	0.045197	2.950162	1.785107	0.0	0.0	4	0.31138016303798066	0.22055127920339304	0.19959488032016184	0.2684736774384643
1300000	-26718.503581156714	-26468.9883006475	-249.51528050921374	-26468.9883006475	21.146048440452237	5.27E-4	8.327988752286577	0.5173002507329585	-228.98719023905255	2.2089090978272834	0.267787	1.646925	6.127463	0.883101	0.640647	2.834482	0.560229	0.0	0.0	4	0.3024015564905133	0.22147941349226513	0.2040232098816922	0.2720958201355292
1350000	-26702.639449085727	-26482.82004014527	-219.81940894045567	-26482.82004014527	19.200214077751177	5.27E-4	8.460095163231626	0.2939511482941423	-197.0845823745871	0.7412375154695702	0.415929	1.127085	4.954149	0.607847	0.166050	3.168606	1.445654	0.0	0.0	4	0.30205775273234353	0.2227963070197854	0.20265512758631152	0.2724908126615594
1400000	-26692.509091833035	-26467.09013739416	-225.418954438875	-26467.09013739416	22.01852987231309	5.27E-4	8.364148450283484	0.8299279568865726	-204.01602139144123	1.3826346764705715	0.468527	1.071105	5.140151	0.085610	0.191203	4.209535	1.597425	0.0	0.0	4	0.30703306139168646	0.2205449145341424	0.2059993849045049	0.26642263916966613
1450000	-26694.82753653684	-26470.322706228457	-224.50483030838356	-26470.322706228457	20.480437854595632	5.27E-4	8.480356890376065	0.8257350459387439	-201.67448480380176	3.336937876091788	0.590602	1.373730	3.279334	0.425906	0.261631	9.095472	3.280789	0.0	0.0	4	0.30424131449767394	0.22451728478403282	0.19857830164617649	0.2726630990721167
1500000	-26719.16835503961	-26468.4148526977	-250.75350234190697	-26468.4148526977	23.330698701192862	5.27E-4	8.040352627018109	0.6274768906943288	-228.77041908853292	0.8061638382763786	0.718519	1.094694	4.242859	0.957148	0.001364	2.983312	0.791224	0.0	0.0	4	0.3079220195633099	0.22520101112609964	0.20187054290050918	0.26500642641008126
1550000	-26683.49238953699	-26472.868250886775	-210.62413865021628	-26472.868250886775	19.79154621391261	5.27E-4	7.1970762773670724	0.6401111139641571	-189.73060624348338	2.2335958516890044	0.523566	0.506665	6.041614	0.666150	0.088145	5.802689	3.060686	0.0	0.0	4	0.30277686001803844	0.22696068040140693	0.2012791913698225	0.26898326821073215
1600000	-26681.545272500054	-26459.459431070292	-222.08584142976162	-26459.459431070292	19.49235951817284	5.27E-4	6.98413198988823	1.2337371184190233	-198.62912908305543	1.5181390784772606	0.462422	0.455304	6.012174	0.158081	0.017813	6.160386	2.142046	0.0	0.0	4	0.30401558206553153	0.22280877651975986	0.19856904743226622	0.27460659398244236
1650000	-26728.040515134002	-26479.990699329697	-248.04981580430632	-26479.990699329697	21.922032452842938	5.27E-4	7.331739942030555	0.4751626586984114	-227.63843535593938	1.3217991827979967	0.582220	0.731389	4.056455	0.382034	0.638138	3.822445	2.342603	0.0	0.0	4	0.30784250700230426	0.22135550722594446	0.19990882752486722	0.2708931582468841
1700000	-26711.994609100217	-26487.31927582857	-224.67533327164756	-26487.31927582857	18.864467767689057	5.27E-4	7.610360099432966	0.7504123726517682	-201.1239905111785	2.0857464861395694	0.441949	0.841449	3.200230	1.048619	0.015671	7.338803	2.053823	0.0	0.0	4	0.3015942152517217	0.2230757545550163	0.20514012959437197	0.2701899005988901
1750000	-26709.20421145174	-26477.64778457708	-231.5564268746588	-26477.64778457708	19.4293343614345	5.27E-4	7.6964962622814435	0.259450541574516	-209.1494437380443	0.8922170260328324	0.515956	1.230256	4.333144	0.393890	0.006590	4.282276	2.465512	0.0	0.0	4	0.29875948266388463	0.22211160638554733	0.20381790543651163	0.2753110055140565
1800000	-26701.51865130583	-26484.43818539234	-217.0804659134872	-26484.43818539234	19.388115922261726	5.27E-4	8.099702921045317	0.3714604147416854	-194.0394612369313	4.060987202991994	0.500434	1.640226	5.806437	0.110641	0.553332	5.442167	3.310406	0.0	0.0	4	0.30214566234420276	0.22296404667331354	0.20428724698064288	0.270603044001841
1850000	-26716.13259754418	-26470.00627501654	-246.1263225276376	-26470.00627501654	18.76387473133722	5.27E-4	8.48941195220956	0.5682028642919945	-226.5731870819608	2.131901402263969	0.456418	0.824000	5.670674	1.463760	0.171752	4.373187	1.089190	0.0	0.0	4	0.30957165971164435	0.21934197787213308	0.2016471915714191	0.26943917084480373
1900000	-26701.091464417186	-26479.556074348777	-221.5353900684099	-26479.556074348777	19.32242754158516	5.27E-4	7.596153866273628	0.5542123232872044	-195.01075557896542	1.8646923467000591	0.549921	0.592026	7.304576	0.103020	0.073931	8.314436	2.703928	0.0	0.0	4	0.31030727199281666	0.21411900179629084	0.2069824126791557	0.2685913135317371
1950000	-26697.124778437195	-26470.285688692435	-226.83908974476088	-26470.285688692435	21.054638491310367	5.27E-4	9.892589749156302	0.4757926672562718	-207.66085045370542	0.9427313015699574	0.322292	1.076101	2.559857	1.415551	0.028319	3.961218	0.391168	0.0	0.0	4	0.31184446758291584	0.2172301107339481	0.19931891303715607	0.2716065086459802
2000000	-26713.084619086087	-26467.953400949027	-245.13121813705806	-26467.953400949027	20.671058772887022	5.27E-4	7.682947477643893	0.48487444002488067	-225.69303833652526	2.297020726299798	0.689299	0.702720	3.889885	0.302677	0.104405	7.716502	2.643779	0.0	0.0	4	0.3051622946845709	0.2174258415681708	0.20176151205556642	0.27565035169169205
2050000	-26726.91484937072	-26472.060861502257	-254.85398786846292	-26472.060861502257	19.673839945501012	5.27E-4	8.662102717690374	0.4363882236495614	-230.03571734465106	1.3725074306214458	0.574938	1.540335	6.426943	0.289342	0.137191	3.541317	1.142628	0.0	0.0	4	0.3154274399809283	0.22568968683542875	0.19883304665096516	0.26004982653267794
2100000	-26691.789492860797	-26474.464336704	-217.3251561567967	-26474.464336704	21.52406405597781	5.27E-4	7.503855258525727	0.2464233498959092	-194.2058941692772	2.3143546158743105	0.410189	3.031945	3.661631	1.266816	0.111616	8.623929	2.457648	0.0	0.0	4	0.30459650584501596	0.22264726562657652	0.20497838810324226	0.2677778404251655
2150000	-26694.51689972844	-26456.87702294566	-237.63987678278056	-26456.87702294566	20.132645512358476	5.27E-4	7.469177636465394	0.3884562698361703	-219.18219000295815	3.981308500089895	0.471611	2.351993	3.599143	0.672197	0.019490	3.665911	0.769868	0.0	0.0	4	0.3036824407256309	0.22394638548804005	0.19939228883677776	0.2729788849495515
2200000	-26702.776414403826	-26464.642718997347	-238.13369540647875	-26464.642718997347	19.51182116882083	5.27E-4	7.982339321391992	0.6217718662780909	-215.1917855704299	1.9363807310724541	0.714529	1.251485	5.029228	0.224833	0.065858	5.210646	3.362267	0.0	0.0	4	0.3065782397673833	0.2206355956648094	0.20250725570386746	0.2702789088639402
2250000	-26706.343578051295	-26479.386617945405	-226.95696010589018	-26479.386617945405	20.4152014895701	5.27E-4	6.697759414243959	0.7322177388543594	-206.21668856827674	1.2781045463221812	0.489064	1.798368	4.314981	0.583887	0.077139	3.985416	1.372901	0.0	0.0	4	0.30683553873680586	0.22295831585387885	0.20233795311349767	0.26786819229581793
2300000	-26707.422297386907	-26473.197087137047	-234.2252102498598	-26473.197087137047	19.854236593012345	5.27E-4	8.647301502122014	0.4089890233494843	-211.517341274234	1.4565577665538008	0.413610	0.854256	4.706459	0.875331	0.085285	3.611760	1.773130	0.0	0.0	4	0.3091323042481069	0.22657412300151938	0.19688107706511396	0.26741249568526004
2350000	-26703.743601191807	-26474.099364901344	-229.64423629046442	-26474.099364901344	19.10210585015442	5.27E-4	9.170246169112339	0.5001438595549047	-208.4348019914742	1.8864392981790432	0.511692	1.229297	3.375540	0.172278	0.245453	6.689142	4.354834	0.0	0.0	4	0.3004777520214091	0.22529790660351215	0.20173168144567633	0.2724926599294028
2400000	-26702.01008641181	-26471.807956181823	-230.2021302299868	-26471.807956181823	19.91808987321758	5.27E-4	6.810615158582342	0.22157450088645422	-206.48286747539996	2.321448034744324	0.234718	3.022919	5.011311	2.912094	0.143496	6.639445	1.793335	0.0	0.0	4	0.3096254031867489	0.2265023796329434	0.1988625423207898	0.26500967485951826
2450000	-26683.588745258498	-26473.687928518553	-209.9008167399428	-26473.687928518553	19.01364767230748	5.27E-4	6.979502834590437	0.6804146961322504	-189.33390642977923	2.3490277214924187	0.362823	0.688486	3.736078	0.279171	0.138490	7.375840	4.363271	0.0	0.0	4	0.30583754608572367	0.22410645721762384	0.1980626272529226	0.2719933694437303
2500000	-26694.906978730298	-26481.865578735335	-213.04139999496297	-26481.865578735335	19.81473312360648	5.27E-4	7.9284382911192335	0.3604046046376044	-190.9581965257583	3.25392274001521	0.439868	1.154665	4.506977	0.006071	0.361998	8.821145	3.368639	0.0	0.0	4	0.31120633919094814	0.2179352194049878	0.20307421436103926	0.26778422704302524
2550000	-26709.802187604288	-26463.213680024437	-246.5885075798495	-26463.213680024437	19.999873139140714	5.27E-4	7.686994464616221	0.7635530961293395	-222.23806136127428	0.9145147110241453	0.534727	1.062412	5.383741	0.346430	0.112052	4.220084	1.898194	0.0	0.0	4	0.3004003519649484	0.2303766087094669	0.19974353992079458	0.26947949940479055
2600000	-26703.966154630045	-26465.0222050339	-238.94394959614587	-26465.0222050339	22.110095209291078	5.27E-4	8.460259622447962	0.3617713092683456	-214.3389877261909	2.4198396212231237	0.445073	3.341630	8.177536	0.790732	0.022321	5.931101	1.133034	0.0	0.0	4	0.3077511597622357	0.22275664917051188	0.20388344102688882	0.26560875004036405
2650000	-26741.715204906388	-26468.556692399015	-273.1585125073729	-26468.556692399015	18.612855882328983	5.27E-4	7.630575612108686	0.6427413112085782	-252.88453554828925	1.1972920266726161	0.472488	1.709166	4.094349	1.051121	0.148539	3.175032	1.288138	0.0	0.0	4	0.31309576768489394	0.22403876381476615	0.19996731883904567	0.2628981496612947
2700000	-26717.445429601474	-26472.802413316807	-244.64301628466654	-26472.802413316807	19.838212603283946	5.27E-4	7.890402602625519	0.6211563656327375	-222.4416570994366	1.1088785702258235	0.465434	1.580877	4.388626	0.150317	0.183888	4.296056	1.417306	0.0	0.0	4	0.3085539858237057	0.21945828976638962	0.20269028024514749	0.26929744416475787
2750000	-26703.18282845643	-26468.03617295552	-235.14665550091186	-26468.03617295552	19.64677695798177	5.27E-4	7.266778207639882	0.37849766701184706	-211.67480095001014	0.9104334902923759	0.571298	1.436792	4.192786	0.570030	0.006862	3.782678	2.163071	0.0	0.0	4	0.3081904185709968	0.22137049370659714	0.19903149169829426	0.2714075960241125
2800000	-26704.481117552095	-26472.559349708492	-231.9217678436036	-26472.559349708492	20.41076267280319	5.27E-4	9.659533302723311	0.39412794704011717	-210.37156625847774	0.5779583248474067	0.430326	0.973423	5.660464	0.070438	0.330672	2.358356	0.663171	0.0	0.0	4	0.3033336370557432	0.22281249177465695	0.20098721130888741	0.27286665986071323
2850000	-26717.136659606862	-26472.67473757345	-244.46192203341306	-26472.67473757345	22.954409299800037	5.27E-4	8.256391690483849	0.4918996023189721	-221.9655790687295	0.8359755316223206	0.538887	1.347874	5.435266	0.600371	0.013503	3.920065	0.713026	0.0	0.0	4	0.30624615732971566	0.22756638415087327	0.19921348550166226	0.26697397301774956
2900000	-26679.063109888968	-26469.966281991026	-209.0968278979422	-26469.966281991026	21.69345903981955	5.27E-4	8.302089281002642	0.22468318308134833	-190.5382302728453	1.5987326216503859	0.283078	0.593091	3.859047	0.951443	0.312070	4.849519	0.853495	0.0	0.0	4	0.3094363208865943	0.2205809172843271	0.19765784363407346	0.27232491819500587
2950000	-26676.973001045506	-26463.011911889214	-213.96108915629017	-26463.011911889214	20.9936907076181	5.27E-4	8.846775069835328	0.5220305535479891	-191.85149730209142	2.5032471416106485	0.397046	0.828607	7.932410	1.223345	0.084839	4.990377	0.957541	0.0	0.0	4	0.30942306425465355	0.2184648274480433	0.20119383871751395	0.27091826957978987
3000000	-26714.473373584657	-26476.030562465017	-238.44281111963824	-26476.030562465017	18.583968035672083	5.27E-4	7.637062441252776	0.447066024015207	-214.19667255489372	2.450621902333666	0.397110	1.004779	5.639478	0.252257	0.287574	6.064871	2.329504	0.0	0.0	4	0.3060734320249081	0.21787429952466145	0.20472111722389597	0.2713311512265352
3050000	-26666.95706289536	-26469.24155124446	-197.71551165089778	-26469.24155124446	20.030279118851908	5.27E-4	9.656387866011956	0.6734300262921766	-179.14963830841734	2.0111681117505706	0.288799	0.902418	3.042806	1.562055	0.010127	4.634954	1.827834	0.0	0.0	4	0.31128862407747815	0.22508817423114658	0.20227878976712113	0.2613444119242549
3100000	-26712.342609568466	-26467.141545183687	-245.2010643847794	-26467.141545183687	22.50920887511596	5.27E-4	8.647934104785339	0.2587596004904768	-225.04652425158105	1.9711188216233362	0.441537	1.234033	4.690672	0.843942	0.277461	5.570353	1.765876	0.0	0.0	4	0.30785795426791596	0.2239775359711564	0.19950282896182164	0.2686616807991068
3150000	-26694.81928446127	-26469.33179310967	-225.48749135160026	-26469.33179310967	18.611878879957636	5.27E-4	8.365531507134703	0.5009756332224391	-204.93045616470914	1.7033436400854594	0.442048	1.194887	6.951675	0.568380	0.096993	2.657443	0.727011	0.0	0.0	4	0.3029303848046899	0.225197088490821	0.20444419068428293	0.26742833602020694
3200000	-26701.690926036335	-26486.784700905082	-214.9062251312552	-26486.784700905082	18.954159143450834	5.27E-4	6.770440787737512	0.39650563893801216	-192.17703275691477	1.2955433522318143	0.354030	0.767035	5.130312	1.034989	0.088385	5.722540	1.190050	0.0	0.0	4	0.30668171056628885	0.2233193973870746	0.20148325316314702	0.26851563888349034
3250000	-26709.348705146193	-26459.85618750239	-249.49251764380278	-26459.85618750239	20.444893663250408	5.27E-4	9.165717923949803	0.4095772876585173	-229.6331924151744	3.4617762889989065	0.529031	0.703800	3.494955	1.413805	0.111527	7.798188	1.396560	0.0	0.0	4	0.3062897244761201	0.22427397127625587	0.2033284898087806	0.26610781443884424
3300000	-26726.35444233858	-26484.971544131262	-241.3828982073176	-26484.971544131262	21.320406731385997	5.27E-4	8.557203515562636	0.4061528512627892	-220.8732380299292	1.3744620163375132	0.460427	1.198183	4.187373	0.780135	0.336936	3.751059	1.485173	0.0	0.0	4	0.30930516208605296	0.22758605876078566	0.19624469457794205	0.26686408457522015
3350000	-26699.62315139683	-26469.52137104305	-230.1017803537797	-26469.52137104305	20.70815042733375	5.27E-4	8.181153098340017	0.3764588916514956	-206.46501396355077	0.6543654294998325	0.390408	1.058709	5.071493	0.544590	0.379920	2.957330	0.615174	0.0	0.0	4	0.30640833307938925	0.22991361514417613	0.19943964932164365	0.26423840245479185
3400000	-26688.588095932326	-26471.56279143771	-217.02530449461614	-26471.56279143771	21.519051762121034	5.27E-4	7.413251415867827	0.3485086972710135	-195.25669676739372	1.6851625384183653	0.352764	1.298080	4.134803	0.471535	0.089515	5.408163	2.752479	0.0	0.0	4	0.3038505574711593	0.22389723153015784	0.20233480923879735	0.2699174017598864
3450000	-26704.992103860415	-26472.334002991127	-232.65810086928886	-26472.334002991127	20.323069848149224	5.27E-4	8.222846205836989	0.40650104765093636	-211.38061986002708	3.8747168714583125	0.653753	0.762681	4.399401	0.684673	0.011523	9.376707	4.016620	0.0	0.0	4	0.30971733441422733	0.22219255100955576	0.19771548440995998	0.27037463016625773
3500000	-26707.824846742107	-26463.684338095867	-244.14050864623908	-26463.684338095867	20.885070164561828	5.27E-4	8.501979859157743	0.5351466484443218	-223.44730326896916	1.7796874357590122	0.326617	1.393710	4.409483	1.296277	0.146943	6.209198	1.244715	0.0	0.0	4	0.31187442383164915	0.22245364327046063	0.19847046954073058	0.26720146335716055
3550000	-26712.7863755156	-26471.597525213703	-241.18885030189455	-26471.597525213703	21.02300323053742	5.27E-4	8.301108559482085	0.7065355913765495	-220.73720176137024	1.7188975010041765	0.394503	1.863642	4.588520	0.723170	0.113461	3.274730	2.539373	0.0	0.0	4	0.31418627635995844	0.21997561358099685	0.2025450852516938	0.26329302480735184
3600000	-26723.512520699936	-26483.78639832149	-239.72612237844828	-26483.78639832149	17.94160950601996	5.27E-4	10.66285337405721	0.43889389476654855	-217.3754328999475	3.040520794429913	0.652203	1.474085	4.957283	0.281852	0.266775	6.470919	3.079328	0.0	0.0	4	0.3162806423531812	0.21903323531688534	0.19781319859873106	0.26687292373120336
3650000	-26675.4422291635	-26467.866255071873	-207.57597409162426	-26467.866255071873	19.556289884449136	5.27E-4	7.585344280902118	1.1647366673112778	-182.9064582882453	3.1861751407180154	0.309485	1.435303	3.945205	1.438491	0.283549	11.816667	5.332122	0.0	0.0	4	0.3025807104909591	0.2276478307490776	0.19996357328409173	0.26980788547587253
3700000	-26699.573954826017	-26465.693214538496	-233.88074028752052	-26465.693214538496	21.3825621589537	5.27E-4	8.04593761998736	0.49876656601542724	-210.3250458015131	1.6142671614997457	0.324826	1.798876	5.507526	0.827522	0.085824	4.441115	1.138810	0.0	0.0	4	0.3009589677839936	0.22539406852052654	0.20003532546865757	0.27361163822682316
3750000	-26726.081374499652	-26491.31348698336	-234.76788751629115	-26491.31348698336	21.0762632256967	5.27E-4	8.377759874226372	0.6291561169042272	-214.24742915251142	1.2699600717821347	0.382841	0.934513	3.596512	0.728191	0.164845	3.274663	0.784330	0.0	0.0	4	0.30006943599721486	0.22092392339599748	0.20551150115903455	0.27349513944775394
3800000	-26704.589868100542	-26467.067811126293	-237.5220569742477	-26467.067811126293	18.955035247809047	5.27E-4	9.806650183669284	0.712657414416328	-216.52949374521597	1.7568448946366255	0.551762	0.790686	3.537532	0.604795	0.108064	4.599142	2.672231	0.0	0.0	4	0.311741506151494	0.21953216625956476	0.1962561558156201	0.272470171773322
3850000	-26694.181106165008	-26479.219705722764	-214.96140044224336	-26479.219705722764	18.742991806367588	5.27E-4	7.745269195921717	0.4676837542481237	-189.13638630606616	1.7738376631648944	0.371341	1.444810	6.041307	0.613414	0.025225	5.847203	1.544846	0.0	0.0	4	0.3142385091977183	0.21683866303290125	0.19811576944928685	0.2708070583200944
3900000	-26718.87358689428	-26465.710926456344	-253.16266043793584	-26465.710926456344	21.201177354801438	5.27E-4	10.314906717547863	0.784783142809624	-231.90355480976083	2.1833977059686314	0.664512	1.076095	4.919191	0.297771	0.024541	6.013778	1.875382	0.0	0.0	4	0.30323789541953494	0.22748144261996742	0.2019505309128563	0.26733013104764214
3950000	-26719.15210086701	-26467.162646850673	-251.98945401633785	-26467.162646850673	21.231004045900843	5.27E-4	9.19363504334231	0.34018819871678246	-230.91340662461948	1.880108389912854	0.814802	1.192477	4.576986	0.038960	0.356644	4.580869	0.911148	0.0	0.0	4	0.3109910038613219	0.22360541213925542	0.20030497067492686	0.2650986133244968
4000000	-26692.472310180936	-26458.532305387485	-233.94000479345107	-26458.532305387485	19.83679868997261	5.27E-4	7.3177212504940705	1.5749639823581714	-212.35674301816124	1.8932779809299676	0.459288	0.845084	3.319832	0.428905	0.580719	6.029165	4.040034	0.0	0.0	4	0.3115747558768347	0.21771699328326058	0.20252201083905966	0.26818624000084607
4050000	-26685.403200919834	-26474.6496737884	-210.75352713143548	-26474.6496737884	22.20035360216532	5.27E-4	7.811617484315286	0.7362614986886965	-188.01765982087016	0.8906594717804451	0.223446	1.405033	5.384690	0.872357	0.481094	3.156970	0.787817	0.0	0.0	4	0.3082190389584761	0.22269962569894217	0.1983366099474721	0.2707447253951106
4100000	-26691.88003756916	-26466.73070798234	-225.14932958682098	-26466.73070798234	20.689234443642576	5.27E-4	7.898224956784982	0.3339127694526141	-202.07746468093976	0.8223973099950487	0.358594	2.504496	4.859468	0.552850	0.144687	3.220193	0.824424	0.0	0.0	4	0.307476249305685	0.2234393528146534	0.20165110462620747	0.26743329325345505
4150000	-26701.94873749771	-26463.428700339206	-238.5200371585037	-26463.428700339206	20.647239558795288	5.27E-4	8.705095324459197	1.6167817445185286	-216.3364592924816	2.069778286381227	0.639119	0.545847	3.853198	0.614060	0.122601	7.413898	3.272314	0.0	0.0	4	0.30548053587658974	0.22684432883894243	0.2020828239028718	0.26559231138159695
4200000	-26715.248921334765	-26476.91442933504	-238.33449199972475	-26476.91442933504	19.668616509357097	5.27E-4	9.031087640265737	2.2980107101099936	-217.26450148360783	2.87688728752661	0.479990	0.716100	5.167173	1.130050	0.366323	4.262796	2.134527	0.0	0.0	4	0.3098903737117733	0.22167875460519781	0.1992748101349372	0.2691560615480925
4250000	-26721.008449523204	-26467.530263353692	-253.47818616951037	-26467.530263353692	20.06052919036544	5.27E-4	7.976361378218001	0.21500226533723915	-229.33714017313204	2.086849004605516	0.548380	3.147252	5.914220	1.988178	0.307621	4.903635	1.218229	0.0	0.0	4	0.31449445854439545	0.22051189813397876	0.20099355048546538	0.2640000928361613
4300000	-26709.654714954333	-26464.02550409585	-245.62921085848313	-26464.02550409585	19.39118122479573	5.27E-4	7.629722324622903	1.0178715771352682	-223.72642875478712	1.933589595707264	0.460640	0.625815	4.871172	0.717016	0.013073	6.974344	3.844894	0.0	0.0	4	0.30565241400891235	0.22529730483316712	0.20228545066227924	0.26676483049564226
4350000	-26704.327333829628	-26472.86166434737	-231.4656694822572	-26472.86166434737	21.258303632812552	5.27E-4	7.655571218781339	0.4396741339494849	-209.39737885732504	1.2782475791707426	0.300180	1.552171	3.001288	1.912430	0.011358	5.705302	1.418197	0.0	0.0	4	0.31372534988053025	0.22209405508824934	0.19579231030091404	0.26838828473030735
4400000	-26702.0705270002	-26472.7302604197	-229.340266580501	-26472.7302604197	19.471137058697668	5.27E-4	6.651073924139374	0.5523523105141726	-207.34367538148427	3.3445914199631743	0.323714	1.766550	3.333894	2.195276	0.193955	11.291734	3.509964	0.0	0.0	4	0.3118968547888786	0.21790864194782597	0.19508931568086146	0.275105187582435
4450000	-26735.71195100983	-26474.560978127953	-261.1509728818772	-26474.560978127953	21.839266833999115	5.27E-4	8.629957949084199	0.38862903579687363	-235.89308738512025	2.5840073633409713	0.664629	1.153933	5.737740	0.973752	0.079787	7.807417	1.769912	0.0	0.0	4	0.301182700386954	0.22526035097496017	0.20232084333267022	0.2712361053054166
4500000	-26709.46574247099	-26470.544599732108	-238.921142738883	-26470.544599732108	18.878668276295716	5.27E-4	7.252724791303826	0.7932446884888372	-212.17685838192645	2.4121177721846636	0.230012	3.224008	6.998019	2.370999	0.239610	2.906859	0.423748	0.0	0.0	4	0.31247800168739054	0.219695302784741	0.20229067912649018	0.26553601640137914
4550000	-26691.66334989576	-26464.570837376003	-227.09251251975851	-26464.570837376003	20.91280663907056	5.27E-4	7.704377076997892	0.6787481604732153	-205.36864500433086	4.110940588887144	0.446966	1.313636	3.070228	0.354584	0.189762	7.030109	1.913425	0.0	0.0	4	0.30282773108068584	0.22451237413082728	0.20810493007198716	0.2645549647165006
4600000	-26699.726835490455	-26478.85104485277	-220.8757906376843	-26478.85104485277	20.994443655274107	5.27E-4	8.269478527471271	0.20358012380382484	-199.50889126073017	2.6485841377059534	0.350638	1.097826	5.302342	0.595059	0.096123	4.495285	0.480521	0.0	0.0	4	0.3051104296718363	0.2241611183481471	0.1997859723565672	0.2709424796234503
4650000	-26702.199041509186	-26474.098803817713	-228.1002376914742	-26474.098803817713	19.80369495445774	5.27E-4	8.018533701793235	0.5658551861665266	-205.11499603418196	0.9916668097309171	0.369525	0.673697	6.170443	1.198134	0.796450	2.835471	2.106207	0.0	0.0	4	0.3050214738478836	0.2196531602401893	0.19526136507274705	0.28006400083918104
4700000	-26715.672789874883	-26469.14001466564	-246.53277520924334	-26469.14001466564	20.726118582989706	5.27E-4	8.168927260487342	0.3288875108807836	-225.06496208498828	1.1998089414325264	0.692330	0.957549	4.172082	0.389622	0.000513	4.227648	2.006293	0.0	0.0	4	0.3036738274185555	0.22247938431926156	0.2010803107780625	0.27276647748412153
4750000	-26708.185641805223	-26483.109590617292	-225.07605118792972	-26483.109590617292	20.150035769077796	5.27E-4	7.915715490135175	0.2323160112285451	-204.5458156447065	1.8951619322881221	0.371498	1.441656	4.021793	0.998850	0.031132	5.982173	2.200131	0.0	0.0	4	0.3059101016553238	0.22262645705928805	0.19964507232514514	0.27181836896024403
4800000	-26708.45554286482	-26471.82618396324	-236.62935890157866	-26471.82618396324	21.557241656234464	5.27E-4	9.053699103152473	0.6564736701480313	-214.10075280262092	1.9739497531973618	0.594663	1.479819	7.091485	0.003072	0.102470	3.984648	1.368171	0.0	0.0	4	0.30690981660382066	0.2238865093651014	0.19845372342433978	0.27074995060673906
4850000	-26710.647422861737	-26475.10102072493	-235.5464021368063	-26475.10102072493	21.79774205481958	5.27E-4	7.843825861042861	0.3780457469684566	-215.31819263242767	1.9615029586074417	0.604553	0.909122	5.005797	0.197003	0.256531	6.504047	0.933983	0.0	0.0	4	0.30711779133148526	0.2236792516254945	0.20161085997318023	0.26759209706984083
4900000	-26700.69758238019	-26462.13062946057	-238.56695291961975	-26462.13062946057	20.47882785485288	5.27E-4	7.497717208375629	0.504221870595039	-214.91892720735135	2.232588125275086	0.663686	1.046457	4.321773	0.243591	0.057250	13.487728	2.163768	0.0	0.0	4	0.30676637562551545	0.2215775678025564	0.20021006213414103	0.27144599443778794
4950000	-26682.15564867285	-26465.77534368379	-216.38030498906397	-26465.77534368379	18.872812910833748	5.27E-4	8.870170288256327	0.24869843248005746	-193.91076299173648	2.934826677037429	0.422948	0.577100	8.245185	0.212469	0.140649	6.555021	1.723076	0.0	0.0	4	0.30657596971893236	0.22207876717550334	0.19999169180764803	0.2713535712979171
5000000	-26702.199085611035	-26472.966493286538	-229.23259232449718	-26472.966493286538	20.769482863372698	5.27E-4	7.4414097347658865	1.0923327160149325	-210.26668571236362	1.9236472782043896	0.335850	1.019958	3.380676	1.537645	0.056973	4.668261	2.024909	0.0	0.0	4	0.3127462648941415	0.22414163676284338	0.2027924597866797	0.2603196385563362
5050000	-26730.670867821358	-26466.994924114628	-263.67594370673095	-26466.994924114628	20.425028751663593	5.27E-4	7.8361505682292245	0.3608897631607128	-242.1210260053365	2.322392527128492	0.396383	2.507853	4.677700	0.487206	0.108832	5.298393	1.605266	0.0	0.0	4	0.30826574300224957	0.2199015536541253	0.20273279109771458	0.2690999122459113
5100000	-26690.808736823434	-26477.074751885197	-213.7339849382363	-26477.074751885197	19.070263010827944	5.27E-4	7.945547617040295	0.37321931510320255	-194.40487061160843	2.248813076655534	0.417009	1.086769	4.076166	0.438486	0.313725	5.661327	0.980295	0.0	0.0	4	0.30472666761031	0.21892920133656277	0.20465907661186242	0.27168505444126567
5150000	-26690.253811320046	-26469.877675075284	-220.37613624476265	-26469.877675075284	18.755473548541318	5.27E-4	8.159088599778041	0.40767101385740806	-199.83841382376	1.0893317484643912	0.347224	1.142080	4.734964	0.490932	0.166402	3.380639	0.900998	0.0	0.0	4	0.30168225913614166	0.2296634189634655	0.19852934126880942	0.27012498063158413
5200000	-26719.228212904014	-26472.45427910994	-246.77393379407363	-26472.45427910994	20.491998343672023	5.27E-4	7.948999890951351	0.15894689886441715	-225.462972956653	1.3137323247680512	0.511979	1.081326	5.550862	0.700161	0.053796	4.506609	0.907731	0.0	0.0	4	0.31146704085754817	0.22408505740785975	0.2009207816820592	0.26352712005253354
5250000	-26699.127827356195	-26466.28278771602	-232.84503964017338	-26466.28278771602	19.82847448117711	5.27E-4	8.418950895322087	1.077662495764928	-207.77211304684107	1.4753951990594807	0.472675	0.825164	5.505783	0.344545	0.138305	4.757613	1.106503	0.0	0.0	4	0.2987327229129703	0.225027852798025	0.2025052980886858	0.2737341262003195
5300000	-26681.5148608761	-26467.659719025614	-213.85514185048584	-26467.659719025614	20.54972162375034	5.27E-4	8.173962114045917	0.32222786504874573	-191.8685666955593	2.8702407766597218	0.330203	1.130556	5.463881	0.178477	0.011779	3.758400	2.831631	0.0	0.0	4	0.3071422227608384	0.22758389343506438	0.20051859347624723	0.26475529032785056
5350000	-26704.95906841884	-26482.571865370875	-222.3872030479654	-26482.571865370875	19.699601682152785	5.27E-4	8.260192137486428	0.6834452258646674	-201.51632996542833	1.943119543837233	0.299561	2.457157	4.563519	1.416572	0.076684	2.960307	1.274819	0.0	0.0	4	0.310141211084626	0.22024418784472188	0.19973870908806826	0.2698758919825844
5400000	-26710.077690979324	-26477.43756921077	-232.64012176855275	-26477.43756921077	19.14870330989622	5.27E-4	9.591462167533347	0.35127028472127697	-212.50780843796312	1.78616568415175	0.430117	1.067937	4.846102	0.192714	0.041189	3.912682	1.249314	0.0	0.0	4	0.30665119965807347	0.2288081277296032	0.1978278088049011	0.2667128638074227
5450000	-26717.066120966556	-26475.02384498897	-242.0422759775877	-26475.02384498897	20.50741759654979	5.27E-4	7.649170923894315	0.4226323358568056	-223.38278521485657	3.2128556808979933	0.504880	1.282718	4.085553	0.287750	0.061154	4.217316	1.745201	0.0	0.0	4	0.3081971700023186	0.22727253542156275	0.19824405932682881	0.26628623524929035
5500000	-26707.920302204126	-26459.831003663727	-248.0892985403989	-26459.831003663727	22.544451632277525	5.27E-4	8.28764136193925	0.5648362915944506	-228.22601153066458	2.226671695032437	0.577066	0.604306	4.247213	0.243021	0.034523	7.019754	3.264821	0.0	0.0	4	0.30678740068686317	0.21819925044744323	0.2018377485810213	0.2731756002846728
5550000	-26707.92428901376	-26467.388440841303	-240.53584817245837	-26467.388440841303	20.676126712110378	5.27E-4	7.812036171936394	0.748807696050177	-218.605012181105	3.164960796730399	0.440566	1.382645	5.695713	0.806585	0.157939	7.836156	2.030719	0.0	0.0	4	0.310282132100831	0.22520332269564605	0.20173223219299555	0.26278231301052785
5600000	-26710.09424351155	-26465.0049556672	-245.08928784435153	-26465.0049556672	20.85275897159028	5.27E-4	7.708900228977305	0.6736934770620209	-221.7279375449703	1.326313577476097	0.354019	1.969073	5.428338	2.214141	0.012192	3.443519	0.424615	0.0	0.0	4	0.3047934890996336	0.22482432406616212	0.2040005290413537	0.2663816577928511
5650000	-26729.6234719403	-26465.883478585652	-263.73999335464595	-26465.883478585652	20.219415575936935	5.27E-4	9.02783725956494	0.3852215008174565	-238.09725660375904	1.2628754147896764	0.659942	0.571416	6.068261	0.147643	0.310806	3.264340	1.523451	0.0	0.0	4	0.30607356417459197	0.2213993800278038	0.2043163674484184	0.2682106883491864
5700000	-26689.25053786764	-26472.225294625598	-217.02524324204109	-26472.225294625598	19.984810277282392	5.27E-4	6.94124390938954	0.5223425387034969	-198.23947068500536	0.8594879172816493	0.369714	1.044732	2.795077	0.299673	0.258784	3.276542	1.094172	0.0	0.0	4	0.3055815430919485	0.2274057681087047	0.19835040588986258	0.26866228290948474
5750000	-26713.446030361283	-26469.46726881772	-243.97876154356283	-26469.46726881772	20.08997591912065	5.27E-4	7.490928316741869	0.3355352491885506	-224.6758914875365	1.2139072985813764	0.382392	1.522990	5.821035	1.042351	0.082224	2.476543	0.732981	0.0	0.0	4	0.3109417695480528	0.22140776619621205	0.19845800433836033	0.2691924599173754
5800000	-26722.26174425713	-26474.15244587877	-248.1092983783607	-26474.15244587877	23.330664950890792	5.27E-4	7.565232652543678	0.5178337438718974	-221.83901536634363	1.6291623156332395	0.610036	1.722958	8.555301	0.213455	0.356117	5.137846	0.753801	0.0	0.0	4	0.31070474413895305	0.2159726395945193	0.19999927317295166	0.27332334309357653
5850000	-26692.490626768904	-26471.11253995659	-221.3780868123125	-26471.11253995659	19.493078316242162	5.27E-4	6.966173120177178	0.4175937044996041	-199.71242762107326	1.7926305237609101	0.362997	0.778875	5.389914	0.777704	0.194261	9.129839	1.322095	0.0	0.0	4	0.30690418984963364	0.2222145047446898	0.20691033529273845	0.2639709701129387
5900000	-26687.955356118375	-26475.317431568023	-212.63792455035278	-26475.317431568023	21.74581545619921	5.27E-4	7.548535960434903	0.47251719988265173	-191.56435700051728	1.8299505948814656	0.428650	0.933668	4.197603	0.048611	0.493370	7.804612	3.129555	0.0	0.0	4	0.3096501127449024	0.21847040439857418	0.20485284302777493	0.267026639828749
5950000	-26709.611511182604	-26471.82232121494	-237.78918996766438	-26471.82232121494	20.803494838702566	5.27E-4	9.22274757423008	0.006443487603257956	-219.47110745588984	1.4674232398347096	0.590011	0.877222	4.011998	0.149631	0.202531	4.416567	1.559391	0.0	0.0	4	0.3075729995752058	0.2218966078434628	0.20124465883709958	0.26928573374423237
6000000	-26684.15407698368	-26463.818692289315	-220.33538469436564	-26463.818692289315	20.52468023395766	5.27E-4	7.938262536672543	0.39634332901409364	-198.44120125016957	1.630060531433986	0.328266	0.710860	5.411789	0.494521	0.059984	4.561111	2.339513	0.0	0.0	4	0.31010404173983097	0.22203159047967558	0.20215070401421098	0.265713663766283
6050000	-26694.875924598	-26469.997115998518	-224.87880859948356	-26469.997115998518	20.69374006698625	5.27E-4	7.196317975079509	0.3583061097505809	-202.98438680238868	3.303199747413965	0.287330	1.885537	4.504444	1.882523	0.219152	6.803531	2.635463	0.0	0.0	4	0.3064294205129772	0.2240780157178062	0.19889087886555393	0.27060168490366326
6100000	-26732.500418684176	-26477.80408843582	-254.69633024835665	-26477.80408843582	20.163069409074243	5.27E-4	7.5934119466653085	0.6912541767372349	-228.96812598591276	1.2126178810246704	0.570837	2.047399	5.631285	1.456280	0.093272	5.047182	0.803414	0.0	0.0	4	0.31348328169267736	0.21456487045646755	0.20349861020661142	0.26845323764424434
6150000	-26739.397785194313	-26480.88699079572	-258.51079439859194	-26480.88699079572	19.397155785459958	5.27E-4	7.046911619168577	0.3999704541487802	-231.27251963502485	1.8189539153201866	0.775792	1.811062	4.318245	0.530392	0.216243	15.302424	4.276162	0.0	0.0	4	0.3099566655107645	0.21953628060747893	0.20537744426428095	0.2651296096174763
6200000	-26730.914584341524	-26477.752338336875	-253.16224600464759	-26477.752338336875	19.594337700476835	5.27E-4	7.877397063325652	0.8038246080208348	-232.1195162672637	1.6309629475893466	0.705127	0.868385	3.666744	0.119780	0.159038	3.400113	1.975561	0.0	0.0	4	0.30166041625957046	0.22819075894959873	0.20076512082528106	0.2693837039655504
6250000	-26709.16871370128	-26466.173360015302	-242.9953536859787	-26466.173360015302	21.639871048384617	5.27E-4	7.499653301410734	0.43544228770428817	-221.56834170353935	1.9878985517109724	0.440900	1.486254	4.522661	0.599708	0.283493	5.842512	1.437668	0.0	0.0	4	0.3123511780210711	0.22053847536691404	0.19800753016266873	0.2691028164493467
6300000	-26701.632333470592	-26466.296886437507	-235.33544703308465	-26466.296886437507	22.279122262359248	5.27E-4	8.85790358405868	0.2641522880015463	-213.3021732679017	1.3819164542862734	0.344989	1.126942	5.269463	0.819142	0.026129	5.278061	1.717739	0.0	0.0	4	0.3123990256892895	0.21722201361377544	0.20721466798250315	0.2631642927144323
6350000	-26690.536050864743	-26471.480784129897	-219.05526673484465	-26471.480784129897	20.394409390467477	5.27E-4	6.81009061227488	0.29776145734083104	-196.8972533758672	1.045199417745263	0.504471	0.897170	2.691879	0.299533	0.185429	4.641018	1.231485	0.0	0.0	4	0.2979578320074462	0.22851785269320427	0.20790631798860854	0.26561799731074126
6400000	-26691.05211193999	-26476.618139217935	-214.4339727220545	-26476.618139217935	20.659541036917872	5.27E-4	7.44424400567103	0.5627071045855194	-190.547342361981	4.30603349885896	0.330642	0.534073	5.872347	1.247236	0.112386	4.585713	1.226182	0.0	0.0	4	0.3064887703015283	0.22455932134653556	0.2002210459499995	0.26873086240193683
6450000	-26721.74625513332	-26484.76127182288	-236.984983310439	-26484.76127182288	19.834614696854935	5.27E-4	8.07699620062983	0.7611568705640394	-214.95630918894105	1.525790122012978	0.636872	0.982961	5.526557	0.089244	0.168763	5.088390	1.782511	0.0	0.0	4	0.3029924128100372	0.22718058383544903	0.19935101260554822	0.2704759907489658
6500000	-26704.50337934991	-26469.354420923875	-235.14895842603556	-26469.354420923875	22.27933768117515	5.27E-4	7.093455976048929	0.335722301065976	-215.5360308293615	1.9757497568137856	0.533823	2.120570	5.391126	0.159575	0.100827	4.102709	0.914920	0.0	0.0	4	0.3089239673782252	0.22313555681112138	0.20189478721675944	0.2660456885938942
6550000	-26689.387669901826	-26474.222341444707	-215.16532845711833	-26474.222341444707	19.849981423160365	5.27E-4	9.107312677842007	0.4583383117006432	-192.22183355754007	5.541742754983299	0.336238	0.686642	6.282190	1.918383	0.085677	7.948119	1.684980	0.0	0.0	4	0.3151176019656545	0.2173497842483796	0.20199691370309267	0.2655357000828734
6600000	-26695.13315076134	-26468.918391436866	-226.21475932447345	-26468.918391436866	19.68205069221663	5.27E-4	8.411449570583894	0.4680925555819863	-203.16245363829307	1.5630408093820587	0.448291	1.054642	5.032039	1.431266	0.026301	4.571847	1.121773	0.0	0.0	4	0.3108721846179522	0.21801555439401446	0.20486511966923973	0.2662471413187939
6650000	-26711.519644800665	-26475.917452984166	-235.60219181649828	-26475.917452984166	21.045377342594975	5.27E-4	7.808222361863091	0.7282221064633134	-214.52405833539905	2.035744082123362	0.444797	1.792288	4.050218	0.463607	0.185435	4.497751	1.337679	0.0	0.0	4	0.3079431722993287	0.22206391672452372	0.20134642336011122	0.2686464876160367
6700000	-26694.43574128626	-26469.823398620403	-224.61234266585694	-26469.823398620403	21.979966171744888	5.27E-4	8.088464331488039	0.5398616684460831	-203.25515957992488	3.431487896771436	0.487313	1.024975	4.116717	0.128156	0.483887	8.086989	3.479952	0.0	0.0	4	0.30819132436535734	0.22315831640123585	0.19873294151918425	0.26991741771422284
6750000	-26703.708751014725	-26478.197423467696	-225.5113275470299	-26478.197423467696	19.00919765147384	5.27E-4	7.757073598729327	0.7159866067804457	-202.24914711824005	5.891417285702177	0.534444	0.614851	4.325017	0.566588	0.320717	10.792904	3.836459	0.0	0.0	4	0.3091320061069956	0.22229503150252747	0.1992902860661534	0.26928267632432384
6800000	-26705.947374141655	-26475.913259003202	-230.03411513845413	-26475.913259003202	19.54561198920324	5.27E-4	7.529860306753968	0.6016043942595531	-208.3299541429912	1.062597534372129	0.440804	1.351028	6.816496	0.738600	0.087092	3.960427	0.311749	0.0	0.0	4	0.3106239276028775	0.22056624308309436	0.20274360870043628	0.2660662206135922
6850000	-26709.532175158853	-26467.87388197524	-241.65829318361222	-26467.87388197524	20.10577133271441	5.27E-4	7.021395844100256	0.40659957788921836	-218.96500535586264	3.3039587616496613	0.608995	1.735142	4.685955	0.618338	0.236735	6.748248	2.327022	0.0	0.0	4	0.3071928416710373	0.22953012256894698	0.19663711808363962	0.26663991767637635
6900000	-26713.958098695177	-26472.1861200192	-241.77197867597647	-26472.1861200192	19.882389829578933	5.27E-4	7.465673028659453	0.4807409105035884	-218.760265823579	2.028286947234335	0.515138	1.045561	7.473630	0.488537	0.167745	5.116753	1.592711	0.0	0.0	4	0.30913861014458566	0.22115688398358105	0.20159944816500294	0.26810505770683063
6950000	-26696.075094258995	-26463.12402249041	-232.95107176858295	-26463.12402249041	18.94652767342368	5.27E-4	7.780583992991896	0.6391572128145694	-209.25548090169542	1.5713992045515686	0.402036	1.006266	6.430219	3.103666	0.032651	4.087964	1.268319	0.0	0.0	4	0.3057614380100697	0.22537078096989252	0.200439903521568	0.26842787749847
7000000	-26714.763328684734	-26472.989433760617	-241.77389492411677	-26472.989433760617	21.55336690698053	5.27E-4	8.14965195491006	0.3446174574010348	-220.30061799394795	0.891358248839356	0.507882	1.119847	4.399880	0.623869	0.079337	4.214405	0.723607	0.0	0.0	4	0.3101024158389771	0.21863183411817	0.2019278280962693	0.26933792194658396
7050000	-26697.367674108	-26455.53910239109	-241.82857171691427	-26455.53910239109	20.084396414115126	5.27E-4	8.022684047797448	0.36393127817895926	-220.97911299498904	0.8417703012207682	0.566066	0.989412	6.127407	0.130768	0.024501	2.222423	0.678571	0.0	0.0	4	0.3071474892487309	0.22110184722731385	0.2038556742135871	0.2678949893103685
7100000	-26710.933815282555	-26475.559230744515	-235.37458453804035	-26475.559230744515	18.5272472461398	5.27E-4	7.596066645649784	0.40923238737899065	-216.44725223064015	1.2179402559702601	0.468063	0.855727	3.086258	0.208635	0.069421	3.204561	0.905250	0.0	0.0	4	0.31086669331754035	0.21886915370804477	0.2033329118117612	0.26693124116265393
7150000	-26699.390940685502	-26478.72810960602	-220.66283107947874	-26478.72810960602	21.68890369929855	5.27E-4	8.14011842580138	1.1300800598203347	-195.2840741657409	5.138402253262173	0.363395	1.672596	7.990479	0.429216	0.020187	7.832603	2.706062	0.0	0.0	4	0.31090015827639866	0.21601228028294095	0.20032546776011148	0.2727620936805492
7200000	-26707.111269275552	-26464.11361581291	-242.99765346264545	-26464.11361581291	19.957447812297985	5.27E-4	7.817460072037558	0.4228990814371703	-219.6220742311732	1.290793282172066	0.467307	1.311058	6.192067	0.440543	0.162934	5.100556	2.922495	0.0	0.0	4	0.30733707208805267	0.21879178744052724	0.2038729511241254	0.269998189347295
7250000	-26720.61016900782	-26484.704235671426	-235.9059333363933	-26484.704235671426	19.062576172227807	5.27E-4	7.614981833737371	0.541252494723977	-212.0343123444478	1.0927528015376273	0.375921	1.221192	7.027393	0.786532	0.237986	4.300699	1.282343	0.0	0.0	4	0.302629783223363	0.22868591571139954	0.19798196346514071	0.270702337600097
7300000	-26703.71291222812	-26480.732521477927	-222.9803907501904	-26480.732521477927	20.259106355093245	5.27E-4	7.37941573040345	0.4228459806651747	-203.62027862225594	1.3207887604277175	0.344279	2.470702	4.092462	0.366412	0.256399	3.265262	0.847165	0.0	0.0	4	0.302512315086737	0.22906122223683678	0.2009685199821346	0.26745794269429185
7350000	-26700.81525438763	-26470.53541646448	-230.2798379231505	-26470.53541646448	19.72972192325207	5.27E-4	8.426107784390636	0.9251957255396492	-207.4698150075274	1.3642595774946833	0.381003	1.786580	6.571160	0.377332	0.427777	4.428287	0.780085	0.0	0.0	4	0.3053000023721451	0.22030661322537298	0.20346937834352052	0.27092400605896166
7400000	-26708.770847287895	-26470.10860480584	-238.66224248205742	-26470.10860480584	20.749671225745644	5.27E-4	7.797541347933872	0.4144708922935393	-215.45854949652312	1.7646348476194742	0.536601	0.675116	4.311365	0.808719	0.168437	8.656833	1.554546	0.0	0.0	4	0.3142019409954718	0.22112552727968365	0.1956250646621049	0.26904746706273996
7450000	-26701.785727467734	-26470.48376789819	-231.3019595695449	-26470.48376789819	21.07991692612758	5.27E-4	8.692702016651555	0.5827597408735273	-206.59761205068892	1.275550168553603	0.406929	1.518222	6.533252	1.034402	0.190258	3.931571	0.736945	0.0	0.0	4	0.3097604179596312	0.22372564951902882	0.200274739447576	0.26623919307376426
7500000	-26705.356503982344	-26460.65804968574	-244.69845429660725	-26460.65804968574	19.971544574078088	5.27E-4	7.556261496177717	0.25570467576694095	-221.68649642845452	2.20107712502698	0.349060	2.928750	3.354307	1.849138	0.479299	5.907996	1.932584	0.0	0.0	4	0.30481116529326124	0.2219289117569098	0.19914991346462355	0.2741100094852058
7550000	-26697.476620726444	-26478.50175994892	-218.9748607775246	-26478.50175994892	20.005265848373114	5.27E-4	6.963557986747463	0.5632195516302662	-198.2717421431583	1.1283386830863043	0.407809	2.868575	3.762608	0.521116	0.054815	3.653911	1.853630	0.0	0.0	4	0.30062556384863753	0.2211871030462074	0.20071918327593533	0.27746814982922013
7600000	-26715.563266276557	-26474.553067734625	-241.0101985419308	-26474.553067734625	19.537138727910598	5.27E-4	8.785411535287418	0.40094617164195373	-216.7935789242584	2.677377527720036	0.333181	1.468950	6.196117	3.622369	0.014730	4.997322	0.399788	0.0	0.0	4	0.30256367518330696	0.2281776242748423	0.20105478542990396	0.2682039151119472
7650000	-26696.063302659724	-26465.43410522881	-230.6291974309127	-26465.43410522881	20.852975272864672	5.27E-4	7.942916117558563	0.579857822978755	-212.55369877497165	1.7864082759178086	0.548042	0.860899	4.632217	0.924602	0.027129	4.011508	0.760642	0.0	0.0	4	0.3073120785486061	0.2236816234797628	0.20388549037676273	0.2651208075948687
7700000	-26710.726848508257	-26473.998997476912	-236.72785103134333	-26473.998997476912	19.870623227196074	5.27E-4	7.949200226171324	0.34271397451508223	-216.83970000541234	2.5215770709189593	0.507643	0.866819	4.118229	0.842727	0.004055	6.724662	1.175982	0.0	0.0	4	0.31331871806364486	0.22011221690459584	0.19768304564461328	0.26888601938714635
7750000	-26742.482848048574	-26480.433330132975	-262.0495179155994	-26480.433330132975	21.284636641867188	5.27E-4	8.033178469535203	0.32094052703043563	-238.71763028145793	4.032701463964613	0.490991	1.093798	3.715383	1.859938	0.203887	5.326582	3.387960	0.0	0.0	4	0.30787289673208545	0.22050805070655707	0.20921246044448172	0.262406592116876
7800000	-26720.10928617088	-26469.904458022207	-250.20482814867168	-26469.904458022207	18.814039699051214	5.27E-4	8.662475943048745	0.4643501116193572	-225.97263820466083	1.3350812160495993	0.637595	0.787497	4.502951	0.356082	0.366625	5.440680	4.376634	0.0	0.0	4	0.31124133094195067	0.21750045446447136	0.1946670602317515	0.27659115436182685
7850000	-26692.20455571677	-26472.27509469898	-219.92946101779015	-26472.27509469898	21.041563636703227	5.27E-4	8.915135384057754	0.4006679500398716	-201.10624882434772	2.7889308358584977	0.373938	0.829921	5.089137	0.153568	0.117482	3.939675	1.756394	0.0	0.0	4	0.30445229960864706	0.223094882605494	0.20502318057830063	0.26742963720755875
7900000	-26690.93063012374	-26474.828555080418	-216.10207504332433	-26474.828555080418	21.424284695518605	5.27E-4	8.167075717226973	0.8214682745859033	-194.42859616100372	1.8890115547926583	0.312973	1.186470	3.950096	0.740778	0.627604	3.568658	1.367778	0.0	0.0	4	0.3024734813524873	0.22296040132287262	0.2060352054066928	0.26853091191794776
7950000	-26688.783781394013	-26473.723115649387	-215.06066574462739	-26473.723115649387	18.946584668399804	5.27E-4	7.717308428945045	0.7328445126551475	-192.31793771580087	1.7344604760936515	0.324300	2.543460	3.272982	0.741997	0.056311	6.643137	2.623347	0.0	0.0	4	0.30695974696877343	0.22493188479522333	0.19902072691300707	0.2690876413229967
8000000	-26702.072740187607	-26464.438193574486	-237.634546613119	-26464.438193574486	19.94702953015578	5.27E-4	8.143690649544178	0.5126073641994804	-217.9227798753549	1.9520875550115144	0.697625	0.844673	4.526303	0.228122	0.241978	4.419448	1.759402	0.0	0.0	4	0.3092180164417798	0.2203822599522326	0.20208858647033243	0.2683111371356556
8050000	-26710.999717970797	-26469.851529869058	-241.14818810173952	-26469.851529869058	19.459085582113023	5.27E-4	9.372339336457228	0.402307286615107	-218.22673997403592	1.3399330235586764	0.365662	2.354005	3.112532	1.358770	0.205281	6.837438	1.607302	0.0	0.0	4	0.3049229922178694	0.22476462001786765	0.1998664666868779	0.27044592107738546
8100000	-26713.63360025817	-26476.657347946646	-236.97625231152387	-26476.657347946646	20.345839352879462	5.27E-4	7.2958065701875245	0.7498411274994758	-217.49025874141316	1.670315601330895	0.391422	3.107088	3.856153	0.148348	0.261037	3.306189	0.354434	0.0	0.0	4	0.30551584307381435	0.22875576729970998	0.20634980526747873	0.2593785843589973
8150000	-26705.39626390488	-26474.304392374677	-231.0918715302025	-26474.304392374677	20.145533098457207	5.27E-4	7.1887807689883685	0.4491787450905007	-208.50445031080574	1.7053817852993047	0.387703	0.988373	5.412423	1.155582	0.011328	6.584493	1.657474	0.0	0.0	4	0.30555994279895393	0.222990668160604	0.2012145642926527	0.27023482474778976
8200000	-26704.206034675095	-26466.228686759612	-237.97734791548112	-26466.228686759612	19.74709913135525	5.27E-4	8.072074837391172	0.3879974736509807	-213.6801790731978	0.4919038214093237	0.522118	1.331702	2.974352	0.088315	0.018653	3.864337	1.501427	0.0	0.0	4	0.304104938799416	0.22434950724958563	0.2009118472312363	0.2706337067197625
8250000	-26719.2848076255	-26474.322570846954	-244.9622367785461	-26474.322570846954	20.155506607764394	5.27E-4	7.47105064909248	0.7641350028425328	-224.9592480600732	1.2190185374578355	0.469137	1.227751	4.351197	1.403678	0.061266	3.945507	0.708995	0.0	0.0	4	0.30626022335351377	0.22608751134281693	0.2008746776074132	0.26677758769625665
8300000	-26726.02176925728	-26483.713753286193	-242.3080159710866	-26483.713753286193	19.159157015089125	5.27E-4	7.669406202032102	0.6423737775977372	-221.5877754739637	1.7592985737778428	0.555473	1.456770	3.822885	0.966682	0.215892	5.958702	2.965878	0.0	0.0	4	0.30153140967666087	0.2279314003608357	0.19953056188327545	0.27100662807922843
8350000	-26686.578128900845	-26463.21665936524	-223.36146953560612	-26463.21665936524	19.915229770391797	5.27E-4	8.36758486756487	0.4342446873774137	-197.77280861885524	1.633682117460273	0.391065	1.640367	4.020279	0.548421	0.279303	6.774300	1.562258	0.0	0.0	4	0.30685889893642637	0.2228275809671452	0.2034057109276581	0.2669078091687708
8400000	-26743.42321015599	-26481.637384801703	-261.785825354287	-26481.637384801703	20.898902200790914	5.27E-4	8.549363442227458	0.2828802268193932	-236.4510978343643	1.3456304983804654	0.690714	1.906984	4.608477	0.590114	0.200056	5.860032	2.541532	0.0	0.0	4	0.3031724025127716	0.22575422216720534	0.20433043406751847	0.26674294125250514
8450000	-26699.70129513199	-26466.77313826429	-232.9281568677007	-26466.77313826429	19.741685483411224	5.27E-4	7.77035710923763	0.8752052956659702	-203.73154187836872	0.7140767819407783	0.371290	1.730881	4.380072	0.678567	0.060574	4.822076	3.249394	0.0	0.0	4	0.3108082725720512	0.22665571487655803	0.1971039161892253	0.2654320963621661
8500000	-26710.071757242094	-26475.65573023799	-234.41602700410363	-26475.65573023799	20.37214067561201	5.27E-4	9.121172041455933	0.560058131626935	-214.47862097469834	1.9180131660054631	0.304887	2.090840	2.790611	1.299093	0.200375	5.087857	1.908004	0.0	0.0	4	0.3064079666540137	0.22241503594518042	0.19796724706159025	0.2732097503392163
8550000	-26707.78822101212	-26463.698466979342	-244.08975403277975	-26463.698466979342	20.11958087568835	5.27E-4	8.907875671611443	0.5961364585669924	-223.4237241161879	1.8766878075003441	0.441870	2.804234	3.650117	0.184693	0.299465	3.657589	2.277078	0.0	0.0	4	0.302469400271803	0.22094212664336507	0.20205018132939903	0.27453829175543354
8600000	-26678.028068342508	-26475.662444490346	-202.36562385216143	-26475.662444490346	19.38043811678273	5.27E-4	7.359235408109102	0.41653735872831693	-181.0740684316037	2.897825843959415	0.434313	0.682680	6.000195	0.471429	0.115812	8.711488	3.066596	0.0	0.0	4	0.31019371923100625	0.2249401725341206	0.19990939643771755	0.2649567117971563
8650000	-26714.752358027203	-26482.842667272158	-231.9096907550462	-26482.842667272158	20.70057195691445	5.27E-4	7.403985339627104	0.3354368206592012	-212.82438181508175	2.699773687297417	0.394113	0.684598	5.209475	0.381328	0.276096	5.363470	1.560951	0.0	0.0	4	0.31023185560512295	0.2260145821858687	0.19580361770950724	0.26794994449950177
8700000	-26694.461962162128	-26470.668724014227	-223.7932381479015	-26470.668724014227	19.157469581270064	5.27E-4	8.970914363756936	0.4469964103643707	-198.68045226807604	1.4526312298841841	0.361597	1.962070	8.937137	0.781265	0.135747	3.114170	0.990248	0.0	0.0	4	0.30781618859752274	0.22000689207195415	0.19885610974243204	0.27332080958809174
8750000	-26685.828281376045	-26480.508665542024	-205.31961583402298	-26480.508665542024	20.3990509273471	5.27E-4	8.337522617081994	0.6473792138845471	-183.99246903978215	2.2632303462530086	0.398694	0.630076	5.342545	0.667573	0.251356	6.101666	2.154226	0.0	0.0	4	0.31174585151192624	0.2226633537694851	0.20103713556138986	0.2645536591571995
8800000	-26715.494538361996	-26477.04701047144	-238.447527890555	-26477.04701047144	19.801791922859184	5.27E-4	8.87860250440122	0.441690875330911	-217.19437594047687	2.122057875501643	0.525371	1.130342	5.002836	0.557879	0.141039	4.681792	0.638256	0.0	0.0	4	0.3023296669434418	0.22086440277939406	0.2106325100684111	0.2661734202087538
8850000	-26696.15430247022	-26459.44085466058	-236.71344780963793	-26459.44085466058	20.11566311100833	5.27E-4	8.073932216691608	0.5387619894729251	-216.40436436376532	1.8931611715817256	0.403444	1.209732	2.851364	1.081055	0.197430	3.443672	2.143170	0.0	0.0	4	0.30807563436462004	0.22456821261528567	0.20112432902700753	0.26623182399308754
8900000	-26712.395228026147	-26465.339087210228	-247.05614081591753	-26465.339087210228	21.18902743363007	5.27E-4	6.897330115992757	0.39946221531435144	-224.52720584050707	1.4601608647986275	0.734767	1.078127	5.057108	0.129521	0.432500	6.761001	2.716216	0.0	0.0	4	0.3019844588498399	0.22083150987634345	0.20237769062105793	0.2748063406527596
8950000	-26713.43362753569	-26474.748894624987	-238.68473291070455	-26474.748894624987	22.367317302569365	5.27E-4	7.0734505436857	0.29385846280022276	-219.01717461904457	0.7002443992735954	0.610446	0.902672	4.009317	0.068040	0.075262	2.549439	0.488230	0.0	0.0	4	0.3044794667633827	0.22796343231106259	0.20118726887662144	0.2663698320489342
9000000	-26733.75832827747	-26479.65407074838	-254.10425752908858	-26479.65407074838	20.63847524645895	5.27E-4	8.228138364805417	0.3608889500960415	-233.45060268874084	3.5119329849623204	0.695843	0.471448	6.482746	0.442642	0.396662	4.591347	2.764380	0.0	0.0	4	0.310986429148816	0.22264248679842552	0.19845414403395048	0.2679169400188089
9050000	-26707.467755669804	-26472.694470495848	-234.7732851739554	-26472.694470495848	18.084644852517602	5.27E-4	8.948378496449093	0.5301323280773993	-213.06324843347906	1.4618792219061887	0.553128	1.049774	4.812522	0.562403	0.307660	4.866599	2.207643	0.0	0.0	4	0.30607795101851476	0.21946512456830383	0.20256135495850294	0.2718955694546794
9100000	-26707.783676212905	-26468.094816933255	-239.6888592796511	-26468.094816933255	21.490673730481785	5.27E-4	6.878232784101704	0.3964725601304311	-215.76116871437677	1.6541573959105746	0.528874	1.867747	4.739045	0.310650	0.059786	5.945943	5.310075	0.0	0.0	4	0.302975253007435	0.21838500457058962	0.20525790336875646	0.27338183905321994
9150000	-26703.38747523686	-26476.02591338545	-227.36156185141112	-26476.02591338545	20.09456151891801	5.27E-4	7.301480632667262	0.4984094040340647	-206.1431520372329	2.5535414339064975	0.351990	0.729551	4.329937	0.363326	0.081845	4.253518	0.559901	0.0	0.0	4	0.30695792636354957	0.21618254564286674	0.20192346419041102	0.2749360638031737
9200000	-26704.09289048966	-26474.46064090088	-229.63224958878115	-26474.46064090088	19.539923090365264	5.27E-4	7.086089719928151	0.3956725789243346	-207.54839067855085	2.1426335825115967	0.562095	0.909555	6.057017	1.477313	0.079291	7.326796	1.676462	0.0	0.0	4	0.3061732436759813	0.2233130248608546	0.19765896048919668	0.2728547709739684
9250000	-26707.13526177557	-26484.723783546986	-222.4114782285844	-26484.723783546986	20.258745656003732	5.27E-4	9.239922688651873	0.35274353479913206	-201.3936484405258	2.947225260218506	0.213679	1.287834	3.999476	2.392123	0.273151	4.277420	0.655594	0.0	0.0	4	0.3010800584650879	0.21964695992686523	0.20828055761146447	0.2709924239965834
9300000	-26700.306521457525	-26467.084044208128	-233.2224772493972	-26467.084044208128	19.91377034330253	5.27E-4	7.589311540057478	0.4387204839132142	-215.64588026743826	1.4864242727748413	0.510492	0.736283	4.149606	0.295298	0.128422	2.756931	1.656853	0.0	0.0	4	0.30634053007103257	0.21347668636809622	0.20303055977893916	0.27715222378193305
9350000	-26699.358225880573	-26479.10326889349	-220.2549569870813	-26479.10326889349	19.05659130787628	5.27E-4	7.992231477192767	0.330255776792673	-199.35974429562103	1.9404051140334655	0.431460	0.565551	5.424178	0.663882	0.073310	5.316702	2.248135	0.0	0.0	4	0.3057220470809232	0.2229391413200197	0.2042804346352525	0.2670583769638054
9400000	-26683.912651456707	-26479.515170786493	-204.39748067021497	-26479.515170786493	20.38405199558634	5.27E-4	7.500306813301106	0.15845328724510457	-182.23473686344175	1.4755506486265004	0.309489	0.566904	4.661243	1.347534	0.222874	7.064942	1.915459	0.0	0.0	4	0.30326241763611916	0.22369903427242993	0.20439917396782917	0.2686393741236226
9450000	-26683.07955817449	-26464.627532381317	-218.45202579317288	-26464.627532381317	20.99274526326362	5.27E-4	9.879521046760967	0.39844710973829833	-197.52742246624695	1.9537611007293456	0.347978	0.997914	6.305479	0.511884	0.206442	3.657349	0.973132	0.0	0.0	4	0.3044119087871952	0.2240960554170176	0.20028351649156467	0.27120851930422335
9500000	-26705.213025516874	-26474.389210877358	-230.8238146395159	-26474.389210877358	20.302876809519915	5.27E-4	7.5931393169225885	0.574604559919614	-208.55878845895634	1.6386988156491202	0.530157	0.831496	5.071299	0.014041	0.193165	6.111714	3.163601	0.0	0.0	4	0.3101654702243456	0.2193581989960912	0.2042829873389845	0.2661933434405795
9550000	-26699.90648180352	-26465.140142509303	-234.76633929421544	-26465.140142509303	19.49030553790163	5.27E-4	7.8518573077279425	1.0396025396328807	-210.05991008839507	2.0292973841195647	0.410163	3.647012	3.770758	0.363112	0.093521	4.941529	3.141787	0.0	0.0	4	0.31198371560246696	0.219494504590559	0.19786740839392383	0.270654371413051
9600000	-26677.969464454265	-26476.253313855595	-201.7161505986707	-26476.253313855595	19.55889947218087	5.27E-4	9.019496779914633	0.5470357568018351	-181.3843611222862	1.6217758377143692	0.197051	1.041313	3.849110	3.101483	0.368498	5.052829	1.944019	0.0	0.0	4	0.30739439733475044	0.2194961987559383	0.19880373982254856	0.27430566408676355
9650000	-26692.32123874131	-26464.420285023964	-227.90095371734645	-26464.420285023964	21.00833316100929	5.27E-4	7.0233715477867165	0.46766113451939717	-207.7888389819318	1.5676746958822967	0.440166	0.777683	4.806752	0.293060	0.192470	4.055070	1.792564	0.0	0.0	4	0.3096774202018308	0.217841703532305	0.2013445878528416	0.2711362884130234
9700000	-26703.23980088522	-26471.830359804728	-231.40944108049308	-26471.830359804728	19.00776449009842	5.27E-4	9.249298775030141	0.4752673539263633	-212.54580686965147	1.5546060667585349	0.393420	0.347383	3.819396	0.571541	0.314095	3.338930	2.972933	0.0	0.0	4	0.30364313137180277	0.21911581001419686	0.20471432574826715	0.27252673286573403
9750000	-26707.34090442922	-26470.79113404311	-236.54977038611025	-26470.79113404311	19.37680289059175	5.27E-4	8.70438707029646	0.42488228816058365	-217.06444411735174	1.4720496359101027	0.552289	1.716081	2.573461	0.729835	0.008014	4.298759	0.776099	0.0	0.0	4	0.31175821455888447	0.22628026019058883	0.19580900130651896	0.26615252394400857
9800000	-26707.151372595734	-26468.58871161242	-238.56266098331122	-26468.58871161242	20.023265043027827	5.27E-4	8.143139205620013	0.8100492648284046	-215.03437214432338	4.463568310398278	0.475065	2.286921	4.783822	1.582377	0.120813	10.768134	4.504663	0.0	0.0	4	0.3041401005186464	0.23186910308357986	0.19782763805927717	0.2661631583384974
9850000	-26684.720577725577	-26470.154642961203	-214.56593476437575	-26470.154642961203	20.974494120310784	5.27E-4	7.494092806659032	1.2994792121949383	-195.77660442491796	1.7495241863420672	0.338532	1.472069	4.104988	0.999830	0.030777	3.613648	0.475629	0.0	0.0	4	0.3086217462459657	0.22087328005805446	0.20039243012789457	0.270112543568086
9900000	-26701.123580271335	-26475.464979412183	-225.65860085915293	-26475.464979412183	20.06897912544222	5.27E-4	8.56737944685887	1.146385495669173	-200.3734842897186	1.5316982810505022	0.403605	1.318674	6.479584	0.413576	0.298119	5.559899	1.060636	0.0	0.0	4	0.3081292423380949	0.22481784064294438	0.2043522175612761	0.2627006994576855
9950000	-26709.260578193567	-26478.361772017182	-230.89880617638656	-26478.361772017182	19.861522777902536	5.27E-4	9.431682644420217	0.6568736180534389	-204.57836520658907	0.8096522875453407	0.384696	1.553322	5.043705	0.464008	0.023536	4.646490	2.072180	0.0	0.0	4	0.30489002796793063	0.22869686476564247	0.19816723575635417	0.26824587151007356
10000000	-26700.799790272904	-26476.263582775577	-224.53620749732778	-26476.263582775577	20.14471115303281	5.27E-4	8.165577289076285	0.41723791640402247	-198.69216971084688	0.9082843293186293	0.316006	2.987255	4.279761	0.436369	0.106830	5.741428	2.171742	0.0	0.0	4	0.30558042771373695	0.22107321973195618	0.203197865709257	0.2701484868450507
