# Supplementary material for: Repeated introductions and intensive community transmission fueled a mumps virus outbreak in Washington State
Source: eLife. 2021 Apr 19;10:e66448. doi: 10.7554/eLife.66448 (PMC8079146; doi:10.7554/eLife.66448)
Supplement: Figure 6—source data 1. [file elife-66448-fig6-data1.zip › xml-and-combined-output-files/mumps_1_rep2.log]

#
#model:
#
#<?xml version="1.0" encoding="UTF-8" standalone="no"?><input id="posterior" spec="beast.core.util.CompoundDistribution">
#    <distribution id="prior" spec="beast.core.util.CompoundDistribution">
#        <distribution id="Mascot.t:mumps-wa" spec="beast.mascot.distribution.Mascot">
#            <dynamics dimension="3" id="ConstantBSSVS.t:mumps-wa" spec="beast.mascot.dynamics.ConstantBSSVS" types="Marshallese Not_Marshallese Outside">
#                <parameter dimension="3" id="NeConstantBSSVS.t:mumps-wa" lower="0.0" name="Ne" spec="beast.core.parameter.RealParameter">1.0</parameter>
#                <parameter dimension="6" id="relativeMigrationRatesConstantBSSVS.t:mumps-wa" lower="0.0" name="backwardsMigration" spec="beast.core.parameter.RealParameter">1.0</parameter>
#                <indicators dimension="6" id="indicatorsConstantBSSVS.t:mumps-wa" spec="beast.core.parameter.BooleanParameter">true true true true false false</indicators>
#                <parameter id="migrationClockConstantBSSVS.t:mumps-wa" lower="0.0" name="migrationClock" spec="beast.core.parameter.RealParameter">1.0</parameter>
#                <typeTrait id="typeTraitSet.t:mumps-wa" spec="mascot.util.InitializedTraitSet" traitname="type" value="Washington.USA/2017178/6.17/2/G|2017.104|2017-02-08|north_america|usa|washington|36|unknown|Marshallese=Marshallese,Washington.USA/2017319/17.17/2/G|2017.318|2017-04-27|north_america|usa|washington|18|vaccinated|Marshallese=Marshallese,Washington.USA/2017144/4.17/4/G|2017.079|2017-01-30|north_america|usa|washington|41|unknown|Not_Marshallese=Not_Marshallese,Washington.USA/2017108/2.17/10/G|2017.044|2017-01-17|north_america|usa|washington|1|unvaccinated|Marshallese=Marshallese,Washington.USA/2017304/15.17/2/G|2017.279|2017-04-13|north_america|usa|washington|18|vaccinated|Marshallese=Marshallese,Washington.USA/2017340/20.17/2/G|2017.384|2017-05-21|north_america|usa|washington|14|vaccinated|Marshallese=Marshallese,Washington.USA/2017177/5.17/7/G|2017.104|2017-02-08|north_america|usa|washington|12|vaccinated|Not_Marshallese=Not_Marshallese,Washington.USA/2017360/50.16/6/G|2016.964|2016-12-19|north_america|usa|washington|25|unknown|Marshallese=Marshallese,Washington.USA/2017311/16.17/G|2017.296|2017-04-19|north_america|usa|washington|27|vaccinated|Marshallese=Marshallese,Washington.USA/2017065/1.17/2/G|2017.008|2017-01-04|north_america|usa|washington|23|unvaccinated|Marshallese=Marshallese,Washington.USA/2017398/23.17/G|2017.441|2017-06-11|north_america|usa|washington|50|unknown|Not_Marshallese=Not_Marshallese,Washington.USA/2017361/51.16/3/G|2016.97|2016-12-21|north_america|usa|washington|50|unknown|Marshallese=Marshallese,Washington.USA/2017331/19.17/2/G|2017.359|2017-05-12|north_america|usa|washington|35|unknown|Not_Marshallese=Not_Marshallese,Washington.USA/2017268/12.17/G|2017.219|2017-03-22|north_america|usa|washington|36|unknown|Marshallese=Marshallese,Washington.USA/2017341/20.17/3/G|2017.386|2017-05-22|north_america|usa|washington|23|vaccinated|Not_Marshallese=Not_Marshallese,Washington.USA/2017195/7.17/G|2017.123|2017-02-15|north_america|usa|washington|21|unknown|Marshallese=Marshallese,Washington.USA/2017371/16.17/3/G|2017.301|2017-04-21|north_america|usa|washington|8|vaccinated|Marshallese=Marshallese,Washington.USA/2017381/7.17/3/G|2017.121|2017-02-14|north_america|usa|washington|2|unvaccinated|Not_Marshallese=Not_Marshallese,Washington.USA/2017336/20.17/G|2017.384|2017-05-21|north_america|usa|washington|27|unvaccinated|Marshallese=Marshallese,Washington.USA/2017385/11.17/3/G|2017.2|2017-03-15|north_america|usa|washington|5|vaccinated|Not_Marshallese=Not_Marshallese,Washington.USA/2017393/15.17/3/G|2017.293|2017-04-18|north_america|usa|washington|9|vaccinated|Not_Marshallese=Not_Marshallese,Washington.USA/2017321/17.17/3/G|2017.323|2017-04-29|north_america|usa|washington|24|vaccinated|Not_Marshallese=Not_Marshallese,Washington.USA/2017058/52.16/G|2016.995|2016-12-30|north_america|usa|washington|8|vaccinated|Marshallese=Marshallese,Washington.USA/2017366/3.17/5/G|2017.047|2017-01-18|north_america|usa|washington|18|vaccinated|Marshallese=Marshallese,Washington.USA/2017158/5.17/4/G|2017.099|2017-02-06|north_america|usa|washington|59|unknown|Not_Marshallese=Not_Marshallese,Washington.USA/2017380/6.17/6/G|2017.11|2017-02-10|north_america|usa|washington|38|vaccinated|Not_Marshallese=Not_Marshallese,Washington.USA/2017130/3.17/2/G|2017.049|2017-01-19|north_america|usa|washington|32|vaccinated|Marshallese=Marshallese,Washington.USA/2017325/17.17/4/G|2017.332|2017-05-02|north_america|usa|washington|34|unknown|Not_Marshallese=Not_Marshallese,Washington.USA/2017364/2.17/12/G|2017.033|2017-01-13|north_america|usa|washington|2|unvaccinated|Marshallese=Marshallese,Washington.USA/2017064/52.16/2/G|2016.997|2016-12-31|north_america|usa|washington|27|unknown|Marshallese=Marshallese,Washington.USA/2017093/2.17/6/G|2017.033|2017-01-13|north_america|usa|washington|38|unknown|Not_Marshallese=Not_Marshallese,Washington.USA/2017059/1.17/G|2017.005|2017-01-03|north_america|usa|washington|11|vaccinated|Not_Marshallese=Not_Marshallese,Washington.USA/2017179/6.17/3/G|2017.118|2017-02-13|north_america|usa|washington|15|vaccinated|Marshallese=Marshallese,Washington.USA/2017232/8.17/5/G|2017.159|2017-02-28|north_america|usa|washington|27|unknown|Marshallese=Marshallese,Washington.USA/2017399/23.17/2/G|2017.444|2017-06-12|north_america|usa|washington|13|vaccinated|Not_Marshallese=Not_Marshallese,Washington.USA/2017030/50.16/3/G|2016.945|2016-12-12|north_america|usa|washington|12|vaccinated|Marshallese=Marshallese,Washington.USA/2017374/1.17/10/G|2017.005|2017-01-03|north_america|usa|washington|44|unknown|Not_Marshallese=Not_Marshallese,Washington.USA/2017151/5.17/2/G|2017.085|2017-02-01|north_america|usa|washington|21|unknown|Marshallese=Marshallese,Washington.USA/2017228/8.17/4/G|2017.145|2017-02-23|north_america|usa|washington|13|vaccinated|Marshallese=Marshallese,Washington.USA/2017335/21.17/G|2017.386|2017-05-22|north_america|usa|washington|13|unvaccinated|Marshallese=Marshallese,Washington.USA/2017347/22.17/G|2017.408|2017-05-30|north_america|usa|washington|16|vaccinated|Not_Marshallese=Not_Marshallese,Washington.USA/2017147/5.17/G|2017.079|2017-01-30|north_america|usa|washington|15|vaccinated|Marshallese=Marshallese,Washington.USA/2017229/9.17/2/G|2017.162|2017-03-01|north_america|usa|washington|10|vaccinated|Marshallese=Marshallese,Washington.USA/2017071/1.17/6/G|2017.011|2017-01-05|north_america|usa|washington|13|unknown|Marshallese=Marshallese,Washington.USA/2017174/5.17/6/G|2017.093|2017-02-04|north_america|usa|washington|3|vaccinated|Marshallese=Marshallese,Washington.USA/2017382/7.17/4/G|2017.134|2017-02-19|north_america|usa|washington|6|vaccinated|Not_Marshallese=Not_Marshallese,Washington.USA/2017156/4.17/6/G|2017.082|2017-01-31|north_america|usa|washington|20|vaccinated|Marshallese=Marshallese,Washington.USA/2017105/2.17/9/G|2017.033|2017-01-13|north_america|usa|washington|4|vaccinated|Marshallese=Marshallese,Washington.USA/2017358/29.17/G|2017.564|2017-07-26|north_america|usa|washington|25|unvaccinated|Not_Marshallese=Not_Marshallese,Washington.USA/2017069/1.17/5/G|2017.019|2017-01-08|north_america|usa|washington|20|vaccinated|Marshallese=Marshallese,Washington.USA/2017279/12.17/5/G|2017.225|2017-03-24|north_america|usa|washington|2|unvaccinated|Not_Marshallese=Not_Marshallese,Washington.USA/2017333/19.17/3/G|2017.356|2017-05-11|north_america|usa|washington|26|unknown|Not_Marshallese=Not_Marshallese,Washington.USA/2017023/50.16/G|2016.948|2016-12-13|north_america|usa|washington|14|vaccinated|Marshallese=Marshallese,Washington.USA/2017318/17.17/G|2017.312|2017-04-25|north_america|usa|washington|22|unknown|Marshallese=Marshallese,Washington.USA/2017132/3.17/3/G|2017.052|2017-01-20|north_america|usa|washington|11|vaccinated|Marshallese=Marshallese,Washington.USA/2017257/11.17/2/G|2017.2|2017-03-15|north_america|usa|washington|48|unknown|Not_Marshallese=Not_Marshallese,Washington.USA/2017120/2.17/11/G|2017.033|2017-01-13|north_america|usa|washington|16|vaccinated|Marshallese=Marshallese,Washington.USA/2017145/4.17/5/G|2017.079|2017-01-30|north_america|usa|washington|15|vaccinated|Not_Marshallese=Not_Marshallese,Washington.USA/2017088/2.17/4/G|2017.03|2017-01-12|north_america|usa|washington|7|vaccinated|Marshallese=Marshallese,Washington.USA/2017373/49.16/4/G|2016.943|2016-12-11|north_america|usa|washington|44|unknown|Not_Marshallese=Not_Marshallese,Washington.USA/2017141/4.17/3/G|2017.074|2017-01-28|north_america|usa|washington|22|vaccinated|Not_Marshallese=Not_Marshallese,Washington.USA/2017387/11.17/5/G|2017.208|2017-03-18|north_america|usa|washington|18|vaccinated|Not_Marshallese=Not_Marshallese,Washington.USA/2017249/10.17/G|2017.192|2017-03-12|north_america|usa|washington|5|unvaccinated|Marshallese=Marshallese,Washington.USA/2017363/10.17/3/G|2017.178|2017-03-07|north_america|usa|washington|15|vaccinated|Marshallese=Marshallese,Washington.USA/2017389/12.17/8/G|2017.233|2017-03-27|north_america|usa|washington|57|unknown|Not_Marshallese=Not_Marshallese,Washington.USA/2017165/6.17/G|2017.099|2017-02-06|north_america|usa|washington|54|unknown|Not_Marshallese=Not_Marshallese,Washington.USA/2017031/50.16/4/G|2016.948|2016-12-13|north_america|usa|washington|17|unknown|Not_Marshallese=Not_Marshallese,Washington.USA/2017067/1.17/3/G|2017.014|2017-01-06|north_america|usa|washington|13|vaccinated|Marshallese=Marshallese,Washington.USA/2017269/12.17/2/G|2017.219|2017-03-22|north_america|usa|washington|10|vaccinated|Marshallese=Marshallese,Washington.USA/2017397/20.17/4/G|2017.392|2017-05-24|north_america|usa|washington|12|vaccinated|Not_Marshallese=Not_Marshallese,Washington.USA/2017377/5.17/9/G|2017.088|2017-02-02|north_america|usa|washington|13|vaccinated|Not_Marshallese=Not_Marshallese,Washington.USA/2017047/51.16/G|2016.973|2016-12-22|north_america|usa|washington|43|unknown|Not_Marshallese=Not_Marshallese,Washington.USA/2017365/2.17/13/G|2017.033|2017-01-13|north_america|usa|washington|11|vaccinated|Marshallese=Marshallese,Washington.USA/2017118/3.17/G|2017.044|2017-01-17|north_america|usa|washington|10|vaccinated|Marshallese=Marshallese,Washington.USA/2017359/30.17/G|2017.562|2017-07-25|north_america|usa|washington|71|unvaccinated|Not_Marshallese=Not_Marshallese,Washington.USA/2017100/2.17/8/G|2017.03|2017-01-12|north_america|usa|washington|17|vaccinated|Marshallese=Marshallese,Washington.USA/2017013/48.16/3/G|2016.932|2016-12-07|north_america|usa|washington|11|vaccinated|Marshallese=Marshallese,Washington.USA/2017073/1.17/7/G|2017.027|2017-01-11|north_america|usa|washington|22|vaccinated|Marshallese=Marshallese,Washington.USA/2017388/12.17/7/G|2017.222|2017-03-23|north_america|usa|washington|11|vaccinated|Not_Marshallese=Not_Marshallese,Washington.USA/2017025/50.16/2/G|2016.945|2016-12-12|north_america|usa|washington|12|vaccinated|Not_Marshallese=Not_Marshallese,Washington.USA/2017153/5.17/3/G|2017.082|2017-01-31|north_america|usa|washington|9|vaccinated|Marshallese=Marshallese,Washington.USA/2017395/18.17/2/G|2017.337|2017-05-04|north_america|usa|washington|2|vaccinated|Not_Marshallese=Not_Marshallese,Washington.USA/2017080/1.17/8/G|2017.025|2017-01-10|north_america|usa|washington|7|vaccinated|Marshallese=Marshallese,Washington.USA/2017193/6.17/5/G|2017.104|2017-02-08|north_america|usa|washington|39|unknown|Marshallese=Marshallese,Washington.USA/2017367/4.17/7/G|2017.09|2017-02-03|north_america|usa|washington|37|unvaccinated|Marshallese=Marshallese,Washington.USA/2017075/2.17/G|2017.027|2017-01-11|north_america|usa|washington|10|vaccinated|Marshallese=Marshallese,Washington.USA/2017368/12.17/6/G|2017.219|2017-03-22|north_america|usa|washington|13|unvaccinated|Marshallese=Marshallese,Washington.USA/2017011/49.16/G|2016.932|2016-12-07|north_america|usa|washington|41|unknown|Not_Marshallese=Not_Marshallese,Washington.USA/2017315/16.17/2/G|2017.307|2017-04-23|north_america|usa|washington|31|vaccinated|Not_Marshallese=Not_Marshallese,Washington.USA/2017362/9.17/4/G|2017.175|2017-03-06|north_america|usa|washington|10|vaccinated|Marshallese=Marshallese,Washington.USA/2017369/7.17/2/G|2017.142|2017-02-22|north_america|usa|washington|12|unknown|Marshallese=Marshallese,Washington.USA/2017173/5.17/5/G|2017.088|2017-02-02|north_america|usa|washington|29|unknown|Marshallese=Marshallese,Washington.USA/2017402/16.17/4/G|2017.29|2017-04-17|north_america|usa|washington|17|vaccinated|Not_Marshallese=Not_Marshallese,Washington.USA/2017231/9.17/3/G|2017.162|2017-03-01|north_america|usa|washington|13|vaccinated|Marshallese=Marshallese,Washington.USA/2017375/4.17/8/G|2017.077|2017-01-29|north_america|usa|washington|15|vaccinated|Not_Marshallese=Not_Marshallese,Washington.USA/2017330/19.17/G|2017.353|2017-05-10|north_america|usa|washington|29|unknown|Not_Marshallese=Not_Marshallese,Washington.USA/2017018/49.16/3/G|2016.94|2016-12-10|north_america|usa|washington|28|unknown|Not_Marshallese=Not_Marshallese,Washington.USA/2017370/3.17/6/G|2017.049|2017-01-19|north_america|usa|washington|24|unknown|Marshallese=Marshallese,Washington.USA/2017376/5.17/8/G|2017.082|2017-01-31|north_america|usa|washington|29|vaccinated|Not_Marshallese=Not_Marshallese,Washington.USA/2017139/4.17/G|2017.068|2017-01-26|north_america|usa|washington|12|vaccinated|Marshallese=Marshallese,Washington.USA/2017277/12.17/3/G|2017.225|2017-03-24|north_america|usa|washington|14|unknown|Not_Marshallese=Not_Marshallese,Washington.USA/2017383/8.17/6/G|2017.142|2017-02-22|north_america|usa|washington|21|vaccinated|Not_Marshallese=Not_Marshallese,Washington.USA/2017401/28.17/G|2017.526|2017-07-12|north_america|usa|washington|13|vaccinated|Not_Marshallese=Not_Marshallese,Washington.USA/2017391/14.17/G|2017.26|2017-04-06|north_america|usa|washington|47|unvaccinated|Not_Marshallese=Not_Marshallese,Washington.USA/2017386/11.17/4/G|2017.2|2017-03-15|north_america|usa|washington|29|vaccinated|Not_Marshallese=Not_Marshallese,Washington.USA/2017396/19.17/4/G|2017.356|2017-05-11|north_america|usa|washington|39|vaccinated|Not_Marshallese=Not_Marshallese,Washington.USA/2017217/9.17/G|2017.159|2017-02-28|north_america|usa|washington|21|vaccinated|Not_Marshallese=Not_Marshallese,Washington.USA/2017379/5.17/11/G|2017.104|2017-02-08|north_america|usa|washington|21|vaccinated|Not_Marshallese=Not_Marshallese,Washington.USA/2017392/14.17/2/G|2017.26|2017-04-06|north_america|usa|washington|1|vaccinated|Not_Marshallese=Not_Marshallese">
#                    <taxa id="TaxonSet.1" spec="beast.evolution.alignment.TaxonSet">
#                    </taxa>
#                </typeTrait>
#            </dynamics>
#            <structuredTreeIntervals id="StructuredTreeIntervals.t:mumps-wa" spec="beast.mascot.distribution.StructuredTreeIntervals">
#                <tree id="Tree.t:mumps-wa" spec="beast.evolution.tree.Tree">
#                    <trait id="dateTrait.t:mumps-wa" spec="beast.evolution.tree.TraitSet" traitname="date" value="Washington.USA/2017178/6.17/2/G|2017.104|2017-02-08|north_america|usa|washington|36|unknown|Marshallese=2017.104,Washington.USA/2017319/17.17/2/G|2017.318|2017-04-27|north_america|usa|washington|18|vaccinated|Marshallese=2017.318,Washington.USA/2017144/4.17/4/G|2017.079|2017-01-30|north_america|usa|washington|41|unknown|Not_Marshallese=2017.079,Washington.USA/2017108/2.17/10/G|2017.044|2017-01-17|north_america|usa|washington|1|unvaccinated|Marshallese=2017.044,Washington.USA/2017304/15.17/2/G|2017.279|2017-04-13|north_america|usa|washington|18|vaccinated|Marshallese=2017.279,Washington.USA/2017340/20.17/2/G|2017.384|2017-05-21|north_america|usa|washington|14|vaccinated|Marshallese=2017.384,Washington.USA/2017177/5.17/7/G|2017.104|2017-02-08|north_america|usa|washington|12|vaccinated|Not_Marshallese=2017.104,Washington.USA/2017360/50.16/6/G|2016.964|2016-12-19|north_america|usa|washington|25|unknown|Marshallese=2016.964,Washington.USA/2017311/16.17/G|2017.296|2017-04-19|north_america|usa|washington|27|vaccinated|Marshallese=2017.296,Washington.USA/2017065/1.17/2/G|2017.008|2017-01-04|north_america|usa|washington|23|unvaccinated|Marshallese=2017.008,Washington.USA/2017398/23.17/G|2017.441|2017-06-11|north_america|usa|washington|50|unknown|Not_Marshallese=2017.441,Washington.USA/2017361/51.16/3/G|2016.97|2016-12-21|north_america|usa|washington|50|unknown|Marshallese=2016.97,Washington.USA/2017331/19.17/2/G|2017.359|2017-05-12|north_america|usa|washington|35|unknown|Not_Marshallese=2017.359,Washington.USA/2017268/12.17/G|2017.219|2017-03-22|north_america|usa|washington|36|unknown|Marshallese=2017.219,Washington.USA/2017341/20.17/3/G|2017.386|2017-05-22|north_america|usa|washington|23|vaccinated|Not_Marshallese=2017.386,Washington.USA/2017195/7.17/G|2017.123|2017-02-15|north_america|usa|washington|21|unknown|Marshallese=2017.123,Washington.USA/2017371/16.17/3/G|2017.301|2017-04-21|north_america|usa|washington|8|vaccinated|Marshallese=2017.301,Washington.USA/2017381/7.17/3/G|2017.121|2017-02-14|north_america|usa|washington|2|unvaccinated|Not_Marshallese=2017.121,Washington.USA/2017336/20.17/G|2017.384|2017-05-21|north_america|usa|washington|27|unvaccinated|Marshallese=2017.384,Washington.USA/2017385/11.17/3/G|2017.2|2017-03-15|north_america|usa|washington|5|vaccinated|Not_Marshallese=2017.2,Washington.USA/2017393/15.17/3/G|2017.293|2017-04-18|north_america|usa|washington|9|vaccinated|Not_Marshallese=2017.293,Washington.USA/2017321/17.17/3/G|2017.323|2017-04-29|north_america|usa|washington|24|vaccinated|Not_Marshallese=2017.323,Washington.USA/2017058/52.16/G|2016.995|2016-12-30|north_america|usa|washington|8|vaccinated|Marshallese=2016.995,Washington.USA/2017366/3.17/5/G|2017.047|2017-01-18|north_america|usa|washington|18|vaccinated|Marshallese=2017.047,Washington.USA/2017158/5.17/4/G|2017.099|2017-02-06|north_america|usa|washington|59|unknown|Not_Marshallese=2017.099,Washington.USA/2017380/6.17/6/G|2017.11|2017-02-10|north_america|usa|washington|38|vaccinated|Not_Marshallese=2017.11,Washington.USA/2017130/3.17/2/G|2017.049|2017-01-19|north_america|usa|washington|32|vaccinated|Marshallese=2017.049,Washington.USA/2017325/17.17/4/G|2017.332|2017-05-02|north_america|usa|washington|34|unknown|Not_Marshallese=2017.332,Washington.USA/2017364/2.17/12/G|2017.033|2017-01-13|north_america|usa|washington|2|unvaccinated|Marshallese=2017.033,Washington.USA/2017064/52.16/2/G|2016.997|2016-12-31|north_america|usa|washington|27|unknown|Marshallese=2016.997,Washington.USA/2017093/2.17/6/G|2017.033|2017-01-13|north_america|usa|washington|38|unknown|Not_Marshallese=2017.033,Washington.USA/2017059/1.17/G|2017.005|2017-01-03|north_america|usa|washington|11|vaccinated|Not_Marshallese=2017.005,Washington.USA/2017179/6.17/3/G|2017.118|2017-02-13|north_america|usa|washington|15|vaccinated|Marshallese=2017.118,Washington.USA/2017232/8.17/5/G|2017.159|2017-02-28|north_america|usa|washington|27|unknown|Marshallese=2017.159,Washington.USA/2017399/23.17/2/G|2017.444|2017-06-12|north_america|usa|washington|13|vaccinated|Not_Marshallese=2017.444,Washington.USA/2017030/50.16/3/G|2016.945|2016-12-12|north_america|usa|washington|12|vaccinated|Marshallese=2016.945,Washington.USA/2017374/1.17/10/G|2017.005|2017-01-03|north_america|usa|washington|44|unknown|Not_Marshallese=2017.005,Washington.USA/2017151/5.17/2/G|2017.085|2017-02-01|north_america|usa|washington|21|unknown|Marshallese=2017.085,Washington.USA/2017228/8.17/4/G|2017.145|2017-02-23|north_america|usa|washington|13|vaccinated|Marshallese=2017.145,Washington.USA/2017335/21.17/G|2017.386|2017-05-22|north_america|usa|washington|13|unvaccinated|Marshallese=2017.386,Washington.USA/2017347/22.17/G|2017.408|2017-05-30|north_america|usa|washington|16|vaccinated|Not_Marshallese=2017.408,Washington.USA/2017147/5.17/G|2017.079|2017-01-30|north_america|usa|washington|15|vaccinated|Marshallese=2017.079,Washington.USA/2017229/9.17/2/G|2017.162|2017-03-01|north_america|usa|washington|10|vaccinated|Marshallese=2017.162,Washington.USA/2017071/1.17/6/G|2017.011|2017-01-05|north_america|usa|washington|13|unknown|Marshallese=2017.011,Washington.USA/2017174/5.17/6/G|2017.093|2017-02-04|north_america|usa|washington|3|vaccinated|Marshallese=2017.093,Washington.USA/2017382/7.17/4/G|2017.134|2017-02-19|north_america|usa|washington|6|vaccinated|Not_Marshallese=2017.134,Washington.USA/2017156/4.17/6/G|2017.082|2017-01-31|north_america|usa|washington|20|vaccinated|Marshallese=2017.082,Washington.USA/2017105/2.17/9/G|2017.033|2017-01-13|north_america|usa|washington|4|vaccinated|Marshallese=2017.033,Washington.USA/2017358/29.17/G|2017.564|2017-07-26|north_america|usa|washington|25|unvaccinated|Not_Marshallese=2017.564,Washington.USA/2017069/1.17/5/G|2017.019|2017-01-08|north_america|usa|washington|20|vaccinated|Marshallese=2017.019,Washington.USA/2017279/12.17/5/G|2017.225|2017-03-24|north_america|usa|washington|2|unvaccinated|Not_Marshallese=2017.225,Washington.USA/2017333/19.17/3/G|2017.356|2017-05-11|north_america|usa|washington|26|unknown|Not_Marshallese=2017.356,Washington.USA/2017023/50.16/G|2016.948|2016-12-13|north_america|usa|washington|14|vaccinated|Marshallese=2016.948,Washington.USA/2017318/17.17/G|2017.312|2017-04-25|north_america|usa|washington|22|unknown|Marshallese=2017.312,Washington.USA/2017132/3.17/3/G|2017.052|2017-01-20|north_america|usa|washington|11|vaccinated|Marshallese=2017.052,Washington.USA/2017257/11.17/2/G|2017.2|2017-03-15|north_america|usa|washington|48|unknown|Not_Marshallese=2017.2,Washington.USA/2017120/2.17/11/G|2017.033|2017-01-13|north_america|usa|washington|16|vaccinated|Marshallese=2017.033,Washington.USA/2017145/4.17/5/G|2017.079|2017-01-30|north_america|usa|washington|15|vaccinated|Not_Marshallese=2017.079,Washington.USA/2017088/2.17/4/G|2017.03|2017-01-12|north_america|usa|washington|7|vaccinated|Marshallese=2017.03,Washington.USA/2017373/49.16/4/G|2016.943|2016-12-11|north_america|usa|washington|44|unknown|Not_Marshallese=2016.943,Washington.USA/2017141/4.17/3/G|2017.074|2017-01-28|north_america|usa|washington|22|vaccinated|Not_Marshallese=2017.074,Washington.USA/2017387/11.17/5/G|2017.208|2017-03-18|north_america|usa|washington|18|vaccinated|Not_Marshallese=2017.208,Washington.USA/2017249/10.17/G|2017.192|2017-03-12|north_america|usa|washington|5|unvaccinated|Marshallese=2017.192,Washington.USA/2017363/10.17/3/G|2017.178|2017-03-07|north_america|usa|washington|15|vaccinated|Marshallese=2017.178,Washington.USA/2017389/12.17/8/G|2017.233|2017-03-27|north_america|usa|washington|57|unknown|Not_Marshallese=2017.233,Washington.USA/2017165/6.17/G|2017.099|2017-02-06|north_america|usa|washington|54|unknown|Not_Marshallese=2017.099,Washington.USA/2017031/50.16/4/G|2016.948|2016-12-13|north_america|usa|washington|17|unknown|Not_Marshallese=2016.948,Washington.USA/2017067/1.17/3/G|2017.014|2017-01-06|north_america|usa|washington|13|vaccinated|Marshallese=2017.014,Washington.USA/2017269/12.17/2/G|2017.219|2017-03-22|north_america|usa|washington|10|vaccinated|Marshallese=2017.219,Washington.USA/2017397/20.17/4/G|2017.392|2017-05-24|north_america|usa|washington|12|vaccinated|Not_Marshallese=2017.392,Washington.USA/2017377/5.17/9/G|2017.088|2017-02-02|north_america|usa|washington|13|vaccinated|Not_Marshallese=2017.088,Washington.USA/2017047/51.16/G|2016.973|2016-12-22|north_america|usa|washington|43|unknown|Not_Marshallese=2016.973,Washington.USA/2017365/2.17/13/G|2017.033|2017-01-13|north_america|usa|washington|11|vaccinated|Marshallese=2017.033,Washington.USA/2017118/3.17/G|2017.044|2017-01-17|north_america|usa|washington|10|vaccinated|Marshallese=2017.044,Washington.USA/2017359/30.17/G|2017.562|2017-07-25|north_america|usa|washington|71|unvaccinated|Not_Marshallese=2017.562,Washington.USA/2017100/2.17/8/G|2017.03|2017-01-12|north_america|usa|washington|17|vaccinated|Marshallese=2017.03,Washington.USA/2017013/48.16/3/G|2016.932|2016-12-07|north_america|usa|washington|11|vaccinated|Marshallese=2016.932,Washington.USA/2017073/1.17/7/G|2017.027|2017-01-11|north_america|usa|washington|22|vaccinated|Marshallese=2017.027,Washington.USA/2017388/12.17/7/G|2017.222|2017-03-23|north_america|usa|washington|11|vaccinated|Not_Marshallese=2017.222,Washington.USA/2017025/50.16/2/G|2016.945|2016-12-12|north_america|usa|washington|12|vaccinated|Not_Marshallese=2016.945,Washington.USA/2017153/5.17/3/G|2017.082|2017-01-31|north_america|usa|washington|9|vaccinated|Marshallese=2017.082,Washington.USA/2017395/18.17/2/G|2017.337|2017-05-04|north_america|usa|washington|2|vaccinated|Not_Marshallese=2017.337,Washington.USA/2017080/1.17/8/G|2017.025|2017-01-10|north_america|usa|washington|7|vaccinated|Marshallese=2017.025,Washington.USA/2017193/6.17/5/G|2017.104|2017-02-08|north_america|usa|washington|39|unknown|Marshallese=2017.104,Washington.USA/2017367/4.17/7/G|2017.09|2017-02-03|north_america|usa|washington|37|unvaccinated|Marshallese=2017.09,Washington.USA/2017075/2.17/G|2017.027|2017-01-11|north_america|usa|washington|10|vaccinated|Marshallese=2017.027,Washington.USA/2017368/12.17/6/G|2017.219|2017-03-22|north_america|usa|washington|13|unvaccinated|Marshallese=2017.219,Washington.USA/2017011/49.16/G|2016.932|2016-12-07|north_america|usa|washington|41|unknown|Not_Marshallese=2016.932,Washington.USA/2017315/16.17/2/G|2017.307|2017-04-23|north_america|usa|washington|31|vaccinated|Not_Marshallese=2017.307,Washington.USA/2017362/9.17/4/G|2017.175|2017-03-06|north_america|usa|washington|10|vaccinated|Marshallese=2017.175,Washington.USA/2017369/7.17/2/G|2017.142|2017-02-22|north_america|usa|washington|12|unknown|Marshallese=2017.142,Washington.USA/2017173/5.17/5/G|2017.088|2017-02-02|north_america|usa|washington|29|unknown|Marshallese=2017.088,Washington.USA/2017402/16.17/4/G|2017.29|2017-04-17|north_america|usa|washington|17|vaccinated|Not_Marshallese=2017.29,Washington.USA/2017231/9.17/3/G|2017.162|2017-03-01|north_america|usa|washington|13|vaccinated|Marshallese=2017.162,Washington.USA/2017375/4.17/8/G|2017.077|2017-01-29|north_america|usa|washington|15|vaccinated|Not_Marshallese=2017.077,Washington.USA/2017330/19.17/G|2017.353|2017-05-10|north_america|usa|washington|29|unknown|Not_Marshallese=2017.353,Washington.USA/2017018/49.16/3/G|2016.94|2016-12-10|north_america|usa|washington|28|unknown|Not_Marshallese=2016.94,Washington.USA/2017370/3.17/6/G|2017.049|2017-01-19|north_america|usa|washington|24|unknown|Marshallese=2017.049,Washington.USA/2017376/5.17/8/G|2017.082|2017-01-31|north_america|usa|washington|29|vaccinated|Not_Marshallese=2017.082,Washington.USA/2017139/4.17/G|2017.068|2017-01-26|north_america|usa|washington|12|vaccinated|Marshallese=2017.068,Washington.USA/2017277/12.17/3/G|2017.225|2017-03-24|north_america|usa|washington|14|unknown|Not_Marshallese=2017.225,Washington.USA/2017383/8.17/6/G|2017.142|2017-02-22|north_america|usa|washington|21|vaccinated|Not_Marshallese=2017.142,Washington.USA/2017401/28.17/G|2017.526|2017-07-12|north_america|usa|washington|13|vaccinated|Not_Marshallese=2017.526,Washington.USA/2017391/14.17/G|2017.26|2017-04-06|north_america|usa|washington|47|unvaccinated|Not_Marshallese=2017.26,Washington.USA/2017386/11.17/4/G|2017.2|2017-03-15|north_america|usa|washington|29|vaccinated|Not_Marshallese=2017.2,Washington.USA/2017396/19.17/4/G|2017.356|2017-05-11|north_america|usa|washington|39|vaccinated|Not_Marshallese=2017.356,Washington.USA/2017217/9.17/G|2017.159|2017-02-28|north_america|usa|washington|21|vaccinated|Not_Marshallese=2017.159,Washington.USA/2017379/5.17/11/G|2017.104|2017-02-08|north_america|usa|washington|21|vaccinated|Not_Marshallese=2017.104,Washington.USA/2017392/14.17/2/G|2017.26|2017-04-06|north_america|usa|washington|1|vaccinated|Not_Marshallese=2017.26">
#                        <taxa alignment="@mumps-wa" id="TaxonSet.mumps-wa" spec="beast.evolution.alignment.TaxonSet"/>
#                    </trait>
#                    <taxonset idref="TaxonSet.mumps-wa"/>
#                </tree>
#            </structuredTreeIntervals>
#            <tree idref="Tree.t:mumps-wa"/>
#        </distribution>
#        <prior id="NeConstantBSSVSPrior.t:mumps-wa" name="distribution" x="@NeConstantBSSVS.t:mumps-wa">
#            <Exponential id="Exponential.5" name="distr">
#                <parameter id="RealParameter.8" lower="0.0" name="mean" spec="beast.core.parameter.RealParameter" upper="0.0">1.0</parameter>
#            </Exponential>
#        </prior>
#        <prior id="ClockPrior.c:mumps-wa" name="distribution">
#            <parameter id="clockRate.c:mumps-wa" name="x" spec="beast.core.parameter.RealParameter">5.27E-4</parameter>
#            <Uniform id="Uniform.0" name="distr" upper="Infinity"/>
#        </prior>
#        <prior id="FrequenciesPrior.s:mumps-wa" name="distribution">
#            <parameter dimension="4" id="freqParameter.s:mumps-wa" lower="0.0" name="x" spec="beast.core.parameter.RealParameter" upper="1.0">0.25</parameter>
#            <Uniform id="Uniform.3" name="distr"/>
#        </prior>
#        <prior id="GammaShapePrior.s:mumps-wa" name="distribution">
#            <parameter id="gammaShape.s:mumps-wa" name="x" spec="beast.core.parameter.RealParameter">1.0</parameter>
#            <Exponential id="Exponential.0" name="distr">
#                <parameter estimate="false" id="RealParameter.0" name="mean" spec="beast.core.parameter.RealParameter">1.0</parameter>
#            </Exponential>
#        </prior>
#        <prior id="KappaPrior.s:mumps-wa" name="distribution">
#            <parameter id="kappa.s:mumps-wa" lower="0.0" name="x" spec="beast.core.parameter.RealParameter">2.0</parameter>
#            <LogNormal id="LogNormalDistributionModel.0" name="distr">
#                <parameter estimate="false" id="RealParameter.1" name="M" spec="beast.core.parameter.RealParameter">1.0</parameter>
#                <parameter estimate="false" id="RealParameter.2" name="S" spec="beast.core.parameter.RealParameter">1.25</parameter>
#            </LogNormal>
#        </prior>
#        <prior id="migrationClockConstantBSSVSPrior.t:mumps-wa" name="distribution" x="@migrationClockConstantBSSVS.t:mumps-wa">
#            <Exponential id="Exponential.4" name="distr">
#                <parameter id="RealParameter.7" lower="0.0" name="mean" spec="beast.core.parameter.RealParameter" upper="0.0">1.0</parameter>
#            </Exponential>
#        </prior>
#        <prior id="relativeMigrationRatesConstantBSSVSPrior.t:mumps-wa" name="distribution" x="@relativeMigrationRatesConstantBSSVS.t:mumps-wa">
#            <Exponential id="Exponential.3" name="distr">
#                <parameter id="RealParameter.6" lower="0.0" name="mean" spec="beast.core.parameter.RealParameter" upper="0.0">1.0</parameter>
#            </Exponential>
#        </prior>
#        <prior id="nonZeroRatePrior.t:mumps-wa" name="distribution">
#            <x id="sumNonZeroRates.t:mumps-wa" spec="beast.core.util.Sum">
#                <arg idref="indicatorsConstantBSSVS.t:mumps-wa"/>
#            </x>
#            <distr id="Poisson.0" offset="1.0" spec="beast.math.distributions.Poisson">
#                <parameter id="RealParameter.5" lower="0.0" name="lambda" spec="beast.core.parameter.RealParameter" upper="0.0">1.0</parameter>
#            </distr>
#        </prior>
#    </distribution>
#    <distribution id="likelihood" spec="beast.core.util.CompoundDistribution" useThreads="true">
#        <distribution data="@mumps-wa" id="treeLikelihood.mumps-wa" spec="beast.evolution.likelihood.ThreadedTreeLikelihood" tree="@Tree.t:mumps-wa">
#            <siteModel gammaCategoryCount="4" id="SiteModel.s:mumps-wa" shape="@gammaShape.s:mumps-wa" spec="beast.evolution.sitemodel.SiteModel">
#                <parameter estimate="false" id="mutationRate.s:mumps-wa" name="mutationRate" spec="beast.core.parameter.RealParameter">1.0</parameter>
#                <parameter estimate="false" id="proportionInvariant.s:mumps-wa" lower="0.0" name="proportionInvariant" spec="beast.core.parameter.RealParameter" upper="1.0">0.0</parameter>
#                <substModel id="hky.s:mumps-wa" kappa="@kappa.s:mumps-wa" spec="beast.evolution.substitutionmodel.HKY">
#                    <frequencies frequencies="@freqParameter.s:mumps-wa" id="estimatedFreqs.s:mumps-wa" spec="beast.evolution.substitutionmodel.Frequencies"/>
#                </substModel>
#            </siteModel>
#            <branchRateModel clock.rate="@clockRate.c:mumps-wa" id="StrictClock.c:mumps-wa" spec="beast.evolution.branchratemodel.StrictClockModel"/>
#        </distribution>
#    </distribution>
#</input>
#
Sample	posterior	likelihood	prior	treeLikelihood.mumps-wa	TreeHeight	clockRate	kappa	gammaShape	Mascot	migrationClockConstantBSSVS	Ne.Marshallese	Ne.Not_Marshallese	Ne.Outside	b_migration.Marshallese_to_Not_Marshallese	b_migration.Marshallese_to_Outside	b_migration.Not_Marshallese_to_Marshallese	b_migration.Not_Marshallese_to_Outside	b_migration.Outside_to_Marshallese	b_migration.Outside_to_Not_Marshallese	sum(indicatorsConstantBSSVS.)	freqParameter.1	freqParameter.2	freqParameter.3	freqParameter.4
0	-52354.73248918181	-52111.99521691506	-242.73727226675535	-52111.99521691506	1.8883473384992893	5.27E-4	2.0	1.0	-227.080152763553	1.0	1.000000	1.000000	1.000000	1.000000	1.000000	1.000000	1.000000	0.0	0.0	4	0.25	0.25	0.25	0.25
50000	-26754.89753677009	-26500.363410676924	-254.534126093169	-26500.363410676924	19.307061057985493	5.27E-4	7.640115725007462	0.5774106464074754	-234.01905754644932	3.7433914742913874	0.824468	0.857774	4.807384	0.270915	0.086038	6.503867	1.975219	0.0	0.0	4	0.30587673409058397	0.22538300330851824	0.19935498301178686	0.26938527958911107
100000	-26721.812470080124	-26474.415658959875	-247.3968111202472	-26474.415658959875	22.494800246481468	5.27E-4	8.661924486842446	0.28306291632278135	-222.3897745445809	2.438200005555333	0.594882	0.627420	5.383324	0.148798	0.119993	9.694756	4.018812	0.0	0.0	4	0.3081503633441512	0.2181335027474662	0.19987175743454008	0.27384437647384263
150000	-26718.687184270028	-26472.752894546986	-245.93428972304204	-26472.752894546986	22.50209344171286	5.27E-4	9.123668900626406	0.3759279312352115	-224.28078165386577	1.7647619057108626	0.464603	1.081874	4.023861	1.100172	0.154753	5.486745	1.721430	0.0	0.0	4	0.3044158912518388	0.22214486065482147	0.20512725867037931	0.2683119894229605
200000	-26700.76926345998	-26481.548139528622	-219.22112393135774	-26481.548139528622	18.768861439343844	5.27E-4	8.16903543792726	0.37392897189164254	-200.41771276843193	0.9764072385779472	0.348710	0.602147	4.871910	0.285632	0.218706	2.572982	1.440304	0.0	0.0	4	0.308238237578265	0.220038464930405	0.205809217308351	0.26591408018297896
250000	-26701.428769591126	-26476.073031999873	-225.3557375912537	-26476.073031999873	20.764202244127713	5.27E-4	7.90995858502812	0.8087260261740475	-204.54682344016342	1.1885196039417758	0.351064	0.700711	3.561627	0.520612	0.237094	4.820177	1.748666	0.0	0.0	4	0.29702613006673734	0.227705394004124	0.2026725452406375	0.2725959306885012
300000	-26695.072464120123	-26467.892026728627	-227.18043739149812	-26467.892026728627	20.092305708133907	5.27E-4	7.8176737268239105	0.7877448073760418	-203.98226092839224	1.6577873694330707	0.330482	0.547964	4.506287	1.675967	0.019964	8.588432	2.656664	0.0	0.0	4	0.3064266005642374	0.21898866111577767	0.2041808390395805	0.2704038992804045
350000	-26690.3580396017	-26461.113115936663	-229.2449236650361	-26461.113115936663	19.403697750226307	5.27E-4	9.225807014786133	0.4918584261947712	-207.0470260061289	3.120816384547408	0.448748	0.661974	5.601059	1.454858	0.000762	6.579254	2.990640	0.0	0.0	4	0.3094287684028935	0.22312402894735772	0.19664133594202646	0.2708058667077222
400000	-26706.325226924888	-26463.628700888567	-242.6965260363228	-26463.628700888567	20.998744611553594	5.27E-4	7.792368219414729	0.3761285037698063	-221.97674938677594	3.6299116567455982	0.694903	0.627958	4.698808	0.107099	0.111367	8.059842	3.058073	0.0	0.0	4	0.31253402694486276	0.21914319973898908	0.20137868721071345	0.2669440861054346
450000	-26728.259199291675	-26471.087811445006	-257.1713878466689	-26471.087811445006	23.06441024510289	5.27E-4	8.369787051283714	0.6863623993107112	-232.2165945435062	1.601955006116265	0.824304	1.340708	5.458127	0.158539	0.019674	5.453670	2.731487	0.0	0.0	4	0.3074143697963801	0.22392657809762379	0.19953169656852401	0.269127355537472
500000	-26710.585327884666	-26466.48319371389	-244.10213417077287	-26466.48319371389	19.426326815086053	5.27E-4	7.665617387369342	0.5502002770271801	-221.20096846323085	3.3701016635908085	0.624309	1.545754	4.530999	0.331640	0.048692	8.053420	5.689378	0.0	0.0	4	0.30540449503866424	0.2239130072462814	0.20371790089424918	0.2669645968208052
550000	-26702.358139988795	-26465.478776694512	-236.87936329428288	-26465.478776694512	20.92992516939754	5.27E-4	7.717076137574283	0.36677849825028835	-217.35648478033954	2.259574496564383	0.460811	0.731625	4.237448	1.031318	0.124529	7.325598	2.445578	0.0	0.0	4	0.3085852418768359	0.2255612028237236	0.19733449700270053	0.26851905829673994
600000	-26693.040757975577	-26466.887742052546	-226.15301592303118	-26466.887742052546	20.417151336450793	5.27E-4	8.077429078945864	0.5734286361961799	-203.67589866277515	3.050098154207311	0.379450	0.846523	4.135053	0.158929	0.306586	6.319296	2.803093	0.0	0.0	4	0.3090786989866819	0.22205423900016427	0.19793909736987084	0.270927964643283
650000	-26717.68848458924	-26481.885492788755	-235.80299180048172	-26481.885492788755	18.833049892991554	5.27E-4	7.488765951440165	0.6272886619445284	-215.0309917604166	2.670699316358816	0.567084	1.947487	3.860555	0.493303	0.251005	6.064693	3.672457	0.0	0.0	4	0.31010740299574086	0.2270015346654514	0.20262924907905983	0.2602618132597479
700000	-26704.480999509495	-26465.294633448735	-239.18636606075955	-26465.294633448735	19.867206011001	5.27E-4	7.7283088041614345	0.3995048675546649	-213.98605419505571	1.714630299639179	0.571435	0.833056	5.658218	1.080265	0.023603	8.013260	1.918236	0.0	0.0	4	0.3109202008816866	0.21642577466881274	0.20403401436161883	0.2686200100878818
750000	-26700.689661533557	-26464.600301307077	-236.08936022648194	-26464.600301307077	19.174287449806	5.27E-4	8.326803865192089	0.39833956184103136	-215.9686759950268	1.607031995870704	0.521734	0.500374	6.480332	1.656078	0.054335	2.993092	1.488665	0.0	0.0	4	0.3097625574003755	0.21692096428783872	0.20216077537353194	0.27115570293825375
800000	-26690.504571390942	-26465.418552829295	-225.08601856164756	-26465.418552829295	20.432502948385046	5.27E-4	8.930393227470356	0.34525962098931773	-204.46307994918286	1.5789014884026655	0.366762	1.423164	5.485253	0.790726	0.098635	5.191228	0.825489	0.0	0.0	4	0.31010345987315935	0.22003730558128531	0.19930759948867707	0.27055163505687824
850000	-26712.44428201161	-26489.3016236605	-223.1426583511095	-26489.3016236605	18.032284013762126	5.27E-4	8.162732731937673	1.0084964914607741	-197.87321799761926	1.1172062095954036	0.369733	0.767461	5.682342	0.548210	1.272504	3.754127	2.354024	0.0	0.0	4	0.3082746365273954	0.22203574573735005	0.2060646424191862	0.26362497531606827
900000	-26709.352756474902	-26474.887448412857	-234.46530806204566	-26474.887448412857	20.068068487824444	5.27E-4	7.976578384388501	0.4790006558182098	-208.1732184347128	0.81176529074083	0.388256	0.896484	4.508136	1.753230	0.043791	3.972732	1.815995	0.0	0.0	4	0.3072212607040507	0.22663644505645383	0.19758644212302665	0.2685558521164687
950000	-26701.94876151731	-26461.6912647472	-240.25749677010666	-26461.6912647472	19.603472036216257	5.27E-4	8.221923816894591	0.5334333350639908	-216.08908793062514	1.207717968419992	0.483940	1.300715	4.360517	1.277105	0.048624	6.888130	2.011138	0.0	0.0	4	0.30355514152036445	0.23013566136326927	0.19947864818617272	0.2668305489301935
1000000	-26698.471204839243	-26468.765497806937	-229.70570703230592	-26468.765497806937	20.722649507001552	5.27E-4	10.421957493543383	0.4233188069834646	-206.1031242560817	3.0422006395788634	0.571113	1.358738	3.369786	0.873905	0.078836	7.423710	2.252359	0.0	0.0	4	0.30079306985413395	0.22351134478152454	0.2039673473340961	0.27172823803024526
1050000	-26689.686066496444	-26468.295045522576	-221.39102097386825	-26468.295045522576	18.54892304145778	5.27E-4	9.701321683961737	0.27972409715409347	-202.519290483019	1.3181873635703303	0.459632	1.060478	3.999119	0.097874	0.033773	4.440815	1.563799	0.0	0.0	4	0.2992617885407936	0.22245291407843512	0.20462139914913777	0.2736638982316334
1100000	-26723.536815253698	-26481.734686834883	-241.80212841881544	-26481.734686834883	20.677075594847874	5.27E-4	8.224264843434078	0.29861046258989893	-218.8575104729949	4.768832355494984	0.596726	1.488604	4.236226	0.116592	0.006365	6.883949	3.412539	0.0	0.0	4	0.31394501214727233	0.22698572728246375	0.1962772022792893	0.2627920582909746
1150000	-26716.86303934528	-26483.96389771623	-232.8991416290517	-26483.96389771623	19.00163066697685	5.27E-4	8.792197222984875	0.5628755955432565	-212.14884165355147	3.098318457065877	0.528985	0.631540	4.493685	0.560170	0.095924	7.264013	4.948283	0.0	0.0	4	0.30391390539897273	0.21783769170579373	0.20669552871182265	0.271552874183411
1200000	-26731.985553893715	-26476.863359979907	-255.12219391381007	-26476.863359979907	21.472394244038085	5.27E-4	7.572809928895455	1.524609506057393	-233.86016206173238	1.015074210711404	0.719627	0.656785	4.843700	0.074978	0.137024	4.808882	1.255781	0.0	0.0	4	0.3106154375369533	0.21779352481739023	0.20706439666050602	0.26452664098515066
1250000	-26686.37218598973	-26470.120153177548	-216.25203281218108	-26470.120153177548	20.839076838632263	5.27E-4	7.694300968326782	0.23442603987732286	-195.35136868354272	2.2450394425195115	0.503120	0.529072	3.891840	0.112021	0.220067	5.255770	2.161440	0.0	0.0	4	0.3067443145625368	0.22226802353327196	0.2012083145627088	0.2697793473414826
1300000	-26701.48693105742	-26469.037186504604	-232.44974455281596	-26469.037186504604	20.47002495744475	5.27E-4	7.612180622316927	0.3602475391056981	-213.1075324587971	1.1396678011218528	0.441937	1.013203	4.907531	0.590394	0.087817	3.486415	1.146945	0.0	0.0	4	0.30680482599641556	0.2209094895157178	0.20318562884759359	0.2691000556402733
1350000	-26703.431416711122	-26476.596431525737	-226.83498518538386	-26476.596431525737	18.53432802016216	5.27E-4	8.47314896093488	0.3079567422745649	-205.3372465435534	3.019734014719077	0.506928	1.092828	4.446481	1.310740	0.010344	8.027186	2.703524	0.0	0.0	4	0.31105677077056487	0.221760420493371	0.2031368301032652	0.2640459786327991
1400000	-26721.143666832428	-26478.03329075828	-243.11037607414477	-26478.03329075828	22.257267595600265	5.27E-4	8.362582382331976	1.0189278296862512	-220.54133552469315	2.8067784830293334	0.837524	1.953158	3.364801	0.610508	0.011997	10.378048	2.857050	0.0	0.0	4	0.3064773746348432	0.22259932841969202	0.20404437954943513	0.26687891739602976
1450000	-26699.31068179133	-26469.260695434485	-230.04998635684439	-26469.260695434485	19.715258648673096	5.27E-4	7.386841677590326	0.6505796795175445	-206.96183078113012	3.061929220262673	0.506782	4.114888	3.168733	0.528439	0.219981	8.230784	2.219595	0.0	0.0	4	0.30443719868770225	0.22207954357600057	0.2053354904955458	0.2681477672407515
1500000	-26706.39263658877	-26479.004863458624	-227.38777313014745	-26479.004863458624	20.204282909509452	5.27E-4	10.90192090314387	0.8896379252718638	-205.95401915293178	2.7518749092137615	0.452059	1.039590	3.859586	1.593919	0.018312	5.244052	1.128666	0.0	0.0	4	0.3076489134520504	0.22042929591308694	0.2008513548923967	0.27107043574246603
1550000	-26677.279947298375	-26459.385431761184	-217.8945155371925	-26459.385431761184	20.51956157216659	5.27E-4	8.213380983113485	0.5366312973426661	-192.54709593745437	2.8495864682099517	0.390219	0.526254	5.979064	0.020422	0.649119	5.323574	0.658588	0.0	0.0	4	0.3091750369609463	0.21698827732441178	0.2034537068185406	0.2703829788961014
1600000	-26695.101565779732	-26465.782272957007	-229.31929282272392	-26465.782272957007	21.499030847366967	5.27E-4	8.622203043088087	0.4023261041624812	-204.75670269715758	1.4178754605212367	0.503443	1.510475	6.193181	0.172762	0.056157	4.477253	2.232856	0.0	0.0	4	0.3065169633400854	0.22583354405543468	0.2002205214601205	0.2674289711443596
1650000	-26691.370239569147	-26470.42325770118	-220.946981867967	-26470.42325770118	19.60252704861912	5.27E-4	7.28010115211334	0.8241683768196887	-199.50280033981207	3.3240064471059045	0.242576	2.210942	4.104388	1.899918	0.196901	5.162949	2.301615	0.0	0.0	4	0.30909091560977064	0.2255546089937375	0.19792550425213243	0.2674289711443596
1700000	-26695.143665272695	-26469.766213515595	-225.37745175709878	-26469.766213515595	20.913631394732775	5.27E-4	6.893356067849165	0.7090090690309283	-204.53150792110137	1.9857024814727608	0.477640	1.509544	3.627837	1.007914	0.135505	5.109437	1.163003	0.0	0.0	4	0.31004931820806264	0.22816461844846297	0.19861840465002617	0.2631676586934484
1750000	-26709.303706876133	-26476.391764607728	-232.91194226840673	-26476.391764607728	20.35643163324428	5.27E-4	7.391522395452552	0.891825540235611	-210.10255717997777	0.9227765926648772	0.344443	2.987472	4.680244	0.151247	0.087870	2.702331	0.821868	0.0	0.0	4	0.307028289668476	0.21928926181750014	0.2011193328242134	0.2725631156898106
1800000	-26706.115972062762	-26472.524515431505	-233.5914566312585	-26472.524515431505	20.4711194740204	5.27E-4	7.26875686139561	0.6177547445697892	-211.0825338250034	4.138308357462316	0.432562	0.953912	3.589793	0.381318	0.312182	12.290142	3.879494	0.0	0.0	4	0.30598479784658	0.2228791632273436	0.2014865190239393	0.26964951990213726
1850000	-26688.92630142551	-26458.766749434657	-230.15955199085099	-26458.766749434657	20.0547377164607	5.27E-4	7.90601922902148	0.5904289562195149	-209.2779943417427	1.4259966892928384	0.316032	1.736781	4.761239	1.390347	0.007107	3.453472	1.705228	0.0	0.0	4	0.30731008050047126	0.2187831418961495	0.2051625637549032	0.26874421384847624
1900000	-26703.573820456346	-26465.20022417617	-238.3735962801779	-26465.20022417617	21.392835581165514	5.27E-4	9.228856882279054	0.35557370789755005	-215.3171860844681	2.684091992666893	0.224764	1.829839	4.491529	3.487870	0.260458	5.523224	1.567347	0.0	0.0	4	0.3079570541633254	0.22037648665549564	0.2069114094254507	0.26475504975572844
1950000	-26696.335798098306	-26475.403881213384	-220.9319168849199	-26475.403881213384	19.061531859238922	5.27E-4	9.140154466356089	0.3953137510262308	-196.6174487423494	3.476780721260632	0.355887	1.480462	6.070371	1.580259	0.254788	4.711562	1.697253	0.0	0.0	4	0.30574854180633604	0.22104451598063388	0.2040445657355925	0.26916237647743774
2000000	-26705.899253021453	-26467.6240227386	-238.275230282851	-26467.6240227386	20.752153842632673	5.27E-4	8.495792620768954	0.5905344820707162	-215.2738413295969	4.402176331392563	0.509327	2.183086	4.240282	0.037633	0.600907	8.693347	4.981938	0.0	0.0	4	0.30874780512791367	0.21733004464701094	0.20249734036816092	0.2714248098569146
2050000	-26693.626361838902	-26478.21106087336	-215.41530096554183	-26478.21106087336	20.332553615033017	5.27E-4	8.177031693433005	0.5282104291744844	-196.0740485174384	2.1634045947957454	0.348610	1.183966	3.547814	0.759435	0.067444	4.070705	3.784827	0.0	0.0	4	0.3018224374494492	0.22062317230421405	0.20534516956577484	0.2722092206805621
2100000	-26691.028541775147	-26474.476025156768	-216.55251661837843	-26474.476025156768	18.288809134544653	5.27E-4	8.12025313899039	0.4066578277699483	-195.395683135237	1.9036905472501298	0.292280	1.700230	5.421377	2.008313	0.022514	4.900178	0.620788	0.0	0.0	4	0.3131850496717593	0.218607299222714	0.1952735517164155	0.27293409938911134
2150000	-26709.26334971691	-26475.43685402526	-233.82649569164894	-26475.43685402526	22.49901916935509	5.27E-4	8.65674913977396	0.4829619318621612	-214.16104837886968	1.7485562235077092	0.350597	1.595812	3.796932	0.922566	0.131679	2.557019	0.851265	0.0	0.0	4	0.3095264158418404	0.2212632839748453	0.202988893074579	0.26622140710873526
2200000	-26720.39592066162	-26474.695267949613	-245.70065271200562	-26474.695267949613	19.110418398412396	5.27E-4	8.996488139149863	1.2307057480248382	-224.1734546302513	2.571749034646524	0.580995	1.130246	2.708328	1.324049	0.001669	6.613367	1.661968	0.0	0.0	4	0.30205213861306257	0.22473661427984373	0.207596206026392	0.26561504108070166
2250000	-26718.538503421398	-26470.037960795133	-248.5005426262633	-26470.037960795133	20.212012915156496	5.27E-4	8.513443031694656	0.37486122736147476	-227.09406321502541	2.0872028930622557	0.630664	1.364162	4.816063	1.011304	0.492437	5.654643	0.996602	0.0	0.0	4	0.3077988453407231	0.22017450439727582	0.20120594876694983	0.2708207014950513
2300000	-26708.794232601205	-26478.622530685443	-230.17170191576062	-26478.622530685443	22.657972330036916	5.27E-4	7.832644894656805	1.1459534858423883	-208.47037571613063	1.5714460774831867	0.389983	0.618710	4.380505	1.391512	0.068435	3.101974	4.762483	0.0	0.0	4	0.30872709021834627	0.22201368865349258	0.20210119176162708	0.26715802936653416
2350000	-26728.26802039175	-26478.50198003878	-249.76604035296944	-26478.50198003878	21.56632912709418	5.27E-4	8.615562497888574	0.37506208501258814	-229.589030027806	0.9525094423817702	0.560972	1.445938	3.567181	0.954651	0.132209	2.735903	0.648231	0.0	0.0	4	0.29987350011279695	0.22369115976613854	0.20099434591376827	0.27544099420729634
2400000	-26713.453580949496	-26476.499769315713	-236.95381163378408	-26476.499769315713	18.961562568847242	5.27E-4	7.257623155487667	0.21465112621659835	-215.35007726947327	2.0632094935230327	0.412112	1.325649	4.956646	1.706142	0.478607	4.570733	1.442012	0.0	0.0	4	0.3058937781435396	0.22568473730540975	0.19983404304667657	0.2685874415043742
2450000	-26702.729988254127	-26471.969831969574	-230.76015628455346	-26471.969831969574	19.80586428251553	5.27E-4	10.261720974093052	0.3767828509359094	-209.09834841104848	1.93802756797452	0.548597	0.772178	4.760586	0.485595	0.000560	6.332064	3.035110	0.0	0.0	4	0.30779207898741423	0.21570051926449027	0.20534330883574228	0.2711640929123534
2500000	-26719.583663626163	-26473.80979601788	-245.77386760828546	-26473.80979601788	20.7355615975476	5.27E-4	8.282724346079563	0.5960982378914503	-224.91419215622173	2.0883438407104498	0.545051	1.942142	3.956864	0.394039	0.376252	5.675225	2.836544	0.0	0.0	4	0.3035504908038298	0.22441630679139635	0.20126417855994988	0.27076902384482415
2550000	-26713.563743058523	-26470.65535947154	-242.90838358698366	-26470.65535947154	19.992274709004406	5.27E-4	7.363872762915285	0.9102268706585713	-219.81998739642728	3.291382874141291	0.539530	1.546079	6.354074	0.590045	0.262915	7.200747	3.234202	0.0	0.0	4	0.3088939858314187	0.22064640830372825	0.20582109014041614	0.2646385157244371
2600000	-26689.049862920605	-26474.79252931043	-214.25733361017436	-26474.79252931043	20.93686287830268	5.27E-4	8.198782333479464	0.6336794558546752	-188.10160358357192	1.3578547714526992	0.334201	0.707410	6.404409	1.035215	0.007251	4.864241	2.393736	0.0	0.0	4	0.3122303641461826	0.2239934888659582	0.1979011659353418	0.26587498105251756
2650000	-26713.97028724362	-26472.173139849932	-241.79714739368745	-26472.173139849932	19.697407319847304	5.27E-4	9.279828761686021	0.5033501048159856	-218.9443838637498	1.8648904193751146	0.550968	0.778629	5.215018	0.700283	0.398222	6.435643	2.897419	0.0	0.0	4	0.3098867042379878	0.22890519506151816	0.19492745888367266	0.26628064181682154
2700000	-26704.233905463254	-26472.823707542862	-231.4101979203906	-26472.823707542862	19.59518102320011	5.27E-4	7.5925639042040896	0.7098659599289854	-212.31399347503378	1.0575207245663363	0.581690	0.927179	4.888275	0.166370	0.362237	2.970418	0.709582	0.0	0.0	4	0.31058346554546074	0.21536647932751574	0.20767496205499442	0.2663750930720292
2750000	-26698.560742435904	-26476.700504429326	-221.86023800657827	-26476.700504429326	18.86127800401424	5.27E-4	6.8581033537970395	0.4296127529561816	-201.18593092626114	2.237697683010284	0.411041	1.419934	5.380393	0.204816	0.089143	5.903011	1.027849	0.0	0.0	4	0.30869760846863215	0.2179721378317185	0.20656267930684866	0.26676757439280074
2800000	-26718.372546469975	-26472.54908643716	-245.8234600328141	-26472.54908643716	20.017292526877316	5.27E-4	7.706883143845796	0.3753304125469642	-223.96268759978494	1.7339485726083683	0.611436	3.609863	5.650773	0.115669	0.133854	3.492087	1.000488	0.0	0.0	4	0.3031928950207124	0.2217549322251697	0.20213237152629543	0.27291980122782245
2850000	-26734.73840774451	-26477.62151639104	-257.11689135346984	-26477.62151639104	19.76650426966516	5.27E-4	9.101484527213355	0.9512335250627508	-231.84727355624904	1.3029876668633695	0.720205	1.792219	3.350944	0.394229	0.109386	6.264727	1.268276	0.0	0.0	4	0.3126643341319384	0.21650287500201706	0.2033768344076799	0.2674559564583647
2900000	-26711.58511779427	-26478.183654307057	-233.4014634872141	-26478.183654307057	20.29523795526836	5.27E-4	8.19170013749574	0.4180294075359128	-213.81165649873324	2.2808866313699214	0.430037	1.190899	4.117783	0.848686	0.078252	6.113592	2.162940	0.0	0.0	4	0.30632674404801397	0.22400971412523704	0.20046964867109046	0.2691938931556586
2950000	-26697.730433424844	-26477.735531029924	-219.99490239492056	-26477.735531029924	20.991203371448343	5.27E-4	7.923847222584278	0.25584260082414123	-198.88638885583765	3.4353830648776276	0.425258	0.739771	3.833258	0.732205	0.088721	5.744991	3.899920	0.0	0.0	4	0.3038014608717891	0.22387579850138165	0.20478096318900751	0.26754177743782187
3000000	-26704.763670627537	-26482.106068205227	-222.65760242231073	-26482.106068205227	19.806814446208083	5.27E-4	8.424063323040928	0.4347748677759085	-200.41533489350547	1.8479878805581462	0.417694	1.629493	5.258583	0.106119	0.393156	4.311485	1.491209	0.0	0.0	4	0.3068229436275511	0.22558285948185963	0.20010594236176274	0.26748825452882674
3050000	-26738.859686375934	-26462.382247489404	-276.4774388865302	-26462.382247489404	20.586412833603042	5.27E-4	7.487181485355656	0.6417309592330026	-254.04277811129785	2.4021569329814474	1.021964	0.992080	4.251933	0.951266	0.096859	6.556857	1.678351	0.0	0.0	4	0.311838513078538	0.2215937773049865	0.19864767945020992	0.2679200301662658
3100000	-26708.602194334802	-26466.267837839954	-242.3343564948498	-26466.267837839954	19.85841379310648	5.27E-4	8.271118775256863	0.4906032890632282	-219.37995962476583	1.2682084399369475	0.609106	1.414571	3.765070	0.457775	0.092339	6.262361	2.226814	0.0	0.0	4	0.3104913404519925	0.22246340754700453	0.2005609835574668	0.2664842684435365
3150000	-26715.297587957743	-26462.489160400717	-252.80842755702668	-26462.489160400717	20.095631894248015	5.27E-4	7.457117560301383	0.4316093251571718	-232.17173271403362	2.8180020997807635	0.612331	1.837254	3.821270	0.217463	0.078704	8.850487	2.623867	0.0	0.0	4	0.30823736667199714	0.21715541153318152	0.20205685922212474	0.272550362572697
3200000	-26738.372194049974	-26481.052156125363	-257.3200379246134	-26481.052156125363	19.276258820813357	5.27E-4	8.434052058004955	0.5584559216108081	-231.43277736693284	0.4642387449987931	0.473320	2.354177	5.113951	0.458663	0.386910	2.319304	0.967017	0.0	0.0	4	0.3151911625588357	0.22034370096731984	0.19941994496932655	0.2650451915045182
3250000	-26735.671495396968	-26477.3998033387	-258.27169205826834	-26477.3998033387	19.230670093556878	5.27E-4	8.6060050161252	0.4297509253578246	-237.71405765897165	0.7522255841306245	0.541114	1.249729	3.506932	0.202364	0.109501	2.636566	0.982206	0.0	0.0	4	0.3052970139799869	0.22170481937071923	0.20279400291526142	0.2702041637340329
3300000	-26695.098700925548	-26473.060140445636	-222.03856047991326	-26473.060140445636	21.10384154618001	5.27E-4	7.5951044722955485	0.40553885519617294	-202.59975358382334	2.223457221935691	0.260883	2.035397	3.807831	1.255350	0.116035	5.941025	2.210776	0.0	0.0	4	0.307858389189071	0.2238937978752149	0.20279400291526142	0.26545381002045304
3350000	-26685.400790201857	-26461.888261431548	-223.5125287703078	-26461.888261431548	20.490082032650765	5.27E-4	7.942106922206328	0.5320220262978095	-198.65051347502876	1.6447119343746526	0.430504	0.710053	7.477316	1.577180	0.165603	7.302379	1.180865	0.0	0.0	4	0.3056580511806403	0.22256144066929928	0.20104068961008664	0.27073981853997414
3400000	-26694.45857545998	-26472.230176273304	-222.22839918667515	-26472.230176273304	20.845192625718102	5.27E-4	8.600041386093501	0.44096059923167896	-202.7189172470181	2.147185753976752	0.390335	0.656968	5.841250	0.265946	0.236418	3.441886	0.888334	0.0	0.0	4	0.3087861674371359	0.21408623171848154	0.2041133523331	0.2730142485112829
3450000	-26712.494269240382	-26467.771176421465	-244.723092818915	-26467.771176421465	19.691104471499845	5.27E-4	7.445934137841732	0.6413142446030274	-219.63333878335231	4.117154709933416	0.623461	2.272142	4.726113	0.512431	0.071463	8.027631	4.146240	0.0	0.0	4	0.3094155117902136	0.2239544154221385	0.19691455778589764	0.26971551500175056
3500000	-26684.454333072154	-26465.597676725996	-218.8566563461566	-26465.597676725996	22.087383279022312	5.27E-4	6.948921351034329	0.2608357552585876	-198.19469403137055	2.110500916225179	0.425563	1.063005	5.239046	1.053711	0.088230	4.326225	0.923198	0.0	0.0	4	0.31099545916325577	0.21796767146008658	0.20510636404127996	0.26593050533537804
3550000	-26737.9187419333	-26469.723277954312	-268.195463978989	-26469.723277954312	20.56546042221331	5.27E-4	8.229924504752612	1.1103437098466364	-244.89545257917703	1.6309222585688694	0.988770	0.685510	6.877119	0.118095	0.179890	6.001471	1.329932	0.0	0.0	4	0.31120894593155224	0.22313371178542488	0.19918648363223335	0.2664708586507899
3600000	-26714.861594066293	-26464.416316595496	-250.44527747079633	-26464.416316595496	19.021784939503068	5.27E-4	7.532161513240191	0.4313692933297842	-224.51743400287796	2.513142234413918	0.476045	3.240957	4.526806	0.501657	0.144015	6.102422	2.579881	0.0	0.0	4	0.3097536951443785	0.21703734433943772	0.20064939108710705	0.272559569429077
3650000	-26697.60567674205	-26464.692286113608	-232.91339062844014	-26464.692286113608	20.676746031371795	5.27E-4	8.499844299749888	0.7635234941787425	-209.71677223387047	1.1936256456730188	0.340943	1.430684	5.894771	2.911422	0.226813	2.954025	0.672400	0.0	0.0	4	0.30078789301813946	0.22316347715532056	0.20686968631053468	0.26917894351600563
3700000	-26706.891481134022	-26480.207986287798	-226.6834948462251	-26480.207986287798	18.521383622524827	5.27E-4	8.112028289810945	0.4036304117246287	-207.71091779590031	1.9357428437477602	0.449386	1.002336	5.285499	0.107971	0.077857	3.763596	2.454372	0.0	0.0	4	0.30841184286009427	0.2263927889842604	0.19791570000311606	0.26727966815252957
3750000	-26702.134023266284	-26475.482321297754	-226.65170196853012	-26475.482321297754	20.15749254385594	5.27E-4	8.272060298735843	0.29225722786204383	-200.10744677527157	1.0615521004142747	0.389698	1.162509	4.700217	0.845908	0.293198	6.031980	1.403896	0.0	0.0	4	0.3147358552372884	0.2241851317959976	0.1945120871591799	0.2665669258075344
3800000	-26694.598878582183	-26469.557951803024	-225.04092677915673	-26469.557951803024	18.494467900666567	5.27E-4	8.08562586867398	0.3168434082357987	-205.73040304312875	1.2229537759922526	0.453043	1.737407	4.286415	0.631930	0.167466	3.308530	0.259619	0.0	0.0	4	0.307749798603764	0.2268414554562586	0.19943947265531367	0.265969273284664
3850000	-26740.713437666862	-26477.628893194455	-263.0845444724077	-26477.628893194455	18.414199475690634	5.27E-4	8.794639163718363	0.768910077956	-240.43298238209695	1.5661712735282247	0.551414	2.781096	4.294590	0.154549	0.195604	3.657704	1.317970	0.0	0.0	4	0.30687827520557087	0.222351646887832	0.20008678802878047	0.2706832898778169
3900000	-26706.00255296647	-26473.393258859494	-232.6092941069752	-26473.393258859494	19.4732447298467	5.27E-4	8.411940198617554	0.7499765259804572	-207.6609625482502	1.275764255072386	0.434016	0.938686	3.956903	0.159253	0.359836	5.061815	1.683117	0.0	0.0	4	0.31245080956692917	0.22110845144531935	0.20404201347313958	0.26239872551461213
3950000	-26701.59746865422	-26465.277204402377	-236.32026425184335	-26465.277204402377	22.119342542340522	5.27E-4	9.617366751232536	0.26183537765355086	-214.25788659081002	2.252038767543193	0.499207	0.698013	6.584161	0.530948	0.039357	6.615393	1.755193	0.0	0.0	4	0.3150455152846028	0.22147132781098167	0.1970524348493643	0.26643072205505147
4000000	-26688.7541030109	-26473.53434413182	-215.2197588790795	-26473.53434413182	20.09080990094713	5.27E-4	8.225968289120633	1.2622727944468632	-190.72740488471598	2.855050238191139	0.425191	0.928342	5.266262	0.054457	0.033662	11.421960	4.866108	0.0	0.0	4	0.3086650267616092	0.21972891010872495	0.19850489970977117	0.27310116341989493
4050000	-26712.346918123905	-26465.837200065267	-246.50971805863654	-26465.837200065267	19.988704817556084	5.27E-4	8.212639482952033	0.5843969993394403	-224.650213223	4.294511344103019	0.635857	1.400445	3.997776	0.843462	0.100379	10.551081	5.503653	0.0	0.0	4	0.30289667766544626	0.2154291377436333	0.20745314823774008	0.2742210363531806
4100000	-26710.45910349533	-26463.458007641108	-247.0010958542223	-26463.458007641108	20.972311609780597	5.27E-4	7.657778081386434	0.3989384973174369	-226.3073188103539	1.9593706273342761	0.755141	0.725967	6.218325	0.201662	0.260004	4.310296	1.338291	0.0	0.0	4	0.30298142823530666	0.22476604882434834	0.20362507362293633	0.26862744931740895
4150000	-26721.09825453883	-26476.11251092773	-244.9857436110972	-26476.11251092773	19.554052190040075	5.27E-4	8.422651834977867	0.7973243910284911	-224.12603228920392	2.072187257249447	0.573631	1.942022	3.655426	0.399139	0.166469	7.000623	3.247021	0.0	0.0	4	0.30068114199068985	0.22691306997976946	0.20362507362293633	0.26878071440660467
4200000	-26697.394070468476	-26471.16497505694	-226.22909541153263	-26471.16497505694	18.484950648290855	5.27E-4	7.634135625805723	0.6344809549991406	-201.60385237516695	1.4791146848634775	0.181223	2.752106	5.633164	5.666882	0.228465	3.826489	0.683440	0.0	0.0	4	0.3105383120153284	0.21988971196476578	0.1968082489963692	0.27276372702353685
4250000	-26711.447638877205	-26480.978180309332	-230.4694585678726	-26480.978180309332	21.187788893726033	5.27E-4	6.791528928980646	0.2940044107094027	-207.4685139897163	2.3666231501312542	0.497273	1.288067	3.627244	0.737319	0.158816	6.846325	3.778520	0.0	0.0	4	0.30590737447274413	0.2247832922454884	0.20268081678853242	0.26662851649323527
4300000	-26701.601041614966	-26472.271626414196	-229.32941520076986	-26472.271626414196	21.162421113414435	5.27E-4	9.678440921924517	0.2057160100155928	-204.2348014846725	2.734920334700224	0.227214	1.620178	4.886940	2.783386	0.124511	3.943766	0.961911	0.0	0.0	4	0.30893891911988497	0.2219896490283103	0.19924960463079067	0.26982182722101433
4350000	-26708.487456173592	-26469.209238010335	-239.27821816325576	-26469.209238010335	20.177107584458337	5.27E-4	8.025741503318768	0.2880818419933675	-216.28077257488297	2.017797624411484	0.557362	1.534616	5.451474	0.120484	0.492250	7.972605	2.897021	0.0	0.0	4	0.3119303400927276	0.2181283794498224	0.19949196936553693	0.27044931109191317
4400000	-26696.3992559203	-26475.580944961406	-220.81831095889447	-26475.580944961406	17.89802464959335	5.27E-4	8.007801332654802	0.3979234347565906	-199.7200507945617	3.280869089976398	0.266283	0.838947	6.989857	1.295588	0.126750	5.563000	1.118502	0.0	0.0	4	0.3039451284406523	0.22619439012996884	0.20052243864176966	0.2693380427876093
4450000	-26697.03083629193	-26455.62422911656	-241.40660717536784	-26455.62422911656	20.832484796154763	5.27E-4	8.050868753038793	0.535174949642854	-213.04377971135818	2.361000560142763	0.565976	1.304017	3.748772	0.037170	0.470632	5.726001	5.308816	0.0	0.0	4	0.3072667916121386	0.2211706239522546	0.20401733887563359	0.2675452455599734
4500000	-26714.01916176735	-26479.478728020225	-234.5404337471278	-26479.478728020225	18.810024111561088	5.27E-4	7.359440397675736	0.5040628329849978	-213.88315130065473	2.547018157528053	0.462617	1.782093	4.179628	0.005048	0.352390	5.501923	4.069419	0.0	0.0	4	0.30465033152167553	0.22586148003362255	0.20240383703247317	0.2670843514122289
4550000	-26721.085418951425	-26472.323122022477	-248.7622969289467	-26472.323122022477	20.764809584933104	5.27E-4	9.185880082835615	0.7060282740203437	-225.33902275634503	1.7116879015367887	0.421953	1.556969	3.190002	1.705447	0.892625	6.635713	1.598626	0.0	0.0	4	0.3074843760517316	0.22613500943249829	0.1994934947650775	0.26688711975069274
4600000	-26697.50302977291	-26471.228564641806	-226.2744651311048	-26471.228564641806	20.999709537251608	5.27E-4	7.546061310389871	0.6523086034051419	-206.4002197058917	3.4791195029309163	0.354703	0.933153	4.659788	1.260653	0.216755	4.152474	1.835441	0.0	0.0	4	0.30522128496209283	0.22378840786412912	0.20143606117260202	0.2695542460011762
4650000	-26689.03125046341	-26467.473271626637	-221.5579788367717	-26467.473271626637	21.25032614912773	5.27E-4	7.6543886863525294	0.5372405650766489	-196.8026272931063	1.1679199751378737	0.371761	0.883870	6.295081	1.578225	0.092287	6.858148	1.282612	0.0	0.0	4	0.3077927864597561	0.22176554713988567	0.20589691540184327	0.2645447509985151
4700000	-26702.722573770377	-26473.603484277617	-229.11908949275934	-26473.603484277617	20.99477089685151	5.27E-4	8.457339021401243	0.4891352996729612	-208.75526881395064	1.635845086199634	0.416965	1.026935	3.861176	0.445462	0.311942	3.928896	1.849107	0.0	0.0	4	0.3043446519079679	0.22307137653648587	0.19577272334803963	0.27681124820750674
4750000	-26718.37572669658	-26465.398808912087	-252.97691778449393	-26465.398808912087	20.085981832626445	5.27E-4	8.615584002811465	1.1700499454970923	-228.31269578623417	1.2902049531569975	0.710955	1.145985	3.493189	1.084188	0.125005	5.804797	1.705818	0.0	0.0	4	0.30839861754530723	0.21924487684436597	0.20475161295377756	0.2676048926565493
4800000	-26702.03166302493	-26474.344102123512	-227.6875609014174	-26474.344102123512	20.040839771818636	5.27E-4	7.818282241587072	1.5485561063023323	-205.48208638272283	1.8529311940555353	0.525029	1.140975	5.700076	0.680736	0.204249	5.738134	0.963708	0.0	0.0	4	0.3135601966787381	0.2208807706437521	0.2020419788707408	0.2635170538067691
4850000	-26714.767229812256	-26477.399240212308	-237.3679895999497	-26477.399240212308	20.088605620838102	5.27E-4	9.050056484894204	0.39721205052089387	-215.79126899815958	1.32662712556877	0.470013	0.780279	5.238032	0.593700	0.228765	4.793769	1.393973	0.0	0.0	4	0.306369863656681	0.214204855177345	0.20527749581951532	0.2741477853464587
4900000	-26720.394169396503	-26470.275167557604	-250.11900183889747	-26470.275167557604	22.72583935351906	5.27E-4	7.61449182718588	0.6111734887486044	-225.59880401898664	1.174796553227433	0.568040	1.792869	6.314332	0.422086	0.121336	6.695325	0.903063	0.0	0.0	4	0.31118002633181524	0.2189982069175749	0.2048022705014096	0.2650194962492002
4950000	-26689.26902616702	-26484.710965445956	-204.55806072106674	-26484.710965445956	19.2025043202608	5.27E-4	10.2573366484765	0.7273056012709984	-181.26331989824484	1.6836453023402171	0.279416	1.038808	6.485430	0.439317	0.187880	6.734460	1.271380	0.0	0.0	4	0.3116014535039788	0.21961952764638254	0.19762365987005856	0.27115535897958004
5000000	-26709.08667974234	-26478.638998001657	-230.44768174068358	-26478.638998001657	20.034838019540135	5.27E-4	9.126527172205874	0.4074873824488659	-209.62701173048453	2.5927707613271207	0.513332	1.806325	4.367809	0.149678	0.170691	7.823349	2.282361	0.0	0.0	4	0.3111945079349533	0.22265709195490382	0.20720701240804223	0.25894138770210057
5050000	-26695.425179201953	-26469.477886450546	-225.94729275140733	-26469.477886450546	19.9056120288476	5.27E-4	8.074575781684214	0.4697124043843398	-200.2160151218276	1.4382383994892625	0.451881	0.772598	5.498957	0.352677	0.375549	7.206772	3.100860	0.0	0.0	4	0.3056136484960247	0.2159956015512659	0.20918439356691415	0.26920635638579515
5100000	-26701.746716764366	-26475.35894212357	-226.3877746407977	-26475.35894212357	20.857597137026318	5.27E-4	8.244687175408753	0.7070943868800754	-206.69032990353014	1.6733563130584383	0.380469	0.814258	4.630026	0.212900	0.220304	5.242941	1.313618	0.0	0.0	4	0.3057453840971636	0.22688309584460278	0.2044150665530923	0.2629564535051412
5150000	-26702.619768168777	-26475.190565808793	-227.42920235998346	-26475.190565808793	21.427839593570216	5.27E-4	8.039679084577784	1.0487700348810147	-200.3651483924069	0.8921737675407082	0.505336	1.389245	4.677423	0.552413	0.110514	6.290205	1.252588	0.0	0.0	4	0.3055886231458237	0.21917355768652041	0.20406806708589056	0.2711697520817652
5200000	-26701.152342419868	-26469.10161736385	-232.05072505602007	-26469.10161736385	18.66015813723664	5.27E-4	7.563803626445988	0.7457343116730907	-209.8105909151995	2.507624299875264	0.461296	1.706745	5.863734	0.546828	0.352314	4.121571	0.497647	0.0	0.0	4	0.3068202164512738	0.22344465282190687	0.1986019423795437	0.2711331883472755
5250000	-26698.23226357948	-26476.60748071077	-221.62478286871107	-26476.60748071077	20.360771364908175	5.27E-4	8.509735539190839	0.29658954188945125	-197.65184499703676	1.5178266336479136	0.357627	1.137546	7.025239	1.438408	0.012187	5.430837	0.803085	0.0	0.0	4	0.3055523808971334	0.22263149348363703	0.20120251626826577	0.2706136093509636
5300000	-26725.48074759336	-26482.38028291028	-243.10046468308062	-26482.38028291028	21.235785483192156	5.27E-4	8.01546106175949	0.5726295614326937	-218.54067428649617	0.90158176026073	0.460225	0.636723	3.115293	0.493138	0.406897	5.847257	3.504336	0.0	0.0	4	0.3124627450578554	0.21879718565702247	0.1980791861351325	0.2706608831499894
5350000	-26703.718809887632	-26465.127762806354	-238.59104708127833	-26465.127762806354	18.873523783154255	5.27E-4	8.650180329545297	0.8424408777763174	-216.7963301115197	2.0588378641827028	0.431403	2.704560	4.153499	0.579700	0.430459	4.112042	1.144031	0.0	0.0	4	0.31084819558168153	0.22325043981781625	0.19768515686263988	0.26821620773786203
5400000	-26688.12396956567	-26455.983068869424	-232.14090069624703	-26455.983068869424	21.090203816820477	5.27E-4	7.952586191845082	0.30344691646481603	-207.51942389894094	1.4255644625581756	0.539571	1.911615	7.272778	0.528393	0.058643	4.033201	1.082921	0.0	0.0	4	0.30763804322819766	0.2208513031722697	0.20227737982503124	0.26923327377450107
5450000	-26726.630671682506	-26484.440955297836	-242.18971638467133	-26484.440955297836	22.7809525783051	5.27E-4	8.798234344740873	0.380002107705955	-218.11537451957545	2.2396290719721366	0.509095	1.710879	6.625292	1.856814	0.063512	7.999896	1.776953	0.0	0.0	4	0.30397670631520035	0.22190814051573096	0.20755614341783707	0.26655900975123115
5500000	-26701.78627309116	-26467.705909212924	-234.08036387823518	-26467.705909212924	19.863491535541208	5.27E-4	9.026934977030542	0.4815765114998161	-214.05525304122304	1.0272402330236972	0.396665	1.558492	3.719765	0.069510	0.624467	3.499826	1.253424	0.0	0.0	4	0.3104932131012901	0.2223229245930159	0.19698179783996664	0.270202064465727
5550000	-26718.94458337805	-26474.999818331	-243.94476504704664	-26474.999818331	22.07425141564817	5.27E-4	8.484627732139336	0.4342275328926199	-223.99911042376803	2.3717224500242713	0.495591	1.568986	3.570507	0.691867	0.071565	5.744864	1.930132	0.0	0.0	4	0.3097679462017586	0.2231258481909307	0.19981756218306998	0.26728864342424025
5600000	-26713.302306727383	-26474.69213283725	-238.61017389013327	-26474.69213283725	21.03235702287324	5.27E-4	7.792808525604803	0.9657527800348829	-217.34411410635417	1.5999424124465322	0.333398	1.134125	4.608301	0.648684	0.050284	4.214138	1.090703	0.0	0.0	4	0.30622759573225505	0.22177839689417897	0.2031749866747199	0.26881902069884567
5650000	-26713.54325475117	-26465.703435030136	-247.8398197210318	-26465.703435030136	18.945334930557358	5.27E-4	8.182143905620597	0.35208587825863585	-222.5734302031111	1.8820284027370293	0.652171	0.948463	5.003919	0.069650	0.343791	5.525797	2.153559	0.0	0.0	4	0.3121398336315593	0.22175657077310532	0.2030124892080218	0.2630911063873132
5700000	-26714.790824912103	-26469.335122902175	-245.4557020099269	-26469.335122902175	20.96704847681065	5.27E-4	7.70984949995122	0.3854558833557762	-223.77665717648267	1.7256090800117547	0.490099	2.256626	4.132855	0.312634	0.307556	3.433774	2.126273	0.0	0.0	4	0.3047487368626379	0.2233003440730044	0.20042950293570647	0.2715214161286507
5750000	-26696.520205105608	-26463.853170446553	-232.66703465905485	-26463.853170446553	18.684176908115223	5.27E-4	7.756849253226066	1.0876385323903393	-212.96936415571966	3.2653899335794723	0.433669	0.846150	4.011098	0.136690	0.035251	5.036130	3.233472	0.0	0.0	4	0.30273890719453816	0.22636353672395326	0.19680477519683032	0.27409278088467787
5800000	-26706.782467452173	-26462.628406470598	-244.1540609815758	-26462.628406470598	19.79354166551246	5.27E-4	8.438744814630065	0.5977612538380509	-218.27970872567127	2.6887164824269303	0.512415	3.044958	6.594047	0.651672	0.173986	4.689771	1.512240	0.0	0.0	4	0.3128184195640508	0.22303003540303257	0.1976469667885552	0.2665045782443611
5850000	-26691.650210549138	-26470.041400607617	-221.60880994152046	-26470.041400607617	18.81337370854297	5.27E-4	8.174837913100493	0.3904271858747044	-197.86841331656134	2.117509495311715	0.540931	1.058029	3.522580	0.151428	0.125844	8.587358	3.588107	0.0	0.0	4	0.3100416815847656	0.22140987221263547	0.2019735724436743	0.2665748737589243
5900000	-26720.94501306034	-26481.279319396413	-239.66569366392798	-26481.279319396413	21.092662894920807	5.27E-4	7.796599735071622	0.7325238402511294	-215.3650545008279	0.9142410689594943	0.496083	1.362828	2.863460	0.593368	0.207436	5.693386	3.623522	0.0	0.0	4	0.3083867676849099	0.218368598195115	0.20172203662167174	0.27152259749830304
5950000	-26693.68837748615	-26468.151570082944	-225.53680740320345	-26468.151570082944	19.289243410353112	5.27E-4	8.052754921523709	0.6104911538309913	-202.90566482026048	2.25495112228217	0.497725	1.121964	3.122509	0.509836	0.051115	5.009344	2.185925	0.0	0.0	4	0.3108014036539449	0.22608471630543517	0.1979088592464719	0.2652050207941478
6000000	-26715.619241009023	-26479.092153870995	-236.52708713802548	-26479.092153870995	20.091270470602826	5.27E-4	9.07207994595821	0.3037493002191172	-212.73510857056692	2.3475561612985305	0.422288	1.552531	4.841133	1.898032	0.110197	8.377417	3.255186	0.0	0.0	4	0.30544979608177486	0.22579929297577703	0.20255535978995434	0.26619555115249355
6050000	-26691.68914322624	-26471.725408496397	-219.9637347298408	-26471.725408496397	23.247470043923823	5.27E-4	10.264235316755611	0.4316696852588202	-200.62931179613585	1.9799263145758537	0.426116	0.840202	3.462423	0.266121	0.082748	6.342300	2.345628	0.0	0.0	4	0.31194441331327377	0.22080457482847105	0.19947007506776313	0.2677809367904919
6100000	-26689.8962176295	-26464.330733885527	-225.56548374397093	-26464.330733885527	21.153508160420092	5.27E-4	9.23977238260129	0.350782049115967	-206.24100146432147	1.2214237007054907	0.397894	1.086558	3.028108	0.979202	0.112223	2.931303	0.257719	0.0	0.0	4	0.3157822227224772	0.21991895016820948	0.19767858470302024	0.26662024240629295
6150000	-26742.24227219734	-26474.77951299237	-267.462759204971	-26474.77951299237	18.933062924843938	5.27E-4	9.731888958982452	0.5704660489715014	-238.77578127676713	1.425263730069785	0.466085	6.070003	5.591803	0.629642	0.104106	6.518131	2.926954	0.0	0.0	4	0.3075631763030939	0.2216912133141777	0.20101990254971733	0.2697257078330108
6200000	-26691.478209067867	-26481.743925382292	-209.73428368557535	-26481.743925382292	20.03114262149	5.27E-4	8.151478688837162	0.40493852178304346	-183.07135465959152	1.1239514745775712	0.198015	1.591931	6.231473	0.813634	0.830370	3.436526	0.921281	0.0	0.0	4	0.30822689386735114	0.2230525495690752	0.19911132778878188	0.26960922877479154
6250000	-26681.127761539916	-26468.378110571226	-212.749650968688	-26468.378110571226	19.377201348119385	5.27E-4	7.759641828251041	0.29947775420942513	-189.55320961759512	1.6401025529603026	0.310501	2.260852	5.891518	0.520286	0.082914	5.882849	1.769303	0.0	0.0	4	0.309077308450371	0.22103528249818982	0.1983002382381836	0.2715871708132553
6300000	-26716.475709013925	-26465.723163062976	-250.75254595094927	-26465.723163062976	22.122903178691168	5.27E-4	7.123649223301692	0.6825921323182136	-230.9683535928312	2.002078178247746	0.284680	3.266461	3.224601	2.469240	0.338866	4.193318	0.083530	0.0	0.0	4	0.31231477685643905	0.2211933623937232	0.19720325644084546	0.26928860430899215
6350000	-26687.064865221993	-26470.455982654283	-216.6088825677097	-26470.455982654283	21.257725971324128	5.27E-4	8.731699441783004	0.21573853003655116	-197.39766374453794	3.3339330411156625	0.344552	1.363690	4.629381	1.608714	0.075661	5.691793	0.946313	0.0	0.0	4	0.3047622107374453	0.22346790830830882	0.20487511148983725	0.26689476946440854
6400000	-26694.916986610097	-26464.470978489648	-230.44600812044942	-26464.470978489648	18.657074969864333	5.27E-4	8.978704570270155	0.9015414539550577	-207.6853726856116	1.3525229724406058	0.446244	1.125948	8.167251	0.689801	0.075920	3.197373	0.865666	0.0	0.0	4	0.31432854975025526	0.21690867252917795	0.20051861926992115	0.2682441584506456
6450000	-26695.43647414529	-26457.363587954824	-238.0728861904657	-26457.363587954824	20.216464618806988	5.27E-4	8.370491532926971	1.5328360417299403	-210.25764988140816	1.3956618265190017	0.484182	1.201769	6.605028	0.995130	0.160534	4.910327	1.750715	0.0	0.0	4	0.31333645180261854	0.2203455767182211	0.20271508697981777	0.2636028844993425
6500000	-26706.078521775464	-26463.792147685795	-242.28637408966662	-26463.792147685795	18.721894676369864	5.27E-4	7.586229758621412	1.0821395439620938	-218.73740894222155	1.459207769631701	0.536919	0.754691	4.702347	0.675445	0.056465	4.496118	2.531860	0.0	0.0	4	0.30993827816642977	0.22027086890637043	0.20011789999124338	0.2696729529359564
6550000	-26694.82203125735	-26464.930262958434	-229.89176829891687	-26464.930262958434	20.31669008395483	5.27E-4	8.410963080319371	0.5132853733851828	-210.76272296177407	3.1293450643328447	0.642891	0.902462	4.331824	0.039828	0.050166	3.745809	0.925177	0.0	0.0	4	0.3097868516014275	0.22240892498686018	0.20233483246151393	0.2654693909501984
6600000	-26710.71063087421	-26471.579883278857	-239.13074759535382	-26471.579883278857	19.962018094549954	5.27E-4	8.189279181947425	0.4746362923953151	-215.73199888887302	1.3362412281576643	0.464567	1.387900	5.815418	0.757748	0.089586	3.222328	1.734065	0.0	0.0	4	0.3100066114348869	0.22576844947592914	0.20298254366315532	0.2612423954260286
6650000	-26725.05170391889	-26472.318917645705	-252.7327862731847	-26472.318917645705	20.25684059543189	5.27E-4	9.512573202296444	0.39175611676755645	-229.26351177349926	0.9917813290092213	0.493273	1.485779	3.269670	0.716097	0.115994	5.413547	0.485312	0.0	0.0	4	0.3059687307882444	0.22717852922181606	0.19744827976305754	0.26940446022688197
6700000	-26705.90848336376	-26459.570850188233	-246.33763317552732	-26459.570850188233	20.580311920560312	5.27E-4	7.323263127595203	0.3910848160148025	-224.08784498553294	1.5982320121335067	0.486659	1.845301	3.045620	0.465533	0.031211	4.454236	2.487100	0.0	0.0	4	0.3041110402548024	0.2213965526827289	0.20176163686873005	0.2727307701937386
6750000	-26716.651069457475	-26481.368293208077	-235.28277624939892	-26481.368293208077	20.479650527675176	5.27E-4	7.651002502403684	0.8041500315230286	-214.62093290712585	0.993500916026372	0.560687	0.823349	4.375336	0.304341	0.130591	3.724669	1.419408	0.0	0.0	4	0.300844370586811	0.22384041555295814	0.20376747593850753	0.2715477379217233
6800000	-26704.87470856818	-26488.02877378209	-216.84593478608977	-26488.02877378209	21.42392144636143	5.27E-4	7.263256176745063	0.5417378788047946	-190.05769567351788	0.6065270752386436	0.332861	1.104103	5.212241	0.141508	0.351129	4.475275	1.828072	0.0	0.0	4	0.30329206411186077	0.2199819371279235	0.2022115199951277	0.2745144787650879
6850000	-26735.181112861243	-26490.968608869964	-244.21250399127896	-26490.968608869964	19.955932900273655	5.27E-4	10.062772446275032	0.6565503370326637	-223.7468136368386	1.4827025481015241	0.430834	1.404570	5.433561	0.098172	0.024786	3.589220	1.070089	0.0	0.0	4	0.31052688084971763	0.2252064700607883	0.19704032002311786	0.26722632906637594
6900000	-26706.59849621281	-26462.240317126903	-244.3581790859061	-26462.240317126903	19.200835372803635	5.27E-4	8.145417220087431	0.5651663628333058	-224.40133443239534	1.9833684937658893	0.495069	0.937113	3.862693	0.790955	0.232790	5.896168	1.922643	0.0	0.0	4	0.31115289451247663	0.2194100570201363	0.20276792173290364	0.26666912673448323
6950000	-26695.721920621512	-26459.158607326877	-236.56331329463515	-26459.158607326877	19.165960063143796	5.27E-4	7.914522226966364	0.35454280257497794	-219.175732895505	1.1475955054410019	0.422770	1.196882	2.589020	1.431646	0.028662	3.590160	0.740111	0.0	0.0	4	0.310676693407796	0.22230607435281977	0.2038885292434467	0.2631287029959374
7000000	-26689.526527201866	-26479.167048678082	-210.3594785237827	-26479.167048678082	18.359803317856763	5.27E-4	7.493326196902174	0.46603233506807706	-188.9202346453859	2.244259234580657	0.407773	0.821108	5.568912	0.368249	0.055935	4.755011	1.062358	0.0	0.0	4	0.3047650229669274	0.22629987755796813	0.19917748001942673	0.26975761945567767
7050000	-26700.392405653245	-26464.747914656356	-235.6444909968886	-26464.747914656356	20.212342191414407	5.27E-4	8.20243396617506	0.36753504184496016	-215.03731499030457	0.9752585043327918	0.356983	2.150141	4.155591	0.275621	0.139088	2.874370	1.300287	0.0	0.0	4	0.3100441486432233	0.2260829775934743	0.19831743912353633	0.265555434639766
7100000	-26685.729402070392	-26466.94834077141	-218.78106129898325	-26466.94834077141	18.54206693723004	5.27E-4	8.008233308883977	0.44120426385094347	-196.0220078329629	1.803560257080321	0.394716	0.628237	5.242593	0.266928	0.256044	7.035591	2.351870	0.0	0.0	4	0.3053734215994569	0.22408488339855379	0.20199232494992073	0.2685493700520686
7150000	-26725.872175127566	-26469.445900497696	-256.42627462986945	-26469.445900497696	20.096988277066533	5.27E-4	8.057815835715825	0.4750397958536526	-233.4212470775579	1.547288329768945	0.465799	1.106654	4.673364	0.959480	0.215325	5.390940	1.626319	0.0	0.0	4	0.31071294427014834	0.2207782758385017	0.20102544127479724	0.2674833386165527
7200000	-26703.380635316826	-26464.09922598348	-239.28140933334757	-26464.09922598348	19.631177264159714	5.27E-4	7.6291251083416824	0.5347693348378664	-215.623721741357	2.181415062438256	0.543276	1.124304	5.197226	0.702043	0.072643	7.381547	2.558930	0.0	0.0	4	0.3063163279387667	0.22599586127249663	0.1956670025694787	0.27202080821925806
7250000	-26722.084473582192	-26461.904954930847	-260.17951865134313	-26461.904954930847	20.24945179304932	5.27E-4	7.358596833423379	0.26890640369902014	-239.07436039835932	1.872615408435679	0.685704	0.896120	3.905341	0.467455	0.001130	6.125614	2.046085	0.0	0.0	4	0.3088496650232371	0.224039518222587	0.19984892528605425	0.26726189146812174
7300000	-26704.561989151814	-26473.322817810993	-231.23917134082015	-26473.322817810993	19.099520426642083	5.27E-4	7.915351812624995	1.1629302345725399	-209.9487550191426	1.5588910285998927	0.496197	0.947855	4.382193	0.358802	0.221497	5.277702	0.934197	0.0	0.0	4	0.3126013423371182	0.21841574827163843	0.19745467288693117	0.2715282365043121
7350000	-26732.52903631828	-26482.862509407703	-249.66652691057536	-26482.862509407703	18.597151458954386	5.27E-4	7.297857863388802	0.37109614230706406	-225.66952339366287	0.780161181689031	0.402705	1.869120	7.054286	0.216045	0.165365	2.442251	1.032742	0.0	0.0	4	0.3078379119626293	0.22644160155330045	0.19412334979957205	0.2715971366844982
7400000	-26700.99226014202	-26465.629904936002	-235.3623552060155	-26465.629904936002	20.587808219231224	5.27E-4	7.673339707433929	0.7340565765032426	-217.52871019446403	2.6687228545924797	0.644043	1.598740	2.820892	0.154304	0.167720	5.990716	1.331033	0.0	0.0	4	0.3149154545244039	0.220708956696647	0.19429686379822794	0.27007872498072105
7450000	-26714.935253952284	-26474.04564362114	-240.88961033114427	-26474.04564362114	21.292918970296824	5.27E-4	8.309706590391652	0.5272579449886033	-218.05778140197498	1.0006765610335453	0.492731	1.065255	4.189696	0.792087	0.010204	5.393894	2.487973	0.0	0.0	4	0.304554769398419	0.22430552936068304	0.1979405647298349	0.273199136511063
7500000	-26704.659345766093	-26472.9927973016	-231.66654846449543	-26472.9927973016	19.997147787774356	5.27E-4	8.040507282668978	0.7035931189497476	-210.0581803954231	2.7932502218074564	0.529593	0.871473	4.053076	0.180200	0.220963	6.259342	6.430761	0.0	0.0	4	0.3051743857119354	0.2275821461935259	0.20352924668649344	0.26371422140804524
7550000	-26693.60723804962	-26476.41545481419	-217.19178323543093	-26476.41545481419	20.49447928350961	5.27E-4	7.884567534432503	0.682220402173391	-193.6478652348827	1.9122910097242638	0.377125	0.579163	5.399988	0.134969	0.555240	4.341650	1.728266	0.0	0.0	4	0.30794296998018483	0.22178227539682455	0.20113174171306739	0.26914301290992315
7600000	-26708.712757693444	-26459.74765913156	-248.96509856188413	-26459.74765913156	19.83519659485113	5.27E-4	9.552627419882082	0.5366101386142813	-225.06188265710918	2.549994073027731	0.459555	2.961490	4.257982	1.052301	0.182565	7.275066	4.223536	0.0	0.0	4	0.30259659267357464	0.22132727886791134	0.20328843124884177	0.27278769720967205
7650000	-26705.751972751954	-26473.759562723026	-231.99241002892944	-26473.759562723026	21.36158507499993	5.27E-4	9.295810119499832	0.3377984533563647	-208.13092886329756	2.113017150152139	0.317652	1.001420	5.308701	1.785089	0.097958	8.014290	3.579316	0.0	0.0	4	0.309141235048948	0.21772831574719334	0.20328645904084644	0.269843990163012
7700000	-26706.526127148933	-26471.914125522984	-234.6120016259484	-26471.914125522984	19.034835153588208	5.27E-4	8.127573903215584	1.007788127171948	-215.7832598176127	2.270392678792727	0.440609	1.073799	3.047494	1.766395	0.302085	5.355955	1.187951	0.0	0.0	4	0.3073997308028715	0.22431615045133302	0.20106694851686802	0.26721717022892727
7750000	-26715.674231400404	-26472.87164098311	-242.80259041729468	-26472.87164098311	19.984264439486804	5.27E-4	9.024682855552319	0.5142646897605359	-218.2613673763853	0.9652487698653446	0.480250	1.210672	3.745472	0.941599	0.118121	5.305496	1.554840	0.0	0.0	4	0.3141324648936062	0.21934142310539345	0.1948714308127744	0.2716546811882258
7800000	-26714.89493619609	-26480.00160340597	-234.89333279011967	-26480.00160340597	20.841940972817174	5.27E-4	8.165621213404942	0.6284760151263296	-212.0392034883561	3.182473901021292	0.423338	2.500232	4.253378	0.488919	0.125300	8.000214	3.622096	0.0	0.0	4	0.3118392556521696	0.2223729512208464	0.1981537616185056	0.2676340315084781
7850000	-26710.15310855405	-26471.18646812875	-238.9666404252966	-26471.18646812875	20.43443664072146	5.27E-4	8.65306669986698	0.4907063708457473	-219.74859110847117	2.088315988778395	0.524479	0.950605	3.676996	0.426607	0.398935	3.077299	1.346025	0.0	0.0	4	0.3092785468276906	0.22186583213909555	0.20113004105870416	0.26772557997450935
7900000	-26713.367970246454	-26474.865603650112	-238.50236659634214	-26474.865603650112	19.702939594250395	5.27E-4	6.726837883895566	0.33133543336345883	-215.94447711026774	1.8008398986500562	0.377392	1.453984	4.908175	0.732138	0.229955	3.651713	0.755198	0.0	0.0	4	0.30590352925213393	0.2249615743366623	0.20316706865214104	0.2659678277590624
7950000	-26695.243104872137	-26473.123409631717	-222.1196952404195	-26473.123409631717	19.404356085579206	5.27E-4	7.592102162573898	0.35514856428834884	-202.03645171106564	2.1777117503851127	0.378573	1.431400	3.678657	0.423852	0.353282	7.141726	3.444028	0.0	0.0	4	0.3119925438205311	0.22194328217637468	0.19677633395491967	0.26928784004817424
8000000	-26736.638609440844	-26476.204504750338	-260.43410469050826	-26476.204504750338	20.418289396421596	5.27E-4	9.23314273699015	0.37621151887717097	-236.37308057713966	1.4962199850696094	0.413600	1.322520	4.149163	1.436238	0.178356	5.508318	1.416160	0.0	0.0	4	0.3070960170864705	0.2222199343817085	0.19750544685058508	0.2731786016812356
8050000	-26695.24063286809	-26476.385859961247	-218.8547729068456	-26476.385859961247	19.947475291046946	5.27E-4	9.113198939973632	1.0017996657500832	-200.4554753193352	3.4221210138044014	0.369308	0.870551	3.165817	0.504414	0.001833	5.675142	2.362613	0.0	0.0	4	0.3145534246197027	0.21999996000208852	0.20387010556763313	0.26157650981057534
8100000	-26718.862280957048	-26465.829684276905	-253.03259668014184	-26465.829684276905	21.47494563207176	5.27E-4	8.769947148213133	0.3805848466442219	-229.5606397501961	1.3823278091247457	0.562519	0.491312	4.666557	0.911038	0.348772	5.061280	4.646993	0.0	0.0	4	0.30624890521741105	0.2218179661488568	0.20607544713503803	0.2658576814986938
8150000	-26688.170370072956	-26460.516092337497	-227.65427773545974	-26460.516092337497	20.248447298806237	5.27E-4	9.36582424670703	0.7895607412647393	-207.69182365824847	1.7941316160456822	0.512659	0.579698	2.369048	0.230702	0.023088	7.234526	2.008796	0.0	0.0	4	0.30460530294335664	0.22471980324210808	0.2025128336300923	0.26816206018444266
8200000	-26694.0458287014	-26475.459170717688	-218.5866579837137	-26475.459170717688	21.38978934560282	5.27E-4	6.87887466867124	0.6692239816828052	-195.59279063222948	2.919585172749565	0.390002	0.529863	3.671631	0.225103	0.438998	10.033973	3.958610	0.0	0.0	4	0.3088241285627435	0.22131233399810304	0.19986473433889856	0.26999880310025454
8250000	-26709.2593354244	-26463.363211113057	-245.89612431134378	-26463.363211113057	21.112378819515186	5.27E-4	7.272150635212363	0.34401670384743227	-222.59579955851035	2.071052372552494	0.499863	0.576611	6.077868	1.552932	0.033171	8.188323	3.816922	0.0	0.0	4	0.3097018538503321	0.22342165371166386	0.19723128455843514	0.26964520787956847
8300000	-26726.153710763272	-26471.45228870262	-254.70142206065032	-26471.45228870262	20.35241339281554	5.27E-4	8.70130540876347	0.9938230336828482	-235.25797990576615	2.4377910762263104	0.321917	2.488180	2.520738	1.887894	0.079130	4.735768	0.762772	0.0	0.0	4	0.3038688740014088	0.219080744935242	0.20715357449015834	0.2698968065731903
8350000	-26707.113306529485	-26462.039490938416	-245.0738155910684	-26462.039490938416	20.772173587636754	5.27E-4	7.998714026861403	0.7172708015292966	-222.36816147755005	2.3691179963722555	0.590237	2.032209	3.174529	0.817283	0.019664	5.793885	5.347971	0.0	0.0	4	0.3040374564554781	0.22114297364463165	0.20896989802195495	0.26584967187793473
8400000	-26691.45992596903	-26470.642596875918	-220.81732909311057	-26470.642596875918	19.72838578215405	5.27E-4	7.77400857455943	0.9691707952705786	-197.4429180505803	2.2467778806818917	0.535424	0.348136	4.597129	0.030034	0.028878	10.428077	4.607681	0.0	0.0	4	0.30968063393786305	0.2225135364773279	0.1976185706769596	0.27018725890784884
8450000	-26716.265080546607	-26473.499959176057	-242.76512137055093	-26473.499959176057	20.55176132476767	5.27E-4	7.834018641885162	0.4971722302464589	-213.89106209132746	0.764435659546394	0.398976	2.452354	5.187909	1.509743	0.065623	3.788318	1.287897	0.0	0.0	4	0.30830009571588457	0.22168574409790695	0.1990758305468024	0.27093832963940545
8500000	-26703.960896664987	-26473.40755092148	-230.55334574350536	-26473.40755092148	20.4992004284376	5.27E-4	9.207795371228114	0.46233349398568035	-209.18916185021084	1.3322018118377081	0.487830	1.546093	4.576069	1.095318	0.099600	4.480940	1.394125	0.0	0.0	4	0.3030645652735178	0.22267059931149444	0.20329559732471153	0.2709692380902756
8550000	-26703.140365577252	-26469.51023099302	-233.63013458423177	-26469.51023099302	22.57441876505114	5.27E-4	7.745461807609896	0.3366938648782333	-209.6643825493715	2.534343955201292	0.505606	1.845866	4.516890	0.506946	0.007152	10.039329	6.611902	0.0	0.0	4	0.3010941903941175	0.22646153158979268	0.20466564305980323	0.26777863495628595
8600000	-26691.507845721157	-26474.36093423603	-217.1469114851273	-26474.36093423603	21.611634190530655	5.27E-4	9.011012229515092	0.2775398864225301	-195.04636410884552	1.4784777594011942	0.353705	1.243574	6.335426	2.287487	0.271342	4.035162	0.493060	0.0	0.0	4	0.3054381818035654	0.22436822044122476	0.1987736154350196	0.2714199823201896
8650000	-26700.50225950176	-26466.22574211686	-234.27651738489928	-26466.22574211686	19.437673153685992	5.27E-4	8.604877577466388	0.6252683716047651	-213.7862632137623	2.5569224348400885	0.431927	0.836212	3.686482	1.920474	0.323058	10.248375	0.606286	0.0	0.0	4	0.29885124629138365	0.2332873969854706	0.1986604028416448	0.26920095388150034
8700000	-26716.83240040393	-26470.350224964164	-246.4821754397679	-26470.350224964164	20.584906798956464	5.27E-4	8.233407062467533	0.5004359036793742	-225.94073762320372	1.6921079963640788	0.434847	1.380107	3.623382	0.658597	0.692359	5.448332	2.206702	0.0	0.0	4	0.3000032584029	0.22522454808007286	0.20097221940495177	0.27379997411207485
8750000	-26704.460717690286	-26480.24896737936	-224.211750310924	-26480.24896737936	19.32807314871666	5.27E-4	6.692842161195793	1.7336202331170607	-200.9337297116228	1.2907968034804504	0.285875	1.041841	4.779660	0.814207	0.006454	2.308633	0.872505	0.0	0.0	4	0.30760125192273624	0.22307565167352522	0.19919531869428495	0.27012777770945307
8800000	-26717.27537921728	-26461.540480500513	-255.73489871676819	-26461.540480500513	20.13495586816239	5.27E-4	8.212229550332173	0.4336388738764303	-236.86602446362	1.211762984252319	0.694638	1.114819	3.925382	0.360616	0.203829	3.949787	0.317598	0.0	0.0	4	0.30400064709599056	0.22734853850112258	0.1958126518132324	0.27283816258965393
8850000	-26683.523114202948	-26463.18619230494	-220.33692189800692	-26463.18619230494	20.026035246913533	5.27E-4	7.831986707331626	0.7909704739743758	-198.7581337236608	0.7932692379613221	0.382040	1.460827	3.640438	0.674005	0.010084	3.255197	1.299184	0.0	0.0	4	0.30523958876096435	0.22306454530810918	0.2043398005447211	0.2673560653862048
8900000	-26705.22976229743	-26464.85842305881	-240.37133923862154	-26464.85842305881	20.13683506400009	5.27E-4	7.357494425468373	0.29957074590012667	-217.28327463510274	2.238555985732654	0.423233	0.789325	4.518924	1.748508	0.081419	6.651737	0.960948	0.0	0.0	4	0.31252541087063856	0.22334195380003113	0.20140754700385896	0.26272508832547087
8950000	-26736.414851092246	-26475.48022975408	-260.93462133816394	-26475.48022975408	20.91137357110062	5.27E-4	8.26577148825103	0.5121849656188816	-243.51257602784517	2.1034882793612453	0.832403	0.785705	3.477957	0.212987	0.235667	2.601581	2.808848	0.0	0.0	4	0.30691712501951457	0.22293922532079596	0.19739797245349627	0.27274567720619264
9000000	-26711.266428810683	-26477.803194540535	-233.4632342701471	-26477.803194540535	19.688848616497108	5.27E-4	7.269272571696581	0.6695860245603142	-209.7019405777947	1.3201779821409163	0.549631	1.247632	4.923227	0.447492	0.083448	5.071372	2.657922	0.0	0.0	4	0.3083820390892901	0.21591936591673264	0.20115639891929593	0.2745421960746806
9050000	-26717.31179192478	-26471.582394198278	-245.72939772650378	-26471.582394198278	20.418070633214064	5.27E-4	7.412951685928482	0.41484692896630354	-223.83516885975672	5.129889402397318	0.518993	1.769327	3.719139	0.035662	0.265389	4.959350	2.409057	0.0	0.0	4	0.30803983114968875	0.22504304265337785	0.20051997595487708	0.2663971502420557
9100000	-26724.937012697126	-26466.516909613572	-258.4201030835542	-26466.516909613572	21.50714829358487	5.27E-4	8.691296523534994	0.8770157935573186	-232.5640822153266	1.0441360646509716	0.560361	0.963774	6.445580	0.220527	0.015497	5.730145	1.420500	0.0	0.0	4	0.30091597872188663	0.2251205029432239	0.2017677735391514	0.2721957447957374
9150000	-26682.945671688038	-26466.990658723098	-215.95501296494118	-26466.990658723098	19.350394001160954	5.27E-4	8.41047901410652	0.8450417469271915	-193.19298891298683	2.1995968277505757	0.467561	0.901119	4.660063	0.534602	0.175036	7.451051	3.315359	0.0	0.0	4	0.31349202289267547	0.2232688664609727	0.19599036051132565	0.2672487501350255
9200000	-26694.366567720874	-26463.17864569617	-231.18792202470334	-26463.17864569617	21.77534682065252	5.27E-4	7.166869103483576	0.36949234045956486	-210.7543405997851	2.5786338540922267	0.464568	0.818908	4.306597	0.123665	0.348288	8.429869	3.806798	0.0	0.0	4	0.3018386804127053	0.225348843602611	0.19886972623504137	0.27394274974964167
9250000	-26709.937699629136	-26460.708773672894	-249.22892595624333	-26460.708773672894	21.090268974763323	5.27E-4	9.714861510483159	1.63196506568572	-226.51007570629818	2.4631876312478207	0.601291	1.747684	5.057150	0.672194	0.002100	6.592555	1.569591	0.0	0.0	4	0.3129503297340371	0.2272802649960294	0.19496309600973472	0.2648063092601982
9300000	-26708.32116238174	-26464.662837498396	-243.65832488334553	-26464.662837498396	19.39363571736818	5.27E-4	8.355348769160281	0.3399630769208814	-221.51965308254637	0.7848164041113268	0.504442	0.993008	5.056857	0.475735	0.065475	3.281216	1.182171	0.0	0.0	4	0.30811926782878857	0.22395177567612448	0.19981034345466658	0.2681186130404198
9350000	-26678.872368283483	-26475.225126633075	-203.6472416504069	-26475.225126633075	21.641474975832775	5.27E-4	7.829142919915975	0.8179353666562473	-184.06542896128747	1.3177121911470804	0.286086	0.958968	4.527456	0.951375	0.026356	3.999986	1.498208	0.0	0.0	4	0.3106291050930498	0.2152306485561357	0.20509137778439251	0.26904886856642146
9400000	-26690.443163830456	-26466.902687452122	-223.54047637833423	-26466.902687452122	19.804227723066763	5.27E-4	8.070193684254631	0.6142220193612858	-200.26198443202065	1.4243345407061765	0.400792	0.889036	4.420279	0.716182	0.007357	5.587829	2.189715	0.0	0.0	4	0.30198952205713764	0.22514891213781443	0.2034124134347807	0.2694491523702668
9450000	-26680.29963949172	-26471.363482425488	-208.93615706623197	-26471.363482425488	20.458025972687295	5.27E-4	7.721263457814365	0.3333695438182378	-186.693090983803	2.39762025384479	0.206207	1.526831	4.006166	2.534580	0.001746	5.566461	2.024964	0.0	0.0	4	0.30819579444985157	0.22286595283898503	0.20053817181179745	0.26840008089936557
9500000	-26685.11321989542	-26477.152833766766	-207.96038612865394	-26477.152833766766	19.170408907328785	5.27E-4	8.298357101927392	0.8224651292864313	-187.7984266260584	2.5316643365676454	0.194178	1.841875	3.016327	0.951079	0.057329	6.518276	3.900965	0.0	0.0	4	0.3131465360435019	0.22116005039047829	0.1949215304919613	0.27077188307405814
9550000	-26695.531826853865	-26468.644006283997	-226.88782056986614	-26468.644006283997	18.94664437713632	5.27E-4	8.317753815710727	0.5871233313841837	-204.99124665820847	3.7208368973501336	0.216866	1.537176	4.789962	2.613148	0.777315	7.058503	1.674379	0.0	0.0	4	0.3057087819068402	0.22251039048129986	0.2013913493673965	0.27038947824446297
9600000	-26697.955839670696	-26474.92358834609	-223.03225132460753	-26474.92358834609	20.44405086787414	5.27E-4	7.944800393065827	0.5790512438546448	-199.61300022093928	4.329967579938716	0.437356	2.355278	5.363629	0.550484	0.031365	7.435917	2.342434	0.0	0.0	4	0.30678535319370975	0.2186078939275295	0.20793698331597082	0.2666697695627895
9650000	-26700.505702977727	-26470.069997671613	-230.4357053061131	-26470.069997671613	19.562384262542842	5.27E-4	6.845703044379166	0.5599890114084937	-209.03689029550253	1.3424698786500757	0.480167	1.010246	3.936571	1.320406	0.037707	4.992294	1.875714	0.0	0.0	4	0.30627928347665817	0.21984969012482847	0.19938886632188205	0.27448216007663084
9700000	-26710.978549895644	-26472.929408087904	-238.04914180774134	-26472.929408087904	18.98600925992283	5.27E-4	8.30997376634993	0.7797750343526894	-210.69111909731393	1.8123114750877063	0.375278	1.238816	6.814688	2.674177	0.068859	4.851075	0.877964	0.0	0.0	4	0.3042209628299989	0.22401584293590046	0.20165403757040712	0.2701091566636932
9750000	-26729.404402389824	-26473.262628580782	-256.1417738090437	-26473.262628580782	21.015917741359797	5.27E-4	7.585276546322056	0.4758451128931387	-233.74110295298547	1.4911908997181242	0.659721	1.567353	6.021904	0.393505	0.433330	3.756053	1.491625	0.0	0.0	4	0.30797795755546387	0.2211646620265593	0.19815013445458948	0.2727072459633869
9800000	-26712.476962219644	-26474.194569013187	-238.28239320645832	-26474.194569013187	21.146107538599836	5.27E-4	7.964672749126032	0.6068922922398573	-214.60172610067553	4.486108685304738	0.531219	1.364787	6.412421	0.611212	0.142911	4.198693	1.653551	0.0	0.0	4	0.30660828752214137	0.216888805384165	0.2048286084417492	0.271674298651944
9850000	-26701.172900333546	-26478.653265554633	-222.5196347789137	-26478.653265554633	19.84853072197692	5.27E-4	7.726402752823095	0.28091135998892924	-202.20911412317025	1.5232766434920664	0.335498	1.582671	4.425989	1.176407	0.063132	3.980027	0.893519	0.0	0.0	4	0.305318275798483	0.22324212490624068	0.2008427049556802	0.27059689433959566
9900000	-26700.541332547047	-26471.469254435808	-229.07207811124016	-26471.469254435808	20.041897688314208	5.27E-4	8.400281570769716	0.5385165258350532	-206.43747709282277	1.8804326458317504	0.502596	1.279035	5.101691	0.402017	0.012786	4.727452	1.372559	0.0	0.0	4	0.3071115346446415	0.22219660975057917	0.1994834049245041	0.2712084506802747
9950000	-26690.355732324977	-26458.141357091812	-232.21437523316325	-26458.141357091812	21.260029553994375	5.27E-4	8.775134541131203	0.48203268019173356	-209.25165440103615	4.606059658375161	0.346336	1.595112	4.745823	0.622607	0.062795	3.764066	0.762786	0.0	0.0	4	0.31100003323799774	0.22023542600803006	0.1989248257646702	0.2698397149893015
10000000	-26716.124088063152	-26474.052777760637	-242.07131030251628	-26474.052777760637	19.989412473186956	5.27E-4	9.070709275445514	0.4554529617949426	-214.73856639274044	1.222878065935777	0.534879	2.652935	3.722790	0.129688	0.135950	5.181246	2.147427	0.0	0.0	4	0.31363278741730205	0.21849141746888437	0.20015401006343558	0.2677217850503775
