# Supplementary material for: Repeated introductions and intensive community transmission fueled a mumps virus outbreak in Washington State
Source: eLife. 2021 Apr 19;10:e66448. doi: 10.7554/eLife.66448 (PMC8079146; doi:10.7554/eLife.66448)
Supplement: Figure 6—source data 1. [file elife-66448-fig6-data1.zip › xml-and-combined-output-files/mumps_1_rep2.xml.state]

<itsabeastystatewerein version='2.0' sample='10000000'>
<statenode id='Tree.t:mumps-wa'>((((((((0:0.10524137152920454,2:0.11324137152924274)120:0.0454968872503696,((3:0.03168513288383412,(25:0.011295890914027717,(34:0.025725124304047498,(41:0.0401722351478368,50:0.12217223514794412)165:0.021552889156041533)142:0.018570766610109368)138:0.12138924196969181)127:0.007243942669136194,(((55:0.0225399358054037,((65:0.007089706229416737,67:0.0050897062294640305)136:0.04596191378323511,104:0.05905162001273734)173:0.07648831579272275)211:0.01656038971012591,105:0.20110032551556417)123:0.07873981844902861,(59:0.07244482890517662,(71:0.1597287846011608,106:0.041728784601222646)137:0.15671604430393032)126:0.08439531505936887)111:0.2520889315883157)176:0.12780918322668022)156:0.2684007512126346,(((((8:3.907204879539661E-4,17:0.030390720488154055)177:0.014215607607239833,18:0.049606328095275654)110:0.03463360942140192,(38:0.08629781474859766,(79:0.043623150481787776,97:0.17562315048184962)196:0.03967466426665345)183:0.06094212276818178)191:0.029325098871098576,(74:0.04087999415513521,75:0.043879994155291646)112:0.21768504223262275)140:0.12187867657173623,19:0.23844371295944145)174:0.2816952970326527)210:0.013042262064708376,(((1:0.1262730510546871,84:0.13727305105465437)133:0.1666865343709536,((4:0.20020864694124585,(12:0.1260085366999768,((((16:0.006366608455778522,27:0.047366608455718495)145:0.034347124111516525,31:0.09271373256720228)186:0.08149600240542532,(32:0.017842434833458543,(40:0.02524408853873672,(64:0.030635673597401186,70:0.23863567359748486)187:0.24660841494128824)115:0.01159834629472728)202:0.16236730013925454)132:0.015169602840731766,73:0.08037933781343576)167:0.001629198886672012)199:0.14320011024122903)143:0.0966833144180419,(((((5:0.05699523339889345,(((((10:0.003586871316051732,77:0.039586871315882566)184:0.013196669201241074,30:0.09878354051717275)205:0.010975344913222718,(((22:0.001133577097404248,37:0.04513357709727328)164:0.013457376056797088,88:0.05859095315407037)201:0.012214146389640801,(26:0.018703635740361713,78:0.013703635740479947)146:0.01610146380329125)188:0.04795378588669885)193:0.018800961645165648,20:0.07955984707558295)128:0.01678324083593663,91:0.18734308791164145)189:0.045652145487410256)121:0.04449494373841467,((13:0.1589638033630454,((21:0.018870241567972457,92:0.11987024156808523)148:0.002469813717837943,87:0.07034005528601595)209:0.1516237480771313)169:5.483476488432615E-4,29:0.21951215101183408)130:0.015978026125488598)159:0.0023149900595498263,(((11:0.018563384233132307,((((33:4.5280687503029826E-4,81:0.06045280687497573)141:0.008428674409544812,((42:0.014568754228737435,90:0.020568754228595554)116:0.001375100199432766,(48:0.026642711926069207,54:0.09264271192587276)198:0.04430114250216466)181:0.014937626856339425)119:0.0461951507629661,45:0.1180766320474157)204:0.0022867522991785183,(((46:0.003102542102311645,47:0.003102542102311645)109:0.06081181850335432,(49:0.07982008214908243,(51:0.08940226452324906,52:0.08940226452324906)125:0.01741781762587702)154:0.014094278456556253)131:0.024586749319687018,(69:0.1332766503517403,108:0.015276650351802146)178:0.2012244595734799)155:0.04886227442129398)194:0.0351999998864817)175:0.03212999160334851,14:0.05369337583640987)206:0.007579444633335597,24:0.08327282046967999)163:0.1085323467271434)192:0.05735667430475111,(6:0.12689379335808215,(7:0.14777371294442498,((9:0.052772036219281615,85:0.052772036219281615)160:0.05915717643554608,72:0.07092921265466035)161:0.06784450028975009)197:0.004120080413520744)200:0.03726804814368334)129:0.07854870674473324,(15:0.1572613378112535,(39:0.1936652885611293,(66:0.23850813097124857,68:0.24050813097120127)149:0.23515715758985345)135:0.04059604925012239)122:0.1644492104351961)144:0.057181413112945445)162:0.009067624066272928)212:0.0639536832491081,86:0.5019132686747306)150:0.07526800338216832)134:0.35044298838928367,((((23:0.021031649571101707,82:0.026031649570983473)158:0.022499017567998547,((43:0.045997441388632265,102:0.25999744138857406)171:0.07116661301582361,76:0.027164054404310356)172:0.005366612734595266)215:0.026558469004132723,(94:0.15048262630265885,(98:0.08603514015624047,101:0.1460351401561859)114:0.09744748614632015)203:0.0756065098405232)185:0.8241572143140701,((28:0.06926202748175136,80:0.21426202748173317)208:0.06512257306307534,(56:0.16778764181630723,(58:0.15666920515351013,83:0.14566920515354287)213:0.027118436662646128)124:0.18859695872849946)179:0.7898617499124491)118:3.7790998897779815E-4)190:2.621031328577465,((((35:0.15466431217473642,36:0.15466431217473642)117:0.16394485091051814,(61:0.3565638670523039,62:0.3775638670522621)182:0.19504529603312526)139:1.5905312629987685,96:2.018140426084174)195:0.05563972394657357,((57:1.320518879580895,60:1.3365188795809715)170:0.25229946265672787,63:1.6248183422375302)151:0.5999618077930573)180:1.6058754389929857)113:12.583121064098227,(53:15.046166366179794,107:15.347166366179952)147:1.2336102869419925)152:3.370635820065001,(((44:0.30458720687898977,100:0.4055872068788752)166:0.006701955761987732,103:0.5082891626408665)207:0.275757972051656,((89:0.06000641875418167,(93:0.07750309429974789,95:0.1355030942997406)168:0.020503324454444694)153:0.417526230381034,99:0.6335326491351647)157:0.054514485557354164)214:18.99736533849435)216:0.0</statenode>
<statenode id='clockRate.c:mumps-wa'>clockRate.c:mumps-wa[1 1] (0.0,Infinity): 5.27E-4 </statenode>
<statenode id='kappa.s:mumps-wa'>kappa.s:mumps-wa[1 1] (0.0,Infinity): 9.070709275445514 </statenode>
<statenode id='gammaShape.s:mumps-wa'>gammaShape.s:mumps-wa[1 1] (0.001,1000.0): 0.4554529617949426 </statenode>
<statenode id='relativeMigrationRatesConstantBSSVS.t:mumps-wa'>relativeMigrationRatesConstantBSSVS.t:mumps-wa[6 1] (0.0,Infinity): 0.10605161200343335 0.11117225130082953 4.236927900115776 1.7560431779677608 1.9751069140861133 3.9549278010877877 </statenode>
<statenode id='migrationClockConstantBSSVS.t:mumps-wa'>migrationClockConstantBSSVS.t:mumps-wa[1 1] (0.0,Infinity): 1.222878065935777 </statenode>
<statenode id='NeConstantBSSVS.t:mumps-wa'>NeConstantBSSVS.t:mumps-wa[3 1] (0.0,Infinity): 0.5348791608303036 2.6529349819088415 3.72279015125379 </statenode>
<statenode id='indicatorsConstantBSSVS.t:mumps-wa'>indicatorsConstantBSSVS.t:mumps-wa[6 1] (null,true): true true true true false false </statenode>
<statenode id='freqParameter.s:mumps-wa'>freqParameter.s:mumps-wa[4 1] (0.0,1.0): 0.31363278741730205 0.21849141746888437 0.20015401006343558 0.2677217850503775 </statenode>
</itsabeastystatewerein>
<!--
{"operators":[
{"id":"strictClockUpDownOperator.c:mumps-wa","p":0.5622267870016183,"accept":1418,"reject":355015,"acceptFC":1390,"rejectFC":354073,"rejectIv":225537,"rejectOp":225537},
{"id":"KappaScaler.s:mumps-wa","p":0.547160993868996,"accept":2615,"reject":9145,"acceptFC":2607,"rejectFC":9117,"rejectIv":0,"rejectOp":0},
{"id":"gammaShapeScaler.s:mumps-wa","p":0.23463086953336396,"accept":3605,"reject":8167,"acceptFC":3593,"rejectFC":8153,"rejectIv":0,"rejectOp":0},
{"id":"MascotTreeScaler.t:mumps-wa","p":0.5883647758747337,"accept":1338,"reject":353126,"acceptFC":1326,"rejectFC":352176,"rejectIv":127819,"rejectOp":127819},
{"id":"MascotTreeRootScaler.t:mumps-wa","p":0.5988348218619672,"accept":46281,"reject":308493,"acceptFC":46186,"rejectFC":307597,"rejectIv":68155,"rejectOp":68155},
{"id":"MascotUniformOperator.t:mumps-wa","p":"NaN","accept":2382141,"reject":1175364,"acceptFC":2375976,"rejectFC":1172016,"rejectIv":0,"rejectOp":0},
{"id":"MascotSubtreeSlide.t:mumps-wa","p":1.602888065800319,"accept":78572,"reject":1702402,"acceptFC":77821,"rejectFC":1698309,"rejectIv":813285,"rejectOp":813285},
{"id":"MascotNarrow.t:mumps-wa","p":"NaN","accept":980133,"reject":801195,"acceptFC":977261,"rejectFC":799224,"rejectIv":297435,"rejectOp":297435},
{"id":"MascotWide.t:mumps-wa","p":"NaN","accept":6353,"reject":349314,"acceptFC":6298,"rejectFC":348379,"rejectIv":252786,"rejectOp":252786},
{"id":"MascotWilsonBalding.t:mumps-wa","p":"NaN","accept":14494,"reject":340961,"acceptFC":14373,"rejectFC":340082,"rejectIv":16804,"rejectOp":16804},
{"id":"relativeMigrationRatesConstantBSSVSScaler.t:mumps-wa","p":0.1867548319694015,"accept":100772,"reject":255345,"acceptFC":99977,"rejectFC":255170,"rejectIv":0,"rejectOp":0},
{"id":"migrationClockConstantBSSVSScaler.t:mumps-wa","p":0.3149309184782853,"accept":92070,"reject":263863,"acceptFC":91322,"rejectFC":263584,"rejectIv":0,"rejectOp":0},
{"id":"NeConstantBSSVSScaler.t:mumps-wa","p":0.325367380332584,"accept":92785,"reject":263112,"acceptFC":92114,"rejectFC":262830,"rejectIv":0,"rejectOp":0},
{"id":"FrequenciesExchanger.s:mumps-wa","p":0.019953084952472767,"accept":2656,"reject":9266,"acceptFC":2645,"rejectFC":9256,"rejectIv":0,"rejectOp":0}
]}
-->
