# Supplementary material for: Repeated introductions and intensive community transmission fueled a mumps virus outbreak in Washington State
Source: eLife. 2021 Apr 19;10:e66448. doi: 10.7554/eLife.66448 (PMC8079146; doi:10.7554/eLife.66448)
Supplement: Figure 6—source data 1. [file elife-66448-fig6-data1.zip › xml-and-combined-output-files/mumps_onetree.no-metadata.xml]

<?xml version="1.0" encoding="UTF-8" standalone="no"?><beast beautitemplate='Standard' beautistatus='' namespace="beast.core:beast.evolution.alignment:beast.evolution.tree.coalescent:beast.core.util:beast.evolution.nuc:beast.evolution.operators:beast.evolution.sitemodel:beast.evolution.substitutionmodel:beast.evolution.likelihood" required="" version="2.6">


    <data
id="mumps-wa"
spec="Alignment"
name="alignment">
                        <sequence id="seq_MuVs/Washington.USA/49.16/FH55[G]|2016.932|2016-12-07|north_america|usa|washington|age|vaccination_status|community_status" spec="Sequence" taxon="MuVs/Washington.USA/49.16/FH55[G]|2016.932|2016-12-07|north_america|usa|washington|age|vaccination_status|community_status" totalcount="4" value="-nnnnnnnnnnnnnnnnnnnnnnnnnnnnnnnnnnnnnnnnnnnnnnnnnnnnnnnnnnnnnnnnnnnnnnnnnnnnnnnnnnnnnnnnnnnnnnnnnnnnnnnnnnnnnnnnnnnnnnnnnnnnnnnnnnnnnnnnnnnnnnnnnnnnnnnnnnnnnnnnnnnnnnnnnnnnnnnnnnnnnnnnnnnnnnnnnnnnnnnnnnnnnnnnnnnnnnnnnnnnnnnnnnnnnnnnnnnnnnnnnnnnnnnnnnnnnnnnnnnnnnnnnnnnnnnnnnnnnnnnnnnnnnnnnnnnnnnnnnnnnnnnnnnnnnnnnnnnnnnnnnnnnnnnnnnnnnnnnnnnnnnnnnnnnnnnnnnnnnnnnnnnnnnnnnnnnnnnnnnnnnnnnnnnnnnnnnnnnnnnnnnnnnnnnnnnnnnnnnnnnnnnnnnnnnnnnnnnnnnnnnnnnnnnnnnnnnnnnnnnnnnnnnnnnnnnnnnnnnnnnnnnnnnnnnnnnnnnnnnnnnnnnnnnnnnnnnnnnnnnnnnnnnnnnnnnnnnnnnnnnnnnnnnnnnnnnnnnnnnnnnnnnnnnnnnnnnnnnnnnnnnnnnnnnnnnnnnnnnnnnnnnnnnnnnnnnnnnnnnnnnnnnnnnnnnnnnnnnnnnnnnnnnnnnnnnnnnnnnnnnnnnnnnnnnnnnnnnnnnnnnnnnnnnnnnnnnnnnnnnnnnnnnnnnnnnnnnnnnnnnnnnnnnnnnnnnnnnnnnnnnnnnnnnnnnnnnnnnnnnnnnnnnnnnnnnnnnnnnnnnnnnnnnnnnnnnnnnnnnnnnnnnnnnnnnnnnnnnnnnnnnnnnnnnnnnnnnnnnnnnnnnnnnnnnnnnnnnnnnnnnnnnnnnnnnnnnnnnnnnnnnnnnnnnnnnnnnnnnnnnnnnnnnnnnnnnnnnnnnnnnnnnnnnnnnnnnnnnnnnnnnnnnnnnnnnnnnnnnnnnnnnnnnnnnnnnnnnnnnnnnnnnnnnnnnnnnnnnnnnnnnnnnnnnnnnnnnnnnnnnnnnnnnnnnnnnnnnnnnnnnnnnnnnnnnnnnnnnnnnnnnnnnnnnnnnnnnnnnnnnnnnnnnnnnnnnnnnnnnnnnnnnnnnnnnnnnnnnnnnnnnnnnnnnnnnnnnnnn-nnnnnnnnnnnnnnnnnnnnnnnnnnnnnnnnnnnnnnnnnnnnnnnnnnnnnnnnnnnnnnnnnnnnnnnnnnnnnnnnnnnnnnnnnnnnnnnnnnnnnnnnnnnnnnnnnnnnnnnnnnnnnnnnnnnnnnnnnnnnnnnnnnnnnnnnnnnnnnnnnnnnnnggcttgcaagaggcagaggtgcgggaataccaggtgggccggtgaatccctttgttcctccagttcaacaacaacaacctgctgccgtatatgaggacattcctgcattggaggaatcagatgacgatggtgatgaagatggaggtgcaggattccaaaatggagcacaagcaccagctgtaagacagggaggtcaaaatgactttagagcacagccgttacaggatccaattcaagcacaactcttcatgccattatatcctcaagtcagcaacatcccaaatcatcagaatcatcagattaatcgcatcggggggatggaacaccaagatttattacgatacaacgagaatggcgattctcagcaggatgcaaggggcgaacacggaaataccttcccaaacaatcccaatcaaaacgcacagtcacaagtgggtgactgggatgagtagatcaccgacatgaccaaactacccccaactgcaacaaacccagaacaatccagccacagccaaccgctcaaatccactacattccattcatatttagtctttaagaaaaaattaggcccggaaagaattagttctacgagcatcgacacgattatcttgatcgtgtttctttccgggcaagccatggatcaatttataaaacaagatgaaactggtgatttaattgagacaggaatgaatgttgcaaatcacttcctatctgcccccattcagggaaccaacttgttgagcaaggccacaatcatccccggtgttgcaccagtactcattggcaatccagagcaaaagaacattcagtaccccactgcatcacatcagggatccaagtcaaagggaagaagctcaggggccaagcccatcatagtctcatcttccgaagtaggcactggagggactcagattcctgagccccttttcgcacaaaccggacaaggtggcactgtcaccaccgtttatcaagatccaactatccaaccaacaggttcataccgaagtgtggaattggctaagataggaaaagaga-gaatgattaatcggtttgttgaaaaacccaggacctcaacgccggtaacagaatttaagaggggggccgggagcggctgctcaaggccagacaatccaagaggagggcatagacgggaatggagcctcagctgggtccaaggagaggtccgggtctttgagtggtgcaaccccatatgctcacctatcactgccgcagcaagattccactcctgcaaatgtgggaattgcccagcaaagtgcgatcagtgcgaacgagattatggacctccttagagggatggatgctcgcctgcaacatcttgaacaaaaggtggacaaggtgcttgcacagggcagcatggtgacccaaataaagaatgaattatcaacagtaaagacaacactagctacaattgaaggaatgatggcgacagtaaagatcatggatccgggaaacccgacaggggtcccagttgatgagcttagaagaagttttagtgatcatgtaacaattgttagtggaccaggagatgtgtcattcagctccagtgaagaacccacactgtatttggatgaactagcgaggcctatccccaagcctcgtcctgcaaagcagccaaaaccccaacccgtaaaggatttagcaggacggaaggtgatgataaccaaaatgatcactgactgtgtggccaatcctcaaatgaagcaggcgttcgagcaacgattggcaaaggccagcaccgaggatgccctgaatgatatcaagcgagacatcatacgaagcgccatatgaacctaccaagaacaccagactcacgggaaaatccatgaactgatagccgcaatgattccctattaaataaaaaataagcacgaacacaagtctaacccagccacagcagcaatggccggatcacagatcaaaattcctcttccgaagccccccgactcagattctcaaagactaaatgcattccctgtaatcatggctcaagaaggcaaagggcgactcctcagacagatcagacttaggaaaatattatcaggggatccgtctgatcagcaaattacatttgtgaatacatatggattcatccgtgctactccagaaacatcagagttcatctctgaatcatcacaacaaaaggtaactcctgtagtgacggcgtgcatgttatccttcggtgctggaccagtactagaagacccacaacatatgctgaaagctcttgatcagacagatatcagggttcggaagacagcaagtgataaagagcagatcttatttgagatcaaccgcattcccaatctattcaggcatcatcaaatatctgcggaccatctgattcaggccagctccgataaatatgtcaagtcaccagctaagttgattgcaggagtaaattacatttactgtgtcacatttttatccgtgacagtttgttctgcctcactcaagtttcgagttgcgcgcccattgcttgctgcacgatctagattagtgagagcagttcagatggaagttttgcttcgggtaacctgcaaaaaagactctcaaatggcaaagagcatgctaaatgaccctgatggagaaggttgcattgcatccgtgtggttccacctgtgtaatctgtgcaaaggcaggaacaaacttagaagttacgatgaaaattattttgcatctaagtgccgtaagatgaatttgacagtcagcataggggacatgtggggaccaaccattctagtccatgcaggcggtcacattccgacaactgcaaaacctttcttcaactcaagaggctgggtctgtcaccccatccatcaatcatcaccatcgttggcgaagaccctatggtcatctgggtgtgaaatcaaggctgccagtgctatcctccagggctcagactatgcatcactcgcaaaaactgatgacataatatattcaaagataaaggtcgacaaggatgcagccaactacaagggagtatcctggagtccatttaggaagtctgcctcaatgagcaacctatgataattctctctattttcaatgatgccttcaggaggatcaacaatcagtccaattttaccggtgataacttgattgaaattatagaaaaaataagcctagaaagatatcccacctctcgactttcccactttgaaaatagaattgatcagtaatcatgaaggtttctttagttacttgcttgggctttgcagtcttttcattttccatatgtgtgaatatcaatatcttgcagcaaattggatatatcaagcaacaagtcaggcaactgagctattactcacaaagttcaagctcctacatagtggtcaagcttttaccgaatatccaacccactgataacagctgtgaattcaagagtgtaactcaatacaataagaccttgagtaatttgcttcttccaattgcagaaaacataaataatattgcatcgccctcacctggatcaagacgtcataaaaggtttgctggcattgccattggcattgctgcactcggtgttgcaaccgcagcacaagtaaccgccgctgtctcattagttcaagcacagacaaatgcacgcgcaatagcggcgatgaaaaattcaatacaggcaactaatcgagcagtcttcgaagtgaaagaaggcacccaacagttagctatagcggtacaagcaatacagaaccacatcaatactattatgaacacccaattgaacaatatgtcctgtcagattcttgataaccagcttgcaacctccctgggattatacctaacagaattaacaacagtgttccagccacaattaattaatccggcattgtcaccgattagcatacaagccttgaggtctttgcttggaagtatgacacctgcagtggttcaagcaacattatctacttcaatttctgctgctgaaatactaagtgccggtctaatggagggtcagattgtttctgttctgctggatgagatgcagatgatagttaagataaatattccaaccattgtcacacaatcaaatgcattggtgattgacttctactcaatttcgagctttattaatagtcaggaatccataattcaattaccagacaggatcttggagatcgggaatgaacaatggagctatccagcaaaaaattgtaagttgacaagacacaacatattctgccaatacaatgaggcagagaggctgagcttagaatcaaaactatgccttgcaggcaatataagtgcctgtgtgttctcacccatagcagggagttatatgaggcgatttgtagcactggatggaacaattgttgcaaactgtcgaagtctaacgtgtctatgcaagagtccatcttatcctatataccaacctgaccatcatgcagtcacgaccattgatctaaccgcatgtcagacgttgtccctagacggattggatttcagcattgtctctctaagcaacatcacttacgctgagaaccttaccatttcattgtctcagacaatcaatactcaacccattgacatatcaactgaactgatcaaggtcaatgcatccctccaaaatgccgttaagtacataaaggagagcaaccatcaactccaatctgtgagtataaattctaaaatcggagctataatcatagcagccttagctttgagcatcctgtcaatgatcatttcactgttgttttgctgctgggcttacattgcaactaaagagatcagaagaatcaacttcaaaacaaatcatatcaacacaatatcaagtagtgtcgatgatctcatcaggtactaatcctaacatggtgattcattctgtatttagaaaatatttagaaaaaaactaaattaagaatgaatctcatggggtcgtaacgtctcgtgaccctgccgttgcactatgccggcgatccaacccccattatacctcacatttctattgctaattcttctttatctgatcataactttgtatgt--ctggattatattaactgttacttataagactgcggtgcgacatgcagcactgtaccagagatccttctttcactggagtttcgatcactcactctaagaagatccccagttaggacaagtcccgatccatcatgcaagaacaatctgcatttgaataatgccgttcaatcatgagacataaagaaaaaaccaggccagaacaaacttagggtcataatacaacacaaaaccttagcttctatctcaattgtgctccgaccgctcgaaagatggagccctcgaaattcttcacaatatcggacagtgccacctttgcacctgggcctgttagcaatgcggctaacaagaagacattccgaacctgcttccgaatactggcactatctgtacaagctgtcacccttatattagttattgtcactttaggtgagcttgtaaggatgatcaatgatcaaggcttgagcaatcagttgtcttcaattacagacaagataagagagtcagctactatgattgcatctgctgtgggagtaatgaatcaagttattcatggagtaacggtatccgtacccctacaaattgagggaaaccaaaatcaattgttagccacacttgccacaatctgcaccagccaaaaacaagtctcaaactgctctacaaacatccccttagtcaatgacctcaggtttataaatgggatcaataaattcatcattgaagattacgcaactcatgatttctctatcggccatccactcaatatgcccagctttatcccaactgcaacttcacccaatggttgcacaagaattccatccttttctttaggtaagacacactggtgctacacacataatgtaattaatgccaactgcaaggaccatacttcgtctaaccaatatgtgtccatggggattctcgttcagaccgcgtcaggttatcctatgttcaaaaccttaaaaatccaatatctcagtgatggcctgaatcggaaaagctgctcaattgcaacagtccctgatgggtgcgcgatgtactgttatgtctccactcaacttgaaaccgacgactatgcggggtccagtccacccacccaaaaacttaccctgttattctataatgacaccgtcacagaaaggacaatatctccatctggtcttgaagggaattgggctactttggtgccaggagtggggagtgggatatattttgagaataagttgatcttccctgcatatggtggtgtcttgcccaatagtacactcggggttaaatcagcaagagaatttttccggcctgttaatccatataatccatgttcaggaccacaacaagatttagaccagcgtgctttgaggtcatacttcccaagttatttctctaatcgaagaatacagagtgcatttcttgtctgtgcctggaatcagatcttagttacaaattgtgaactagttgtcccctcaagcaatcagacaatgatgggtgcagaaggaagagttttattgatcaataatcgactattatattatcagagaagtaccagctggtggccgtatgaactcctctacgagatatcattcacatttacaaactctggtccatcatctgtaaatatgtcctggatacctatatattcattcactcgtcctggttcaggcaattgcagtggtgaaaatgtgtgcccgactgcttgtgtgtcaggggtttatcttgatccctggccattaactccatatagccaccaatcaggtattaacagaaatttctattttacaggtgctctattaaattcaagtacaactagagtaaatcctaccctttatgtctctgctcttaataatcttaaagtattagccccatatggtactcaaggactgtttgcctcgtacaccacaaccacctgctttcaagataccggtgatgctagtgtgtattgtgtttatattatggaactagcatcaaatattgttggagaattccaaattctacctgtgctaactagattgactatcacttgaatcatagtgaatgcagcgggaagccctattggcgtgtctcaatttttatcgattattaagaaaaaacaggccagaatggcgggcctaaatgagatactcctacctgaagtacatttaaactcacccatcgttagatataagcttttctactatatattacatggccagttaccaaatgatttggagccagatgacttgggcccactagcaaatcagaattggaaggcaattcgagccgaagaatcccaggttcatgcacgtttaaaacagatcagagtagaactcatcgcaaggattcctagtctccggtggacccgctctcaaagagagattgctatactcatttggccaagaatacttccaatcctccaagcatatgatcttcggcaaagtatgcaattgcccacagtatgggagaaattgactcaatccacagttaatcttataagtgatggtctagaacgagttgtattacacatcagcaatcaactgacaggcaagccaaacttgtttaccagatctcgaacaggacaagacactaaggactactcaattccatccactagagagctatctcaaatatggtttaacaatgagtggagtggacctgtaaagacctggcttatgattaaatatagaatgaggcaactaatcacaaaccaaaagacaggtgagttaacagatttagtaaccattgtggatactaggtccactctatgcattattaccccagaattagttgctttatactctaatgggcacaaagcattaacgtacctcacctttgaaatggtactaatggtcactgatatgttggaaggacgactgaatgtttcttctttgtgcacagctagtcattatctgtccccactaaagaaaagaatcgaaattctcctaacattagttgatgaccttgctctactcatgggggacaaagtatacggtgttgtctcttcacttgagagttttgtttacgcccaattacagtatggtgatcctgttgtagacattaagggtacattctatggatttatatgtaatgagattctcgatctgctgactgaggacaacatctttactgaggaggaggcaaacaaggttctcctggacttgacttcacagtttgacaatctatcccctgatttaactgctgaactcctctgcattatgagactttggggccaccccacattaaccgccagccaagcagcatccaaggtccgagagtccatgtgcgctcccaaggtgttagatttccaaacaataatgaagaccctggctttctttcacgcaatccttattaacggttataggaggagccataatggaatctggcctcctactactcttcatggcaatgcccccaaaagcctcattgagatgcggcatgataattcagaacttaagtatgagtatgtcctcaagaattggaaaagtatatctatgttaagaatacacaaatgctttgatgcatcacctgatgaagatctcagcatattcatgaaggataaggcaataagctgtccaaagcaagactggatgggagtatttaggaggagcctcataaaacagcgatatcgagatgcgaatcgacctctaccacaaccattcaaccgacggctactgttgaattttctagaggatgacagattcgatcccattaaagagcttgagtatgtcaccagtggagaatatcttagggacccagaattttgtgcatcttactctctcaaagagaaggagataaaggctacaggtcgaatatttgcaaaaatgacaaagagaatgagatcgtgccaagtaattgcggaatcattattggccaatcatgcaggtaaattaatgagagaaaatggagttgttttagaccagttaaaattgacaaaatctttgttaacgatgaaccaaattggtattatatcagagcacagccgaagatccactgctgacaacatgactttggcacactccggttcaaataagcacagaattaataatagtcaattcaagaagaataaagacaataaacatgagatgcctgatgatggttttgagatagcagcctgctttctaacaactgacctcacaaaatactgcttaaattggaggtaccaagtcatcatcccctttgctcgtacattgaattcaatgtatggtatacctcacctgttcgaatggatacatttaaggctaatgcgaagcactctctatgtcggtgatcccttcaatcctccatcagatcctacccaacttgaccttgatacagctctcaatgatgatatatttatagtttctcctcgaggaggaatcgagggtttatgtcaaaaattatggactatgatttccatctcaacaatcatattatctgcaactgaggcaaacactagagttatgagcatggtccagggtgacaaccaggcgattgcaatcaccactagagtagtacgctcgctcagtcattccgagaagaaggagcaagcttataaagcaagtaaattattctttgaaaggcttagagccaacaatcatggaattggacaccacttgaaagaacaagaaactatcctcagttctgatttcttcatatacagtaagagagtgttttacaaaggtcggattttgactcaagcattaaagaacgtgagcaagatgtgcttaacagccgatatactaggggactgttcacaagcatcatgctccaatttagctactactgtaatgcgcctgactgagaatggggttgagaaagatttgtgttactttctgaatgcattcatgacaatcagacagttatgttatgatctagtatttccccaaactaaatctcttagtcaggacatcactaatgcttatcttaaccatccaatacttatctcaagattgtgtctattaccatctcaattggggggcctaaactttctctcatgtagtcgcctgttcaatagaaacatcggagacccattagtgtctgcaattgctgatgtgaaacgattaattaaagctggctgtctagatatctgggtcctgtataacatccttggaaggaggcctggaaaaggtaagtggagcactctggcagctgatccttatactctaaacatagattatttagttccttcaacaacttttttaaagaagcatgcccaatatacattgatggaacggagtgttaatcccatgctccgtggagtattcagtgaaaatgcagctgaggaagaagaggaactcgcacagtatctattagatcgtgaggtagtcatgcccagggttgcacatgtaatacttgcccagtctagttgcggtagaagaaaacagattcaaggttacttggattccactagaactattatcaggtattcactggaggtgagaccattgtcagcaaagaagctaaatacagtaatagaatacaacttattgtatctatcttacaatttggagattattgaaaaacccaatatagtccaaccctttttgaatgcaatcaatgttgatacttgtagcatcgatatagccaggtcccttagaaaactatcctgggcaactttacttaatggacgtcccatcgagggattagaaacacctgatcccattgaattggtacatgggtgtttgataattgggtcagatgaatgtgagcattgcagtagtggtgatgataaattcacctggtttttcctacccaaggggataaggctagataatgatccggcatccaacccacccatcagagtaccttacatcggatctaaaacagatgagcggagggttgcgtcaatggcttacatcaaaggagcatctgtatcactgaaatcagcactcaggttagcgggagtatatatttgggctttcggagatacagaagaatcatggcaggacgcctatgagttagcttccactcgtgttaatctcacactagagcaattgcaatctctcactcctttaccaacatctgctaacctagtacacagattagatgatggcaccactcaattaaaatttaccccggcaagttcctatgcattctctagcttcgttcatatatctaacgactgtcaagttctggagatcgatgatcaggttacagattctaacctgatttaccaacaagttatgattactggccttgctttaattgagacatggaacaatcctccaatcaacttctctgtctatgagactacactacacttgcacacaggctcatcttgctgtataagacctgtcgaatcttgtgtagtaaatcctcctttgcttcctgtacccttcattaatgttcctcaaatgaataaatttgtatatgaccctgaaccactcagtttgctagaaatggaaaaaattgaggatattgcttatcagaccagaatcggtggtttagatcaaatcccacttctggaaaaaatacccttactagctcacctcaccgccaagcagatggtaaacagcatcactgggcttgatgaagcaacatctatagtgaatgatgctgtagttcaagcagactacactagcaattggattagtgaatgctgctacacttacattgattctgtgtttgtttactctggctgggcattattattggagctttcgtatcaaatgtactacttaagaattcaaggcatccaaggaattctagactatgtgtatatgaccttgaggaggataccaggaatggctataacaggtatctcatccacgattagtcaccctcgtatactcagaagatgcatcaatttggatgtaatagccccaatcaattctccacacatagcttcactggattacacaaaattgagcatagatgcagtaatgtggggaactaagcaggttttgaccaacatttcgcaaggtatcgattatgagatagtagttccttctgaaagccaactaacacttagtgatagagttctaaatctagttgctcgaaaattatcactactggcaatcatctgggccaattataactatcctccaaaggttaaaggtatgtcacctgaggacaaatgtcaggctttaactacacatctaatccaaactgtcgaatatgttgagcacattcagattgagaagacaaacatcaggaggatgattattgaaccaaaattaactgcctaccctagtaatttgttttatctatctcgaaagttgcttaatgctattcgagattctgaagaaggacaatttctgattgcatcctattataacagttttggatttctggaaccaatactaatggaatctaaaatattcaatctaaattcatccgaatcagcatctcttacagaatttgatttcatcctcaacttggaattgtctgaaaccagtcttgagaaatactctctcccaagtttgttgatgacggctgagaatatggataacccatttcctcaaccaccccttcatcatgttctcagaccactaggattatcatccacttcatggtataaaacaatcagtgttttaaattatattagccatatgaaaatatctgacggtgcccatctatacttggcagagggaagcggggcctctatgtcacttatagagactttcttgcccggtgaaacaatatggtacaacagcctattcaatagtggtgaaaatcctccccaacgcaattttgctcctttgcccacccagtttattgaaagtgtcccttacagattgattcaagcaggtatagcagcaggaagtggtgtagtgcaaagtttctatccactctggaacggtaacagcgatatcactgacttgagcacgaaaaccagtgtcgaatacattattcacaaggtaggagctgatacatgtgcattggtccatgtggatttggagggtgtgcccggctcaatgaacagcatgttggagnnnnnnnnnnnnnnnnnnnnnnnnnnnnnnnnnnnnnnnnnnnnnnnnnnnnnnnnnnnnnnnnnnnnnnnnnnnnnnnnnnnnnnnnnnnnnnnnnnnnnnnnnnnnnnnnnnnnnnnnnnnnnnnnnnnnnnnnnnnnnnnnnnnnnnnnnnnnnnnnnnnnnnnnnnnnnnnnnnnnnnnnnnnnnnnnnnnnnnnnnnnnnnnnnnnnnnnnnnnnnnnnnnnnnnnnnnnnnnnnnnnnnnnnnnnnnnnnnnnnnnnnnnnnnnnnnnnnnnnnnnnnnnnnnnnnnnnnnnnnnnnnnnnnnnnnnnnnnnnnnnnnnnnnnnnnnnnnnnnnnnnnnnnnnnnnnnnnnnnnnnnnnnnnnnnnnnnnnnnnnnnnnnnnnnnnnnnnnnnnnnnnnnnnnnnnnnnnnnnnnnnnnnnnnnnnnnnnnnnnnnnnnnnnnnnnnnnnnnnnnnnnnnnnnnnnnnnnnnnnnnnnnnnnnnnnnnnnnnnnnnnnnnnnnnnnnnnnnnnnnnnnnnnnnnnnnnnnnnnnnnnnnnnnnnnnnnnnnnnnnnnnnnnnnnnnnnnnnnnnnnnnnnnnnnnnnnnnnnnnnnnnnnnnnnnnnnnnnnnnnnnnnnnnnnnnnnnnnnnnnnnnnnnnnnnnnnnnnnnnnnnnnnnnnnnnnnnnnnnnnnnnnnnnnnnnnnnnnnnnnnnnnnnnnnnnnnnnnnnnnnnnnnnnnnnnnnnnnnnnnnnnnnnnnnnnnnnnnnnnnnnnnnnnnnnnnnnnnnnnnnnnnnnnnnnnnnnnnnnnnnnnnnnnnnnnnnnnnnnnnnnnnnnnnnnnnnnnnnnnnnnnnnnnnnnnnnnnnnnnnnnnnnnnnnnnnnnnnnnnnnnnnnnnnnnnnnnnnnnnnnnnnnnnnnnnnnnnnnnnnnnnnnnnnnnnnnnnnnnnnnnnnnnnnnnnnnnnnnnnnnnnnnnnnnnnnnnnnnnnnnnnnnnnnnnnnnnnnnnnnnnnnnnnnnnnnnnnnnnnnnnnnnnnnnnnnnnnnnnnnnnnnnnnnnnnnnnnnnnnnnnnnnnnnnnnnnnnnnnnnnnnnnnnnnnnnnnnnnnnnnnnnnnnnnnnnnnnnnnnnnnnnnn"/>
                        <sequence id="seq_MuVs/Washington.USA/48.16/FH1[G]|2016.932|2016-12-07|north_america|usa|washington|age|vaccination_status|community_status" spec="Sequence" taxon="MuVs/Washington.USA/48.16/FH1[G]|2016.932|2016-12-07|north_america|usa|washington|age|vaccination_status|community_status" totalcount="4" value="-nnnnnnnnnnnnnnnnnnnnnnnnnnnnnnnnnnnnnnnnnnnnnnnnnnnnnnnnnnnnnnnnnnnnnnnnnnnnnnnnnnnnnnnnnnnnnnnnnnnnnnnnnnnnnnnnnnnnnnnnnnnnnnnnnnnnnnnnnnnnnnnnnnnnnnnnnnnnnnnnnnnnnnnnnnnnnnnnnnnnnatnnnnnnnnnnnnnnnnnnnnnnnnnnnnnnnnnnnnngttattaacacannnnnnnnnnnnnnncgctaccagatgctaaacttttgcctaagaataatttgcagtcaaaatgctagggcatctcacagggtaggtgcattgataacattattctcacttccctcggcaggtatgcaaaatcatattagactagcagacagatcacccgaagcccagatagaacgctgtgagattgatggctttgagcctggcacatataggctgattccgaatgcacgcgccaatcttactgccaatgaaattgctgcctatgctttgcttgcagatgacctccctccaaccataaataatggaactccttatgtacatgcagatgttgaagggcagccatgtgatgaaattgaacaattcctggatcgatgctacagtgtactaatccaggcttgggtgatggtctgtaaatgtatgacagcttacgaccaacctgctggatctgctgatcggcgatttgcgaaataccagcagcaaggtcgcctggaagcaagatacatgctgcagccagaagctcaaaggttgattcaaactgccatcaggaaaagtcttgttgttagacagtatcttacctttgaactccaactggcaagacggcaggggttgctatcaaacagatactatgcaatggtgggtgacattggaaagtacattgagaattcaggccttactgccttctttctcaccctcaaatatgcactaggcaccaaatggagtcctctgtcattggccgcattcaccggtgaactcactaagctccgatccttgatgatgttatatcgagatctcggagaacaagccagataccttgctctgttggaggctccccaaataatggactttgctcccgggggctacccattgatattcagttatgctatgggagtcggtacagtcctagat-gtccaaatgcgaaattacacttatgcacgacctttcctaaatggttactatttccagattggggttgagaccgcacgacggcaacaaggcacnnnnnnnnnnnnnnnnnnnnnnnatctaggccnnnnncctgaacaaagaactgaggtcacnnnnnnnnntgacaggcttgcaagaggcagaggtgcgggaataccaggtgggccggtgaatccctttgttcctccagttcaacaacaacaacctgctgccgtatatgaggacattcctgcattggaggaatcagatgacgatggtgatgaagatggaggtgcaggattccaaaatggagcacaagcaccagctgtaagacagggaggtcaaaatgactttagagcacagccgttacaggatccaattcaagcacaactcttcatgccattatatcctcaagtcagcaacatcccaaatcatcagaatcatcagattaatcgcatcggggggatggaacaccaagatttattacgatacaacgagaatggcgattctcagcaggatgcaaggggcgaacacggaaataccttcccaaacaatcccaatcaaaacgcacagtcacaagtgggtgactgggatgagtagatcaccgacatgaccaaactacccccaactgcaacaaacccagaacaatccagccacagccaaccgctcaaatccactacattccattcatatttagtctttaagaaaaaattaggcccggaaagaattagttctacgagcatcgacacgattatcttgatcgtgtttctttccgggcaagccatggatcaatttataaaacaagatgaaactggtgatttaattgagacaggaatgaatgttgcaaatcacttcctatctgcccccattcagggaaccaacttgttgagcaaggccacaatcatccccggtgttgcaccagtactcattggcaatccagagcaaaagaacattcagtaccccactgcatcacatcagggatccaagtcaaagggaagaagctcaggggccaagcccatcatagtctcatcttccgaagtaggcactggagggactcagattcctgagccccttttcgcacaaaccggacaaggtggcactgtcaccaccgtttatcaagatccaactatccaaccaacaggttcataccgaagtgtggaattggctaagataggaaaagaga-gaatgattaatcggtttgttgaaaaacccaggacctcaacgccggtaacagaatttaagaggggggccgggagcggctgctcaaggccagacaatccaagaggagggcatagacgggaatggagcctcagctgggtccaaggagaggtccgggtctttgagtggtgcaaccccatatgctcacctatcactgccgcagcaagattccactcctgcaaatgtgggaattgcccagcaaagtgcgatcagtgcgaacgagattatggacctccttagagggatggatgctcgcctgcaacatcttgaacaaaaggtggacaaggtgcttgcacagggcagcatggtgacccaaataaagaatgaattatcaacagtaaagacaacactagctacaattgaaggaatgatggcgacagtaaagatcatggatccgggaaacccgacaggggtcccagttgatgagcttagaagaagttttagtgatcatgtaacaattgttagtggaccaggagatgtgtcattcagctccagtgaagaacccacactgtatttggatgaactagcgaggcctatccccaagcctcgtcctgcaaagcagccaaaaccccaacccgtaaaggatttagcaggacggaaggtgatgataaccaaaatgatcactgactgtgtggccaatcctcaaatgaagcaggcgttcgagcaacgattggcaaaggccagcaccgaggatgccctgaatgatatcaagcgagacatcatacgaagcgccatatgaacctaccaagaacaccagactcacgggaaaatccatgaactgatagccgcaatgattccctattaaataaaaaataagcacgaacacaagtctaacccagccacagcagcaatggccggatcacagatcaaaattcctcttccgaagccccccgactcagattctcaaagactaaatgcattccctgtaatcatggctcaagaaggcaaagggcgactcctcagacagatcagacttaggaaaatattatcaggggatccgtctgatcagcaaattacatttgtgaatacatatggattcatccgtgctactccagaaacatcagagttcatctctgaatcatcacaacaaaaggtaactcctgtagtgacggcgtgcatgttatccttcggtgctggaccagtactagaagacccacaacatatgctgaaagctcttgatcagacagatatcagggttcggaagacagcaagtgataaagagcagatcttatttgagatcaaccgcattcccaatctattcaggcatcatcaaatatctgcggaccatctgattcaggccagctccgataaatatgtcaagtcaccagctaagttgattgcaggagtaaattacatttactgtgtcacatttttatccgtgacagtttgttctgcctcactcaagtttcgagttgcgcgcccattgcttgctgcacgatctagattagtgagagcagttcagatggaagttttgcttcgggtaacctgcaaaaaagactctcaaatggcaaagagcatgctaaatgaccctgatggagaaggttgcattgcatccgtgtggttccacctgtgtaatctgtgcaaaggcaggaacaaacttagaagttacgatgaaaattattttgcatctaagtgccgtaagatgaatttgacagtcagcataggggacatgtggggaccaaccattctagtccatgcaggcggtcacattccgacaactgcaaaacctttcttcaactcaagaggctgggtctgtcaccccatccatcaatcatcaccatcgttggcgaagaccctatggtcatctgggtgtgaaatcaaggctgccagtgctatcctccagggctcagactatgcatcactcgcaaaaactgatgacataatatattcaaagataaaggtcgacaaggatgcagccaactacaagggagtatcctggagtccatttaggaagtctgcctcaatgagcaacctatgataattctctctattttcaatgatgccttcaggaggatcaacaatcagtccaattttaccggtgataacttgattgaaattatagaaaaaataagcctagaaagatatcccacctctcgactttcccactttgaaaatagaattgatcagtaatcatgaaggtttctttagttacttgcttgggctttgcagtcttttcattttccatatgtgtgaatatcaatatcttgcagcaaattggatatatcaagcaacaagtcaggcaactgagctattactcacaaagttcaagctcctacatagtggtcaagcttttaccgaatatccaacccactgataacagctgtgaattcaagagtgtaactcaatacaataagaccttgagtaatttgcttcttccaattgcagaaaacataaataatattgcatcgccctcacctggatcaagacgtcataaaaggtttgctggcattgccattggcattgctgcactcggtgttgcaaccgcagcacaagtaaccgccgctgtctcattagttcaagcacagacaaatgcacgcgcaatagcggcgatgaaaaattcaatacaggcaactaatcgagcagtcttcgaagtgaaagaaggcacccaacagttagctatagcggtacaagcaatacagaaccacatcaatactattatgaacacccaattgaacaatatgtcctgtcagattcttgataaccagcttgcaacctccctgggattatacctaacagaattaacaacagtgttccagccacaattaattaatccggcattgtcaccgattagcatacaagccttgaggtctttgcttggaagtatgacacctgcagtggttcaagcaacattatctacttcaatttctgctgctgaaatactaagtgccggtctaatggagggtcagattgtttctgttctgctggatgagatgcagatgatagttaagataaatattccaaccattgtcacacaatcaaatgcattggtgattgacttctactcaatttcgagctttattaatagtcaggaatccataattcaattaccagacaggatcttggagatcgggaatgaacaatggagctatccagcaaaaaattgtaagttgacaagacacaacatattctgccaatacaatgaggcagagaggctgagcttagaatcaaaactatgccttgcaggcaatataagtgcctgtgtgttctcacccatagcagggagttatatgaggcgatttgtagcactggatggaacaattgttgcaaactgtcgaagtctaacgtgtctatgcaagagtccatcttatcctatataccaacctgaccatcatgcagtcacgaccattgatctaaccgcatgtcagacgttgtccctagacggattggatttcagcattgtctctctaagcaacatcacttacgctgagaaccttaccatttcattgtctcagacaatcaatactcaacccattgacatatcaactgaactgatcaaggtcaatgcatccctccaaaatgccgttaagtacataaaggagagcaaccatcaactccaatctgtgagtataaattctaaaatcggagctataatcatagcagccttagctttgagcatcctgtcaatgatcatttcactgttgttttgctgctgggcttacattgcaactaaagagatcagaagaatcaacttcaaaacaaatcatatcaacacaatatcaagtagtgtcgatgatctcatcaggtactaatcctaacatggtgattcattctgtatttagaaaatatttagaaaaaaactaaattaagaatgaatctcatggggtcgtaacgtctcgtgaccctgccgttgcactatgccggcgatccaacccccattatacctcacatttctattgctaattcttctttatctgatcataactttgtatgt--ctggattatattaactgttacttataagactgcggtgcgacatgcagcactgtaccagagatccttctttcactggagtttcgatcactcactctaagaagatccccagttaggacaagtcccgatccatcatgcaagaacaatctgcatttgaataatgccgttcaatcatgagacataaagaaaaaaccaggccagaacaaacttagggtcataatacaacacaaaaccttagcttctatctcaattgtgctccgaccgctcgaaagatggagccctcgaaattcttcacaatatcggacagtgccacctttgcacctgggcctgttagcaatgcggctaacaagaagacattccgaacctgcttccgaatactggcactatctgtacaagctgtcacccttatattagttattgtcactttaggtgagcttgtaaggatgatcaatgatcaaggcttgagcaatcagttgtcttcaattacagacaagataagagagtcagctactatgattgcatctgctgtgggagtaatgaatcaagttattcatggagtaacggtatccttacccctacaaattgagggaaaccaaaatcaattgttagccacacttgccacaatctgcaccagccaaaaacaagtctcaaactgctctacaaacatccccttagtcaatgacctcaggtttataaatgggatcaataaattcatcattgaagattacgcaactcatgatttctctatcggccatccactcaatatgcccagctttatcccaactgcaacttcacccaatggttgcacaagaattccatccttttctttaggtaagacacactggtgctacacacataatgtaattaatgccaactgcaaggaccatacttcgtctaaccaatatgtgtccatggggattctcgttcagaccgcgtcaggttatcctatgttcaaaaccttaaaaatccaatatctcagtgatggcctgaatcggaaaagctgctcaattgcaacagtccctgatgggtgcgcgatgtactgttacgtctccactcaacttgaaaccgacgactatgcggggtccagtccacccacccaaaaacttaccctgttattctataatgacaccgtcacagaaaggacaatatctccatctggtcttgaagggaattgggctactttggtgccaggagtggggagtgggatatattttgagaataagttgatcttccctgcatatggtggtgtcttgcccaatagtacactcggggttaaatcagcaagagaatttttccggcctgttaatccatataatccatgttcaggaccacaacaagatttagaccagcgtgctttgaggtcatacttcccaagttatttctctaatcgaagaatacagagtgcatttcttgtctgtgcctggaatcagatcttagttacaaattgtgaactagttgtcccctcaagcaatcagacaatgatgggtgcagaaggaagagttttattgatcaataatcgactattatattatcagagaagtaccagctggtggccgtatgaactcctctacgagatatcattcacatttacaaactctggtccatcatctgtaaatatgtcctggatacctatatattcattcactcgtcctggttcaggcaattgcagtggtgaaaatgtgtgcccgactgcttgtgtgtcaggggtttatcttgatccctggccattaactccatatagccaccaatcaggtattaacagaaatttctattttacaggtgctctattaaattcaagtacaactagagtaaatcctaccctttatgtctctgctcttaataatcttaaagtattagccccatatggtactcaaggactgtttgcctcgtacaccacaaccacctgctttcaagataccggtgatgctagtgtgtattgtgtttatattatggaactagcatcaaatattgttggagaattccaaattctacctgtgctaactagattgactatcacttgaatcatagtgaatgcagcgggaagccctattggcgtgtctcaatttttatcgattattaagaaaaaacaggccagaatggcgggcctaaatgagatactcctacctgaagtacatttaaactcacccatcgttagatataagcttttctactatatattacatggccagttaccaaatgatttggagccagatgacttgggcccactagcaaatcagaattggaaggcaattcgagccgaagaatcccaggttcatgcacgtttaaaacagatcagagtagaactcatcgcaaggattcctagtctccggtggacccgctctcaaagagagattgctatactcatttggccaagaatacttccaatcctccaagcatatgatcttcggcaaagtatgcaattgcccacagtatgggagaaattgactcaatccacagttaatcttataagtgatggtctagaacgagttgtattacacatcagcaatcaactgacaggcaagccaaacttgtttaccagatctcgaacaggacaagacactaaggactactcaattccatccactagagagctatctcaaatatggtttaacaatgagtggagtggacctgtaaagacctggcttatgattaaatatagaatgaggcaactaatcacaaaccaaaagacaggtgagttaacagatttagtaaccattgtggatactaggtccactctatgcattattaccccagaattagttgctttatactctaatgggcacaaagcattaacgtacctcacctttgaaatggtactaatggtcactgatatgttggaaggacgactgaatgtttcttctttgtgcacagctagtcattatctgtccccactaaagaaaagaatcgaaattctcctaacattagttgatgaccttgctctactcatgggggacaaagtatacggtgttgtctcttcacttgagagttttgtttacgcccaattacagtatggtgatcctgttgtagacattaagggtacattctatggatttatatgtaatgagattctcgatctgctgactgaggacaacatctttactgaggaggaggcaaacaaggttctcctggacttgacttcacagtttgacaatctatcccctgatttaactgctgaactcctctgcattatgagactttggggccaccccacattaaccgccagccaagcagcatccaaggtccgagagtccatgtgcgctcccaaggtgttagatttccaaacaataatgaagaccctggctttctttcacgcaatccttattaacggttataggaggagccataatggaatctggcctcctactactcttcatggcaatgcccccaaaagcctcattgagatgcggcatgataattcagaacttaagtatgagtatgtcctcaagaattggaaaagtatatctatgttaagaatacacaaatgctttgatgcatcacctgatgaagatctcagcatattcatgaaggataaggcaataagctgtccaaagcaagactggatgggagtatttaggaggagcctcataaaacagcgatatcgagatgcgaatcgacctctaccacaaccattcaaccgacggctactgttgaattttctagaggatgacagattcgatcccattaaagagcttgagtatgtcaccagtggagaatatcttagggacccagaattttgtgcatcttactctctcaaagagaaggagataaaggctacaggtcgaatatttgcaaaaatgacaaagagaatgagatcgtgccaagtaattgcggaatcattattggccaatcatgcaggtaaattaatgagagaaaatggagttgttttagaccagttaaaattgacaaaatctttgttaacgatgaaccaaattggtattatatcagagcacagccgaagatccactgctgacaacatgactttggcacactccggttcaaataagcacagaattaataatagtcaattcaagaagaataaagacaataaacatgagatgcctgatgatggttttgagatagcagcctgctttctaacaactgacctcacaaaatactgcttaaattggaggtaccaagtcatcatcccctttgctcgtacattgaattcaatgtatggtatacctcacctgttcgaatggatacatttaaggctaatgcgaagcactctctatgtcggtgatcccttcaatcctccatcagatcctacccaacttgaccttgatacagctctcaatgatgatatatttatagtttctcctcgaggaggaatcgagggtttatgtcaaaaattatggactatgatttccatctcaacaatcatattatctgcaactgaggcaaacactagagttatgagcatggtccagggtgacaaccaggcgattgcaatcaccactagagtagtacgctcgctcagtcattccgagaagaaggagcaagcttataaagcaagtaaattattctttgaaaggcttagagccaacaatcatggaattggacaccacttgaaagaacaagaaactatcctcagttctgatttcttcatatacagtaagagagtgttttacaaaggtcggattttgactcaagcattaaagaacgtgagcaagatgtgcttaacagccgatatactaggggactgttcacaagcatcatgctccaatttagctactactgtaatgcgcctgactgagaatggggttgagaaagatttgtgttactttctgaatgcattcatgacaatcagacagttatgttatgatctagtatttccccaaactaaatctcttagtcaggacatcactaatgcttatcttaaccatccaatacttatctcaagattgtgtctattaccatctcaattggggggcctaaactttctctcatgtagtcgcctgttcaatagaaacatcggagacccattagtgtctgcaattgctgatgtgaaacgattaattaaagctggctgtctagatatctgggtcctgtataacatccttggaaggaggcctggaaaaggtaagtggagcactctggcagctgatccttatactctaaacatagattatttagttccttcaacaacttttttaaagaagcatgcccaatatacattgatggaacggagtgttaatcccatgctccgtggagtattcagtgaaaatgcagctgaggaagaagaggaactcgcacagtatctattagatcgtgaggtagtcatgcccagggttgcacatgtaatacttgcccagtctagttgcggtagaagaaaacagattcaaggttacttggattccactagaactattatcaggtattcactggaggtgagaccattgtcagcaaagaagctaaatacagtaatagaatacaacttattgtatctatcttacaatttggagattattgaaaaacccaatatagtccaaccctttttgaatgcaatcaatgttgatacttgtagcatcgatatagccaggtcccttagaaaactatcctgggcaactttacttaatggacgtcccatcgagggattagaaacacctgatcccattgaattggtacatgggtgtttgataattgggtcagatgaatgtgagcattgcagtagtggtgatgataaattcacctggtttttcctacccaaggggataaggctagataatgatccggcatccaacccacccatcagagtaccttacatcggatctaaaacagatgagcggagggttgcgtcaatggcttacatcaaaggagcatctgtatcactgaaatcagcactcaggttagcgggagtatatatttgggctttcggagatacagaagaatcatggcaggacgcctatgagttagcttccactcgtgttaatctcacactagagcaattgcaatctctcactcctttaccaacatctgctaacctagtacacagattagatgatggcaccactcaattaaaatttaccccggcaagttcctatgcattctctagcttcgttcatatatctaacgactgtcaagttctggagatcgatgatcaggttacagattctaacctgatttaccaacaagttatgattactggccttgctttaattgagacatggaacaatcctccaatcaacttctctgtctatgagactacactacacttgcacacaggctcatcttgctgtataagacctgtcgaatcttgtgtagtaaatcctcctttgcttcctgtacccttcattaatgttcctcaaatgaataaatttgtatatgaccctgaaccactcagtttgctagaaatggaaaaaattgaggatattgcttatcagaccagaatcggtggtttagatcaaatcccacttctggaaaaaatacccttactagctcacctcaccgccaagcagatggtaaacagcatcactgggcttgatgaagcaacatctatagtgaatgatgctgtagttcaagcagactacactagcaattggattagtgaatgctgctacacttacattgattctgtgtttgtttactctggctgggcattattattggagctttcgtatcaaatgtactacttaagaattcaaggcatccaaggaattctagactatgtgtatatgaccttgaggaggataccaggaatggctataacaggtatctcatccacgattagtcaccctcgtatactcagaagatgcatcaatttggatgtaatagccccaatcaattctccacacatagcttcactggattacacaaaattgagcatagatgcagtaatgtggggaactaagcaggttttgaccaacatttcgcaaggtatcgattatgagatagtagttccttctgaaagccaactaacacttagtgatagagttctaaatctagttgctcgaaaattatcactactggcaatcatctgggccaattataactatcctccaaaggttaaaggtatgtcacctgaggacaaatgtcaggctttaactacacatctaatccaaactgtcgaatatgttgagcacattcagattgagaagacaaacatcaggaggatgattattgaaccaaaattaactgcctaccctagtaatttgttttatctatctcgaaagttgcttaatgctattcgagattctgaagaaggacaatttctgattgcatcctattataacagttttggatttctggaaccaatactaatggaatctaaaatattcaatctaaattcatccgaatcagcatctcttacagaatttgatttcatcctcaacttggaattgtctgaaaccagtcttgagaaatactctctcccaagtttgttgatgacggctgagaatatggataacccatttcctcaaccaccccttcatcatgttctcagaccactaggattatcatccacttcatggtataaaacaatcagtgttttaaattatattagccatatgaaaatatctgacggtgcccatctatacttggcagagggaagcggggcctctatgtcacttatagagactttcttgcccggtgaaacaatatggtacaacagcctattcaatagtggtgaaaatcctccccaacgcaattttgctcctttgcccacccagtttattgaaagtgtcccttacagattgattcaagcaggtatagcagcaggaagtggtgtagtgcaaagtttctatccactctggaacggtaacagcgatatcactgacttgagcacgaaaaccagtgtcgaatacattattcacaaggtaggagctgatacatgtgcattggtccatgtggatttggagggtgtgcccggctcaatgaacagcatgttggagnnnnnnnnnnnnnnnnnnnnnnnnnnnnnnnnnnnnnnnnnnnnnnnnnnnnnnnnnnnnnnnnnnnnnnnnnnnnnnnnnnnnnnnnnnnnnnnnnnnnnnnnnnnnnnnnnnnnnnnnnnnnnnnnnnnnnnnnnnnnnnnnnnnnnnnnnnnnnnnnnnnnnnnnnnnnnnnnnnnnnnnnnnnnnnnnnnnnnnnnnnnnnnnnnnnnnnnnnnnnnnnnnnnnnnnnnnnnnnnnnnnnnnnnnnnnnnnnnnnnnnnnnnnnnnnnnnnnnnnnnnnnnnnnnnnnnnnnnnnnnnnnnnnnnnnnnnnnnnnnnnnnnnnnnnnnnnnnnnnnnnnnnnnnnnnnnnnnnnnnnnnnnnnnnnnnnnnnnnnnnnnnnnnnnnnnnnnnnnnnnnnnnnnnnnnnnnnnnnnnnnnnnnnnnnnnnnnnnnnnnnnnnnnnnnnnnnnnnnnnnnnnnnnnnnnnnnnnnnnnnnnnnnnnnnnnnnnnnnnnnnnnnnnnnnnnnnnnnnnnnnnnnnnnnnnnnnnnnnnnnnnnnnnnnnnnnnnnnnnnnnnnnnnnnnnnnnnnnnnnnnnnnnnnnnnnnnnnnnnnnnnnnnnnnnnnnnnnnnnnnnnnnnnnnnnnnnnnnnnnnnnnnnnnnnnnnnnnnnnnnnnnnnnnnnnnnnnnnnnnnnnnnnnnnnnnnnnnnnnnnnnnnnnnnnnnnnnnnnnnnnnnnnnnnnnnnnnnnnnnnnnnnnnnnnnnnnnnnnnnnnnnnnnnnnnnnnnnnnnnnnnnnnnnnnnnnnnnnnnnnnnnnnnnnnnnnnnnnnnnnnnnnnnnnnnnnnnnnnnnnnnnnnnnnnnnnnnnnnnnnnnnnnnnnnnnnnnnnnnnnnnnnnnnnnnnnnnnnnnnnnnnnnnnnnnnnnnnnnnnnnnnnnnnnnnnnnnnnnnnnnnnnnnnnnnnnnnnnnnnnnnnnnnnnnnnnnnnnnnnnnnnnnnnnnnnnnnnnnnnnnnnnnnnnnnnnnnnnnnnnnnnnnnnnnnnnnnnnnnnnnnnnnnnnnnnnnnnnnnnnnnnnnnnnnnnnnnnnnnnnnnnnnnnnnnnnnnnnnnnnnnnnnnnnnnnnnnnnnnnnnnnnnn"/>
                        <sequence id="seq_MuVs/Washington.USA/49.16/FH45[G]|2016.94|2016-12-10|north_america|usa|washington|age|vaccination_status|community_status" spec="Sequence" taxon="MuVs/Washington.USA/49.16/FH45[G]|2016.94|2016-12-10|north_america|usa|washington|age|vaccination_status|community_status" totalcount="4" value="-tagtgtaagaaacagtaagcccggaagtggtgttttgcgatttcgaggccgggctcgatcctcacctttcattgtcaataggggacactttgacgctaccttgaaaatgtcgtccgtgctcaaagcatttgagcgattcactatagaacaggaacttcaagacaggggtgaggagggttcaattccgccggagactttaaagtcagcagtcaaagtcttcgttattaacacacccaatcccaccacacgctaccagatgctaaacttttgcctaagaataatttgcagtcaaaatgctagggcatctcacagggtaggtgcattgataacattattctcacttccctcggcaggtatgcaaaatcatattagactagcagatagatcacccgaagcccagatagaacgctgtgagattgatggctttgagcctggcacatataggctgattccgaatgcacgcgccaatcttactgccaatgaaattgctgcctatgctttgcttgcagatgacctccctccaaccataaataatggaactccttatgtacatgcagatgttgaagggcagccatgtgatgaaattgaacaattcctggatcggtgctacagtgtactaatccaggcttgggtgatggtctgtaaatgtatgacagcttacgaccaacctgctggatctgctgatcggcgatttgcgaaataccagcagcaaggtcgcctggaagcaagatacatgctgcagccagaagctcaaaggttgattcaaactgccatcaggaaaagtcttgttgttagacagtatcttacctttgaactccaactggcaagacggcaggggttgctatcaaacagatactatgcaatggtgggtgacattggaaagtacattgagaattcaggccttactgccttctttctcaccctcaaatatgcactaggcaccaaatggagtcctctgtcattggccgcattcaccggtgaactcactaagctccgatccttgatgatgttatatcgagatctcggagaacaagccagataccttgctctgttggaggctccccaaataatggactttgctcccgggggctacccattgatattcagttatgctatgggagtcggtacagtcctagat-gtccaaatgcgaaattacacttatgcacgacctttcctaaatggttactatttccagattggggttgagaccgcacgacggcaacaaggcactgttgacaacagagtagcagatgatctaggcctgactcctgaacaaagaactgaggtcactcagcttgttgacaggcttgcaagaggcagaggtgcgggaataccaggtgggccggtgaatccctttgttcctccagttcaacaacaacaacctgctgccgtatatgaggacattcctgcattggaggaatcagatgacgatggtgatgaagatggaggtgcaggattccaaaatggagcacaagcaccagctgtaagacagggaggtcaaaatgactttagagcacagccgttacaggatccaattcaagcacaactcttcatgccattatatcctcaagtcagcaacatcccaaatcatcagaatcatcagattaatcgcatcggggggatggaacaccaagatttattacgatacaacgagaatggcgattctcagcaggatgcaaggggcgaacacggaaataccttcccaaacaatcccaatcaaaacgcacagtcacaagtgggtgactgggatgagtagatcaccgacatgaccaaactacccccaactgcaacaaacccagaacaatccagccacagccaaccgctcaaatccactacattccattcatatttagtctttaagaaaaaattaggcccggaaagaattagttctacgagcatcgacacgattatcttgatcgtgtttctttccgggcaagccatggatcaatttataaaacaagatgaaactggtgatttaattgagacaggaatgaatgttgcaaatcacttcctatctgcccccattcagggaaccaacttgttgagcaaggccacaatcatccccggtgttgcaccagtactcattggcaatccagagcaaaagaacattcagtaccccactgcatcacatcagggatccaagtcaaagggaagaagctcaggggccaagcccatcatagtctcatcttccgaagtaggcactggagggactcagattcctgagccccttttcgcacaaaccggacaaggtggcactgtcaccaccgtttatcaagatccaactatccaaccaacaggttcataccgaagtgtggaattggctaagataggaaaagaga-gaatgattaatcggtttgttgaaaaacccaggacctcaacgccggtaacagaatttaagaggggggccgggagcggctgctcaaggccagacaatccaagaggagggcatagacgggaatggagcctcagctgggtccaaggagaggtccgggtctttgagtggtgcaaccccatatgctcacctatcactgccgcagcaagattccactcctgcaaatgtgggaattgcccagcaaagtgcgatcagtgcgaacgagattatggacctccttagagggatggatgctcgcctgcaacatcttgaacaaaaggtggacaaggtgcttgcacagggcagcatggtgacccaaataaagaatgaattatcaacagtaaagacaacactagctacaattgaaggaatgatggcgacagtaaagatcatggatccgggaaacccgacaggggtcccagttgatgagcttagaagaagttttagtgatcatgtaacaattgttagtggaccaggagatgtgtcattcagctccagtgaagaacccacactgtatttggatgaactagcgaggcctatccccaagcctcgtcctgcaaagcagccaaaaccccaacccgtaaaggatttagcaggacggaaggtgatgataaccaaaatgatcactgactgtgtggccaatcctcaaatgaagcaggcgttcgagcaacgattggcaaaggccagcaccgaggatgccctgaatgatatcaagcgagacatcatacgaagcgccatatgaacctaccaagaacaccagactcacgggaaaatccatgaactgatagccgcaatgattccctattaaataaaaaataagcacgaacacaagtctaacccagccacagcagcaatggccggatcacagatcaaaattcctcttccgaagccccccgactcagattctcaaagactaaatgcattccctgtaatcatggctcaagaaggcaaagggcgactcctcagacagatcagacttaggaaaatattatcaggggatccgtctgatcagcaaattacatttgtgaatacatatggattcatccgtgctactccagaaacatcagagttcatctctgaatcatcacaacaaaaggtaactcctgtagtgacggcgtgcatgttatccttcggtgctggaccagtactagaagacccacaacatatgctgaaagctcttgatcagacagatatcagggttcggaagacagcaagtgataaagagcagatcttatttgagatcaaccgcattcccaatctattcaggcatcatcaaatatctgcggaccatctgattcaggccagctccgataaatatgtcaagtcaccagctaagttgattgcaggagtaaattacatttactgtgtcacatttttatccgtgacagtttgttctgcctcactcaagtttcgagttgcgcgcccattgcttgctgcacgatctagattagtgagagcagttcagatggaagttttgcttcgggtaacctgcaaaaaagactctcaaatggcaaagagcatgctaaatgaccctgatggagaaggttgcattgcatccgtgtggttccacctgtgtaatctgtgcaaaggcaggaacaaacttagaagttacgatgaaaattattttgcatctaagtgccgtaagatgaatttgacagtcagcataggggacatgtggggaccaaccattctagtccatgcaggcggtcacattccgacaactgcaaaacctttcttcaactcaagaggctgggtctgtcaccccatccatcaatcatcaccatcgttggcgaagaccctatggtcatctgggtgtgaaatcaaggctgccagtgctatcctccagggctcagactatgcatcactcgcaaaaactgatgacataatatattcaaagataaaggtcgacaaggatgcagccaactacaagggagtatcctggagtccatttaggaagtctgcctcaatgagcaacctatgataattctctctattttcaatgatgccttcaggaggatcaacaatcagtccaattttaccggtgataacttgattgaaattatagaaaaaataagcctagaaagatatcccacctctcgactttcccactttgaaaatagaattgatcagtaatcatgaaggtttctttagttacttgcttgggctttgcagtcttttcattttccatatgtgtgaatatcaatatcttgcagcaaattggatatatcaagcaacaagtcaggcaactgagctattactcacaaagttcaagctcctacatagtggtcaagcttttaccgaatatccaacccactgataacagctgtgaattcaagagtgtaactcaatacaataagaccttgagtaatttgcttcttccaattgcagaaaacataaataatattgcatcgccctcacctggatcaagacgtcataaaaggtttgctggcattgccattggcattgctgcactcggtgttgcaaccgcagcacaagtaaccgccgctgtctcattagttcaagcacagacaaatgcacgcgcaatagcggcgatgaaaaattcaatacaggcaactaatcgagcagtcttcgaagtgaaagaaggcacccaacagttagctatagcggtacaagcaatacagaaccacatcaatactattatgaacacccaattgaacaatatgtcctgtcagattcttgataaccagcttgcaacctccctgggattatacctaacagaattaacaacagtgttccagccacaattaattaatccggcattgtcaccgattagcatacaagccttgaggtctttgcttggaagtatgacacctgcagtggttcaagcaacattatctacttcaatttctgctgctgaaatactaagtgccggtctaatggagggtcagattgtttctgttctgctggatgagatgcagatgatagttaagataaatattccaaccattgtcacacaatcaaatgcattggtgattgacttctactcaatttcgagctttattaatagtcaggaatccataattcaattaccagacaggatcttggagatcgggaatgaacaatggagctatccagcaaaaaattgtaagttgacaagacacaacatattctgccaatacaatgaggcagagaggctgagcttagaatcaaaactatgccttgcaggcaatataagtgcctgtgtgttctcacccatagcagggagttatatgaggcgatttgtagcactggatggaacaattgttgcaaactgtcgaagtctaacgtgtctatgcaagagtccatcttatcctatataccaacctgaccatcatgcagtcacgaccattgatctaaccgcatgtcagacgttgtccctagacggattggatttcagcattgtctctctaagcaacatcacttacgctgagaaccttaccatttcattgtctcagacaatcaatactcaacccattgacatatcaactgaactgatcaaggtcaatgcatccctccaaaatgccgttaagtacataaaggagagcaaccatcaactccaatctgtgagtataaattctaaaatcggagctataatcatagcagccttagctttgagcatcctgtcaatgatcatttcactgttgttttgctgctgggcttacattgcaactaaagagatcagaagaatcaacttcaaaacaaatcatatcaacacaatatcaagtagtgtcgatgatctcatcaggtactaatcctaacatggtgattcattctgtatttagaaaatatttagaaaaaaactaaattaagaatgaatctcatggggtcgtaacgtctcgtgaccctgccgttgcactatgccggcgatccaacccccattatacctcacatttctattgctaattcttctttatctgatcataactttgtatgt--ctggattatattaactgttacttataagactgcggtgcgacatgcagcactgtaccagagatccttctttcactggagtttcgatcactcactctaagaagatccccagttaggacaagtcccgatccatcatgcaagaacaatctgcatttgaataatgccgttcaatcatgagacataaagaaaaaaccaggccagaacaaacttagggtcataatacaacacaaaaccttagcttctatctcaattgtgctccgaccgctcgaaagatggagccctcgaaattcttcacaatatcggacagtgccacctttgcacctgggcctgttagcaatgcggctaacaagaagacattccgaacctgcttccgaatactggcactatctgtacaagctgtcacccttatattagttattgtcactttaggtgagcttgtaaggatgatcaatgatcaaggcttgagcaatcagttgtcttcaattacagacaagataagagagtcagctactatgattgcatctgctgtgggagtaatgaatcaagttattcatggagtaacggtatccttacccctacaaattgagggaaaccaaaatcaattgttagccacacttgccacaatctgcaccagccaaaaacaagtctcaaactgctctacaaacatccccttagtcaatgacctcaggtttataaatgggatcaataaattcatcattgaagattacgcaactcatgatttctctatcggccatccactcaatatgcccagctttatcccaactgcaacttcacccaatggttgcacaagaattccatccttttctttaggtaagacacactggtgctacacacataatgtaattaatgccaactgcaaggaccatacttcgtctaaccaatatgtgtccatggggattctcgttcagaccgcgtcaggttatcctatgttcaaaaccttaaaaatccaatatctcagtgatggcctgaatcggaaaagctgctcaattgcaacagtccctgatgggtgcgcgatgtactgttatgtctccactcaacttgaaaccgacgactatgcggggtccagtccacccacccaaaaacttaccctgttattctataatgacaccgtcacagaaaggacaatatctccatctggtcttgaagggaattgggctactttggtgccaggagtggggagtgggatatattttgagaataagttgatcttccctgcatatggtggtgtcttgcccaatagtacactcggggttaaatcagcaagagaatttttccggcctgttaatccatataatccatgttcaggaccacaacaagatttagaccagcgtgctttgaggtcatacttcccaagttatttctctaatcgaagaatacagagtgcatttcttgtctgtgcctggaatcagatcttagttacaaattgtgaactagttgtcccctcaagcaatcagacaatgatgggtgcagaaggaagagttttattgatcaataatcgactattatattatcagagaagtaccagctggtggccgtatgaactcctctacgagatatcattcacatttacaaactctggtccatcatctgtaaatatgtcctggatacctatatattcattcactcgtcctggttcaggcaattgcagtggtgaaaatgtgtgcccgactgcttgtgtgtcaggggtttatcttgatccctggccattaactccatatagccaccaatcaggtattaacagaaatttctattttacaggtgctctattaaattcaagtacaactagagtaaatcctaccctttatgtctctgctcttaataatcttaaagtattagccccatatggtactcaaggactgtttgcctcgtacaccacaaccacctgctttcaagataccggtgatgctagtgtgtattgtgtttatattatggaactagcatcaaatattgttggagaattccaaattctacctgtgctaactagattgactatcacttgaatcatagtgaatgcagcgggaagccctattggcgtgtctcaatttttatcgattattaagaaaaaacaggccagaatggcgggcctaaatgagatactcctacctgaagtacatttaaactcacccatcgttagatataagcttttctactatatattacatggccagttaccaaatgatttggagccagatgacttgggcccactagcaaatcagaattggaaggcaattcgagccgaagaatcccaggttcatgcacgtttaaaacagatcagagtagaactcatcgcaaggattcctagtctccggtggacccgctctcaaagagagattgctatactcatttggccaagaatacttccaatcctccaagcatatgatcttcggcaaagtatgcaattgcccacagtatgggagaaattgactcaatccacagttaatcttataagtgatggtctagaacgagttgtattacacatcagcaatcaactgacaggcaagccaaacttgtttaccagatctcgaacaggacaagacactaaggactactcaattccatccactagagagctatctcaaatatggtttaacaatgagtggagtggacctgtaaagacctggcttatgattaaatatagaatgaggcaactaatcacaaaccaaaagacaggtgagttaacagatttagtaaccattgtggatactaggtccactctatgcattattaccccagaattagttgctttatactctaatgggcacaaagcattaacgtacctcacctttgaaatggtactaatggtcactgatatgttggaaggacgactgaatgtttcttctttgtgcacagctagtcattatctgtccccactaaagaaaagaatcgaaattctcctaacattagttgatgaccttgctctactcatgggggacaaagtatacggtgttgtctcttcacttgagagttttgtttacgcccaattacagtatggtgatcctgttgtagacattaagggtacattctatggatttatatgtaatgagattctcgatctgctgactgaggacaacatctttactgaggaggaggcaaacaaggttctcctggacttgacttcacagtttgacaatctatcccctgatttaactgctgaactcctctgcattatgagactttggggccaccccacattaaccgccagccaagcagcatccaaggtccgagagtccatgtgcgctcccaaggtgttagatttccaaacaataatgaagaccctggctttctttcacgcaatccttattaacggttataggaggagccataatggaatctggcctcctactactcttcatggcaatgcccccaaaagcctcattgagatgcggcatgataattcagaacttaagtatgagtatgtcctcaagaattggaaaagtatatctatgttaagaatacacaaatgctttgatgcatcacctgatgaagatctcagcatattcatgaaggataaggcaataagctgtccaaagcaagactggatgggagtatttaggaggagcctcataaaacagcgatatcgagatgcgaatcgacctctaccacaaccattcaaccgacggctactgttgaattttctagaggatgacagattcgatcccattaaagagcttgagtatgtcaccagtggagaatatcttagggacccagaattttgtgcatcttactctctcaaagagaaggagataaaggctacaggtcgaatatttgcaaaaatgacaaagagaatgagatcgtgccaagtaattgcggaatcattattggccaatcatgcaggtaaattaatgagagaaaatggagttgttttagaccagttaaaattgacaaaatctttgttaacgatgaaccaaattggtattatatcagagcacagccgaagatccactgctgacaacatgactttggcacactccggttcaaataagcacagaattaataatagtcaattcaagaagaataaagacaataaacatgagatgcctgatgatggttttgagatagcagcctgctttctaacaactgacctcacaaaatactgcttaaattggaggtaccaagtcatcatcccctttgctcgtacattgaattcaatgtatggtatacctcacctgttcgaatggatacatttaaggctaatgcgaagcactctctatgtcggtgatcccttcaatcctccatcagatcctacccaacttgaccttgatacagctctcaatgatgatatatttatagtttctcctcgaggaggaatcgagggtttatgtcaaaaattatggactatgatttccatctcaacaatcatattatctgcaactgaggcaaacactagagttatgagcatggtccagggtgacaaccaggcgattgcaatcaccactagagtagtacgctcgctcagtcattccgagaagaaggagcaagcttataaagcaagtaaattattctttgaaaggcttagagccaacaatcatggaattggacaccacttgaaagaacaagaaactatcctcagttctgatttcttcatatacagtaagagagtgttttacaaaggtcggattttgactcaagcattaaagaacgtgagcaagatgtgcttaacagccgatatactaggggactgttcacaagcatcatgctccaatttagctactactgtaatgcgcctgactgagaatggggttgagaaagatttgtgttactttctgaatgcattcatgacaatcagacagttatgttatgatctagtatttccccaaactaaatctcttagtcaggacatcactaatgcttatcttaaccatccaatacttatctcaagattgtgtctattaccatctcaattggggggcctaaactttctctcatgtagtcgcctgttcaatagaaacatcggagacccattagtgtctgcaattgctgatgtgaaacgattaattaaagctggctgtctagatatctgggtcctgtataacatccttggaaggaggcctggaaaaggtaagtggagcactctggcagctgatccttatactctaaacatagattatttagttccttcaacaacttttttaaagaagcatgcccaatatacattgatggaacggagtgttaatcccatgctccgtggagtattcagtgaaaatgcagctgaggaagaagaggaactcgcacagtatctattagatcgtgaggtagtcatgcccagggttgcacatgtaatacttgcccagtctagttgcggtagaagaaaacagattcaaggttacttggattccactagaactattatcaggtattcactggaggtgagaccattgtcagcaaagaagctaaatacagtaatagaatacaacttattgtatctatcttacaatttggagattattgaaaaacccaatatagtccaaccctttttgaatgcaatcaatgttgatacttgtagcatcgatatagccaggtcccttagaaaactatcctgggcaactttacttaatggacgtcccatcgagggattagaaacacctgatcccattgaattggtacatgggtgtttgataattgggtcagatgaatgtgagcattgcagtagtggtgatgataaattcacctggtttttcctacccaaggggataaggctagataatgatccggcatccaacccacccatcagagtaccttacatcggatctaaaacagatgagcggagggttgcgtcaatggcttacatcaaaggagcatctgtatcactgaaatcagcactcaggttagcgggagtatatatttgggctttcggagatacagaagaatcatggcaggacgcctatgagttagcttccactcgtgttaatctcacactagagcaattgcaatctctcactcctttaccaacatctgctaacctagtacacagattagatgatggcaccactcaattaaaatttaccccggcaagttcctatgcattctctagcttcgttcatatatctaacgactgtcaagttctggagatcgatgatcaggttacagattctaacctgatttaccaacaagttatgattactggccttgctttaattgagacatggaacaatcctccaatcaacttctctgtctatgagactacactacacttgcacacaggctcatcttgctgtataagacctgtcgaatcttgtgtagtaaatcctcctttgcttcctgtacccttcattaatgttcctcaaatgaataaatttgtatatgaccctgaaccactcagtttgctagaaatggaaaaaattgaggatattgcttatcagaccagaatcggtggtttagatcaaatcccacttctggaaaaaatacccttactagctcacctcaccgccaagcagatggtaaacagcatcactgggcttgatgaagcaacatctatagtgaatgatgctgtagttcaagcagactacactagcaattggattagtgaatgctgctacacttacattgattctgtgtttgtttactctggctgggcattattattggagctttcgtatcaaatgtactacttaagaattcaaggcatccaaggaattctagactatgtgtatatgaccttgaggaggataccaggaatggctataacaggtatctcatccacgattagtcaccctcgtatactcagaagatgcatcaatttggatgtaatagccccaatcaattctccacacatagcttcactggattacacaaaattgagcatagatgcagtaatgtggggaactaagcaggttttgaccaacatttcgcaaggtatcgattatgagatagtagttccttctgaaagccaactaacacttagtgatagagttctaaatctagttgctcgaaaattatcactactggcaatcatctgggccaattataactatcctccaaaggttaaaggtatgtcacctgaggacaaatgtcaggctttaactacacatctaatccaaactgtcgaatatgttgagcacattcagattgagaagacaaacatcaggaggatgattattgaaccaaaattaactgcctaccctagtaatttgttttatctatctcgaaagttgcttaatgctattcgagattctgaagaaggacaatttctgattgcatcctattataacagttttggatttctggaaccaatactaatggaatctaaaatattcaatctaaattcatccgaatcagcatctcttacagaatttgatttcatcctcaacttggaattgtctgaaaccagtcttgagaaatactctctcccaagtttgttgatgacggctgagaatatggataacccatttcctcaaccaccccttcatcatgttctcagaccactaggattatcatccacttcatggtataaaacaatcagtgttttaaattatattagccatatgaaaatatctgacggtgcccatctatacttggcagagggaagcggggcctctatgtcacttatagagactttcttgcccggtgaaacaatatggtacaacagcctattcaatagtggtgaaaatcctccccaacgcaattttgctcctttgcccacccagtttattgaaagtgtcccttacagattgattcaagcaggtatagcagcaggaagtggtgtagtgcaaagtttctatccactctggaacggtaacagcgatatcactgacttgagcacgaaaaccagtgtcgaatacattattcacaaggtaggagctgatacatgtgcattggtccatgtggatttggagggtgtgcccggctcaatgaacagcatgttggagnnnnnnnnnnnnnnnnnnnnnnnnnnnnnnnnnnnnnnnnnnnnnnnnnnnnnnnnnnnnnnnnnnnnnnnnnnnnnnnnnnnnnnnnnnnnnnnnnnnnnnnnnnnnnnnnnnnnnnnnnnnnnnnnnnnnnnnnnnnnnnnnnnnnnnnnnnnnnnnnnnnnnnnnnnnnnnnnnnnnnnnnnnnnnnnnnnnnnnnnnnnnnnnnnnnnnnnnnnnnnnnnnnnnnnnnnnnnnnnnnnnnnnnnnnnnnnnnnnnnnnnnnnnnnnnnnnnnnnnnnnnnnnnnnnnnnnnnnnnnnnnnnnnnnnnnnnnnnnnnnnnnnnnnnnnnnnnnnnnnnnnnnnnnnnnnnnnnnnnnnnnnnnnnnnnnnnnnnnnnnnnnnnnnnnnnnnnnnnnnnnnnnnnnnnnnnnnnnnnnnnnnnnnnnnnnnnnnnnnnnnnnnnnnnnnnnnnnnnnnnnnnnnnnnnnnnnnnnnnnnnnnnnnnnnnnnnnnnnnnnnnnnnnnnnnnnnnnnnnnnnnnnnnnnnnnnnnnnnnnnnnnnnnnnnnnnnnnnnnnnnnnnnnnnnnnnnnnnnnnnnnnnnnnnnnnnnnnnnnnnnnnnnnnnnnnnnnnnnnnnnnnnnnnnnnnnnnnnnnnnnnnnnnnnnnnnnnnnnnnnnnnnnnnnnnnnnnnnnnnnnnnnnnnnnnnnnnnnnnnnnnnnnnnnnnnnnnnnnnnnnnnnnnnnnnnnnnnnnnnnnnnnnnnnnnnnnnnnnnnnnnnnnnnnnnnnnnnnnnnnnnnnnnnnnnnnnnnnnnnnnnnnnnnnnnnnnnnnnnnnnnnnnnnnnnnnnnnnnnnnnnnnnnnnnnnnnnnnnnnnnnnnnnnnnnnnnnnnnnnnnnnnnnnnnnnnnnnnnnnnnnnnnnnnnnnnnnnnnnnnnnnnnnnnnnnnnnnnnnnnnnnnnnnnnnnnnnnnnnnnnnnnnnnnnnnnnnnnnnnnnnnnnnnnnnnnnnnnnnnnnnnnnnnnnnnnnnnnnnnnnnnnnnnnnnnnnnnnnnnnnnnnnnnnnnnnnnnnnnnnnnnnnnnnnnnnnnnnnnnnnnnnnnnnnnnnnnnnnnnnnnnnnnnnnnnnnnnnnnnnnnnnnn"/>
                        <sequence id="seq_MuVs/Washington.USA/50.16/FH2[G]|2016.948|2016-12-13|north_america|usa|washington|age|vaccination_status|community_status" spec="Sequence" taxon="MuVs/Washington.USA/50.16/FH2[G]|2016.948|2016-12-13|north_america|usa|washington|age|vaccination_status|community_status" totalcount="4" value="-tagtgtaagaaacagtaagcccggaagtggtgttttgcgatttcgaggccgggctcgatcctcacctttcattgtcaataggggacactttgacgctaccttgaaaatgtcgtccgtgctcaaagcatttgagcgattcactatagaacaggaacttcaagacaggggtgaggagggttcaattccgccggagactttaaagtcagcagtcaaagtcttcgttattaacacacccaatcccaccacacgctaccagatgctaaacttttgcctaagaataatttgcagtcaaaatgctagggcatctcacagggtaggtgcattgataacattattctcacttccctcggcaggtatgcaaaatcatattagactagcagatagatcacccgaagcccagatagaacgctgtgagattgatggctttgagcctggcacatataggctgattccgaatgcacgcgccaatcttactgccaatgaaattgctgcctatgctttgcttgcagatgacctccctccaaccataaataatggaactccttatgtacatgcagatgttgaagggcagccatgtgatgaaattgaacaattcctggatcggtgctacagtgtactaatccaggcttgggtgatggtctgtaaatgtatgacagcttacgaccaacctgctggatctgctgatcggcgatttgcgaaataccagcagcaaggtcgcctggaagcaagatacatgctgcagccagaagctcaaaggttgattcaaactgccatcaggaaaagtcttgttgttagacagtatcttacctttgaactccaactggcaagacggcaggggttgctatcaaacagatactatgcaatggtgggtgacattggaaagtacattgagaattcaggccttactgccttctttctcaccctcaaatatgcactaggcaccaaatggagtcctctgtcattggccgcattcaccggtgaactcactaagctccgatccttgatgatgttatatcgagatctcggagaacaagccagataccttgctctgttggaggctccccaaataatggactttgctcccgggggctacccattgatattcagttatgctatgggagtcggtacagtcctagat-gtccaaatgcgaaattacacttatgcacgacctttcctaaatggttactatttccagattggggttgagaccgcacgacggcaacaaggcactgttgacaacagagtagcagatgatctaggcctgactcctgaacaaagaactgaggtcactcagcttgttgacaggcttgcaagaggcagaggtgcgggaataccaggtgggccggtgaatccctttgttcctccagttcaacaacaacaacctgctgccgtatatgaggacattcctgcattggaggaatcagatgacgatggtgatgaagatggaggtgcaggattccaaaatggagcacaagcaccagctgtaagacagggaggtcaaaatgactttagagcacagccgttacaggatccaattcaagcacaactcttcatgccattatatcctcaagtcagcaacatcccaaatcatcagaatcatcagattaatcgcatcggggggatggaacaccaagatttattacgatacaacgagaatggcgattctcagcaggatgcaaggggcgaacacggaaataccttcccaaacaatcccaatcaaaacgcacagtcacaagtgggtgactgggatgagtagatcaccgacatgaccaaactacccccaactgcaacaaacccagaacaatccagccacagccaaccgctcaaatccactacattccattcatatttagtctttaagaaaaaattaggcccggaaagaattagttctacgagcatcgacacgattatcttgatcgtgtttctttccgggcaagccatggatcaatttataaaacaagatgaaactggtgatttaattgagacaggaatgaatgttgcaaatcacttcctatctgcccccattcagggaaccaacttgttgagcaaggccacaatcatccccggtgttgcaccagtactcattggcaatccagagcaaaagaacattcagtaccccactgcatcacatcagggatccaagtcaaagggaagaagctcaggggccaagcccatcatagtctcatcttccgaagtaggcactggagggactcagattcctgagccccttttcgcacaaaccggacaaggtggcactgtcaccaccgtttatcaagatccaactatccaaccaacaggttcataccgaagtgtggaattggctaagataggaaaagaga-gaatgattaatcggtttgttgaaaaacccaggacctcaacgccggtaacagaatttaagaggggggccgggagcggctgctcaaggccagacaatccaagaggagggcatagacgggaatggagcctcagctgggtccaaggagaggtccgggtctttgagtggtgcaaccccatatgctcacctatcactgccgcagcaagattccactcctgcaaatgtgggaattgcccagcaaagtgcgatcagtgcgaacgagattatggacctccttagagggatggatgctcgcctgcaacatcttgaacaaaaggtggacaaggtgcttgcacagggcagcatggtgacccaaataaagaatgaattatcaacagtaaagacaacactagctacaattgaaggaatgatggcgacagtaaagatcatggatccgggaaacccgacaggggtcccagttgatgagcttagaagaagttttagtgatcatgtaacaattgttagtggaccaggagatgtgtcattcagctccagtgaagaacccacactgtatttggatgaactagcgaggcctatccccaagcctcgtcctgcaaagcagccaaaaccccaacccgtaaaggatttagcaggacggaaggtgatgataaccaaaatgatcactgactgtgtggccaatcctcaaatgaagcaggcgttcgagcaacgattggcaaaggccagcaccgaggatgccctgaatgatatcaagcgagacatcatacgaagcgccatatgaacctaccaagaacaccagactcacgggaaaatccatgaactgatagccgcaatgattccctattaaataaaaaataagcacgaacacaagtctaacccagccacagcagcaatggccggatcacagatcaaaattcctcttccgaagccccccgactcagattctcaaagactaaatgcattccctgtaatcatggctcaagaaggcaaagggcgactcctcagacagatcagacttaggaaaatattatcaggggatccgtctgatcagcaaattacatttgtgaatacatatggattcatccgtgctactccagaaacatcagagttcatctctgaatcatcacaacaaaaggtaactcctgtagtgacggcgtgcatgttatccttcggtgctggaccagtactagaagacccacaacatatgctgaaagctcttgatcagacagatatcagggttcggaagacagcaagtgataaagagcagatcttatttgagatcaaccgcattcccaatctattcaggcatcatcaaatatctgcggaccatctgattcaggccagctccgataaatatgtcaagtcaccagctaagttgattgcaggagtaaattacatttactgtgtcacatttttatccgtgacagtttgttctgcctcactcaagtttcgagttgcgcgcccattgcttgctgcacgatctagattagtgagagcagttcagatggaagttttgcttcgggtaacctgcaaaaaagactctcaaatggcaaagagcatgctaaatgaccctgatggagaaggttgcattgcatccgtgtggttccacctgtgtaatctgtgcaaaggcaggaacaaacttagaagttacgatgaaaattattttgcatctaagtgccgtaagatgaatttgacagtcagcataggggacatgtggggaccaaccattctagtccatgcaggcggtcacattccgacaactgcaaaacctttcttcaactcaagaggctgggtctgtcaccccatccatcaatcatcaccatcgttggcgaagaccctatggtcatctgggtgtgaaatcaaggctgccagtgctatcctccagggctcagactatgcatcactcgcaaaaactgatgacataatatattcaaagataaaggtcgacaaggatgcagccaactacaagggagtatcctggagtccatttaggaagtctgcctcaatgagcaacctatgataattctctctattttcaatgatgccttcaggaggatcaacaatcagtccaattttaccggtgataacttgattgaaattatagaaaaaataagcctagaaagatatcccacctctcgactttcccactttgaaaatagaattgatcagtaatcatgaaggtttctttagttacttgcttgggctttgcagtcttttcattttccatatgtgtgaatatcaatatcttgcagcaaattggatatatcaagcaacaagtcaggcaactgagctattactcacaaagttcaagctcctacatagtggtcaagcttttaccgaatatccaacccactgataacagctgtgaattcaagagtgtaactcaatacaataagaccttgagtaatttgcttcttccaattgcagaaaacataaataatattgcatcgccctcacctggatcaagacgtcataaaaggtttgctggcattgccattggcattgctgcactcggtgttgcaaccgcagcacaagtaaccgccgctgtctcattagttcaagcacagacaaatgcacgcgcaatagcggcgatgaaaaattcaatacaggcaactaatcgagcagtcttcgaagtgaaagaaggcacccaacagttagctatagcggtacaagcaatacagaaccacatcaatactattatgaacacccaattgaacaatatgtcctgtcagattcttgataaccagcttgcaacctccctgggattatacctaacagaattaacaacagtgttccagccacaattaattaatccggcattgtcaccgattagcatacaagccttgaggtctttgcttggaagtatgacacctgcagtggttcaagcaacattatctacttcaatttctgctgctgaaatactaagtgccggtctaatggagggtcagattgtttctgttctgctggatgagatgcagatgatagttaagataaatattccaaccattgtcacacaatcaaatgcattggtgattgacttctactcaatttcgagctttattaatagtcaggaatccataattcaattaccagacaggatcttggagatcgggaatgaacaatggagctatccagcaaaaaattgtaagttgacaagacacaacatattctgccaatacaatgaggcagagaggctgagcttagaatcaaaactatgccttgcaggcaatataagtgcctgtgtgttctcacccatagcagggagttatatgaggcgatttgtagcactggatggaacaattgttgcaaactgtcgaagtctaacgtgtctatgcaagagtccatcttatcctatataccaacctgaccatcatgcagtcacgaccattgatctaaccgcatgtcagacgttgtccctagacggattggatttcagcattgtctctctaagcaacatcacttacgctgagaaccttaccatttcattgtctcagacaatcaatactcaacccattgacatatcaactgaactgatcaaggtcaatgcatccctccaaaatgccgttaagtacataaaggagagcaaccatcaactccaatctgtgagtataaattctaaaatcggagctataatcatagcagccttagctttgagcatcctgtcaatgatcatttcactgttgttttgctgctgggcttacattgcaactaaagagatcagaagaatcaacttcaaaacaaatcatatcaacacaatatcaagtagtgtcgatgatctcatcaggtactaatcctaacatggtgattcattctgtatttagaaaatatttagaaaaaaactaaattaagaatgaatctcatggggtcgtaacgtctcgtgaccctgccgttgcactatgccggcgatccaacccccattatacctcacatttctattgctaattcttctttatctgatcataactttgtatgt--ctggattatattaactgttacttataagactgcggtgcgacatgcagcactgtaccagagatccttctttcactggagtttcgatcactcactctaagaagatccccagttaggacaagtcccgatccatcatgcaagaacaatctgcatttgaataatgccgttcaatcatgagacataaagaaaaaaccaggccagaacaaacttagggtcataatacaacacaaaaccttagcttctatctcaattgtgctccgaccgctcgaaagatggagccctcgaaattcttcacaatatcggacagtgccacctttgcacctgggcctgttagcaatgcggctaacaagaagacattccgaacctgcttccgaatactggcactatctgtacaagctgtcacccttatattagttattgtcactttaggtgagcttgtaaggatgatcaatgatcaaggcttgagcaatcagttgtcttcaattacagacaagataagagagtcagctactatgattgcatctgctgtgggagtaatgaatcaagttattcatggagtaacggtatccttacccctacaaattgagggaaaccaaaatcaattgttagccacacttgccacaatctgcaccagccaaaaacaagtctcaaactgctctacaaacatccccttagtcaatgacctcaggtttataaatgggatcaataaattcatcattgaagattacgcaactcatgatttctctatcggccatccactcaatatgcccagctttatcccaactgcaacttcacccaatggttgcacaagaattccatccttttctttaggtaagacacactggtgctacacacataatgtaattaatgccaactgcaaggaccatacttcgtctaaccaatatgtgtccatggggattctcgttcagaccgcgtcaggttatcctatgttcaaaaccttaaaaatccaatatctcagtgatggcctgaatcggaaaagctgctcaattgcaacagtccctgatgggtgcgcgatgtactgttatgtctccactcaacttgaaaccgacgactatgcggggtccagtccacccacccaaaaacttaccctgttattctataatgacaccgtcacagaaaggacaatatctccatctggtcttgaagggaattgggctactttggtgccaggagtggggagtgggatatattttgagaataagttgatcttccctgcatatggtggtgtcttgcccaatagtacactcggggttaaatcagcaagagaatttttccggcctgttaatccatataatccatgttcaggaccacaacaagatttagaccagcgtgctttgaggtcatacttcccaagttatttctctaatcgaagaatacagagtgcatttcttgtctgtgcctggaatcagatcttagttacaaattgtgaactagttgtcccctcaagcaatcagacaatgatgggtgcagaaggaagagttttattgatcaataatcgactattatattatcagagaagtaccagctggtggccgtatgaactcctctacgagatatcattcacatttacaaactctggtccatcatctgtaaatatgtcctggatacctatatattcattcactcgtcctggttcaggcaattgcagtggtgaaaatgtgtgcccgactgcttgtgtgtcaggggtttatcttgatccctggccattaactccatatagccaccaatcaggtattaacagaaatttctattttacaggtgctctattaaattcaagtacaactagagtaaatcctaccctttatgtctctgctcttaataatcttaaagtattagccccatatggtactcaaggactgtttgcctcgtacaccacaaccacctgctttcaagataccggtgatgctagtgtgtattgtgtttatattatggaactagcatcaaatattgttggagaattccaaattctacctgtgctaactagattgactatcacttgaatcatagtgaatgcagcgggaagccctattggcgtgtctcaatttttatcgattattaagaaaaaacaggccagaatggcgggcctaaatgagatactcctacctgaagtacatttaaactcacccatcgttagatataagcttttctactatatattacatggccagttaccaaatgatttggagccagatgacttgggcccactagcaaatcagaattggaaggcaattcgagccgaagaatcccaggttcatgcacgtttaaaacagatcagagtagaactcatcgcaaggattcctagtctccggtggacccgctctcaaagagagattgctatactcatttggccaagaatacttccaatcctccaagcatatgatcttcggcaaagtatgcaattgcccacagtatgggagaaattgactcaatccacagttaatcttataagtgatggtctagaacgagttgtattacacatcagcaatcaactgacaggcaagccaaacttgtttaccagatctcgaacaggacaagacactaaggactactcaattccatccactagagagctatctcaaatatggtttaacaatgagtggagtggacctgtaaagacctggcttatgattaaatatagaatgaggcaactaatcacaaaccaaaagacaggtgagttaacagatttagtaaccattgtggatactaggtccactctatgcattattaccccagaattagttgctttatactctaatgggcacaaagcattaacgtacctcacctttgaaatggtactaatggtcactgatatgttggaaggacgactgaatgtttcttctttgtgcacagctagtcattatctgtccccactaaagaaaagaatcgaaattctcctaacattagttgatgaccttgctctactcatgggggacaaagtatacggtgttgtctcttcacttgagagttttgtttacgcccaattacagtatggtgatcctgttgtagacattaagggtacattctatggatttatatgtaatgagattctcgatctgctgactgaggacaacatctttactgaggaggaggcaaacaaggttctcctggacttgacttcacagtttgacaatctatcccctgatttaactgctgaactcctctgcattatgagactttggggccaccccacattaaccgccagccaagcagcatccaaggtccgagagtccatgtgcgctcccaaggtgttagatttccaaacaataatgaagaccctggctttctttcacgcaatccttattaacggttataggaggagccataatggaatctggcctcctactactcttcatggcaatgcccccaaaagcctcattgagatgcggcatgataattcagaacttaagtatgagtatgtcctcaagaattggaaaagtatatctatgttaagaatacacaaatgctttgatgcatcacctgatgaagatctcagcatattcatgaaggataaggcaataagctgtccaaagcaagactggatgggagtatttaggaggagcctcataaaacagcgatatcgagatgcgaatcgacctctaccacaaccattcaaccgacggctactgttgaattttctagaggatgacagattcgatcccattaaagagcttgagtatgtcaccagtggagaatatcttagggacccagaattttgtgcatcttactctctcaaagagaaggagataaaggctacaggtcgaatatttgcaaaaatgacaaagagaatgagatcgtgccaagtaattgcggaatcattattggccaatcatgcaggtaaattaatgagagaaaatggagttgttttagaccagttaaaattgacaaaatctttgttaacgatgaaccaaattggtattatatcagagcacagccgaagatccactgctgacaacatgactttggcacactccggttcaaataagcacagaattaataatagtcaattcaagaagaataaagacaataaacatgagatgcctgatgatggttttgagatagcagcctgctttctaacaactgacctcacaaaatactgcttaaattggaggtaccaagtcatcatcccctttgctcgtacattgaattcaatgtatggtatacctcacctgttcgaatggatacatttaaggctaatgcgaagcactctctatgtcggtgatcccttcaatcctccatcagatcctacccaacttgaccttgatacagctctcaatgatgatatatttatagtttctcctcgaggaggaatcgagggtttatgtcaaaaattatggactatgatttccatctcaacaatcatattatctgcaactgaggcaaacactagagttatgagcatggtccagggtgacaaccaggcgattgcaatcaccactagagtagtacgctcgctcagtcattccgagaagaaggagcaagcttataaagcaagtaaattattctttgaaaggcttagagccaacaatcatggaattggacaccacttgaaagaacaagaaactatcctcagttctgatttcttcatatacagtaagagagtgttttacaaaggtcggattttgactcaagcattaaagaacgtgagcaagatgtgcttaacagccgatatactaggggactgttcacaagcatcatgctccaatttagctactactgtaatgcgcctgactgagaatggggttgagaaagatttgtgttactttctgaatgcattcatgacaatcagacagttatgttatgatctagtatttccccaaactaaatctcttagtcaggacatcactaatgcttatcttaaccatccaatacttatctcaagattgtgtctattaccatctcaattggggggcctaaactttctctcatgtagtcgcctgttcaatagaaacatcggagacccattagtgtctgcaattgctgatgtgaaacgattaattaaagctggctgtctagatatctgggtcctgtataacatccttggaaggaggcctggaaaaggtaagtggagcactctggcagctgatccttatactctaaacatagattatttagttccttcaacaacttttttaaagaagcatgcccaatatacattgatggaacggagtgttaatcccatgctccgtggagtattcagtgaaaatgcagctgaggaagaagaggaactcgcacagtatctattagatcgtgaggtagtcatgcccagggttgcacatgtaatacttgcccagtctagttgcggtagaagaaaacagattcaaggttacttggattccactagaactattatcaggtattcactggaggtgagaccattgtcagcaaagaagctaaatacagtaatagaatacaacttattgtatctatcttacaatttggagattattgaaaaacccaatatagtccaaccctttttgaatgcaatcaatgttgatacttgtagcatcgatatagccaggtcccttagaaaactatcctgggcaactttacttaatggacgtcccatcgagggattagaaacacctgatcccattgaattggtacatgggtgtttgataattgggtcagatgaatgtgagcattgcagtagtggtgatgataaattcacctggtttttcctacccaaggggataaggctagataatgatccggcatccaacccacccatcagagtaccttacatcggatctaaaacagatgagcggagggttgcgtcaatggcttacatcaaaggagcatctgtatcactgaaatcagcactcaggttagcgggagtatatatttgggctttcggagatacagaagaatcatggcaggacgcctatgagttagcttccactcgtgttaatctcacactagagcaattgcaatctctcactcctttaccaacatctgctaacctagtacacagattagatgatggcaccactcaattaaaatttaccccggcaagttcctatgcattctctagcttcgttcatatatctaacgactgtcaagttctggagatcgatgatcaggttacagattctaacctgatttaccaacaagttatgattactggccttgctttaattgagacatggaacaatcctccaatcaacttctctgtctatgagactacactacacttgcacacaggctcatcttgctgtataagacctgtcgaatcttgtgtagtaaatcctcctttgcttcctgtacccttcattaatgttcctcaaatgaataaatttgtatatgaccctgaaccactcagtttgctagaaatggaaaaaattgaggatattgcttatcagaccagaatcggtggtttagatcaaatcccacttctggaaaaaatacccttactagctcacctcaccgccaagcagatggtaaacagcatcactgggcttgatgaagcaacatctatagtgaatgatgctgtagttcaagcagactacactagcaattggattagtgaatgctgctacacttacattgattctgtgtttgtttactctggctgggcattattattggagctttcgtatcaaatgtactacttaagaattcaaggcatccaaggaattctagactatgtgtatatgaccttgaggaggataccaggaatggctataacaggtatctcatccacgattagtcaccctcgtatactcagaagatgcatcaatttggatgtaatagccccaatcaattctccacacatagcttcactggattacacaaaattgagcatagatgcagtaatgtggggaactaagcaggttttgaccaacatttcgcaaggtatcgattatgagatagtagttccttctgaaagccaactaacacttagtgatagagttctaaatctagttgctcgaaaattatcactactggcaatcatctgggccaattataactatcctccaaaggttaaaggtatgtcacctgaggacaaatgtcaggctttaactacacatctaatccaaactgtcgaatatgttgagcacattcagattgagaagacaaacatcaggaggatgattattgaaccaaaattaactgcctaccctagtaatttgttttatctatctcgaaagttgcttaatgctattcgagattctgaagaaggacaatttctgattgcatcctattataacagttttggatttctggaaccaatactaatggaatctaaaatattcaatctaaattcatccgaatcagcatctcttacagaatttgatttcatcctcaacttggaattgtctgaaaccagtcttgagaaatactctctcccaagtttgttgatgacggctgagaatatggataacccatttcctcaaccaccccttcatcatgttctcagaccactaggattatcatccacttcatggtataaaacaatcagtgttttaaattatattagccatatgaaaatatctgacggtgcccatctatacttggcagagggaagcggggcctctatgtcacttatagagactttcttgcccggtgaaacaatatggtacaacagcctattcaatagtggtgaaaatcctccccaacgcaattttgctcctttgcccacccagtttattgaaagtgtcccttacagattgattcaagcaggtatagcagcaggaagtggtgtagtgcaaagtttctatccactctggaacggtaacagcgatatcactgacttgagcacgaaaaccagtgtcgaatacattattcacaaggtaggagctgatacatgtgcattggtccatgtggatttggagggtgtgcccggctcaatgaacagcatgttggagnnnnnnnnnnnnnnnnnnnnnnnnnnnnnnnnnnnnnnnnnnnnnnnnnnnnnnnnnnnnnnnnnnnnnnnnnnnnnnnnnnnnnnnnnnnnnnnnnnnnnnnnnnnnnnnnnnnnnnnnnnnnnnnnnnnnnnnnnnnnnnnnnnnnnnnnnnnnnnnnnnnnnnnnnnnnnnnnnnnnnnnnnnnnnnnnnnnnnnnnnnnnnnnnnnnnnnnnnnnnnnnnnnnnnnnnnnnnnnnnnnnnnnnnnnnnnnnnnnnnnnnnnnnnnnnnnnnnnnnnnnnnnnnnnnnnnnnnnnnnnnnnnnnnnnnnnnnnnnnnnnnnnnnnnnnnnnnnnnnnnnnnnnnnnnnnnnnnnnnnnnnnnnnnnnnnnnnnnnnnnnnnnnnnnnnnnnnnnnnnnnnnnnnnnnnnnnnnnnnnnnnnnnnnnnnnnnnnnnnnnnnnnnnnnnnnnnnnnnnnnnnnnnnnnnnnnnnnnnnnnnnnnnnnnnnnnnnnnnnnnnnnnnnnnnnnnnnnnnnnnnnnnnnnnnnnnnnnnnnnnnnnnnnnnnnnnnnnnnnnnnnnnnnnnnnnnnnnnnnnnnnnnnnnnnnnnnnnnnnnnnnnnnnnnnnnnnnnnnnnnnnnnnnnnnnnnnnnnnnnnnnnnnnnnnnnnnnnnnnnnnnnnnnnnnnnnnnnnnnnnnnnnnnnnnnnnnnnnnnnnnnnnnnnnnnnnnnnnnnnnnnnnnnnnnnnnnnnnnnnnnnnnnnnnnnnnnnnnnnnnnnnnnnnnnnnnnnnnnnnnnnnnnnnnnnnnnnnnnnnnnnnnnnnnnnnnnnnnnnnnnnnnnnnnnnnnnnnnnnnnnnnnnnnnnnnnnnnnnnnnnnnnnnnnnnnnnnnnnnnnnnnnnnnnnnnnnnnnnnnnnnnnnnnnnnnnnnnnnnnnnnnnnnnnnnnnnnnnnnnnnnnnnnnnnnnnnnnnnnnnnnnnnnnnnnnnnnnnnnnnnnnnnnnnnnnnnnnnnnnnnnnnnnnnnnnnnnnnnnnnnnnnnnnnnnnnnnnnnnnnnnnnnnnnnnnnnnnnnnnnnnnnnnnnnnnnnnnnnnnnnnnnnnnnnnnnnnnnnnnnnnnnnnnnnnnnnnnnnnnnnnnnnn"/>
                        <sequence id="seq_MuVs/Washington.USA/50.16/FH3[G]|2016.945|2016-12-12|north_america|usa|washington|age|vaccination_status|community_status" spec="Sequence" taxon="MuVs/Washington.USA/50.16/FH3[G]|2016.945|2016-12-12|north_america|usa|washington|age|vaccination_status|community_status" totalcount="4" value="-nnnnnnnnnnnnnnnnnnnnnnnnnnnnnnnnnnnnnnnnnnnnnnnnnnnnnnnnnnnnnnnnnnnnnnnnnnnnnnnnnnnnnnnnnnnnnnnnnnnnnnnnnnnnnnnnnnnnnnnnnnnnnnnnnnnnnnnnnnnnnnnnnnnnnnnnnnnnnnnnnnnnnnnnnnnnnnnnnnnnnnnnnnnnnnnnnnnnnnnnnnnnnnnnnnnnnnnnnnnnnnnnnnnnnnnnnnnnnnnnnnnnnnnnnnnnnnnnnnnnnnnnnnnnnnnnnnnnnnnnnnnnnnnnnnnnnnnnnnnnnnnnnnnnnnnnnnnnnnnnnnnnnnnnnnnnnnnnnnnnnnnnnnnnnnnnnnnnnnnnnnnnnnnnnnnnnnnnnnnnnnnnnnnnnnnnnnnnnnnnnnnnnnnnnnnnnnnnnnnnnnnnnnnnnnnnnnnnnnnnnnnnnnnnnnnnnnnnnnnnnnnnnnnnnnnnnnnnnnnnnnnnnnnnnnnnnnnnnnnnnnnnnnnnnnnnnnnnnnnnnnnnnnnnnnnnnnnnnnnnnnnnnnnnnnnnnnnnnnnnnnnnnnnnnnnnnnnnnnnnnnnnnnnnnnnnnnnnnnnnnnnnnnnnnnnnnnnnnnnnnnnnnnnnnnnnnnnnnnnnnnnnnnnnnnnnnnnnnnnnnnnnnnnnnnnnnnnnnnnnnnnnnnnnnnnnnnnnnnnnnnnnnnnnnnnnnnnnnnnnnnnnnnnnnnnnnnnnnnnnnnnnnnnnnnnnnnnnnnnnnnnnnnnnnnnnnnnnnnnnnnnnnnnnnnnnnnnnnnnnnnnnnnnnnnnnnnnnnnnnnnnnnnnnnnnnnnnnnnnnnnnnnnnnnnnnnnnnnnnnnnnnnnnnnnnnnnnnnnnnnnnnnnnnnnnnnnnnnnnnnnnnnnnnnnnnnnnnnnnnnnnnnnnnnnnnnnnnnnnnnnnnnnnnnnnnnnnnnnnnnnnnnnnnnnnnnnnnnnnnnnnnnnnnnnnnnnnnnnnnnnnnnnnnnnnnnnnnnnnnnnnnnnnnnnnnnnnnnnnnnnnnnnnnnnnnnnnnnnnnnnnnnnnnnnnnnnnnnnnnnnnnnnnnnnnnnnnnnnnnnnnnnnnnnnnnnnnnnnnnnnnnnnnnnnnnnnnnnn-nnnnnnnnnnnnnnnnnnnnnnnnnnnnnnnnnnnnnnnnnnnnnnnnnnnnnnnnnnnnnnnnnnnnnnnnnnnnnnnnnnnnnnnnnnnnnnnnnnnnnnnnnnnnnnnnnnnnnnnnnnnnnnnnnnnnnnnnnnnnnnnnnnnnnnnnnnnnnnnnnnnnnnggcttgcaagaggcagaggtgcgggaataccaggtgggccggtgaatccctttgttcctccagttcaacaacaacaacctgctgccgtatatgaggacattcctgcattggaggaatcagatgacgatggtgatgaagatggaggtgcaggattccaaaatggagcacaagcaccagctgtaagacagggaggtcaaaatgactttagagcacagccgttacaggatccaattcaagcacaactcttcatgccattatatcctcaagtcagcaacatcccaaatcatcagaatcatcagattaatcgcatcggggggatggaacaccaagatttattacgatacaacgagaatggcgattctcagcaggatgcaaggggcgaacacggaaataccttcccaaacaatcccaatcaaaacgcacagtcacaagtgggtgactgggatgagtagatcaccgacatgaccaaactacccccaactgcaacaaacccagaacaatccagccacagccaaccgctcaaatccactacattccattcatatttagtctttaagaaaaaattaggcccggaaagaattagttccacgagcatcgacacgatcatcttgatcgtgtttctctccgggcaagccatggatcaatttataaaacaagatgaaactggtgatttaattgagacaggaatgaatgttgcaaatcacttcctatctgcccccattcagggaaccaacttgttgagcaaggccacaatcatccccggtgttgcaccagtactcattggcaatccagagcaaaagaacattcagtaccccactgcatcacatcagggatccaagtcaaagggaagaagctcaggggccaagcccatcatagtctcatcttccgaagtaggcactggagggactcagattcctgagccccttttcgcacaaaccggacaaggtggcactgtcaccaccgtttatcaagatccaactatccaaccaacaggttcataccgaagtgtggaattggctaagataggaaaagaga-gaatgattaatcggtttgttgaaaaacccaggacctcaacgccggtaacagaatttaagaggggggccgggagcggctgctcaaggccagacaatccaagaggagggcatagacgggaatggagcctcagctgggtccaaggagaggtccgggtctttgagtggtgcaaccccatatgctcacctatcactgccgcagcaagattccactcctgcaaatgtgggaattgcccagcaaagtgcgatcagtgcgaacgagattatggacctccttagagggatggatgctcgcctgcaacatcttgaacaaaaggtagacaaggtgcttgcacagggcagcatggtgacccaaataaagaatgaattatcaacagtaaagacaacactagctacaattgaaggaatgatggcgacagtaaagatcatggatccgggaaacccgacaggggtcccagttgatgagcttagaagaagttttagtgatcatgtaacaattgttagtggaccaggagatgtgtcattcagctccagtgaagaacccacactgtatttggatgaactagcgaggcctatccccaagcctcgtcctgcaaagcagccaaaaccccaacccgtaaaggatttagcaggacggaaggtgatgataaccaaaatgatcactgactgtgtggccaatcctcaaatgaagcaggcgttcgagcaacgattggcaaaggccagcaccgaggatgccctgaatgatatcaagcgagacatcatacgaagcgccatatgaacctaccaagaacaccagactcacgggaaaatccatgaactgatagccgcaatgattccctattaaataaaaaataagcacgaacacaagtctaacccagccacagcagcaatggccggatcacagatcaaaattcctcttccgaagccccccgactcagattctcaaagactaaatgcattccctgtaatcatggctcaagaaggcaaagggcgactcctcagacagatcagacttaggaaaatattatcaggggatccgtctgatcagcaaattacatttgtgaatacatatggattcatccgtgctactccagaaacatcagagttcatctctgaatcatcacaacaaaaggtaactcctgtagtgacggcgtgcatgttatccttcggtgctggaccagtactagaagacccacaacatatgctgaaagctcttgatcagacagatatcagggttcggaagacagcaagtgataaagagcagatcttatttgagatcaaccgcattcccaatctattcaggcatcatcaaatatctgcggaccatctgattcaggccagctccgataaatatgtcaagtcaccagctaagttgattgcaggagtaaattacatttactgtgtcacatttttatccgtgacagtttgttctgcctcactcaagtttcgagttgcgcgcccattgcttgctgcacgatctagattagtgagagcagttcagatggaagttttgcttcgggtaacctgcaaaaaagactctcaaatggcaaagagcatgctaaatgaccctgatggagaaggttgcattgcatccgtgtggttccacctgtgtaatctgtgcaaaggcaggaacaaacttagaagttacgatgaaaattattttgcatctaagtgccgtaagatgaatttgacagtcagcataggggacatgtggggaccaaccattctagtccatgcaggcggtcacattccgacaactgcaaaacctttcttcaactcaagaggctgggtctgtcaccccatccatcaatcatcaccatcgttggcgaagaccctatggtcatctgggtgtgaaatcaaggctgccagtgctatcctccagggctcagactatgcatcactcgcaaaaactgatgacataatatattcaaagataaaggtcgacaaggatgcagccaactacaagggagtatcctggagtccatttaggaagtctgcctcaatgagcaacctatgataattctctctattttcaatgatgccttcaggaggatcaacaatcagtccaattttaccggtgataacttgattgaaattatagaaaaaataagcctagaaagatatcccacctctcgactttcccactttgaaaatagaattgatcagtaatcatgaaggtttctttagttacttgcttgggctttgcagtcttttcattttccatatgtgtgaatatcaatatcttgcagcaaattggatatatcaagcaacaagtcaggcaactgagctattactcacaaagttcaagctcctacatagtggtcaagcttttaccgaatatccaacccactgataacagctgtgaattcaagagtgtaactcaatacaataagaccttgagtaatttgcttcttccaattgcagaaaacataaataatattgcatcgccctcacctggatcaagacgtcataaaaggtttgctggcattgccattggcattgctgcactcggtgttgcaaccgcagcacaagtaaccgccgctgtctcattagttcaagcacagacaaatgcacgcgcaatagcggcgatgaaaaattcaatacaggcaactaatcgagcagtcttcgaagtgaaagaaggcacccaacagttagctatagcggtacaagcaatacagaaccacatcaatactattatgaacacccaattgaacaatatgtcctgtcagattcttgataaccagcttgcaacctccctgggattatacctaacagaattaacaacagtgttccagccacaattaattaatccggcattgtcaccgattagcatacaagccttgaggtctttgcttggaagtatgacacctgcagtggttcaagcaacattatctacttcaatttctgctgctgaaatactaagtgccggtctaatggagggtcagattgtttctgttctgctggatgagatgcagatgatagttaagataaatattccaaccattgtcacacaatcaaatgcattggtgattgacttctactcaatttcgagctttattaatagtcaggaatccataattcaattaccagacaggatcttggagatcgggaatgaacaatggagctatccagcaaaaaattgtaagttgacaagacacaacatattctgccaatacaatgaggcagagaggctgagcttagaatcaaaactatgccttgcaggcaatataagtgcctgtgtgttctcacccatagcagggagttatatgaggcgatttgtagcactggatggaacaattgttgcaaactgtcgaagtctaacgtgtctatgcaagagtccatcttatcctatataccaacctgaccatcatgcagtcacgaccattgatctaaccgcatgtcagacgttgtccctagacggattggatttcagcattgtctctctaagcaacatcacttacgctgagaaccttaccatttcattgtctcagacaatcaatactcaacccattgacatatcaactgaactgatcaaggtcaatgcatccctccaaaatgccgttaagtacataaaggagagcaaccatcaactccaatctgtgagtataaattctaaaatcggagctataatcatagcagccttagctttgagcatcctgtcaatgatcatttcactgttgttttgctgctgggcttacattgcaactaaagagatcagaagaatcaacttcaaaacaaatcatatcaacacaatatcaagtagtgtcgatgatctcatcaggtactaatcctaacatggtgattcattctgtatttagaaaatatttagaaaaaaactaaattaagaatgaatctcatggggtcgtaacgtctcgtgaccctgccgttgcactatgccggcgatccaacccccattatacctcacatttctattgctaattcttctttatctgatcataactttgtatgt--ctggattatattaactgttacttataagactgcggtgcgacatgcagcactgtaccagagatccttctttcactggagtttcgatcactcactctaagaagatccccagttaggacaagtcccgatccatcatgcaagaacaatctgcatttgaataatgccgttcaatcatgagacataaagaaaaaaccaggccagaacaaacttagggtcataatacaacacaaaaccttagcttctatctcaattgtgctccgaccgctcgaaagatggagccctcgaaattcttcacaatatcggacagtgccacctttgcacctgggcctgttagcaatgcggctaacaagaagacattccgaacctgcttccgaatactggcactatctgtacaagctgtcacccttatattagttattgtcactttaggtgagcttgtaaggatgatcaatgatcaaggcttgagcaatcagttgtcttcaattacagacaagataagagagtcagctactatgattgcatctgctgtgggagtaatgaatcaagttattcatggagtaacggtatccttacccctacaaattgagggaaaccaaaatcaattgttagccacacttgccacaatctgcaccagccaaaaacaagtctcaaactgctctacaaacatccccttagtcaatgacctcaggtttataaatgggatcaataaattcatcattgaagattacgcaactcatgatttctctatcggccatccactcaatatgcccagctttatcccaactgcaacttcacccaatggttgcacaagaattccatccttttctttaggtaagacacactggtgctacacacataatgtaattaatgccaactgcaaggaccatacttcgtctaaccaatatgtgtccatggggattctcgttcagaccgcgtcaggttatcctatgttcaaaaccttaaaaatccaatatctcagtgatggcctgaatcggaaaagctgctcaattgcaacagtccctgatgggtgcgcgatgtactgttatgtctccactcaacttgaaaccgacgactatgcggggtccagtccacccacccaaaaacttaccctgttattctataatgacaccgtcacagaaaggacaatatctccatctggtcttgaagggaattgggctactttggtgccaggagtggggagtgggatatattttgagaataagttgatcttccctgcatatggtggtgtcttgcccaatagtacactcggggttaaatcagcaagagaatttttccggcctgttaatccatataatccatgttcaggaccacaacaagatttagaccagcgtgctttgaggtcatacttcccaagttatttctctaatcgaagaatacagagtgcatttcttgtctgtgcctggaatcagatcttagttacaaattgtgaactagttgtcccctcaagcaatcagacaatgatgggtgcagaaggaagagttttattgatcaataatcgactattatattatcagagaagtaccagctggtggccgtatgaactcctctacgagatatcattcacatttacaaactctggtccatcatctgtaaatatgtcctggatacctatatattcattcactcgtcctggttcaggcaattgcagtggtgaaaatgtgtgcccgactgcttgtgtgtcaggggtttatcttgatccctggccattaactccatatagccaccaatcaggtattaacagaaatttctattttacaggtgctctattaaattcaagtacaactagagtaaatcctaccctttatgtctctgctcttaataatcttaaagtattagccccatatggtactcaaggactgtttgcctcgtacaccacaaccacctgctttcaagataccggtgatgctagtgtgtattgtgtttatattatggaactagcatcaaatattgttggagaattccaaattctacctgtgctaactagattgactatcacttgaatcatagtgaatgcagcgggaagccctattggcgtgtctcaatttttatcgattattaagaaaaaacaggccagaatggcgggcctaaatgagatactcctacctgaagtacatttaaactcacccatcgttagatataagcttttctactatatattacatggccagttaccaaatgatttggagccagatgacttgggcccactagcaaatcagaattggaaggcaattcgagccgaagaatcccaggttcatgcacgtttaaaacagatcagagtagaactcatcgcaaggattcctagtctccggtggacccgctctcaaagagagattgctatactcatttggccaagaatacttccaatcctccaagcatatgatcttcggcaaagtatgcaattgcccacagtatgggagaaattgactcaatccacagttaatcttataagtgatggtctagaacgagttgtattacacatcagcaatcaactgacaggcaagccaaacttgtttaccagatctcgaacaggacaagacactaaggactactcaattccatccactagagagctatctcaaatatggtttaacaatgagtggagtggacctgtaaagacctggcttatgattaaatatagaatgaggcaactaatcacaaaccaaaagacaggtgagttaacagatttagtaaccattgtggatactaggtccactctatgcattattaccccagaattagttgctttatactctaatgggcacaaagcattaacgtacctcacctttgaaatggtactaatggtcactgatatgttggaaggacgactgaatgtttcttctttgtgcacagctagtcattatctgtccccactaaagaaaagaatcgaaattctcctaacattagttgatgaccttgctctactcatgggggacaaagtatacggtgttgtctcttcacttgagagttttgtttacgcccaattacagtatggtgatcctgttgtagacattaagggtacattctatggatttatatgtaatgagattctcgatctgctgactgaggacaacatctttactgaggaggaggcaaacaaggttctcctggacttgacttcacagtttgacaatctatcccctgatttaactgctgaactcctctgcattatgagactttggggccaccccacattaaccgccagccaagcagcatccaaggtccgagagtccatgtgcgctcccaaggtgttagatttccaaacaataatgaagaccctggctttctttcacgcaatccttattaacggttataggaggagccataatggaatctggcctcctactactcttcatggcaatgcccccaaaagcctcattgagatgcggcatgataattcagaacttaagtatgagtatgtcctcaagaattggaaaagtatatctatgttaagaatacacaaatgctttgatgcatcacctgatgaagatctcagcatattcatgaaggataaggcaataagctgtccaaagcaagactggatgggagtatttaggaggagcctcataaaacagcgatatcgagatgcgaatcgacctctaccacaaccattcaaccgacggctactgttgaattttctagaggatgacagattcgatcccattaaagagcttgagtatgtcaccagtggagaatatcttagggacccagaattttgtgcatcttactctctcaaagagaaggagataaaggctacaggtcgaatatttgcaaaaatgacaaagagaatgagatcgtgccaagtaattgcggaatcattattggccaatcatgcaggtaaattaatgagagaaaatggagttgttttagaccagttaaaattgacaaaatctttgttaacgatgaaccaaattggtattatatcagagcacagccgaagatccactgctgacaacatgactttggcacactccggttcaaataagcacagaattaataatagtcaattcaagaagaataaagacaataaacatgagatgcctgatgatggttttgagatagcagcctgctttctaacaactgacctcacaaaatactgcttaaattggaggtaccaagtcatcatcccctttgctcgtacattgaattcaatgtatggtatacctcacctgttcgaatggatacatttaaggctaatgcgaagcactctctatgtcggtgatcccttcaatcctccatcagatcctacccaacttgaccttgatacagctctcaatgatgatatatttatagtttctcctcgaggaggaatcgagggtttatgtcaaaaattatggactatgatttccatctcaacaatcatattatctgcaactgaggcaaacactagagttatgagcatggtccagggtgacaaccaggcgattgcaatcaccactagagtagtacgctcgctcagtcattccgagaagaaggagcaagcttataaagcaagtaaattattctttgaaaggcttagagccaacaatcatggaattggacaccacttgaaagaacaagaaactatcctcagttctgatttcttcatatacagtaagagagtgttttacaaaggtcggattttgactcaagcattaaagaacgtgagcaagatgtgcttaacagccgatatactaggggactgttcacaagcatcatgctccaatttagctactactgtaatgcgcctgactgagaatggggttgagaaagatttgtgttactttctgaatgcattcatgacaatcagacagttatgttatgatctagtatttccccaaactaaatctcttagtcaggacatcactaatgcttatcttaaccatccaatacttatctcaagattgtgtctattaccatctcaattggggggcctaaactttctctcatgtagtcgcctgttcaatagaaacatcggagacccattagtgtctgcaattgctgatgtgaaacgattaattaaagctggctgtctagatatctgggtcctgtataacatccttggaaggaggcctggaaaaggtaagtggagcactctggcagctgatccttatactctaaacatagattatttagttccttcaacaacttttttaaagaagcatgcccaatatacattgatggaacggagtgttaatcccatgctccgtggagtattcagtgaaaatgcagctgaggaagaagaggaactcgcacagtatctattagatcgtgaggtagtcatgcccagggttgcacatgtaatacttgcccagtctagttgcggtagaagaaaacagattcaaggttacttggattccactagaactattatcaggtattcactggaggtgagaccattgtcagcaaagaagctaaatacagtaatagaatacaacttattgtatctatcttacaatttggagattattgaaaaacccaatatagtccaaccctttttgaatgcaatcaatgttgatacttgtagcatcgatatagccaggtcccttagaaaactatcctgggcaactttacttaatggacgtcccatcgagggattagaaacacctgatcccattgaattggtacatgggtgtttgataattgggtcagatgaatgtgagcattgcagtagtggtgatgataaattcacctggtttttcctacccaaggggataaggctagataatgatccggcatccaacccacccatcagagtaccttacatcggatctaaaacagatgagcggagggttgcgtcaatggcttacatcaaaggagcatctgtatcactgaaatcagcactcaggttagcgggagtatatatttgggctttcggagatacagaagaatcatggcaggacgcctatgagttagcttccactcgtgttaatctcacactagagcaattgcaatctctcactcctttaccaacatctgctaacctagtacacagattagatgatggcaccactcaattaaaatttaccccggcaagttcctatgcattctctagcttcgttcatatatctaacgactgtcaagttctggagatcgatgatcaggttacagattctaacctgatttaccaacaagttatgattactggccttgctttaattgagacatggaacaatcctccaatcaacttctctgtctatgagactacactacacttgcacacaggctcatcttgctgtataagacctgtcgaatcttgtgtagtaaatcctcctttgcttcctgtacccttcattaatgttcctcaaatgaataaatttgtatatgaccctgaaccactcagtttgctagaaatggaaaaaattgaggatattgcttatcagaccagaatcggtggtttagatcaaatcccacttctggaaaaaatacccttactagctcacctcaccgccaagcagatggtaaacagcatcactgggcttgatgaagcaacatctatagtgaatgatgctgtagttcaagcagactacactagcaattggattagtgaatgctgctacacttacattgattctgtgtttgtttactctggctgggcattattattggagctttcgtatcaaatgtactacttaagaattcaaggcatccaaggaattctagactatgtgtatatgaccttgaggaggataccaggaatggctataacaggtatctcatccacgattagtcaccctcgtatactcagaagatgcatcaatttggatgtaatagccccaatcaattctccacacatagcttcactggattacacaaaattgagcatagatgcagtaatgtggggaactaagcaggttttgaccaacatttcgcaaggtatcgattatgagatagtagttccttctgaaagccaactaacacttagtgatagagttctaaatctagttgctcgaaaattatcactactggcaatcatctgggccaattataactatcctccaaaggttaaaggtatgtcacctgaggacaaatgtcaggctttaactacacatctaatccaaactgtcgaatatgttgagcacattcagattgagaagacaaacatcaggaggatgattattgaaccaaaattaactgcctaccctagtaatttgttttatctatctcgaaagttgcttaatgctattcgagattctgaagaaggacaatttctgattgcatcctattataacagttttggatttctggaaccaatactaatggaatctaaaatattcaatctaaattcatccgaatcagcatctcttacagaatttgatttcatcctcaacttggaattgtctgaaaccagtcttgagaaatactctctcccaagtttgttgatgacggctgagaatatggataacccatttcctcaaccaccccttcatcatgttctcagaccactaggattatcatccacttcatggtataaaacaatcagtgttttaaattatattagccatatgaaaatatctgacggtgcccatctatacttggcagagggaagcggggcctctatgtcacttatagagactttcttgcccggtgaaacaatatggtacaacagcctattcaatagtggtgaaaatcctccccaacgcaattttgctcctttgcccacccagtttattgaaagtgtcccttacagattgattcaagcaggtatagcagcaggaagtggtgtagtgcaaagtttctatccactctggaacggtaacagcgatatcactgacttgagcacgaaaaccagtgtcgaatacattattcacaaggtaggagctgatacatgtgcattggtccatgtggatttggagggtgtgcccggctcaatgaacagcatgttggagnnnnnnnnnnnnnnnnnnnnnnnnnnnnnnnnnnnnnnnnnnnnnnnnnnnnnnnnnnnnnnnnnnnnnnnnnnnnnnnnnnnnnnnnnnnnnnnnnnnnnnnnnnnnnnnnnnnnnnnnnnnnnnnnnnnnnnnnnnnnnnnnnnnnnnnnnnnnnnnnnnnnnnnnnnnnnnnnnnnnnnnnnnnnnnnnnnnnnnnnnnnnnnnnnnnnnnnnnnnnnnnnnnnnnnnnnnnnnnnnnnnnnnnnnnnnnnnnnnnnnnnnnnnnnnnnnnnnnnnnnnnnnnnnnnnnnnnnnnnnnnnnnnnnnnnnnnnnnnnnnnnnnnnnnnnnnnnnnnnnnnnnnnnnnnnnnnnnnnnnnnnnnnnnnnnnnnnnnnnnnnnnnnnnnnnnnnnnnnnnnnnnnnnnnnnnnnnnnnnnnnnnnnnnnnnnnnnnnnnnnnnnnnnnnnnnnnnnnnnnnnnnnnnnnnnnnnnnnnnnnnnnnnnnnnnnnnnnnnnnnnnnnnnnnnnnnnnnnnnnnnnnnnnnnnnnnnnnnnnnnnnnnnnnnnnnnnnnnnnnnnnnnnnnnnnnnnnnnnnnnnnnnnnnnnnnnnnnnnnnnnnnnnnnnnnnnnnnnnnnnnnnnnnnnnnnnnnnnnnnnnnnnnnnnnnnnnnnnnnnnnnnnnnnnnnnnnnnnnnnnnnnnnnnnnnnnnnnnnnnnnnnnnnnnnnnnnnnnnnnnnnnnnnnnnnnnnnnnnnnnnnnnnnnnnnnnnnnnnnnnnnnnnnnnnnnnnnnnnnnnnnnnnnnnnnnnnnnnnnnnnnnnnnnnnnnnnnnnnnnnnnnnnnnnnnnnnnnnnnnnnnnnnnnnnnnnnnnnnnnnnnnnnnnnnnnnnnnnnnnnnnnnnnnnnnnnnnnnnnnnnnnnnnnnnnnnnnnnnnnnnnnnnnnnnnnnnnnnnnnnnnnnnnnnnnnnnnnnnnnnnnnnnnnnnnnnnnnnnnnnnnnnnnnnnnnnnnnnnnnnnnnnnnnnnnnnnnnnnnnnnnnnnnnnnnnnnnnnnnnnnnnnnnnnnnnnnnnnnnnnnnnnnnnnnnnnnnnnnnnnnnnnnnnnnnnnnnnnnnnnnnnnnnnnnnnnnnnnnnnnnnnnnn"/>
                        <sequence id="seq_MuVs/Washington.USA/50.16/FH64[G]|2016.945|2016-12-12|north_america|usa|washington|age|vaccination_status|community_status" spec="Sequence" taxon="MuVs/Washington.USA/50.16/FH64[G]|2016.945|2016-12-12|north_america|usa|washington|age|vaccination_status|community_status" totalcount="4" value="-tagtgtaagaaacagtaagcccggaagtggtgttttgcgatttcgaggccgggctcgatcctcacctttcattgtcaataggggacactttgacgctaccttgaaaatgtcgtccgtgctcaaagcatttgagcgattcactatagaacaggaacttcaagacaggggtgaggagggttcaattccgccggagactttaaagtcagcagtcaaagtcttcgttattaacacacccaatcccaccacacgctaccagatgctaaacttttgcctaagaataatttgcagtcaaaatgctagggcatctcacagggtaggtgcattgataacattattctcacttccctcggcaggtatgcaaaatcatattagactagcagatagatcacccgaagcccagatagaacgctgtgagattgatggctttgagcctggcacatataggctgattccgaatgcacgcgccaatcttactgccaatgaaattgctgcctatgctttgcttgcagatgacctccctccaaccataaataatggaactccttatgtacatgcagatgttgaagggcagccatgtgatgaaattgaacaattcctggatcgatgctacagtgtactaatccaggcttgggtgatggtctgtaaatgtatgacagcttacgaccaacctgctggatctgctgatcggcgatttgcgaaataccagcagcaaggtcgcctggaagcaagatacatgctgcagccagaagctcaaaggttgattcaaactgccatcaggaaaagtcttgttgttagacagtatcttacctttgaactccaactggcaagacggcaggggttgctatcaaacagatactatgcaatggtgggtgacattggaaagtacattgagaattcaggccttactgccttctttctcaccctcaaatatgcactaggcaccaaatggagtcctctgtcattggccgcattcaccggtgaactcactaagctccgatccttgatgatgttatatcgagatctcggagaacaagccagataccttgctctgttggaggctccccaaataatggactttgctcccgggggctacccattgatattcagttatgctatgggagtcggtacagtcctagat-gtccaaatgcgaaattacacttatgcacgacctttcctaaatggttactatttccagattggggttgagaccgcacgacggcaacaaggcactgttgacaacagagtagcagatgatctaggcctgactcctgaacaaagaactgaggtcactcagcttgttgacaggcttgcaagaggcagaggtgcgggaataccaggtgggccggtgaatccctttgttcctccagttcaacaacaacaacctgctgccgtatatgaggacattcctgcattggaggaatcagatgacgatggtgatgaagatggaggtgcaggattccaaaatggagcacaagcaccagctgtaagacagggaggtcaaaatgactttagagcacagccgttacaggatccaattcaagcacaactcttcatgccattatatcctcaagtcagcaacatcccaaatcatcagaatcatcagattaatcgcatcggggggatggaacaccaagatttattacgatacaacgagaatggcgattctcagcaggatgcaaggggcgaacacggaaataccttcccaaacaatcccaatcaaaacgcacagtcacaagtgggtgactgggatgagtagatcaccgacatgaccaaactacccccaactgcaacaaacccagaacaatccagccacagccaaccgctcaaatccactacattccattcatatttagtctttaagaaaaaattaggcccggaaagaattagttctacgagcatcgacacgattatcttgatcgtgtttctttccgggcaagccatggatcaatttataaaacaagatgaaactggtgatttaattgagacaggaatgaatgttgcaaatcacttcctatctgcccccattcagggaaccaacttgttgagcaaggccacaatcatccccggtgttgcaccagtactcattggcaatccagagcaaaagaacattcagtaccccactgcatcacatcagggatccaagtcaaagggaagaagctcatgggccaagcccatcatagtctcatcttccgaagtaggcactggagggactcagattcctgagccccttttcgcacaaaccggacaaggtggcactgtcaccaccgtttatcaagatccaactatccaaccaacaggttcataccgaagtgtggaattggctaagataggaaaagaga-gaatgattaatcggtttgttgaaaaacccaggacctcaacgccggtaacagaatttaagaggggggccgggagcggctgctcaaggccagacaatccaagaggagggcatagacgggaatggagcctcagctgggtccaaggagaggtccgggtctttgagtggtgcaaccccatatgctcacctatcactgccgcagcaagattccactcctgcaaatgtgggaattgcccagcaaagtgcgaccagtgcgaacgagattatggacctccttagagggatggatgctcgcctgcaacatcttgaacaaaaggtggacaaggtgcttgcacagggcagcatggtgacccaaataaagaatgaattatcaacagtaaagacaacactagctacaattgaaggaatgatggcgacagtaaagatcatggatccgggaaacccgacaggggtcccagttgatgagcttagaagaagttttagtgatcatgtaacaattgttagtggaccaggagatgtgtcattcagctccagtgaagaacccacactgtatttggatgaactagcgaggcctatccccaagcctcgtcctgcaaagcagccaaaaccccaacccgtaaaggatttagcaggacggaaggtgatgataaccaaaatgatcactgactgtgtggccaatcctcaaatgaagcaggcgttcgagcaacgattggcaaaggccagcaccgaggatgccctgaatgatatcaagcgagacatcatacgaagcgccatatgaacctaccaagaacaccagactcacgggaaaatccatgaactgatagccgcaatgattccctattaaataaaaaataagcacgaacacaagtctaacccagccacagcagcaatggccggatcacagatcaaaattcctcttccgaagccccccgactcagattctcaaagactaaatgcattccctgtaatcatggctcaagaaggcaaagggcgactcctcagacagatcagacttaggaaaatattatcaggggatccgtctgatcagcaaattacatttgtgaatacatatggattcatccgtgctactccagaaacatcagagttcatctctgaatcatcacaacaaaaggtaactcctgtagtgacggcgtgcatgttatccttcggtgctggaccagtactagaagacccacaacatatgctgaaagctcttgatcagacagatatcagggttcggaagacagcaagtgataaagagcagatcttatttgagatcaaccgcattcccaatctattcaggcatcatcaaatatctgcggaccatctgattcaggccagctccgataaatatgtcaagtcaccagctaagttgattgcaggagtaaattacatttactgtgtcacatttttatccgtgacagtttgttctgcctcactcaagtttcgagttgcgcgcccattgcttgctgcacgatctagattagtgagagcagttcagatggaagttttgcttcgggtaacctgcaaaaaagactctcaaatggcaaagagcatgctaaatgaccctgatggagaaggttgcattgcatccgtgtggttccacctgtgtaatctgtgcaaaggcaggaacaaacttagaagttacgatgaaaattattttgcatctaagtgccgtaagatgaatttgacagtcagcataggggacatgtggggaccaaccattctagtccatgcaggcggtcacattccgacaactgcaaaacctttcttcaactcaagaggctgggtctgtcaccccatccatcaatcatcaccatcgttggcgaagaccctatggtcatctgggtgtgaaatcaaggctgccagtgctatcctccagggctcagactatgcatcactcgcaaaaactgatgacataatatattcaaagataaaggtcgacaaggatgcagccaactacaagggagtatcctggagtccatttaggaagtctgcctcaatgagcaacctatgataattctctctattttcaatgatgccttcaggaggatcaacaatcagtccaattttaccggtgataacttgattgaaattatagaaaaaataagcctagaaagatatcccacctctcgactttcccactttgaaaatagaattgatcagtaatcatgaaggtttctttagttacttgcttgggctttgcagtcttttcattttccatatgtgtgaatatcaatatcttgcagcaaattggatatatcaagcaacaagtcaggcaactgagctattactcacaaagttcaagctcctacatagtggtcaagcttttaccgaatatccaacccactgataacagctgtgaattcaagagtgtaactcaatacaataagaccttgagtaatttgcttcttccaattgcagaaaacataaataatattgcatcgccctcacctggatcaagacgtcataaaaggtttgctggcattgccattggcattgctgcactcggtgttgcaaccgcagcacaagtaaccgccgctgtctcattagttcaagcacagacaaatgcacgcgcaatagcggcgatgaaaaattcaatacaggcaactaatcgagcagtcttcgaagtgaaagaaggcacccaacagttagctatagcggtacaagcaatacagaaccacatcaatactattatgaacacccaattgaacaatatgtcctgtcagattcttgataaccagcttgcaacctccctgggattatacctaacagaattaacaacagtgttccagccacaattaattaatccggcattgtcaccgattagcatacaagccttgaggtctttgcttggaagtatgacacctgcagtggttcaagcaacattatctacttcaatttctgctgctgaaatactaagtgccggtctaatggagggtcagattgtttctgttctgctggatgagatgcagatgatagttaagataaatattccaaccattgtcacacaatcaaatgcattggtgattgacttctactcaatttcgagctttattaatagtcaggaatccataattcaattaccagacaggatcttggagatcgggaatgaacaatggagctatccagcaaaaaattgtaagttgacaagacacaacatattctgccaatacaatgaggcagagaggctgagcttagaatcaaaactatgccttgcaggcaatataagtgcctgtgtgttctcacccatagcagggagttatatgaggcgatttgtagcactggatggaacaattgttgcaaactgtcgaagtctaacgtgtctatgcaagagtccatcttatcctatataccaacctgaccatcatgcagtcacgaccattgatctaaccgcatgtcagacgttgtccctagacggattggatttcagcattgtctctctaagcaacatcacttacgctgagaaccttaccatttcattgtctcagacaatcaatactcaacccattgacatatcaactgaactgatcaaggtcaatgcatccctccaaaatgccgttaagtacataaaggagagcaaccatcaactccaatctgtgagtataaattctaaaatcggagctataatcatagcagccttagctttgagcatcctgtcaatgatcatttcactgttgttttgctgctgggcttacattgcaactaaagagatcagaagaatcaacttcaaaacaaatcatatcaacacaatatcaagtagtgtcgatgatctcatcaggtactaatcctaacatggtgattcattctgtatttagaaaatatttagaaaaaaactaaattaagaatgaatctcatggggtcgtaacgtctcgtgaccctgccgttgcactatgccggcgatccaacccccattatacctcacatttctattgctaattcttctttatctgatcataactttgtatgt--ctggattatattaactgttacttataagactgcggtgcgacatgcagcactgtaccagagatccttctttcactggagtttcgatcactcactctaagaagatccccagttaggacaagtcccgatccatcatgcaagaacaatctgcatttgaataatgccgttcaatcatgagacataaagaaaaaaccaggccagaacaaacttagggtcataatacaacacaaaaccttagcttctatctcaattgtgctccgaccgctcgaaagatggagccctcgaaattcttcacaatatcggacagtgccacctttgcacctgggcctgttagcaatgcggctaacaagaagacattccgaacctgcttccgaatactggcactatctgtacaagctgtcacccttatattagttattgtcactttaggtgagcttgtaaggatgatcaatgatcaaggcttgagcaatcagttgtcttcaattacagacaagataagagagtcagctactatgattgcatctgctgtgggagtaatgaatcaagttattcatggagtaacggtatccttacccctacaaattgagggaaaccaaaatcaattgttagccacacttgccacaatctgcaccagccaaaaacaagtctcaaactgctctacaaacatccccttagtcaatgacctcaggtttataaatgggatcaataaattcatcattgaagattacgcaactcatgatttctctatcggccatccactcaatatgcccagctttatcccaactgcaacttcacccaatggttgcacaagaattccatccttttctttaggtaagacacactggtgctacacacataatgtaattaatgccaactgcaaggaccatacttcgtctaaccaatatgtgtccatggggattctcgttcagaccgcgtcaggttatcctatgttcaaaaccttaaaaatccaatatctcagtgatggcctgaatcggaaaagctgctcaattgcaacagtccctgatgggtgcgcgatgtactgttatgtctccactcaacttgaaaccgacgactatgcggggtccagtccacccacccaaaaacttatcctgttattctataatgacaccgtcacagaaaggacaatatctccatctggtcttgaagggaattgggctactttggtgccaggagtggggagtgggatatattttgagaataagttgatcttccctgcatatggtggtgtcttgcccaatagtacactcggggttaaatcagcaagagaatttttccggcctgttaatccatataatccatgttcaggaccacaacaagatttagaccagcgtgctttgaggtcatacttcccaagttatttctctaatcgaagaatacagagtgcatttcttgtctgtgcctggaatcagatcttagttacaaattgtgaactagttgtcccctcaagcaatcagacaatgatgggtgcagaaggaagagttttattgatcaataatcgactattatattatcagagaagtaccagctggtggccgtatgaactcctctacgagatatcattcacatttacaaactctggtccatcatctgtaaatatgtcctggatacctatatattcattcactcgtcctggttcaggcaattgcagtggtgaaaatgtgtgcccgactgcttgtgtgtcaggggtttatcttgatccctggccattaactccatatagccaccaatcaggtattaacagaaatttctattttacaggtgctctattaaattcaagtacaactagagtaaatcctaccctttatgtctctgctcttaataatcttaaagtattagccccatatggtactcaaggactgtttgcctcgtacaccacaaccacctgctttcaagataccggtgatgctagtgtgtattgtgtttatattatggaactagcatcaaatattgttggagaattccaaattctacctgtgctaactagattgactatcacttgaatcatagtgaatgcagcgggaagccctattggcgtgtctcaatttttatcgattattaagaaaaaacaggccagaatggcgggcctaaatgagatactcctacctgaagtacatttaaactcacccatcgttagatataagcttttctactatatattacatggccagttaccaaatgatttggagccagatgacttgggcccactagcaaatcagaattggaaggcaattcgagccgaagaatcccaggttcatgcacgtttaaaacagatcagagtagaactcatcgcaaggattcctagtctccggtggacccgctctcaaagagagattgctatactcatttggccaagaatacttccaatcctccaagcatatgatcttcggcaaagtatgcaattgcccacagtatgggagaaattgactcaatccacagttaatcttataagtgatggtctagaacgagttgtattacacatcagcaatcaactgacaggcaagccaaacttgtttaccagatctcgaacaggacaagacactaaggactactcaattccatccactagagagctatctcaaatatggtttaacaatgagtggagtggacctgtaaagacctggcttatgattaaatatagaatgaggcaactaatcacaaaccaaaagacaggtgagttaacagatttagtaaccattgtggatactaggtccactctatgcattattaccccagaattagttgctttatactctaatgggcacaaagcattaacgtacctcacctttgaaatggtactaatggtcactgatatgttggaaggacgactgaatgtttcttctttgtgcacagctagtcattatctgtccccactaaagaaaagaatcgaaattctcctaacattagttgatgaccttgctctactcatgggggacaaagtatacggtgttgtctcttcacttgagagttttgtttacgcccaattacagtatggtgatcctgttgtagacattaagggtacattctatggatttatatgtaatgagattctcgatctgctgactgaggacaacatctttactgaggaggaggcaaacaaggttctcctggacttgacttcacagtttgacaatctatcccctgatttaactgctgaactcctctgcattatgagactttggggccaccccacattaaccgccagccaagcagcatccaaggtccgagagtccatgtgcgctcccaaggtgttagatttccaaacaataatgaagaccctggctttctttcacgcaatccttattaacggttataggaggagccataatggaatctggcctcctactactcttcatggcaatgcccccaaaagcctcattgagatgcggcatgataattcagaacttaagtatgagtatgtcctcaagaattggaaaagtatatctatgttaagaatacacaaatgctttgatgcatcacctgatgaagatctcagcatattcatgaaggataaggcaataagctgtccaaagcaagactggatgggagtatttaggaggagcctcataaaacagcgatatcgagatgcgaatcgacctctaccacaaccattcaaccgacggctactgttgaattttctagaggatgacagattcgatcccattaaagagcttgagtatgtcaccagtggagaatatcttagggacccagaattttgtgcatcttactctctcaaagagaaggagataaaggctacaggtcgaatatttgcaaaaatgacaaagagaatgagatcgtgccaagtaattgcggaatcattattggccaatcatgcaggtaaattaatgagagaaaatggagttgttttagaccagttaaaattgacaaaatctttgttaacgatgaaccaaattggtattatatcagagcacagccgaagatccactgctgacaacatgactttggcacactccggttcaaataagcacagaattaataatagtcaattcaagaagaataaagacaataaacatgagatgcctgatgatggttttgagatagcagcctgctttctaacaactgacctcacaaaatactgcttaaattggaggtaccaagtcatcatcccctttgctcgtacattgaattcaatgtatggtatacctcacctgttcgaatggatacatttaaggctaatgcgaagcactctctatgtcggtgatcccttcaatcctccatcagatcctacccaacttgaccttgatacagctctcaatgatgatatatttatagtttctcctcgaggaggaatcgagggtttatgtcaaaaattatggactatgatttccatctcaacaatcatattatctgcaactgaggcaaacactagagttatgagcatggtccagggtgacaaccaggcgattgcaatcaccactagagtagtacgctcgctcagtcattccgagaagaaggagcaagcttataaagcaagtaaattattctttgaaaggcttagagccaacaatcatggaattggacaccacttgaaagaacaagaaactatcctcagttctgatttcttcatatacagtaagagagtgttttacaaaggtcggattttgactcaagcattaaagaacgtgagcaagatgtgcttaacagccgatatactaggggactgttcacaagcatcatgctccaatttagctactactgtaatgcgcctgactgagaatggggttgagaaagatttgtgttactttctgaatgcattcatgacaatcagacagttatgttatgatctagtatttccccaaactaaatctcttagtcaggacatcactaatgcttatcttaaccatccaatacttatctcaagattgtgtctattaccatctcaattggggggcctaaactttctctcatgtagtcgcctgttcaatagaaacatcggagacccattagtgtctgcaattgctgatgtgaaacgattaattaaagctggctgtctagatatctgggtcctgtataacatccttggaaggaggcctggaaaaggtaagtggagcactctggcagctgatccttatactctaaacatagattatttagttccttcaacaacttttttaaagaagcatgcccaatatacattgatggaacggagtgttaatcccatgctccgtggagtattcagtgaaaatgcagctgaggaagaagaggaactcgcacagtatctattagatcgtgaggtagtcatgcccagggttgcacatgtaatacttgcccagtctagttgcggtagaagaaaacagattcaaggttacttggattccactagaactattatcaggtattcactggaggtgagaccattgtcagcaaagaagctaaatacagtaatagaatacaacttattgtatctatcttacaatttggagattattgaaaaacccaatatagtccaaccctttttgaatgcaatcaatgttgatacttgtagcatcgatatagccaggtcccttagaaaactatcctgggcaactttacttaatggacgtcccatcgagggattagaaacacctgatcccattgaattggtacatgggtgtttgataattgggtcagatgaatgtgagcattgcagtagtggtgatgataaattcacctggtttttcctacccaaggggataaggctagataatgatccggcatccaacccacccatcagagtaccttacatcggatctaaaacagatgagcggagggttgcgtcaatggcttacatcaaaggagcatctgtatcactgaaatcagcactcaggttagcgggagtatatatttgggctttcggagatacagaagaatcatggcaggacgcctatgagttagcttccactcgtgttaatctcacactagagcaattgcaatctctcactcctttaccaacatctgctaacctagtacacagattagatgatggcaccactcaattaaaatttaccccggcaagttcctatgcattctctagcttcgttcatatatctaacgactgtcaagttctggagatcgatgatcaggttacagattctaacctgatttaccaacaagttatgattactggccttgctttaattgagacatggaacaatcctccaatcaacttctctgtctatgagactacactacacttgcacacaggctcatcttgctgtataagacctgtcgaatcttgtgtagtaaatcctcctttgcttcctgtacccttcattaatgttcctcaaatgaataaatttgtatatgaccctgaaccactcagtttgctagaaatggaaaaaattgaggatattgcttatcagaccagaatcggtggtttagatcaaatcccacttctggaaaaaatacccttactagctcacctcaccgccaagcagatggtaaacagcatcactgggcttgatgaagcaacatctatagtgaatgatgctgtagttcaagcagactacactagcaattggattagtgaatgctgctacacttacattgattctgtgtttgtttactctggctgggcattattattggagctttcgtatcaaatgtactacttaagaattcaaggcatccaaggaattctagactatgtgtatatgaccttgaggaggataccaggaatggctataacaggtatctcatccacgattagtcaccctcgtatactcagaagatgcatcaatttggatgtaatagccccaatcaattctccacacatagcttcactggattacacaaaattgagcatagatgcagtaatgtggggaactaagcaggttttgaccaacatttcgcaaggtatcgattatgagatagtagttccttctgaaagccaactaacacttagtgatagagttctaaatctagttgctcgaaaattatcactactggcaatcatctgggccaattataactatcctccaaaggttaaaggtatgtcacctgaggacaaatgtcaggctttaactacacatctaatccaaactgtcgaatatgttgagcacattcagattgagaagacaaacatcaggaggatgattattgaaccaaaattaactgcctaccctagtaatttgttttatctatctcgaaagttgcttaatgctattcgagattctgaagaaggacaatttctgattgcatcctattataacagttttggatttctggaaccaatactaatggaatctaaaatattcaatctaaattcatccgaatcagcatctcttacagaatttgatttcatcctcaacttggaattgtctgaaaccagtcttgagaaatactctctcccaagtttgttgatgacggctgagaatatggataacccatttcctcaaccaccccttcatcatgttctcagaccactaggattatcatccacttcatggtataaaacaatcagtgttttaaattatattagccatatgaaaatatctgacggtgcccatctatacttggcagagggaagcggggcctctatgtcacttatagagactttcttgcccggtgaaacaatatggtacaacagcctattcaatagtggtgaaaatcctccccaacgcaattttgctcctttgcccacccagtttattgaaagtgtcccttacagattgattcaagcaggtatagcagcaggaagtggtgtagtgcaaagtttctatccactctggaacggtaacagcgatatcactgacttgagcacgaaaaccagtgtcgaatacattattcacaaggtaggagctgatacatgtgcattggtccatgtggatttggagggtgtgcccggctcaatgaacagcatgttggagnnnnnnnnnnnnnnnnnnnnnnnnnnnnnnnnnnnnnnnnnnnnnnnnnnnnnnnnnnnnnnnnnnnnnnnnnnnnnnnnnnnnnnnnnnnnnnnnnnnnnnnnnnnnnnnnnnnnnnnnnnnnnnnnnnnnnnnnnnnnnnnnnnnnnnnnnnnnnnnnnnnnnnnnnnnnnnnnnnnnnnnnnnnnnnnnnnnnnnnnnnnnnnnnnnnnnnnnnnnnnnnnnnnnnnnnnnnnnnnnnnnnnnnnnnnnnnnnnnnnnnnnnnnnnnnnnnnnnnnnnnnnnnnnnnnnnnnnnnnnnnnnnnnnnnnnnnnnnnnnnnnnnnnnnnnnnnnnnnnnnnnnnnnnnnnnnnnnnnnnnnnnnnnnnnnnnnnnnnnnnnnnnnnnnnnnnnnnnnnnnnnnnnnnnnnnnnnnnnnnnnnnnnnnnnnnnnnnnnnnnnnnnnnnnnnnnnnnnnnnnnnnnnnnnnnnnnnnnnnnnnnnnnnnnnnnnnnnnnnnnnnnnnnnnnnnnnnnnnnnnnnnnnnnnnnnnnnnnnnnnnnnnnnnnnnnnnnnnnnnnnnnnnnnnnnnnnnnnnnnnnnnnnnnnnnnnnnnnnnnnnnnnnnnnnnnnnnnnnnnnnnnnnnnnnnnnnnnnnnnnnnnnnnnnnnnnnnnnnnnnnnnnnnnnnnnnnnnnnnnnnnnnnnnnnnnnnnnnnnnnnnnnnnnnnnnnnnnnnnnnnnnnnnnnnnnnnnnnnnnnnnnnnnnnnnnnnnnnnnnnnnnnnnnnnnnnnnnnnnnnnnnnnnnnnnnnnnnnnnnnnnnnnnnnnnnnnnnnnnnnnnnnnnnnnnnnnnnnnnnnnnnnnnnnnnnnnnnnnnnnnnnnnnnnnnnnnnnnnnnnnnnnnnnnnnnnnnnnnnnnnnnnnnnnnnnnnnnnnnnnnnnnnnnnnnnnnnnnnnnnnnnnnnnnnnnnnnnnnnnnnnnnnnnnnnnnnnnnnnnnnnnnnnnnnnnnnnnnnnnnnnnnnnnnnnnnnnnnnnnnnnnnnnnnnnnnnnnnnnnnnnnnnnnnnnnnnnnnnnnnnnnnnnnnnnnnnnnnnnnnnnnnnnnnnnnnnnnnnnnnnnnnnnnnnnnnnnnnnnnnnnnnnn"/>
                        <sequence id="seq_MuVs/Washington.USA/50.16/FH4[G]|2016.948|2016-12-13|north_america|usa|washington|age|vaccination_status|community_status" spec="Sequence" taxon="MuVs/Washington.USA/50.16/FH4[G]|2016.948|2016-12-13|north_america|usa|washington|age|vaccination_status|community_status" totalcount="4" value="-nnnnnnnnnnnnnnnnnnnnnnnnnnnnnnnnnnnnnnnnnnnnnnnnnnnnnnnnnnnnnnnnnnnnnnnnnnnnnnnnnnnnnnnnnnnnnnnnnnnnnnnnnnnnnnnnnnnnnnnnnnnnnnnnnnnnnnnnnnnnnnnnnnnnnnnnnnnnnnnnnnnnnnnnnnnnnnnnnnnnnnnnnnnnnnnnnnnnnnnnnnnnnnnnnnnnnnnnnnnnnnnnnnnnnnnnnnnnnnnnnnnnnnnnnnnnnnnnnnnnnnnnnnnnnnnnnnnnnnnnnnnnnnnnnnnnnnnnnnnnnnnnnnnnnnnnnnnnnnnnnnnnnnnnnnnnnnnnnnnnnnnnnnnnnnnnnnnnnnnnnnnnnnnnnnnnnnnnnnnnnnnnnnnnnnnnnnnnnnnnnnnnnnnnnnnnnnnnnnnnnnnnnnnnnnnnnnnnnnnnnnnnnnnnnnnnnnnnnnnnnnnnnnnnnnnnnnnnnnnnnnnnnnnnnnnnnnnnnnnnnnnnnnnnnnnnnnnnnnnnnnnnnnnnnnnnnnnnnnnnnnnnnnnnnnnnnnnnnnnnnnnnnnnnnnnnnnnnnnnnnnnnnnnnnnnnnnnnnnnnnnnnnnnnnnnnnnnnnnnnnnnnnnnnnnnnnnnnnnnnnnnnnnnnnnnnnnnnnnnnnnnnnnnnnnnnnnnnnnnnnnnnnnnnnnnnnnnnnnnnnnnnnnnnnnnnnnnnnnnnnnnnnnnnnnnnnnnnnnnnnnnnnnnnnnnnnnnnnnnnnnnnnnnnnnnnnnnnnnnnnnnnnnnnnnnnnnnnnnnnnnnnnnnnnnnnnnnnnnnnnnnnnnnnnnnnnnnnnnnnnnnnnnnnnnnnnnnnnnnnnnnnnnnnnnnnnnnnnnnnnnnnnnnnnnnnnnnnnnnnnnnnnnnnnnnnnnnnnnnnnnnnnnnnnnnnnnnnnnnnnnnnnnnnnnnnnnnnnnnnnnnnnnnnnnnnnnnnnnnnnnnnnnnnnnnnnnnnnnnnnnnnnnnnnnnnnnnnnnnnnnnnnnnnnnnnnnnnnnnnnnnnnnnnnnnnnnnnnnnnnnnnnnnnnnnnnnnnnnnnnnnnnnnnnnnnnnnnnnnnnnnnnnnnnnnnnnnnnnnnnnnnnnnnnnnnnnnnnn-nnnnnnnnnnnnnnnnnnnnnnnnnnnnnnnnnnnnnnnnnnnnnnnnnnnnnnnnnnnnnnnnnnnnnnnnnnnnnnnnnnnnnnnnnnnnnnnnnnnnnnnnnnnnnnnnnnnnnnnnnnnnnnnnnnnnnnnnnnnnnnnnnnnnnnnnnnnnnnnnnnnnnnggcttgcaagaggcagaggtgcgggaataccaggtgggccggtgaatccctttgttcctccagttcaacaacaacaacctgctgccgtatatgaggacattcctgcattggaggaatcagatgacgatggtgatgaagatggaggtgcaggattccaaaatggagcacaagcaccagctgtaagacagggaggtcaaaatgactttagagcacagccgttacaggatccaattcaagcacaactcttcatgccattatatcctcaagtcagcaacatcccaaatcatcagaatcatcagattaatcgcatcggggggatggaacaccaagatttattacgatacaacgagaatggcgattctcagcaggatgcaaggggcgaacacggaaataccttcccaaacaatcccaatcaaaacgcacagtcacaagtgggtgactgggatgagtagatcaccgacatgaccaaactacccccaactgcaacaaacccagaacaatccagccacagccaaccgctcaaatccactacattccattcatatttagtctttaagaaaaaattaggcccggaaagaattagttctacgagcatcgacacgattatcttgatcgtgtttctttccgggcaagccatggatcaatttataaaacaagatgaaactggtgatttaattgagacaggaatgaatgttgcaaatcacttcctatctgcccccattcagggaaccaacttgttgagcaaggccacaatcatccccggtgttgcaccagtactcattggcaatccagagcaaaagaacattcagtaccccactgcatcacatcagggatccaagtcaaagggaagaagctcaggggccaagcccatcatagtctcatcttccgaagtaggcactggagggactcagattcctgagccccttttcgcacaaaccggacaaggtggcactgtcaccaccgtttatcaagatccaactatccaaccaacaggttcataccgaagtgtggaattggctaagataggaaaagaga-gaatgattaatcggtttgttgaaaaacccaggacctcaacgccggtaacagaatttaagaggggggccgggagcggctgctcaaggccagacaatccaagaggagggcatagacgggaatggagcctcagctgggtccaaggagaggtccgggtctttgagtggtgcaaccccatatgctcacctatcactgccgcagcaagattccactcctgcaaatgtgggaattgcccagcaaagtgcgatcagtgcgaacgagattatggacctccttagagggatggatgctcgcctgcaacatcttgaacaaaaggtggacaaggtgcttgcacagggcagcatggtgacccaaataaagaatgaattatcaacagtaaagacaacactagctacaattgaaggaatgatggcgacagtaaagatcatggatccgggaaacccgacaggggtcccagttgatgagcttagaagaagttttagtgatcatgtaacaattgttagtggaccaggagatgtgtcattcagctccagtgaagaacccacactgtatttggatgaactagcgaggcctatccccaagcctcgtcctgcaaagcagccaaaaccccaacccgtaaaggatttagcaggacggaaggtgatgataaccaaaatgatcactgactgtgtggccaatcctcaaatgaagcaggcgttcgagcaacgattggcaaaggccagcaccgaggatgccctgaatgatatcaagcgagacatcatacgaagcgccatatgaacctaccaagaacaccagactcacgggaaaatccatgaactgatagccgcaatgattccctattaaataaaaaataagcacgaacacaagtctaacccagccacagcagcaatggccggatcacagatcaaaattcctcttccgaagccccccgactcagattctcaaagactaaatgcattccctgtaatcatggctcaagaaggcaaagggcgactcctcagacagatcagacttaggaaaatattatcaggggatccgtctgatcagcaaattacatttgtgaatacatatggattcatccgtgctactccagaaacatcagagttcatctctgaatcatcacaacaaaaggtaactcctgtagtgacggcgtgcatgttatccttcggtgctggaccagtactagaagacccacaacatatgctgaaagctcttgatcagacagatatcagggttcggaagacagcaagtgataaagagcagatcttatttgagatcaaccgcattcccaatctattcaggcatcatcaaatatctgcggaccatctgattcaggccagctccgataaatatgtcaagtcaccagctaagttaattgcaggagtaaattacatttactgtgtcacatttttatccgtgacagtttgttctgcctcactcaagtttcgagttgcgcgcccattgcttgctgcacgatctagattagtgagagcagttcagatggaagttttgcttcgggtaacctgcaaaaaagactctcaaatggcaaagagcatgctaaatgaccctgatggagaaggttgcattgcatccgtgtggttccacctgtgtaatctgtgcaaaggcaggaacaaacttagaagttacgatgaaaattattttgcatctaagtgccgtaagatgaatttgacagtcagcataggggacatgtggggaccaaccattctagtccatgcaggcggtcacattccgacaactgcaaaacctttcttcaactcaagaggctgggtctgtcaccccatccatcaatcatcaccatcgttggcgaagaccctatggtcatctgggtgtgaaatcaaggctgccagtgctatcctccagggctcagactatgcatcactcgcaaaaactgatgacataatatattcaaagataaaggtcgacaaggatgcagccaactacaagggagtatcctggagtccatttaggaagtctgcctcaatgagcaacctatgataattctctctattttcaatgatgccttcaggaggatcaacaatcagtccaattttaccggtgataacttgattgaaattatagaaaaaataagcctagaaagatatcccacctctcgactttcccactttgaaaatagaattgatcagtaatcatgaaggtttctttagttacttgcttgggctttgcagtcttttcattttccatatgtgtgaatatcaatatcttgcagcaaattggatatatcaagcaacaagtcaggcaactgagctattactcacaaagttcaagctcctacatagtggtcaagcttttaccgaatatccaacccactgataacagctgtgaattcaagagtgtaactcaatacaataagaccttgagtaatttgcttcttccaattgcagaaaacataaataatattgcatcgccctcacctggatcaagacgtcataaaaggtttgctggcattgccattggcattgctgcactcggtgttgcaaccgcagcacaagtaaccgccgctgtctcattagttcaagcacagacaaatgcacgcgcaatagcggcgatgaaaaattcaatacaggcaactaatcgagcagtcttcgaagtgaaagaaggcacccaacagttagctatagcggtacaagcaatacagaaccacatcaatactattatgaacacccaattgaacaatatgtcctgtcagattcttgataaccagcttgcaacctccctgggattatacctaacagaattaacaacagtgttccagccacaattaattaatccggcattgtcaccgattagcatacaagccttgaggtctttgcttggaagtatgacacctgcagtggttcaagcaacattatctacttcaatttctgctgctgaaatactaagtgccggtctaatggagggtcagattgtttctgttctgctggatgagatgcagatgatagttaagataaatattccaaccattgtcacacaatcaaatgcattggtgattgacttctactcaatttcgagctttattaatagtcaggaatccataattcaattaccagacaggatcttggagatcgggaatgaacaatggagctatccagcaaaaaattgtaagttgacaagacacaacatattctgccaatacaatgaggcagagaggctgagcttagaatcaaaactatgccttgcaggcaatataagtgcctgtgtgttctcacccatagcagggagttatatgaggcgatttgtagcactggatggaacaattgttgcaaactgtcgaagtctaacgtgtctatgcaagagtccatcttatcctatataccaacctgaccatcatgcagtcacgaccattgatctaaccgcatgtcagacgttgtccctagacggattggatttcagcattgtctctctaagcaacatcacttacgctgagaaccttaccatttcattgtctcagacaatcaatactcaacccattgacatatcaactgaactgatcaaggtcaatgcatccctccaaaatgccgttaagtacataaaggagagcaaccatcaactccaatctgtgagtataaattctaaaatcggagctataatcatagcagccttagctttgagcatcctgtcaatgatcatttcactgttgttttgctgctgggcttacattgcaactaaagagatcagaagaatcaacttcaaaacaaatcatatcaacacaatatcaagtagtgtcgatgatctcatcaggtactaatcctaacatggtgattcattctgtatttagaaaatatttagaaaaaaactaaattaagaatgaatctcatggggtcgtaacgtctcgtgaccctgccgttgcactatgccggcgatccaacccccattatacctcacatttctattgctaattcttctttatctgatcataactttgtatgt--ctggattatattaactgttacttataagactgcggtgcgacatgcagcactgtaccagagatccttctttcactggagtttcgatcactcactctaagaagatccccagttaggacaagtcccgatccatcatgcaagaacaatctgcatttgaataatgccgttcaatcatgagacataaagaaaaaaccaggccagaacaaacttagggtcataatacaacacaaaaccttagcttctatctcaattgtgctccgaccgctcgaaagatggagccctcgaaattcttcacaatatcggacagtgccacctttgcacctgggcctgttagcaatgcggctaacaagaagacattccgaacctgcttccgaatactggcactatctgtacaagctgtcacccttatattagttattgtcactttaggtgagcttgtaaggatgatcaatgatcaaggcttgagcaatcagttgtcttcaattacagacaagataagagagtcagctactatgattgcatctgctgtgggagtaatgaatcaagttattcatggagtaacggtatccttacccctacaaattgagggaaaccaaaatcaattgttagccacacttgccacaatctgcaccagccaaaaacaagtctcaaactgctctacaaacatccccttagtcaatgacctcaggtttataaatgggatcaataaattcatcattgaagattacgcaactcatgatttctctatcggccatccactcaatatgcccagctttatcccaactgcaacttcacccaatggttgcacaagaattccatccttttctttaggtaagacacactggtgctacacacataatgtaattaatgccaactgcaaggaccatacttcgtctaaccaatatgtgtccatggggattctcgttcagaccgcgtcaggttatcctatgttcaaaaccttaaaaatccaatatctcagtgatggcctgaatcggaaaagctgctcaattgcaacagtccctgatgggtgcgcgatgtactgttatgtctccactcaacttgaaaccgacgactatgcggggtccagtccacccacccaaaaacttaccctgttattctataatgacaccgtcacagaaaggacaatatctccatctggtcttgaagggaattgggctactttggtgccaggagtggggagtgggatatattttgagaataagttgatcttccctgcatatggtggtgtcttgcccaatagtacactcggggttaaatcagcaagagaatttttccggcctgttaatccatataatccatgttcaggaccacaacaagatttagaccagcgtgctttgaggtcatacttcccaagttatttctctaatcgaagaatacagagtgcatttcttgtctgtgcctggaatcagatcttagttacaaattgtgaactagttgtcccctcaagcaatcagacaatgatgggtgcagaaggaagagttttattgatcaataatcgactattatattatcagagaagtaccagctggtggccgtatgaactcctctacgagatatcattcacatttacaaactctggtccatcatctgtaaatatgtcctggatacctatatattcattcactcgtcctggttcaggcaattgcagtggtgaaaatgtgtgcccgactgcttgtgtgtcaggggtttatcttgatccctggccattaactccatatagccaccaatcaggtattaacagaaatttctattttacaggtgctctattaaattcaagtacaactagagtaaatcctaccctttatgtctctgctcttaataatcttaaagtattagccccatatggtactcaaggactgtttgcctcgtacaccacaaccacctgctttcaagataccggtgatgctagtgtgtattgtgtttatattatggaactagcatcaaatattgttggagaattccaaattctacctgtgctaactagattgactatcacttgaatcatagtgaatgcagcgggaagccctattggcgtgtctcaatttttatcgattattaagaaaaaacaggccagaatggcgggcctaaatgagatactcctacctgaagtacatttaaactcacccatcgttagatataagcttttctactatatattacatggccagttaccaaatgatttggagccagatgacttgggcccactagcaaatcagaattggaaggcaattcgagccgaagaatcccaggttcatgcacgtttaaaacagatcagagtagaactcatcgcaaggattcctagtctccggtggacccgctctcaaagagagattgctatactcatttggccaagaatacttccaatcctccaagcatatgatcttcggcaaagtatgcaattgcccacagtatgggagaaattgactcaatccacagttaatcttataagtgatggtctagaacgagttgtattacacatcagcaatcaactgacaggcaagccaaacttgtttaccagatctcgaacaggacaagacactaaggactactcaattccatccactagagagctatctcaaatatggtttaacaatgagtggagtggacctgtaaagacctggcttatgattaaatatagaatgaggcaactaatcacaaaccaaaagacaggtgagttaacagatttagtaaccattgtggatactaggtccactctatgcattattaccccagaattagttgctttatactctaatgggcacaaagcattaacgtacctcacctttgaaatggtactaatggtcactgatatgttggaaggacgactgaatgtttcttctttgtgcacagctagtcattatctgtccccactaaagaaaagaatcgaaattctcctaacattagttgatgaccttgctctactcatgggggacaaagtatacggtgttgtctcttcacttgagagttttgtttacgcccaattacagtatggtgatcctgttgtagacattaagggtacattctatggatttatatgtaatgagattctcgatctgctgactgaggacaacatctttactgaggaggaggcaaacaaggttctcctggacttgacttcacagtttgacaatctatcccctgatttaactgctgaactcctctgcattatgagactttggggccaccccacattaaccgccagccaagcagcatccaaggtccgagagtccatgtgcgctcccaaggtgttagatttccaaacaataatgaagaccctggctttctttcacgcaatccttattaacggttataggaggagccataatggaatctggcctcctactactcttcatggcaatgcccccaaaagcctcattgagatgcggcatgataattcagaacttaagtatgagtatgtcctcaagaattggaaaagtatatctatgttaagaatacacaaatgctttgatgcatcacctgatgaagatctcagcatattcatgaaggataaggcaataagctgtccaaagcaagactggatgggagtatttaggaggagcctcataaaacagcgatatcgagatgcgaatcgacctctaccacaaccattcaaccgacggctactgttgaattttctagaggatgacagattcgatcccattaaagagcttgagtatgtcaccagtggagaatatcttagggacccagaattttgtgcatcttactctctcaaagagaaggagataaaggctacaggtcgaatatttgcaaaaatgacaaagagaatgagatcgtgccaagtaattgcggaatcattattggccaatcatgcaggtaaattaatgagagaaaatggagttgttttagaccagttaaaattgacaaaatctttgttaacgatgaaccaaattggtattatatcagagcacagccgaagatccactgctgacaacatgactttggcacactccggttcaaataagcacagaattaataatagtcaattcaagaagaataaagacaataaacatgagatgcctgatgatggttttgagatagcagcctgctttctaacaactgacctcacaaaatactgcttaaattggaggtaccaagtcatcatcccctttgctcgtacattgaattcaatgtatggtatacctcacctgttcgaatggatacatttaaggctaatgcgaagcactctctatgtcggtgatcccttcaatcctccatcagatcctacccaacttgaccttgatacagctctcaatgatgatatatttatagtttctcctcgaggaggaatcgagggtttatgtcaaaaattatggactatgatttccatctcaacaatcatattatctgcaactgaggcaaacactagagttatgagcatggtccagggtgacaaccaggcgattgcaatcaccactagagtagtacgctcgctcagtcattccgagaagaaggagcaagcttataaagcaagtaaattattctttgaaaggcttagagccaacaatcatggaattggacaccacttgaaagaacaagaaactatcctcagttctgatttcttcatatacagtaagagagtgttttacaaaggtcggattttgactcaagcattaaagaacgtgagcaagatgtgcttaacagccgatatactaggggactgttcacaagcatcatgctccaatttagctactactgtaatgcgcctgactgagaatggggttgagaaagatttgtgttactttctgaatgcattcatgacaatcagacagttatgttatgatctagtatttccccaaactaaatctcttagtcaggacatcactaatgcttatcttaaccatccaatacttatctcaagattgtgtctattaccatctcaattggggggcctaaactttctctcatgtagtcgcctgttcaatagaaacatcggagacccattagtgtctgcaattgctgatgtgaaacgattaattaaagctggctgtctagatatctgggtcctgtataacatccttggaaggaggcctggaaaaggtaagtggagcactctggcagctgatccttatactctaaacatagattatttagttccttcaacaacttttttaaagaagcatgcccaatatacattgatggaacggagtgttaatcccatgctccgtggagtattcagtgaaaatgcagctgaggaagaagaggaactcgcacagtatctattagatcgtgaggtagtcatgcccagggttgcacatgtaatacttgcccagtctagttgcggtagaagaaaacagattcaaggttacttggattccactagaactattatcaggtattcactggaggtgagaccattgtcagcaaagaagctaaatacagtaatagaatacaacttattgtatctatcttacaatttggagattattgaaaaacccaatatagtccaaccctttttgaatgcaatcaatgttgatacttgtagcatcgatatagccaggtcccttagaaaactatcctgggcaactttacttaatggacgtcccatcgagggattagaaacacctgatcccattgaattggtacatgggtgtttgataattgggtcagatgaatgtgagcattgcagtagtggtgatgataaattcacctggtttttcctacccaaggggataaggctagataatgatccggcatccaacccacccatcagagtaccttacatcggatctaaaacagatgagcggagggttgcgtcaatggcttacatcaaaggagcatctgtatcactgaaatcagcactcaggttagcgggagtatatatttgggctttcggagatacagaagaatcatggcaggacgcctatgagttagcttccactcgtgttaatctcacactagagcaattgcaatctctcactcctttaccaacatctgctaacctagtacacagattagatgatggcaccactcaattaaaatttaccccggcaagttcctatgcattctctagcttcgttcatatatctaacgactgtcaagttctggagatcgatgatcaggttacagattctaacctgatttaccaacaagttatgattactggccttgctttaattgagacatggaacaatcctccaatcaacttctctgtctatgagactacactacacttgcacacaggctcatcttgctgtataagacctgtcgaatcttgtgtagtaaatcctcctttgcttcctgtacccttcattaatgttcctcaaatgaataaatttgtatatgaccctgaaccactcagtttgctagaaatggaaaaaattgaggatattgcttatcagaccagaatcggtggtttagatcaaatcccacttctggaaaaaatacccttactagctcacctcaccgccaagcagatggtaaacagcatcactgggcttgatgaagcaacatctatagtgaatgatgctgtagttcaagcagactacactagcaattggattagtgaatgctgctacacttacattgattctgtgtttgtttactctggctgggcattattattggagctttcgtatcaaatgtactacttaagaattcaaggcatccaaggaattctagactatgtgtatatgaccttgaggaggataccaggaatggctataacaggtatctcatccacgattagtcaccctcgtatactcagaagatgcatcaatttggatgtaatagccccaatcaattctccacacatagcttcactggattacacaaaattgagcatagatgcagtaatgtggggaactaagcaggttttgaccaacatttcgcaaggtatcgattatgagatagtagttccttctgaaagccaactaacacttagtgatagagttctaaatctagttgctcgaaaattatcactactggcaatcatctgggccaattataactatcctccaaaggttaaaggtatgtcacctgaggacaaatgtcaggctttaactacacatctaatccaaactgtcgaatatgttgagcacattcagattgagaagacaaacatcaggaggatgattattgaaccaaaattaactgcctaccctagtaatttgttttatctatctcgaaagttgcttaatgctattcgagattctgaagaaggacaatttctgattgcatcctattataacagttttggatttctggaaccaatactaatggaatctaaaatattcaatctaaattcatccgaatcagcatctcttacagaatttgatttcatcctcaacttggaattgtctgaaaccagtcttgagaaatactctctcccaagtttgttgatgacggctgagaatatggataacccatttcctcaaccaccccttcatcatgttctcagaccactaggattatcatccacttcatggtataaaacaatcagtgttttaaattatattagccatatgaaaatatctgacggtgcccatctatacttggcagagggaagcggggcctctatgtcacttatagagactttcttgcccggtgaaacaatatggtacaacagcctattcaatagtggtgaaaatcctccccaacgcaattttgctcctttgcccacccagtttattgaaagtgtcccttacagattgattcaagcaggtatagcagcaggaagtggtgtagtgcaaagtttctatccactctggaacggtaacagcgatatcactgacttgagcacgaaaaccagtgtcgaatacattattcacaaggtaggagctgatacatgtgcattggtccatgtggatttggagggtgtgcccggctcaatgaacagcatgttggagnnnnnnnnnnnnnnnnnnnnnnnnnnnnnnnnnnnnnnnnnnnnnnnnnnnnnnnnnnnnnnnnnnnnnnnnnnnnnnnnnnnnnnnnnnnnnnnnnnnnnnnnnnnnnnnnnnnnnnnnnnnnnnnnnnnnnnnnnnnnnnnnnnnnnnnnnnnnnnnnnnnnnnnnnnnnnnnnnnnnnnnnnnnnnnnnnnnnnnnnnnnnnnnnnnnnnnnnnnnnnnnnnnnnnnnnnnnnnnnnnnnnnnnnnnnnnnnnnnnnnnnnnnnnnnnnnnnnnnnnnnnnnnnnnnnnnnnnnnnnnnnnnnnnnnnnnnnnnnnnnnnnnnnnnnnnnnnnnnnnnnnnnnnnnnnnnnnnnnnnnnnnnnnnnnnnnnnnnnnnnnnnnnnnnnnnnnnnnnnnnnnnnnnnnnnnnnnnnnnnnnnnnnnnnnnnnnnnnnnnnnnnnnnnnnnnnnnnnnnnnnnnnnnnnnnnnnnnnnnnnnnnnnnnnnnnnnnnnnnnnnnnnnnnnnnnnnnnnnnnnnnnnnnnnnnnnnnnnnnnnnnnnnnnnnnnnnnnnnnnnnnnnnnnnnnnnnnnnnnnnnnnnnnnnnnnnnnnnnnnnnnnnnnnnnnnnnnnnnnnnnnnnnnnnnnnnnnnnnnnnnnnnnnnnnnnnnnnnnnnnnnnnnnnnnnnnnnnnnnnnnnnnnnnnnnnnnnnnnnnnnnnnnnnnnnnnnnnnnnnnnnnnnnnnnnnnnnnnnnnnnnnnnnnnnnnnnnnnnnnnnnnnnnnnnnnnnnnnnnnnnnnnnnnnnnnnnnnnnnnnnnnnnnnnnnnnnnnnnnnnnnnnnnnnnnnnnnnnnnnnnnnnnnnnnnnnnnnnnnnnnnnnnnnnnnnnnnnnnnnnnnnnnnnnnnnnnnnnnnnnnnnnnnnnnnnnnnnnnnnnnnnnnnnnnnnnnnnnnnnnnnnnnnnnnnnnnnnnnnnnnnnnnnnnnnnnnnnnnnnnnnnnnnnnnnnnnnnnnnnnnnnnnnnnnnnnnnnnnnnnnnnnnnnnnnnnnnnnnnnnnnnnnnnnnnnnnnnnnnnnnnnnnnnnnnnnnnnnnnnnnnnnnnnnnnnnnnnnnnnnnnnnnnnnnnnnnnnnnnnnnnnnnn"/>
                        <sequence id="seq_MuVs/Washington.USA/51.16/FH46[G]|2016.973|2016-12-22|north_america|usa|washington|age|vaccination_status|community_status" spec="Sequence" taxon="MuVs/Washington.USA/51.16/FH46[G]|2016.973|2016-12-22|north_america|usa|washington|age|vaccination_status|community_status" totalcount="4" value="-tagtgtaagaaacagtaagcccggaagtggtgttttgcgatttcgaggccgggctcgatcctcacctttcattgtcaataggggacactttgacgctaccttgaaaatgtcgtccgtgctcaaagcatttgagcgattcactatagaacaggaacttcaagacaggggtgaggagggttcaattccgccggagactttaaagtcagcagtcaaagtcttcgttattaacacacccaatcccaccacacgctaccagatgctaaacttttgcctaagaataatttgcagtcaaaatgctagggcatctcacagggtaggtgcattgataacattattctcacttccctcggcaggtatgcaaaatcatattagactagcagatagatcacccgaagcccagatagaacgctgtgagattgatggctttgagcctggcacatataggctgattccgaatgcacgcgccaatcttactgccaatgaaattgctgcctatgctttgcttgcagatgacctccctccaaccataaataatggaactccttatgtacatgcagatgttgaagggcagccatgtgatgaaattgaacaattcctggatcgatgctacagtgtactaatccaggcttgggtgatggtctgtaaatgtatgacagcttacgaccaacctgctggatctgctgatcggcgatttgcgaaataccagcagcaaggtcgcctggaagcaagatacatgctgcagccagaagctcaaaggttgattcaaactgccatcaggaaaagtcttgttgttagacagtatcttacctttgaactccaactggcaagacggcaggggttgctatcaaacagatactatgcaatggtgggtgacattggaaagtacattgagaattcaggccttactgccttctttctcaccctcaaatatgcactaggcaccaaatggagtcctctgtcattggccgcattcaccggtgaactcactaagctccgatccttgatgatgttatatcgagatctcggagaacaagccagataccttgctctgttggaggctccccaaataatggactttgctcccgggggctacccattgatattcagttatgctatgggagtcggtacagtcctagat-gtccaaatgcgaaattacacttatgcacgacctttcctaaatggttactatttccagattggggttgagaccgcacgacggcaacaaggcactgttgacaacagagtagcagatgatctaggcctgactcctgaacaaagaactgaggtcactcagcttgttgacaggcttgcaagaggcagaggtgcgggaataccaggtgggccggtgaatccctttgttcctccagttcaacaacaacaacctgctgccgtatatgaggacattcctgcattggaggaatcagatgacgatggtgatgaagatggaggtgcaggattccaaaatggagcacaagcaccagctgtaagacagggaggtcaaaatgactttagagcacagccgttacaggatccaattcaagcacaactcttcatgccattatatcctcaagtcagcaacatcccaaatcatcagaatcatcagattaatcgcatcggggggatggaacaccaagatttattacgatacaacgagaatggcgattctcagcaggatgcaaggggcgaacacggaaataccttcccaaacaatcccaatcaaaacgcacagtcacaagtgggtgactgggatgagtagatcaccgacatgaccaaactacccccaactgcaacaaacccagaacaatccagccacagccaaccgctcaaatccactacattccattcatatttagtctttaagaaaaaattaggcccggaaagaattagttctacgagcatcgacacgattatcttgatcgtgtttctttccgggcaagccatggatcaatttataaaacaagatgaaactggtgatttaattgagacaggaatgaatgttgcaaatcacttcctatctgcccccattcagggaaccaacttgttgagcaaggccacaatcatccccggtgttgcaccagtactcattggcaatccagagcaaaagaacattcagtaccccactgcatcacatcagggatccaagtcaaagggaagaagctcaggggccaagcccatcatagtctcatcttccgaagtaggcactggagggactcagattcctgagccccttttcgcacaaaccggacaaggtggcactgtcaccaccgtttatcaagatccaactatccaaccaacaggttcataccgaagtgtggaattggctaagataggaaaagaga-gaatgattaatcggtttgttgaaaaacccaggacctcaacgccggtaacagaatttaagaggggggccgggagcggctgctcaaggccagacaatccaagaggagggcatagacgggaatggagcctcagctgggtccaaggagaggtccgggtctttgagtggtgcaaccccatatgctcacctatcactgccgcagcaagattccactcctgcaaatgtgggaattgcccagcaaagtgcgatcagtgcgaacgagattatggacctccttagagggatggatgctcgcctgcaacatcttgaacaaaaggtggacaaggtgcttgcacagggcagcatggtgacccaaataaagaatgaattatcaacagtaaagacaacactagctacaattgaaggaatgatggcgacagtaaagatcatggatccgggaaacccgacaggggtcccagttgatgagcttagaagaagttttagtgatcatgtaacaattgttagtggaccaggagatgtgtcattcagctccagtgaagaacccacactgtatttggatgaactagcgaggcctatccccaagcctcgtcctgcaaagcagccaaaaccccaacccgtaaaggatttagcaggacggaaggtgatgataaccaaaatgatcactgactgtgtggccaatcctcaaatgaagcaggcgttcgagcaacgattggcaaaggccagcaccgaggatgccctgaatgatatcaagcgagacatcatacgaagcgccatatgaacctaccaagaacaccagactcacgggaaaatccatgaactgatagccgcaatgattccctattaaataaaaaataagcacgaacacaagtctaacccagccacagcagcaatggccggatcacagatcaaaattcctcttccgaagccccccgactcagattctcaaagactaaatgcattccctgtaatcatggctcaagaaggcaaagggcgactcctcagacagatcagacttaggaaaatattatcaggggatccgtctgatcagcaaattacatttgtgaatacatatggattcatccgtgctactccagaaacatcagagttcatctctgaatcatcacaacaaaaggtaactcctgtagtgacggcgtgcatgttatccttcggtgctggaccagtactagaagacccacaacatatgctgaaagctcttgatcagacagatatcagggttcggaagacagcaagtgataaagagcagatcttatttgagatcaaccgcattcccaatctattcaggcatcatcaaatatctgcggaccatctgattcaggccagctccgataaatatgtcaagtcaccagctaagttgattgcaggagtaaattacatttactgtgtcacatttttatccgtgacagtttgttctgcctcactcaagtttcgagttgcgcgcccattgcttgctgcacgatctagattagtgagagcagttcagatggaagttttgcttcgggtaacctgcaaaaaagactctcaaatggcaaagagcatgctaaatgaccctgatggagaaggttgcattgcatccgtgtggttccacctgtgtaatctgtgcaaaggcaggaacaaacttagaagttacgatgaaaattattttgcatctaagtgccgtaagatgaatttgacagtcagcataggggacatgtggggaccaaccattctagtccatgcaggcggtcacattccgacaactgcaaaacctttcttcaactcaagaggctgggtctgtcaccccatccatcaatcatcaccatcgttggcgaagaccctatggtcatctgggtgtgaaatcaaggctgccagtgctatcctccagggctcagactatgcatcactcgcaaaaactgatgacataatatattcaaagataaaggtcgacaaggatgcagccaactacaagggagtatcctggagtccatttaggaagtctgcctcaatgagcaacctatgataattctctctattttcaatgatgccttcaggaggatcaacaatcagtccaattttaccggtgataacttgattgaaattatagaaaaaataagcctagaaagatatcccacctctcgactttcccactttgaaaatagaattgatcagtaatcatgaaggtttctttagttacttgcttgggctttgcagtcttttcattttccatatgtgtgaatatcaatatcttgcagcaaattggatatatcaagcaacaagtcaggcaactgagctattactcacaaagttcaagctcctacatagtggtcaagcttttaccgaatatccaacccactgataacagctgtgaattcaagagtgtaactcaatacaataagaccttgagtaatttgcttcttccaattgcagaaaacataaataatattgcatcgccctcacctggatcaagacgtcataaaaggtttgctggcattgccattggcattgctgcactcggtgttgcaaccgcagcacaagtaaccgccgctgtctcattagttcaagcacagacaaatgcacgcgcaatagcggcgatgaaaaattcaatacaggcaactaatcgagcagtcttcgaagtgaaagaaggcacccaacagttagctatagcggtacaagcaatacagaaccacatcaatactattatgaacacccaattgaacaatatgtcctgtcagattcttgataaccagcttgcaacctccctgggattatacctaacagaattaacaacagtgttccagccacaattaattaatccggcattgtcaccgattagcatacaagccttgaggtctttgcttggaagtatgacacctgcagtggttcaagcaacattatctacttcaatttctgctgctgaaatactaagtgccggtctaatggagggtcagattgtttctgttctgctggatgagatgcagatgatagttaagataaatattccaaccattgtcacacaatcaaatgcattggtgattgacttctactcaatttcgagctttattaatagtcaggaatccataattcaattaccagacaggatcttggagatcgggaatgaacaatggagctatccagcaaaaaattgtaagttgacaagacacaacatattctgccaatacaatgaggcagagaggctgagcttagaatcaaaactatgccttgcaggcaatataagtgcctgtgtgttctcacccatagcagggagttatatgaggcgatttgtagcactggatggaacaattgttgcaaactgtcgaagtctaacgtgtctatgcaagagtccatcttatcctatataccaacctgaccatcatgcagtcacgaccattgatctaaccgcatgtcagacgttgtccctagacggattggatttcagcattgtctctctaagcaacatcacttacgctgagaaccttaccatttcattgtctcagacaatcaatactcaacccattgacatatcaactgaactgatcaaggtcaatgcatccctccaaaatgccgttaagtacataaaggagagcaaccatcaactccaatctgtgagtataaattctaaaatcggagctataatcatagcagccttagctttgagcatcctgtcaatgatcatttcactgttgttttgctgctgggcttacattgcaactaaagagatcagaagaatcaacttcaaaacaaatcatatcaacacaatatcaagtagtgtcgatgatctcatcaggtactaatcctaacatggtgattcattctgtatttagaaaatatttagaaaaaaactaaattaagaatgaatctcatggggtcgtaacgtctcgtgaccctgccgttgcactatgccggcgatccaacccccattatacctcacatttctattgctaattcttctttatctgatcataactttgtatgt--ctggattatattaactgttacttataagactgcggtgcgacatgcagcactgtaccagagatccttctttcactggagtttcgatcactcactctaagaagatccccagttaggacaagtcccgatccatcatgcaagaacaatctgcatttgaataatgccgttcaatcatgagacataaagaaaaaaccaggccagaacaaacttagggtcataatacaacacaaaaccttagcttctatctcaattgtgctccgaccgctcgaaagatggagccctcgaaattcttcacaatatcggacagtgccacctttgcacctgggcctgttagcaatgcggctaacaagaagacattccgaacctgcttccgaatactggcactatctgtacaagctgtcacccttatattagttattgtcactttaggtgagcttgtaaggatgatcaatgatcaaggcttgagcaatcagttgtcttcaattacagacaagataagagagtcagctactatgattgcatctgctgtgggagtaatgaatcaagttattcatggagtaacggtatccttacccctacaaattgagggaaaccaaaatcaattgttagccacacttgccacaatctgcaccagccaaaaacaagtctcaaactgctctacaaacatccccttagtcaatgacctcaggtttataaatgggatcaataaattcatcattgaagattacgcaactcatgatttctctatcggccatccactcaatatgcccagctttatcccaactgcaacttcacccaatggttgcacaagaattccatccttttctttaggtaagacacactggtgctacacacataatgtaattaatgccaactgcaaggaccatacttcgtctaaccaatatgtgtccatggggattctcgttcagaccgcgtcaggttatcctatgttcaaaaccttaaaaatccaatatctcagtgatggcctgaatcggaaaagctgctcaattgcaacagtccctgatgggtgcgcgatgtactgttatgtctccactcaacttgaaaccgacgactatgcggggtccagtccacccacccaaaaacttaccctgttattctataatgacaccgtcacagaaaggacaatatctccatctggtcttgaagggaattgggctactttggtgccaggagtggggagtgggatatattttgagaataagttgatcttccctgcatatggtggtgtcttgcccaatagtacactcggggttaaatcagcaagagaatttttccggcctgttaatccatataatccatgttcaggaccacaacaagatttagaccagcgtgctttgaggtcatacttcccaagttatttctctaatcgaagaatacagagtgcatttcttgtctgtgcctggaatcagatcttagttacaaattgtgaactagttgtcccctcaagcaatcagacaatgatgggtgcagaaggaagagttttattgatcaataatcgactattatattatcagagaagtaccagctggtggccgtatgaactcctctacgagatatcattcacatttacaaactctggtccatcatctgtaaatatgtcctggatacctatatattcattcactcgtcctggttcaggcaattgcagtggtgaaaatgtgtgcccgactgcttgtgtgtcaggggtttatcttgatccctggccattaactccatatagccaccaatcaggtattaacagaaatttctattttacaggtgctctattaaattcaagtacaactagagtaaatcctaccctttatgtctctgctcttaataatcttaaagtattagccccatatggtactcaaggactgtttgcctcgtacaccacaaccacctgctttcaagataccggtgatgctagtgtgtattgtgtttatattatggaactagcatcaaatattgttggagaattccaaattctacctgtgctaactagattgactatcacttgaatcatagtgaatgcagcgggaagccctattggcgtgtctcaatttttatcgattattaagaaaaaacaggccagaatggcgggcctaaatgagatactcctacctgaagtacatttaaactcacccatcgttagatataagcttttctactatatattacatggccagttaccaaatgatttggagccagatgacttgggcccactagcaaatcagaattggaaggcaattcgagccgaagaatcccaggttcatgcacgtttaaaacagatcagagtagaactcatcgcaaggattcctagtctccggtggacccgctctcaaagagagattgctatactcatttggccaagaatacttccaatcctccaagcatatgatcttcggcaaagtatgcaattgcccacagtatgggagaaattgactcaatccacagttaatcttataagtgatggtctagaacgagttgtattacacatcagcaatcaactgacaggcaagccaaacttgtttaccagatctcgaacaggacaagacactaaggactactcaattccatccactagagagctatctcaaatatggtttaacaatgagtggagtggacctgtaaagacctggcttatgattaaatatagaatgaggcaactaatcacaaaccaaaagacaggtgagttaacagatttagtaaccattgtggatactaggtccactctatgcattattaccccagaattagttgctttatactctaatgggcacaaagcattaacgtacctcacctttgaaatggtactaatggtcactgatatgttggaaggacgactgaatgtttcttctttgtgcacagctagtcattatctgtccccactaaagaaaagaatcgaaattctcctaacattagttgatgaccttgctctactcatgggggacaaagtatacggtgttgtctcttcacttgagagttttgtttacgcccaattacagtatggtgatcctgttgtagacattaagggtacattctatggatttatatgtaatgagattctcgatctgctgactgaggacaacatctttactgaggaggaggcaaacaaggttctcctggacttgacttcacagtttgacaatctatcccctgatttaactgctgaactcctctgcattatgagactttggggccaccccacattaaccgccagccaagcagcatccaaggtccgagagtccatgtgcgctcccaaggtgttagatttccaaacaataatgaagaccctggctttctttcacgcaatccttattaacggttataggaggagccataatggaatctggcctcctactactcttcatggcaatgcccccaaaagcctcattgagatgcggcatgataattcagaacttaagtatgagtatgtcctcaagaattggaaaagtatatctatgttaagaatacacaaatgctttgatgcatcacctgatgaagatctcagcatattcatgaaggataaggcaataagctgtccaaagcaagactggatgggagtatttaggaggagcctcataaaacagcgatatcgagatgcgaatcgacctctaccacaaccattcaaccgacggctactgttgaattttctagaggatgacagattcgatcccattaaagagcttgagtatgtcaccagtggagaatatcttagggacccagaattttgtgcatcttactctctcaaagagaaggagataaaggctacaggtcgaatatttgcaaaaatgacaaagagaatgagatcgtgccaagtaattgcggaatcattattggccaatcatgcaggtaaattaatgagagaaaatggagttgttttagaccagttaaaattgacaaaatctttgttaacgatgaaccaaattggtattatatcagagcacagccgaagatccactgctgacaacatgactttggcacactccggttcaaataagcacagaattaataatagtcaattcaagaagaataaagacaataaacatgagatgcctgatgatggttttgagatagcagcctgctttctaacaactgacctcacaaaatactgcttaaattggaggtaccaagtcatcatcccctttgctcgtacattgaattcaatgtatggtatacctcacctgttcgaatggatacatttaaggctaatgcgaagcactctctatgtcggtgatcccttcaatcctccatcagatcctacccaacttgaccttgatacagctctcaatgatgatatatttatagtttctcctcgaggaggaatcgagggtttatgtcaaaaattatggactatgatttccatctcaacaatcatattatctgcaactgaggcaaacactagagttatgagcatggtccagggtgacaaccaggcgattgcaatcaccactagagtagtacgctcgctcagtcattccgagaagaaggagcaagcttataaagcaagtaaattattctttgaaaggcttagagccaacaatcatggaattggacaccacttgaaagaacaagaaactatcctcagttctgatttcttcatatacagtaagagagtgttttacaaaggtcggattttgactcaagcattaaagaacgtgagcaagatgtgcttaacagccgatatactaggggactgttcacaagcatcatgctccaatttagctactactgtaatgcgcctgactgagaatggggttgagaaagatttgtgttactttctgaatgcattcatgacaatcagacagttatgttatgatctagtatttccccaaactaaatctcttagtcaggacatcactaatgcttatcttaaccatccaatacttatctcaagattgtgtctattaccatctcaattggggggcctaaactttctctcatgtagtcgcctgttcaatagaaacatcggagacccattagtgtctgcaattgctgatgtgaaacgattaattaaagctggctgtctagatatctgggtcctgtataacatccttggaaggaggcctggaaaaggtaagtggagcactctggcagctgatccttatactctaaacatagattatttagttccttcaacaacttttttaaagaagcatgcccaatatacattgatggaacggagtgttaatcccatgctccgtggagtattcagtgaaaatgcagctgaggaagaagaggaactcgcacagtatctattagatcgtgaggtagtcatgcccagggttgcacatgtaatacttgcccagtctagttgcggtagaagaaaacagattcaaggttacttggattccactagaactattatcaggtattcactggaggtgagaccattgtcagcaaagaagctaaatacagtaatagaatacaacttattgtatctatcttacaatttggagattattgaaaaacccaatatagtccaaccctttttgaatgcaatcaatgttgatacttgtagcatcgatatagccaggtcccttagaaaactatcctgggcaactttacttaatggacgtcccatcgagggattagaaacacctgatcccattgaattggtacatgggtgtttgataattgggtcagatgaatgtgagcattgcagtagtggtgatgataaattcacctggtttttcctacccaaggggataaggctagataatgatccggcatccaacccacccatcagagtaccttacatcggatctaaaacagatgagcggagggttgcgtcaatggcttacatcaaaggagcatctgtatcactgaaatcagcactcaggttagcgggagtatatatttgggctttcggagatacagaagaatcatggcaggacgcctatgagttagcttccactcgtgttaatctcacactagagcaattgcaatctctcactcctttaccaacatctgctaacctagtacacagattagatgatggcaccactcaattaaaatttaccccggcaagttcctatgcatactctagcttcgttcatatatctaacgactgtcaagttctggagatcgatgatcaggttacagattctaacctgatttaccaacaagttatgattactggccttgctttaattgagacatggaacaatcctccaatcaacttctctgtctatgagactacactacacttgcacacaggctcatcttgctgtataagacctgtcgaatcttgtgtagtaaatcctcctttgcttcctgtacccttcattaatgttcctcaaatgaataaatttgtatatgaccctgaaccactcagtttgctagaaatggaaaaaattgaggatattgcttatcagaccagaatcggtggtttagatcaaatcccacttctggaaaaaatacccttactagctcacctcaccgccaagcagatggtaaacagcatcactgggcttgatgaagcaacatctatagtgaatgatgctgtagttcaagcagactacactagcaattggattagtgaatgctgctacacttacattgattctgtgtttgtttactctggctgggcattattattggagctttcgtatcaaatgtactacttaagaattcaaggcatccaaggaattctagactatgtgtatatgaccttgaggaggataccaggaatggctataacaggtatctcatccacgattagtcaccctcgtatactcagaagatgcatcaatttggatgtaatagccccaatcaattctccacacatagcttcactggattacacaaaattgagcatagatgcagtaatgtggggaactaagcaggttttgaccaacatttcgcaaggtatcgattatgagatagtagttccttctgaaagccaactaacacttagtgatagagttctaaatctagttgctcgaaaattatcactactggcaatcatctgggccaattataactatcctccaaaggttaaaggtatgtcacctgaggacaaatgtcaggctttaactacacatctaatccaaactgtcgaatatgttgagcacattcagattgagaagacaaacatcaggaggatgattattgaaccaaaattaactgcctaccctagtaatttgttttatctatctcgaaagttgcttaatgctattcgagattctgaagaaggacaatttctgattgcatcctattataacagttttggatttctggaaccaatactaatggaatctaaaatattcaatctaaattcatccgaatcagcatctcttacagaatttgatttcatcctcaacttggaattgtctgaaaccagtcttgagaaatactctctcccaagtttgttgatgacggctgagaatatggataacccatttcctcaaccaccccttcatcatgttctcagaccactaggattatcatccacttcatggtataaaacaatcagtgttttaaattatattagccatatgaaaatatctgacggtgcccatctatacttggcagagggaagcggggcctctatgtcacttatagagactttcttgcccggtgaaacaatatggtacaacagcctattcaatagtggtgaaaatcctccccaacgcaattttgctcctttgcccacccagtttattgaaagtgtcccttacagattgattcaagcaggtatagcagcaggaagtggtgtagtgcaaagtttctatccactctggaacggtaacagcgatatcactgacttgagcacgaaaaccagtgtcgaatacattattcacaaggtaggagctgatacatgtgcattggtccatgtggatttggagggtgtgcccggctcaatgaacagcatgttggagnnnnnnnnnnnnnnnnnnnnnnnnnnnnnnnnnnnnnnnnnnnnnnnnnnnnnnnnnnnnnnnnnnnnnnnnnnnnnnnnnnnnnnnnnnnnnnnnnnnnnnnnnnnnnnnnnnnnnnnnnnnnnnnnnnnnnnnnnnnnnnnnnnnnnnnnnnnnnnnnnnnnnnnnnnnnnnnnnnnnnnnnnnnnnnnnnnnnnnnnnnnnnnnnnnnnnnnnnnnnnnnnnnnnnnnnnnnnnnnnnnnnnnnnnnnnnnnnnnnnnnnnnnnnnnnnnnnnnnnnnnnnnnnnnnnnnnnnnnnnnnnnnnnnnnnnnnnnnnnnnnnnnnnnnnnnnnnnnnnnnnnnnnnnnnnnnnnnnnnnnnnnnnnnnnnnnnnnnnnnnnnnnnnnnnnnnnnnnnnnnnnnnnnnnnnnnnnnnnnnnnnnnnnnnnnnnnnnnnnnnnnnnnnnnnnnnnnnnnnnnnnnnnnnnnnnnnnnnnnnnnnnnnnnnnnnnnnnnnnnnnnnnnnnnnnnnnnnnnnnnnnnnnnnnnnnnnnnnnnnnnnnnnnnnnnnnnnnnnnnnnnnnnnnnnnnnnnnnnnnnnnnnnnnnnnnnnnnnnnnnnnnnnnnnnnnnnnnnnnnnnnnnnnnnnnnnnnnnnnnnnnnnnnnnnnnnnnnnnnnnnnnnnnnnnnnnnnnnnnnnnnnnnnnnnnnnnnnnnnnnnnnnnnnnnnnnnnnnnnnnnnnnnnnnnnnnnnnnnnnnnnnnnnnnnnnnnnnnnnnnnnnnnnnnnnnnnnnnnnnnnnnnnnnnnnnnnnnnnnnnnnnnnnnnnnnnnnnnnnnnnnnnnnnnnnnnnnnnnnnnnnnnnnnnnnnnnnnnnnnnnnnnnnnnnnnnnnnnnnnnnnnnnnnnnnnnnnnnnnnnnnnnnnnnnnnnnnnnnnnnnnnnnnnnnnnnnnnnnnnnnnnnnnnnnnnnnnnnnnnnnnnnnnnnnnnnnnnnnnnnnnnnnnnnnnnnnnnnnnnnnnnnnnnnnnnnnnnnnnnnnnnnnnnnnnnnnnnnnnnnnnnnnnnnnnnnnnnnnnnnnnnnnnnnnnnnnnnnnnnnnnnnnnnnnnnnnnnnnnnnnnnnnnnnnnnnnnnnnnnnnnnnnn"/>
                        <sequence id="seq_MuVs/Washington.USA/52.16/FH75[G]|2016.995|2016-12-30|north_america|usa|washington|age|vaccination_status|community_status" spec="Sequence" taxon="MuVs/Washington.USA/52.16/FH75[G]|2016.995|2016-12-30|north_america|usa|washington|age|vaccination_status|community_status" totalcount="4" value="-tagtgtaagaaacagtaagcccggaagtggtgttttgcgatttcgaggccgggctcgatcctcacctttcattgtcaataggggacactttgacgctaccttgaaaatgtcgtccgtgctcaaagcatttgagcgattcactatagaacaggaacttcaagacaggggtgaggagggttcaattccgccggagactttaaagtcagcagtcaaagtcttcgttattaacacacccaatcccaccacacgctaccagatgctaaacttttgcctaagaataatttgcagtcaaaatgctagggcatctcacagggtaggtgcattgataacattattctcacttccctcggcaggtatgcaaaatcatattagactagcagatagatcacccgaagcccagatagaacgctgtgagattgatggctttgagcctggcacatataggctgattccgaatgcacgcgccaatcttactgccaatgaaattgctgcctatgctttgcttgcagatgacctccctccaaccataaataatggaactccttatgtacatgcagatgttgaagggcagccatgtgatgaaattgaacaattcctggatcgatgctacagtgtactaatccaggcttgggtgatggtctgtaaatgtatgacagcttacgaccaacctgctggatctgctgatcggcgatttgcgaaataccagcagcaaggtcgcctggaagcaagatacatgctgcagccagaagctcaaaggttgattcaaactgccatcaggaaaagtcttgttgttagacagtatcttacctttgaactccaactggcaagacggcaggggttgctatcaaacagatactatgcaatggtgggtgacattggaaagtacattgagaattcaggccttactgccttctttctcaccctcaaatatgcactaggcaccaaatggagtcctctgtcattggccgcattcaccggtgaactcactaagctccgatccttgatgatgttatatcgagatctcggagaacaagccagataccttgctctgttggaggctccccaaataatggactttgctcccgggggctacccattgatattcagttatgctatgggagtcggtacagtcctagat-gtccaaatgcgaaattacacttatgcacgacctttcctaaatggttactatttccagattggggttgagaccgcacgacggcaacaaggcactgttgacaacagagtagcagatgatctaggcctgactcctgaacaaagaactgaggtcactcagcttgttgacaggcttgcaagaggcagaggtgcgggaataccaggtgggccggtgaatccctttgttcctccagttcaacaacaacaacctgctgccgtatatgaggacattcctgcattggaggaatcagatgacgatggtgatgaagatggaggtgcaggattccaaaatggagcacaagcaccagctgtaagacagggaggtcaaaatgactttagagcacagccgttacaggatccaattcaagcacaactcttcatgccattatatcctcaagtcagcaacatcccaaatcatcagaatcatcagattaatcgcatcggggggatggaacaccaagatttattacgatacaacgagaatggcgattctcagcaggatgcaaggggcgaacacggaaataccttcccaaacaatcccaatcaaaacgcacagtcacaagtgggtgactgggatgagtagatcaccgacatgaccaaactacccccaactgcaacaaacccagaacaatccagccacagccaaccgctcaaatccactacattccattcatatttagtctttaagaaaaaattaggcccggaaagaattagttctacgagcatcgacacgattatcttgatcgtgtttctttccgggcaagccatggatcaatttataaaacaagatgaaactggtgatttaattgagacaggaatgaatgttgcaaatcacttcctatctgcccccattcagggaaccaacttgttgagcaaggccacaatcatccccggtgttgcaccagtactcattggcaatccagagcaaaagaacattcagtaccccactgcatcacatcagggatccaagtcaaagggaagaagctcaggggccaagcccatcatagtctcatcttccgaagtaggcactggagggactcagattcctgagccccttttcgcacaaaccggacaaggtggcactgtcaccaccgtttatcaagatccaactatccaaccaacaggttcataccgaagtgtggaattggctaagataggaaaagaga-gaatgattaatcggtttgttgaaaaacccaggacctcaacgccggtaacagaatttaagaggggggccgggagcggctgctcaaggccagacaatccaagaggagggcatagacgggaatggagcctcagctgggtccaaggagaggtccgggtctttgagtggtgcaaccccatatgctcacctatcactgccgcagcaagattccactcctgcaaatgtgggaattgcccagcaaagtgcgatcagtgcgaacgagattatggacctccttagagggatggatgctcgcctgcaacatcttgaacaaaaggtggacaaggtgcttgcacagggcagcatggtgacccaaataaagaatgaattatcaacagtaaagacaacactagctacaattgaaggaatgatggcgacagtaaagatcatggatccgggaaacccgacaggggtcccagttgatgagcttagaagaagttttagtgatcatgtaacaattgttagtggaccaggagatgtgtcattcagctccagtgaagaacccacactgtatttggatgaactagcgaggcctatccccaagcctcgtcctgcaaagcagccaaaaccccaacccgtaaaggatttagcaggacggaaggtgatgataaccaaaatgatcactgactgtgtggccaatcctcaaatgaagcaggcgttcgagcaacgattggcaaaggccagcaccgaggatgccctgaatgatatcaagcgagacatcatacgaagcgccatatgaacctaccaagaacaccagactcacgggaaaatccatgaactgatagccgcaatgattccctattaaataaaaaataagcacgaacacaagtctaacccagccacagcagcaatggccggatcacagatcaaaattcctcttccgaagccccccgactcagattctcaaagactaaatgcattccctgtaatcatggctcaagaaggcaaagggcgactcctcagacagatcagacttaggaaaatattatcaggggatccgtctgatcagcaaattacatttgtgaatacatatggattcatccgtgctactccagaaacatcagagttcatctctgaatcatcacaacaaaaggtaactcctgtagtgacggcgtgcatgttatccttcggtgctggaccagtactagaagacccacaacatatgctgaaagctcttgatcagacagatatcagggttcggaagacagcaagtgataaagagcagatcttatttgagatcaaccgcattcccaatctattcaggcatcatcaaatatctgcggaccatctgattcaggccagctccgataaatatgtcaagtcaccagctaagttgattgcaggagtaaattacatttactgtgtcacatttttatccgtgacagtttgttctgcctcactcaagtttcgagttgcgcgcccattgcttgctgcacgatctagattagtgagagcagttcagatggaagttttgcttcgggtaacctgcaaaaaagactctcaaatggcaaagagcatgctaaatgaccctgatggagaaggttgcattgcatccgtgtggttccacctgtgtaatctgtgcaaaggcaggaacaaacttagaagttacgatgaaaattattttgcatctaagtgccgtaagatgaatttgacagtcagcataggggacatgtggggaccaaccattctagtccatgcaggcggtcacattccgacaactgcaaaacctttcttcaactcaagaggctgggtctgtcaccccatccatcaatcatcaccatcgttggcgaagaccctatggtcatctgggtgtgaaatcaaggctgccagtgctatcctccagggctcagactatgcatcactcgcaaaaactgatgacataatatattcaaagataaaggtcgacaaggatgcagccaactacaagggagtatcctggagtccatttaggaagtctgcctcaatgagcaacctatgataattctctctattttcaatgatgccttcaggaggatcaacaatcagtccaattttaccggtgataacttgattgaaattatagaaaaaataagcctagaaagatatcccacctctcgactttcccactttgaaaatagaattgatcagtaatcatgaaggtttctttagttacttgcttgggctttgcagtcttttcattttccatatgtgtgaatatcaatatcttgcagcaaattggatatatcaagcaacaagtcaggcaactgagctattactcacaaagttcaagctcctacatagtggtcaagcttttaccgaatatccaacccactgataacagctgtgaattcaagagtgtaactcaatacaataagaccttgagtaatttgcttcttccaattgcagaaaacataaataatattgcatcgccctcacctggatcaagacgtcataaaaggtttgctggcattgccattggcattgctgcactcggtgttgcaaccgcagcacaagtaaccgccgctgtctcattagttcaagcacagacaaatgcacgcgcaatagcggcgatgaaaaattcaatacaggcaactaatcgagcagtcttcgaagtgaaagaaggcacccaacagttagctatagcggtacaagcaatacagaaccacatcaatactattatgaacacccaattgaacaatatgtcctgtcagattcttgataaccagcttgcaacctccctgggattatacctaacagaattaacaacagtgttccagccacaattaattaatccggcattgtcaccgattagcatacaagccttgaggtctttgcttggaagtatgacacctgcagtggttcaagcaacattatctacttcaatttctgctgctgaaatactaagtgccggtctaatggagggtcagattgtttctgttctgctggatgagatgcagatgatagttaagataaatattccaaccattgtcacacaatcaaatgcattggtgattgacttctactcaatttcgagctttattaatagtcaggaatccataattcaattaccagacaggatcttggagatcgggaatgaacaatggagctatccagcaaaaaattgtaagttgacaagacacaacatattctgccaatacaatgaggcagagaggctgagcttagaatcaaaactatgccttgcaggcaatataagtgcctgtgtgttctcacccatagcagggagttatatgaggcgatttgtagcactggatggaacaattgttgcaaactgtcgaagtctaacgtgtctatgcaagagtccatcttatcctatataccaacctgaccatcatgcagtcacgaccattgatctaaccgcatgtcagacgttgtccctagacggattggatttcagcattgtctctctaagcaacatcacttacgctgagaaccttaccatttcattgtctcagacaatcaatactcaacccattgacatatcaactgaactgatcaaggtcaatgcatccctccaaaatgccgttaagtacataaaggagagcaaccatcaactccaatctgtgagtataaattctaaaatcggagctataatcatagcagccttagctttgagcatcctgtcaatgatcatttcactgttgttttgctgctgggcttacattgcaactaaagagatcagaagaatcaacttcaaaacaaatcatatcaacacaatatcaagtagtgtcgatgatctcatcaggtactaatcctaacatggtgattcattctgtatttagaaaatatttagaaaaaaactaaattaagaatgaatctcatggggtcgtaacgtctcgtgaccctgccgttgcactatgccggcgatccaacccccattatacctcacatttctattgctaattcttctttatctgatcataactttgtatgt--ctggattatattaactgttacttataagactgcggtgcgacatgcagcactgtaccagagatccttctttcactggagtttcgatcactcactctaagaagatccccagttaggacaagtcccgatccatcatgcaagaacaatctgcatttgaataatgccgttcaatcatgagacataaagaaaaaaccaggccagaacaaacttagggtcataatacaacacaaaaccttagcttctatctcaattgtgctccgaccgctcgaaagatggagccctcgaaattcttcacaatatcggacagtgccacctttgcacctgggcctgttagcaatgcggctaacaagaagacattccgaacctgcttccgaatactggcactatctgtacaagctgtcacccttatattagttattgtcactttaggtgagcttgtaaggatgatcaatgatcaaggcttgagcaatcagttgtcttcaattacagacaagataagagagtcagctactatgattgcatctgctgtgggagtaatgaatcaagttattcatggagtaacggtatccttacccctacaaattgagggaaaccaaaatcaattgttagccacacttgccacaatctgcaccagccaaaaacaagtctcaaactgctctacaaacatccccttagtcaatgacctcaggtttataaatgggatcaataaattcatcattgaagattacgcaactcatgatttctctatcggccatccactcaatatgcccagctttatcccaactgcaacttcacccaatggttgcacaagaattccatccttttctttaggtaagacacactggtgctacacacataatgtaattaatgccaactgcaaggaccatacttcgtctaaccaatatgtgtccatggggattctcgttcagaccgcgtcaggttatcctatgttcaaaaccttaaaaatccaatatctcagtgatggcctgaatcggaaaagctgctcaattgcaacagtccctgatgggtgcgcgatgtactgttatgtctccactcaacttgaaaccgacgactatgcggggtccagtccacccacccaaaaacttaccctgttattctataatgacaccgtcacagaaaggacaatatctccatctggtcttgaagggaattgggctactttggtgccaggagtggggagtgggatatattttgagaataagttgatcttccctgcatatggtggtgtcttgcccaatagtacactcggggttaaatcagcaagagaatttttccggcctgttaatccatataatccatgttcaggaccacaacaagatttagaccagcgtgctttgaggtcatacttcccaagttatttctctaatcgaagaatacagagtgcatttcttgtctgtgcctggaatcagatcttagttacaaattgtgaactagttgtcccctcaagcaatcagacaatgatgggtgcagaaggaagagttttattgatcaataatcgactattatattatcagagaagtaccagctggtggccgtatgaactcctctacgagatatcattcacatttacaaactctggtccatcatctgtaaatatgtcctggatacctatatattcattcactcgtcctggttcaggcaattgcagtggtgaaaatgtgtgcccgactgcttgtgtgtcaggggtttatcttgatccctggccattaactccatatagccaccaatcaggtattaacagaaatttctattttacaggtgctctattaaattcaagtacaactagagtaaatcctaccctttatgtctctgctcttaataatcttaaagtattagccccatatggtactcaaggactgtttgcctcgtacaccacaaccacctgctttcaagataccggtgatgctagtgtgtattgtgtttatattatggaactagcatcaaatattgttggagaattccaaattctacctgtgctaactagattgactatcacttgaatcatagtgaatgcagcgggaagccctattggcgtgtctcaatttttatcgattattaagaaaaaacaggccagaatggcgggcctaaatgagatactcctacctgaagtacatttaaactcacccatcgttagatataagcttttctactatatattacatggccagttaccaaatgatttggagccagatgacttgggcccactagcaaatcagaattggaaggcaattcgagccgaagaatcccaggttcatgcacgtttaaaacagatcagagtagaactcatcgcaaggattcctagtctccggtggacccgctctcaaagagagattgctatactcatttggccaagaatacttccaatcctccaagcatatgatcttcggcaaagtatgcaattgcccacagtatgggagaaattgactcaatccacagttaatcttataagtgatggtctagaacgagttgtattacacatcagcaatcaactgacaggcaagccaaacttgtttaccagatctcgaacaggacaagacactaaggactactcaattccatccactagagagctatctcaaatatggtttaacaatgagtggagtggacctgtaaagacctggcttatgattaaatatagaatgaggcaactaatcacaaaccaaaagacaggtgagttaacagatttagtaaccattgtggatactaggtccactctatgcattattaccccagaattagttgctttatactctaatgggcacaaagcattaacgtacctcacctttgaaatggtactaatggtcactgatatgttggaaggacgactgaatgtttcttctttgtgcacagctagtcattatctgtccccactaaagaaaagaatcgaaattctcctaacattagttgatgaccttgctctactcatgggggacaaagtatacggtgttgtctcttcacttgagagttttgtttacgcccaattacagtatggtgatcctgttgtagacattaagggtacattctatggatttatatgtaatgagattctcgatctgctgactgaggacaacatctttactgaggaggaggcaaacaaggttctcctggacttgacttcacagtttgacaatctatcccctgatttaactgctgaactcctctgcattatgagactttggggccaccccacattaaccgccagccaagcagcatccaaggtccgagagtccatgtgcgctcccaaggtgttagatttccaaacaataatgaagaccctggctttctttcacgcaatccttattaacggttataggaggagccataatggaatctggcctcctactactcttcatggcaatgcccccaaaagcctcattgagatgcggcatgataattcagaacttaagtatgagtatgtcctcaagaattggaaaagtatatctatgttaagaatacacaaatgctttgatgcatcacctgatgaagatctcagcatattcatgaaggataaggcaataagctgtccaaagcaagactggatgggagtatttaggaggagcctcataaaacagcgatatcgagatgcgaatcgacctctaccacaaccattcaaccgacggctactgttgaattttctagaggatgacagattcgatcccattaaagagcttgagtatgtcaccagtggagaatatcttagggacccagaattttgtgcatcttactctctcaaagagaaggagataaaggctacaggtcgaatatttgcaaaaatgacaaagagaatgagatcgtgccaagtaattgcggaatcattattggccaatcatgcaggtaaattaatgagagaaaatggagttgttttagaccagttaaaattgacaaaatctttgttaacgatgaaccaaattggtattatatcagagcacagccgaagatccactgctgacaacatgactttggcacactccggttcaaataagcacagaattaataatagtcaattcaagaagaataaagacaataaacatgagatgcctgatgatggttttgagatagcagcctgctttctaacaactgacctcacaaaatactgcttaaattggaggtaccaagtcatcatcccctttgctcgtacattgaattcaatgtatggtatacctcacctgttcgaatggatacatttaaggctaatgcgaagcactctctatgtcggtgatcccttcaatcctccatcagatcctacccaacttgaccttgatacagctctcaatgatgatatatttatagtttctcctcgaggaggaatcgagggtttatgtcaaaaattatggactatgatttccatctcaacaatcatattatctgcaactgaggcaaacactagagttatgagcatggtccagggtgacaaccaggcgattgcaatcaccactagagtagtacgctcgctcagtcattccgagaagaaggagcaagcttataaagcaagtaaattattctttgaaaggcttagagccaacaatcatggaattggacaccacttgaaagaacaagaaactatcctcagttctgatttcttcatatacagtaagagagtgttttacaaaggtcggattttgactcaagcattaaagaacgtgagcaagatgtgcttaacagccgatatactaggggactgttcacaagcatcatgctccaatttagctactactgtaatgcgcctgactgagaatggggttgagaaagatttgtgttactttctgaatgcattcatgacaatcagacagttatgttatgatctagtatttccccaaactaaatctcttagtcaggacatcactaatgcttatcttaaccatccaatacttatctcaagattgtgtctattaccatctcaattggggggcctaaactttctctcatgtagtcgcctgttcaatagaaacatcggagacccattagtgtctgcaattgctgatgtgaaacgattaattaaagctggctgtctagatatctgggtcctgtataacatccttggaaggaggcctggaaaaggtaagtggagcactctggcagctgatccttatactctaaacatagattatttagttccttcaacaacttttttaaagaagcatgcccaatatacattgatggaacggagtgttaatcccatgctccgtggagtattcagtgaaaatgcagctgaggaagaagaggaactcgcacagtatctattagatcgtgaggtagtcatgcccagggttgcacatgtaatacttgcccagtctagttgcggtagaagaaaacagattcaaggttacttggattccactagaactattatcaggtattcactggaggtgagaccattgtcagcaaagaagctaaatacagtaatagaatacaacttattgtatctatcttacaatttggagattattgaaaaacccaatatagtccaaccctttttgaatgcaatcaatgttgatacttgtagcatcgatatagccaggtcccttagaaaactatcctgggcaactttacttaatggacgtcccatcgagggattagaaacacctgatcccattgaattggtacatgggtgtttgataattgggtcagatgaatgtgagcattgcagtagtggtgatgataaattcacctggtttttcctacccaaggggataaggctagataatgatccggcatccaacccacccatcagagtaccttacatcggatctaaaacagatgagcggagggttgcgtcaatggcttacatcaaaggagcatctgtatcactgaaatcagcactcaggttagcgggagtatatatttgggctttcggagatacagaagaatcatggcaggacgcctatgagttagcttccactcgtgttaatctcacactagagcaattgcaatctctcactcctttaccaacatctgctaacctagtacacagattagatgatggcaccactcaattaaaatttaccccggcaagttcctatgcattctctagcttcgttcatatatctaacgactgtcaagttctggagatcgatgatcaggttacagattctaacctgatttaccaacaagttatgattactggccttgctttaattgagacatggaacaatcctccaatcaacttctctgtctatgagactacactacacttgcacacaggctcatcttgctgtataagacctgtcgaatcttgtgtagtaaatcctcctttgcttcctgtacccttcattaatgttcctcaaatgaataaatttgtatatgaccctgaaccactcagtttgctagaaatggaaaaaattgaggatattgcttatcagaccagaatcggtggtttagatcaaatcccacttctggaaaaaatacccttactagctcacctcaccgccaagcagatggtaaacagcatcactgggcttgatgaagcaacatctatagtgaatgatgctgtagttcaagcagactacactagcaattggattagtgaatgctgctacacttacattgattctgtgtttgtttactctggctgggcattattattggagctttcgtatcaaatgtactacttaagaattcaaggcatccaaggaattctagactatgtgtatatgaccttgaggaggataccaggaatggctataacaggtatctcatccacgattagtcaccctcgtatactcagaagatgcatcaatttggatgtaatagccccaatcaattctccacacatagcttcactggattacacaaaattgagcatagatgcagtaatgtggggaactaagcaggttttgaccaacatttcgcaaggtatcgattatgagatagtagttccttctgaaagccaactaacacttagtgatagagttctaaatctagttgctcgaaaattatcactactggcaatcatctgggccaattataactatcctccaaaggttaaaggtatgtcacctgaggacaaatgtcaggctttaactacacatctaatccaaactgtcgaatatgttgagcacattcagattgagaagacaaacatcaggaggatgattattgaaccaaaattaactgcctaccctagtaatttgttttatctatctcgaaagttgcttaatgctattcgagattctgaagaaggacaatttctgattgcatcctattataacagttttggatttctggaaccaatactaatggaatctaaaatattcaatctaaattcatccgaatcagcatctcttacagaatttgatttcatcctcaacttggaattgtctgaaaccagtcttgagaaatactctctcccaagtttgttgatgacggctgagaatatggataacccatttcctcaaccaccccttcatcatgttctcagaccactaggattatcatccacttcatggtataaaacaatcagtgttttaaattatattagccatatgaaaatatctgacggtgcccatctatacttggcagagggaagcggggcctctatgtcacttatagagactttcttgcccggtgaaacaatatggtacaacagcctattcaatagtggtgaaaatcctccccaacgcaattttgctcctttgcccacccagtttattgaaagtgtcccttacagattgattcaagcaggtatagcagcaggaagtggtgtagtgcaaagtttctatccactctggaacggtaacagcgatatcactgacttgagcacgaaaaccagtgtcgaatacattattcacaaggtaggagctgatacatgtgcattggtccatgtggatttggagggtgtgcccggctcaatgaacagcatgttggagnnnnnnnnnnnnnnnnnnnnnnnnnnnnnnnnnnnnnnnnnnnnnnnnnnnnnnnnnnnnnnnnnnnnnnnnnnnnnnnnnnnnnnnnnnnnnnnnnnnnnnnnnnnnnnnnnnnnnnnnnnnnnnnnnnnnnnnnnnnnnnnnnnnnnnnnnnnnnnnnnnnnnnnnnnnnnnnnnnnnnnnnnnnnnnnnnnnnnnnnnnnnnnnnnnnnnnnnnnnnnnnnnnnnnnnnnnnnnnnnnnnnnnnnnnnnnnnnnnnnnnnnnnnnnnnnnnnnnnnnnnnnnnnnnnnnnnnnnnnnnnnnnnnnnnnnnnnnnnnnnnnnnnnnnnnnnnnnnnnnnnnnnnnnnnnnnnnnnnnnnnnnnnnnnnnnnnnnnnnnnnnnnnnnnnnnnnnnnnnnnnnnnnnnnnnnnnnnnnnnnnnnnnnnnnnnnnnnnnnnnnnnnnnnnnnnnnnnnnnnnnnnnnnnnnnnnnnnnnnnnnnnnnnnnnnnnnnnnnnnnnnnnnnnnnnnnnnnnnnnnnnnnnnnnnnnnnnnnnnnnnnnnnnnnnnnnnnnnnnnnnnnnnnnnnnnnnnnnnnnnnnnnnnnnnnnnnnnnnnnnnnnnnnnnnnnnnnnnnnnnnnnnnnnnnnnnnnnnnnnnnnnnnnnnnnnnnnnnnnnnnnnnnnnnnnnnnnnnnnnnnnnnnnnnnnnnnnnnnnnnnnnnnnnnnnnnnnnnnnnnnnnnnnnnnnnnnnnnnnnnnnnnnnnnnnnnnnnnnnnnnnnnnnnnnnnnnnnnnnnnnnnnnnnnnnnnnnnnnnnnnnnnnnnnnnnnnnnnnnnnnnnnnnnnnnnnnnnnnnnnnnnnnnnnnnnnnnnnnnnnnnnnnnnnnnnnnnnnnnnnnnnnnnnnnnnnnnnnnnnnnnnnnnnnnnnnnnnnnnnnnnnnnnnnnnnnnnnnnnnnnnnnnnnnnnnnnnnnnnnnnnnnnnnnnnnnnnnnnnnnnnnnnnnnnnnnnnnnnnnnnnnnnnnnnnnnnnnnnnnnnnnnnnnnnnnnnnnnnnnnnnnnnnnnnnnnnnnnnnnnnnnnnnnnnnnnnnnnnnnnnnnnnnnnnnnnnnnnnnnnnnnnnnnnnnnnnnnnnnnnnnnnnn"/>
                        <sequence id="seq_MuVs/Washington.USA/1.17/FH5[G]|2017.005|2017-01-03|north_america|usa|washington|age|vaccination_status|community_status" spec="Sequence" taxon="MuVs/Washington.USA/1.17/FH5[G]|2017.005|2017-01-03|north_america|usa|washington|age|vaccination_status|community_status" totalcount="4" value="-tagtgtaagaaacagtaagcccggaagtggtgttttgcgatttcgaggccgggctcgatcctcacctttcattgtcaataggggacactttgacgctaccttgaaaatgtcgtccgtgctcaaagcatttgagcgattcactatagaacaggaacttcaagacaggggtgaggagggttcaattccgccggagactttaaagtcagcagtcaaagtcttcgttattaacacacccaatcccaccacacgctaccagatgctaaacttttgcctaagaataatttgcagtcaaaatgctagggcatctcacagggtaggtgcattgataacattattctcacttccctcggcaggtatgcaaaatcatattagactagcagatagatcacccgaagcccagatagaacgctgtgagattgatggctttgagcctggcacatataggctgattccgaatgcacgcgccaatcttactgccaatgaaattgctgcctatgctttgcttgcagatgacctccctccaaccataaataatggaactccttatgtacatgcagatgttgaagggcagccatgtgatgaaattgaacaattcctggatcgatgctacagtgtactaatccaggcttgggtgatggtctgtaaatgtatgacagcttacgaccaacctgctggatctgctgatcggcgatttgcgaaataccagcagcaaggtcgcctggaagcaagatacatgctgcagccagaagctcaaaggttgattcaaactgccatcaggaaaagtcttgttgttagacagtatcttacctttgaactccaactggcaagacggcaggggttgctatcaaacagatactatgcaatggtgggtgacattggaaagtacattgagaattcaggccttactgccttctttctcaccctcaaatatgcactaggcaccaaatggagtcctctgtcattggccgcattcaccggtgaactcactaagctccgatccttgatgatgttatatcgagatctcggagaacaagccagataccttgctctgttggaggctccccaaataatggactttgctcccgggggctacccattgatattcagttatgctatgggagtcggtacagtcctagat-gtccaaatgcgaaattacacttatgcacgacctttcctaaatggttactatttccagattggggttgagaccgcacgacggcaacaaggcactgttgacaacagagtagcagatgatctaggcctgactcctgaacaaagaactgaggtcactcagcttgttgacaggcttgcaagaggcagaggtgcgggaataccaggtgggccggtgaatccctttgttcctccagttcaacaacaacaacctgctgccgtatatgaggacattcctgcattggaggaatcagatgacgatggtgatgaagatggaggtgcaggattccaaaatggagcacaagcaccagctgtaagacagggaggtcaaaatgactttagagcacagccgttacaggatccaattcaagcacaactcttcatgccattatatcctcaagtcagcaacatcccaaatcatcagaatcatcagattaatcgcatcggggggatggaacaccaagatttattacgatacaacgagaatggcgattctcagcaggatgcaaggggcgaacacggaaataccttcccaaacaatcccaatcaaaacgcacagtcacaagtgggtgactgggatgagtagatcaccgacatgaccaaactacccccaactgcaacaaacccagaacaatccagccacagccaaccgctcaaatccactacattccattcatatttagtctttaagaaaaaattaggcccggaaagaattagttctacgagcatcgacacgattatcttgatcgtgtttctttccgggcaagccatggatcaatttataaaacaagatgaaactggtgatttaattgagacaggaatgaatgttgcaaatcacttcctatctgcccccattcagggaaccaacttgttgagcaaggccacaatcatccccggtgttgcaccagtactcattggcaatccagagcaaaagaacattcagtaccccactgcatcacatcagggatccaagtcaaagggaagaagctcaggggccaagcccatcatagtctcatcttccgaagtaggcactggagggactcagattcctgagccccttttcgcacaaaccggacaaggtggcactgtcaccaccgtttatcaagatccaactatccaaccaacaggttcataccgaagtgtggaattggctaagataggaaaagaga-gaatgattaatcggtttgttgaaaaacccaggacctcaacgccggtaacagaatttaagaggggggccgggagcggctgctcaaggccagacaatccaagaggagggcatagacgggaatggagcctcagctgggtccaaggagaggtccgggtctttgagtggtgcaaccccatatgctcacctatcactgccgcagcaagattccactcctgcaaatgtgggaattgcccagcaaagtgcgatcagtgcgaacgagattatggacctccttagagggatggatgctcgcctgcaacatcttgaacaaaaggtggacaaggtgcttgcacagggcagcatggtgacccaaataaagaatgaattatcaacagtaaagacaacactagctacaattgaaggaatgatggcgacagtaaagatcatggatccgggaaacccgacaggggtcccagttgatgagcttagaagaagttttagtgatcatgtaacaattgttagtggaccaggagatgtgtcattcagctccagtgaagaacccacactgtatttggatgaactagcgaggcctatccccaagcctcgtcctgcaaagcagccaaaaccccaacccgtaaaggatttagcaggacggaaggtgatgataaccaaaatgatcactgactgtgtggccaatcctcaaatgaagcaggcgttcgagcaacgattggcaaaggccagcaccgaggatgccctgaatgatatcaagcgagacatcatacgaagcgccatatgaacctaccaagaacaccagactcacgggaaaatccatgaactgatagccgcaatgattccctattaaataaaaaataagcacgaacacaagtctaacccagccacagcagcaatggccggatcacagatcaaaattcctcttccgaagccccccgactcagattctcaaagactaaatgcattccctgtaatcatggctcaagaaggcaaagggcgactcctcagacagatcagacttaggaaaatattatcaggggatccgtctgatcagcaaattacatttgtgaatacatatggattcatccgtgctactccagaaacatcagagttcatctctgaatcatcacaacaaaaggtaactcctgtagtgacggcgtgcatgttatccttcggtgctggaccagtactagaagacccacaacatatgctgaaagctcttgatcagacagatatcagggttcggaagacagcaagtgataaagagcagatcttatttgagatcaaccgcattcccaatctattcaggcatcatcaaatatctgcggaccatctgattcaggccagctccgataaatatgtcaagtcaccagctaagttgattgcaggagtaaattacatttactgtgtcacatttttatccgtgacagtttgttctgcctcactcaagtttcgagttgcgcgcccattgcttgctgcacgatctagattagtgagagcagttcagatggaagttttgcttcgggtaacctgcaaaaaagactctcaaatggcaaagagcatgctaaatgaccctgatggagaaggttgcattgcatccgtgtggttccacctgtgtaatctgtgcaaaggcaggaacaaacttagaagttacgatgaaaattattttgcatctaagtgccgtaagatgaatttgacagtcagcataggggacatgtggggaccaaccattctagtccatgcaggcggtcacattccgacaactgcaaaacctttcttcaactcaagaggctgggtctgtcaccccatccatcaatcatcaccatcgttggcgaagaccctatggtcatctgggtgtgaaatcaaggctgccagtgctatcctccagggctcagactatgcatcactcgcaaaaactgatgacataatatattcaaagataaaggtcgacaaggatgcagccaactacaagggagtatcctggagtccatttaggaagtctgcctcaatgagcaacctatgataattctctctattttcaatgatgccttcaggaggatcaacaatcagtccaattttaccggtgataacttgattgaaattatagaaaaaataagcctagaaagatatcccacctctcgactttcccactttgaaaatagaattgatcagtaatcatgaaggtttctttagttacttgcttgggctttgcagtcttttcattttccatatgtgtgaatatcaatatcttgcagcaaattggatatatcaagcaacaagtcaggcaactgagctattactcacaaagttcaagctcctacatagtggtcaagcttttaccgaatatccaacccactgataacagctgtgaattcaagagtgtaactcaatacaataagaccttgagtaatttgcttcttccaattgcagaaaacataaataatattgcatcgccctcacctggatcaagacgtcataaaaggtttgctggcattgccattggcattgctgcactcggtgttgcaaccgcagcacaagtaaccgccgctgtctcattagttcaagcacagacaaatgcacgcgcaatagcggcgatgaaaaattcaatacaggcaactaatcgagcagtcttcgaagtgaaagaaggcacccaacagttagctatagcggtacaagcaatacagaaccacatcaatactattatgaacacccaattgaacaatatgtcctgtcagattcttgataaccagcttgcaacctccctgggattatacctaacagaattaacaacagtgttccagccacaattaattaatccggcattgtcaccgattagcatacaagccttgaggtctttgcttggaagtatgacacctgcagtggttcaagcaacattatctacttcaatttctgctgctgaaatactaagtgccggtctaatggagggtcagattgtttctgttctgctggatgagatgcagatgatagttaagataaatattccaaccattgtcacacaatcaaatgcattggtgattgacttctactcaatttcgagctttattaatagtcaggaatccataattcaattaccagacaggatcttggagatcgggaatgaacaatggagctatccagcaaaaaattgtaagttgacaagacacaacatattctgccaatacaatgaggcagagaggctgagcttagaatcaaaactatgccttgcaggcaatataagtgcctgtgtgttctcacccatagcagggagttatatgaggcgatttgtagcactggatggaacaattgttgcaaactgtcgaagtctaacgtgtctatgcaagagtccatcttatcctatataccaacctgaccatcatgcagtcacgaccattgatctaaccgcatgtcagacgttgtccctagacggattggatttcagcattgtctctctaagcaacatcacttacgctgagaaccttaccatttcattgtctcagacaatcaatactcaacccattgacatatcaactgaactgatcaaggtcaatgcatccctccaaaatgccgttaagtacataaaggagagcaaccatcaactccaatctgtgagtataaattctaaaatcggagctataatcatagcagccttagctttgagcatcctgtcaatgatcatttcactgttgttttgctgctgggcttacattgcaactaaagagatcagaagaatcaacttcaaaacaaatcatatcaacacaatatcaagtagtgtcgatgatctcatcaggtactaatcctaacatggtgattcattctgtatttagaaaatatttagaaaaaaactaaattaagaatgaatctcatggggtcgtaacgtctcgtgaccctgccgttgcactatgccggcgatccaacccccattatacctcacatttctattgctaattcttctttatctgatcataactttgtatgt--ctggattatattaactgttacttataagactgcggtgcgacatgcagcactgtaccagagatccttctttcactggagtttcgatcactcactctaagaagatccccagttaggacaagtcccgatccatcatgcaagaacaatctgcatttgaataatgccgttcaatcatgagacataaagaaaaaaccaggccagaacaaacttagggtcataatacaacacaaaaccttagcttctatctcaattgtgctccgaccgctcgaaagatggagccctcgaaattcttcacaatatcggacagtgccacctttgcacctgggcctgttagcaatgcggctaacaagaagacattccgaacctgcttccgaatactggcactatctgtacaagctgtcacccttatattagttattgtcactttaggtgagcttgtaaggatgatcaatgatcaaggcttgagcaatcagttgtcttcaattacagacaagataagagagtcagctactatgattgcatctgctgtgggagtaatgaatcaagttattcatggagtaacggtatccttacccctacaaattgagggaaaccaaaatcaattgttagccacacttgccacaatctgcaccagccaaaaacaagtctcaaactgctctacaaacatccccttagtcaatgacctcaggtttataaatgggatcaataaattcatcattgaagattacgcaactcatgatttctctatcggccatccactcaatatgcccagctttatcccaactgcaacttcacccaatggttgcacaagaattccatccttttctttaggtaagacacactggtgctacacacataatgtaattaatgccaactgcaaggaccatacttcgtctaaccaatatgtgtccatggggattctcgttcagaccgcgtcaggttatcctatgttcaaaaccttaaaaatccaatatctcagtgatggcctgaatcggaaaagctgctcaattgcaacagtccctgatgggtgcgcgatgtactgttatgtctccactcaacttgaaaccgacgactatgcggggtccagtccacccacccaaaaacttaccctgttattctataatgacaccgtcacagaaaggacaatatctccatctggtcttgaagggaattgggctactttggtgccaggagtggggagtgggatatattttgagaataagttgatcttccctgcatatggtggtgtcttgcccaatagtacactcggggttaaatcagcaagagaatttttccggcctgttaatccatataatccatgttcaggaccacaacaagatttagaccagcgtgctttgaggtcatacttcccaagttatttctctaatcgaagaatacagagtgcatttcttgtctgtgcctggaatcagatcttagttacaaattgtgaactagttgtcccctcaagcaatcagacaatgatgggtgcagaaggaagagttttattgatcaataatcgactattatattatcagagaagtaccagctggtggccgtatgaactcctctacgagatatcattcacatttacaaactctggtccatcatctgtaaatatgtcctggatacctatatattcattcactcgtcctggttcaggcaattgcagtggtgaaaatgtgtgcccgactgcttgtgtgtcaggggtttatcttgatccctggccattaactccatatagccaccaatcaggtattaacagaaatttctattttacaggtgctctattaaattcaagtacaactagagtaaatcctaccctttatgtctctgctcttaataatcttaaagtattagccccatatggtactcaaggactgtttgcctcgtacaccacaaccacctgctttcaagataccggtgatgctagtgtgtattgtgtttatattatggaactagcatcaaatattgttggagaattccaaattctacctgtgctaactagattgactatcacttgaatcatagtgaatgcagcgggaagccctattggcgtgtctcaatttttatcgattattaagaaaaaacaggccagaatggcgggcctaaatgagatactcctacctgaagtacatttaaactcacccatcgttagatataagcttttctactatatattacatggccagttaccaaatgatttggagccagatgacttgggcccactagcaaatcagaattggaaggcaattcgagccgaagaatcccaggttcatgcacgtttaaaacagatcagagtagaactcatcgcaaggattcctagtctccggtggacccgctctcaaagagagattgctatactcatttggccaagaatacttccaatcctccaagcatatgatcttcggcaaagtatgcaattgcccacagtatgggagaaattgactcaatccacagttaatcttataagtgatggtctagaacgagttgtattacacatcagcaatcaactgacaggcaagccaaacttgtttaccagatctcgaacaggacaagacactaaggactactcaattccatccactagagagctatctcaaatatggtttaacaatgagtggagtggacctgtaaagacctggcttatgattaaatatagaatgaggcaactaatcacaaaccaaaagacaggtgagttaacagatttagtaaccattgtggatactaggtccactctatgcattattaccccagaattagttgctttatactctaatgggcacaaagcattaacgtacctcacctttgaaatggtactaatggtcactgatatgttggaaggacgactgaatgtttcttctttgtgcacagctagtcattatctgtccccactaaagaaaagaatcgaaattctcctaacattagttgatgaccttgctctactcatgggggacaaagtatacggtgttgtctcttcacttgagagttttgtttacgcccaattacagtatggtgatcctgttgtagacattaagggtacattctatggatttatatgtaatgagattctcgatctgctgactgaggacaacatctttactgaggaggaggcaaacaaggttctcctggacttgacttcacagtttgacaatctatcccctgatttaactgctgaactcctctgcattatgagactttggggccaccccacattaaccgccagccaagcagcatccaaggtccgagagtccatgtgcgctcccaaggtgttagatttccaaacaataatgaagaccctggctttctttcacgcaatccttattaacggttataggaggagccataatggaatctggcctcctactactcttcatggcaatgcccccaaaagcctcattgagatgcggcatgataattcagaacttaagtatgagtatgtcctcaagaattggaaaagtatatctatgttaagaatacacaaatgctttgatgcatcacctgatgaagatctcagcatattcatgaaggataaggcaataagctgtccaaagcaagactggatgggagtatttaggaggagcctcataaaacagcgatatcgagatgcgaatcgacctctaccacaaccattcaaccgacggctactgttgaattttctagaggatgacagattcgatcccattaaagagcttgagtatgtcaccagtggagaatatcttagggacccagaattttgtgcatcttactctctcaaagagaaggagataaaggctacaggtcgaatatttgcaaaaatgacaaagagaatgagatcgtgccaagtaattgcggaatcattattggccaatcatgcaggtaaattaatgagagaaaatggagttgttttagaccagttaaaattgacaaaatctttgttaacgatgaaccaaattggtattatatcagagcacagccgaagatccactgctgacaacatgactttggcacactccggttcaaataagcacagaattaataatagtcaattcaagaagaataaagacaataaacatgagatgcctgatgatggttttgagatagcagcctgctttctaacaactgacctcacaaaatactgcttaaattggaggtaccaagtcatcatcccctttgctcgtacattgaattcaatgtatggtatacctcacctgttcgaatggatacatttaaggctaatgcgaagcactctctatgtcggtgatcccttcaatcctccatcagatcctacccaacttgaccttgatacagctctcaatgatgatatatttatagtttctcctcgaggaggaatcgagggtttatgtcaaaaattatggactatgatttccatctcaacaatcatattatctgcaactgaggcaaacactagagttatgagcatggtccagggtgacaaccaggcgattgcaatcaccactagagtagtacgctcgctcagtcattccgagaagaaggagcaagcttataaagcaagtaaattattctttgaaaggcttagagccaacaatcatggaattggacaccacttgaaagaacaagaaactatcctcagttctgatttcttcatatacagtaagagagtgttttacaaaggtcggattttgactcaagcattaaagaacgtgagcaagatgtgcttaacagccgatatactaggggactgttcacaagcatcatgctccaatttagctactactgtaatgcgcctgactgagaatggggttgagaaagatttgtgttactttctgaatgcattcatgacaatcagacagttatgttatgatctagtatttccccaaactaaatctcttagtcaggacatcactaatgcttatcttaaccatccaatacttatctcaagattgtgtctattaccatctcaattggggggcctaaactttctctcatgtagtcgcctgttcaatagaaacatcggagacccattagtgtctgcaattgctgatgtgaaacgattaattaaagctggctgtctagatatctgggtcctgtataacatccttggaaggaggcctggaaaaggtaagtggagcactctggcagctgatccttatactctaaacatagattatttagttccttcaacaacttttttaaagaagcatgcccaatatacattgatggaacggagtgttaatcccatgctccgtggagtattcagtgaaaatgcagctgaggaagaagaggaactcgcacagtatctattagatcgtgaggtagtcatgcccagggttgcacatgtaatacttgcccagtctagttgcggtagaagaaaacagattcaaggttacttggattccactagaactattatcaggtattcactggaggtgagaccattgtcagcaaagaagctaaatacagtaatagaatacaacttattgtatctatcttacaatttggagattattgaaaaacccaatatagtccaaccctttttgaatgcaatcaatgttgatacttgtagcatcgatatagccaggtcccttagaaaactatcctgggcaactttacttaatggacgtcccatcgagggattagaaacacctgatcccattgaattggtacatgggtgtttgataattgggtcagatgaatgtgagcattgcagtagtggtgatgataaattcacctggtttttcctacccaaggggataaggctagataatgatccggcatccaacccacccatcagagtaccttacatcggatctaaaacagatgagcggagggttgcgtcaatggcttacatcaaaggagcatctgtatcactgaaatcagcactcaggttagcgggagtatatatttgggctttcggagatacagaagaatcatggcaggacgcctatgagttagcttccactcgtgttaatctcacactagagcaattgcaatctctcactcctttaccaacatctgctaacctagtacacagattagatgatggcaccactcaattaaaatttaccccggcaagttcctatgcattctctagcttcgttcatatatctaacgactgtcaagttctggagatcgatgatcaggttacagattctaacctgatttaccaacaagttatgattactggccttgctttaattgagacatggaacaatcctccaatcaacttctctgtctatgagactacactacacttgcacacaggctcatcttgctgtataagacctgtcgaatcttgtgtagtaaatcctcctttgcttcctgtacccttcattaatgttcctcaaatgaataaatttgtatatgaccctgaaccactcagtttgctagaaatggaaaaaattgaggatattgcttatcagaccagaatcggtggtttagatcaaatcccacttctggaaaaaatacccttactagctcacctcaccgccaagcagatggtaaacagcatcactgggcttgatgaagcaacatctatagtgaatgatgctgtagttcaagcagactacactagcaattggattagtgaatgctgctacacttacattgattctgtgtttgtttactctggctgggcattattattggagctttcgtatcaaatgtactacttaagaattcaaggcatccaaggaattctagactatgtgtatatgaccttgaggaggataccaggaatggctataacaggtatctcatccacgattagtcaccctcgtatactcagaagatgcatcaatttggatgtaatagccccaatcaattctccacacatagcttcactggattacacaaaattgagcatagatgcagtaatgtggggaactaagcaggttttgaccaacatttcgcaaggtatcgattatgagatagtagttccttctgaaagccaactaacacttagtgatagagttctaaatctagttgctcgaaaattatcactactggcaatcatctgggccaattataactatcctccaaaggttaaaggtatgtcacctgaggacaaatgtcaggctttaactacacatctaatccaaactgtcgaatatgttgagcacattcagattgagaagacaaacatcaggaggatgattattgaaccaaaattaactgcctaccctagtaatttgttttatctatctcgaaagttgcttaatgctattcgagattctgaagaaggacaatttctgattgcatcctattataacagttttggatttctggaaccaatactaatggaatctaaaatattcaatctaaattcatccgaatcagcatctcttacagaatttgatttcatcctcaacttggaattgtctgaaaccagtcttgagaaatactctctcccaagtttgttgatgacggctgagaatatggataacccatttcctcaaccaccccttcatcatgttctcagaccactaggattatcatccacttcatggtataaaacaatcagtgttttaaattatattagccatatgaaaatatctgacggtgcccatctatacttggcagagggaagcggggcctctatgtcacttatagagactttcttgcccggtgaaacaatatggtacaacagcctattcaatagtggtgaaaatcctccccaacgcaattttgctcctttgcccacccagtttattgaaagtgtcccttacagattgattcaagcaggtatagcagcaggaagtggtgtagtgcaaagtttctatccactctggaacggtaacagcgatatcactgacttgagcacgaaaaccagtgtcgaatacattattcacaaggtaggagctgatacatgtgcattggtccatgtggatttggagggtgtgcccggctcaatgaacagcatgttggagnnnnnnnnnnnnnnnnnnnnnnnnnnnnnnnnnnnnnnnnnnnnnnnnnnnnnnnnnnnnnnnnnnnnnnnnnnnnnnnnnnnnnnnnnnnnnnnnnnnnnnnnnnnnnnnnnnnnnnnnnnnnnnnnnnnnnnnnnnnnnnnnnnnnnnnnnnnnnnnnnnnnnnnnnnnnnnnnnnnnnnnnnnnnnnnnnnnnnnnnnnnnnnnnnnnnnnnnnnnnnnnnnnnnnnnnnnnnnnnnnnnnnnnnnnnnnnnnnnnnnnnnnnnnnnnnnnnnnnnnnnnnnnnnnnnnnnnnnnnnnnnnnnnnnnnnnnnnnnnnnnnnnnnnnnnnnnnnnnnnnnnnnnnnnnnnnnnnnnnnnnnnnnnnnnnnnnnnnnnnnnnnnnnnnnnnnnnnnnnnnnnnnnnnnnnnnnnnnnnnnnnnnnnnnnnnnnnnnnnnnnnnnnnnnnnnnnnnnnnnnnnnnnnnnnnnnnnnnnnnnnnnnnnnnnnnnnnnnnnnnnnnnnnnnnnnnnnnnnnnnnnnnnnnnnnnnnnnnnnnnnnnnnnnnnnnnnnnnnnnnnnnnnnnnnnnnnnnnnnnnnnnnnnnnnnnnnnnnnnnnnnnnnnnnnnnnnnnnnnnnnnnnnnnnnnnnnnnnnnnnnnnnnnnnnnnnnnnnnnnnnnnnnnnnnnnnnnnnnnnnnnnnnnnnnnnnnnnnnnnnnnnnnnnnnnnnnnnnnnnnnnnnnnnnnnnnnnnnnnnnnnnnnnnnnnnnnnnnnnnnnnnnnnnnnnnnnnnnnnnnnnnnnnnnnnnnnnnnnnnnnnnnnnnnnnnnnnnnnnnnnnnnnnnnnnnnnnnnnnnnnnnnnnnnnnnnnnnnnnnnnnnnnnnnnnnnnnnnnnnnnnnnnnnnnnnnnnnnnnnnnnnnnnnnnnnnnnnnnnnnnnnnnnnnnnnnnnnnnnnnnnnnnnnnnnnnnnnnnnnnnnnnnnnnnnnnnnnnnnnnnnnnnnnnnnnnnnnnnnnnnnnnnnnnnnnnnnnnnnnnnnnnnnnnnnnnnnnnnnnnnnnnnnnnnnnnnnnnnnnnnnnnnnnnnnnnnnnnnnnnnnnnnnnnnnnnnnnnnnnnnnnnnnnnnnnnnnnnnnnnnnnnnn"/>
                        <sequence id="seq_MuVs/Washington.USA/52.16/FH28[G]|2016.997|2016-12-31|north_america|usa|washington|age|vaccination_status|community_status" spec="Sequence" taxon="MuVs/Washington.USA/52.16/FH28[G]|2016.997|2016-12-31|north_america|usa|washington|age|vaccination_status|community_status" totalcount="4" value="-tagtgtaagaaacagtaagcccggaagtggtgttttgcgatttcgaggccgggctcgatcctcacctttcattgtcaataggggacactttgacgctaccttgaaaatgtcgtccgtgctcaaagcatttgagcgattcactatagaacaggaacttcaagacaggggtgaggagggttcaattccgccggagactttaaagtcagcagtcaaagtcttcgttattaacacacccaatcccaccacacgctaccagatgctaaacttttgcctaagaataatttgcagtcaaaatgctagggcatctcacagggtaggtgcattgataacattattctcacttccctcggcaggtatgcaaaatcatattagactagcagatagatcacccgaagcccagatagaacgctgtgagattgatggctttgagcctggcacatataggctgattccgaatgcacgcgccaatcttactgccaatgaaattgctgcctatgctttgcttgcagatgacctccctccaaccataaataatggaactccttatgtacatgcagatgttgaagggcagccatgtgatgaaattgaacaattcctggatcgatgctacagtgtactaatccaggcttgggtgatggtctgtaaatgtatgacagcttacgaccaacctgctggatctgctgatcggcgatttgcgaaataccagcagcaaggtcgcctggaagcaagatacatgctgcagccagaagctcaaaggttgattcaaactgccatcaggaaaagtcttgttgttagacagtatcttacctttgaactccaactggcaagacggcaggggttgctatcaaacagatactatgcaatggtgggtgacattggaaagtacattgagaattcaggccttactgccttctttctcaccctcaaatatgcactaggcaccaaatggagtcctctgtcattggccgcattcaccggtgaactcactaagctccgatccttgatgatgttatatcgagatctcggagaacaagccagataccttgctctgttggaggctccccaaataatggactttgctcccgggggctacccattgatattcagttatgctatgggagtcggtacagtcctagat-gtccaaatgcgaaattacacttatgcacgacctttcctaaatggttactatttccagattggggttgagaccgcacgacggcaacaaggcactgttgacaacagagtagcagatgatctaggcctgactcctgaacaaagaactgaggtcactcagcttgttgacaggcttgcaagaggcagaggtgcgggaataccaggtgggccggtgaatccctttgttcctccagttcaacaacaacaacctgctgccgtatatgaggacattcctgcattggaggaatcagatgacgatggtgatgaagatggaggtgcaggattccaaaatggagcacaagcaccagctgtaagacagggaggtcaaaatgactttagagcacnnnnnnnnnnnnnnnnnnnnnnnnnnnnactcttcatgccattatatcctcaagtcagcaacatcccaaatcatcagaatcatcagattaatcgcatcggggggatggaacaccaagatttattacgatacaacgagaatggcgattctcagcaggatgcaaggnnnnnnnnnnnnnnnnnnnnnnnnnnnnnnnnnnnnnnnnnnnnnnnnnnnnnnnnnnnnnnnnnnnnnnnnnnnnnnnnnnnnnnnnnnnnnnnnnnnnnnnnnnnnnnnnnnnnnnnnnnnnnnnnnnnnnnnnnnnnnnnnnnnnnnnctacattccattcatatttnnnnnnnnnnnnnnnnnnnnnnnnnnnnnnnattagttctacgagcatcgacacgattatcttgatcgtgtttctttccgggcaagccatggatcaatttataaaacaagatgaaactggtgatttaattgagacaggaatgaatgttgcaaatcacttcctatctgcccccattcagggaaccaacttgttgagcaaggccacaatcatccccggtgttgcaccagtactcattggcaatccagagcaaaagaacattcagtaccccactgcatcacatcagggatccaagtcaaagggaagaagctcaggggccaagcccatcatagtctcatcttccgaagtaggcactggagggactcagattcctgagccccttttcgcacaaaccggacaaggtggcactgtcaccaccgtttatcaagatccaactatccaaccaacaggttcataccgaagtgtggaattggctaagataggaaaagaga-gaatgattaatcggtttgttgaaaaacccaggacctcaacgccggtaacagaatttaagaggggggccgggagcggctgctcaaggccagacaatccaagaggagggcatagacgggaatggagcctcagctgggtccaaggagaggtccgggnnnnnnnnnnnnnnnaccccatatgctcacctatcactgccgcagcaagattccactcctgcaaatgtgggaattgcccagcaaagtgcgatcagtgcgaacgagattatggacctccttagagggatggatgctcgcctgcaacatcttgaacaaaaggtggacaaggtgcttgcacagggcagcatggtgacccaaataaagaatgaattatcaacagtaaagacaacactagctacaattgaaggaatgatggcgacagtaaagatcatggatccgggaaacccgacaggggtcccagttgatgagcttagaagaagttttagtgatcatgtaacaattgttagtggaccaggagatgtgtcattcagctccagtgaagaacccacactgtatttggatgaactagcgaggcctatccccaagcctcgtcctgcaaagcagccaaaaccccaacccgtaaaggatttagcaggacggaaggtgatgataaccaaaatgatcactgactgtgtggccaatcctcaaatgaagcaggcgttcgagcaacgattggcaaaggccagcaccgaggatgccctgaatgatatcaagcgagacatcatacgaagcgccatatgaacctaccaagaacaccagactcacgggaaaatccatgaactgatagccgcaatgattccctattaaataaaaaataagcacgaacacaagtctaacccagccacagcagcaatggccggatcacagatcaaaattcctcttccgaagccccccgactcagattctcaaagactaaatgcattccctgtaatcatggctcaagaaggcaaagggcgactcctcagacagatcagacttaggaaaatattatcaggggatccgtctgatcagcaaattacatttgtgaatacatatggattcatccgtgctactccagaaacatcagagttcatctctgaatcatcacaacaaaaggtaactcctgtagtgacggcgtgcatgttatccttcggtgctggaccagtactagaagacccacaacatatgctgaaagctcttgatcagacagatatcagggttcggaagacagcaagtgataaagagcagatcttatttgagatcaaccgcattcccaatctattcaggcatcatcaaatatctgcggaccatctgattcaggccagctccgataaatatgtcaagtcaccagctaagttgattgcaggagtaaattacatttactgtgtcacatttttatccgtgacagtttgttctgcctcactcaagtttcgagttgcgcgcccattgcttgctgcacgatctagattagtgagagcagttcagatggaagttttgcttcgggtaacctgcaaaaaagactctcaaatggcaaagagcatgctaaatgaccctgatggagaaggttgcattgcatccgtgtggttccacctgtgtaatctgtgcaaaggcaggaacaaacttagaagttacgatgaaaattattttgcatctaagtgccgtaagatgaatttgacagtcagcataggggacatgtggggaccaaccattctagtccatgcaggcggtcacattccgacaactgcaaaacctttcttcaactcaagaggctgggtctgtcaccccatccatcaatcatcaccatcgttggcgaagaccctatggtcatctgggtgtgaaatcaaggctgccagtgctatcctccagggctcagactatgcatcactcgcaaaaactgatgacataatatattcaaagataaaggtcgacaaggatgcagccaactacaagggagtatcctggagtccatttaggaagtctgcctcaatgagcaacctatgataattctctctattttcaatgatgccttcaggaggatcaacaatcagtccaattttaccggtgataacttgattgaaattatagaaaaaataagcctagaaagatatcccacctctcgactttcccactttgaaaatagaattgatcagtaatcatgaaggtttctttagttacttgcttgggctttgcagtcttttcattttccatatgtgtgaatatcaatatcttgcagcaaattggatatatcaagcaacaagtcaggcaactgagctattactcacaaagttcaagctcctacatagtggtcaagcttttaccgaatatccaacccactgataacagctgtgaattcaagagtgtaactcaatacaataagaccttgagtaatttgcttcttccaattgcagaaaacataaataatattgcatcgccctcacctggatcaagacgtcataaaaggtttgctggcattgccattggcattgctgcactcggtgttgcaaccgcagcacaagtaaccgccgctgtctcattagttcaagcacagacaaatgcacgcgcaatagcggcgatgaaaaattcaatacaggcaactaatcgagcagtcttcgaagtgaaagaaggcacccaacagttagctatagcggtacaagcaatacagaaccacatcaatactattatgaacacccaattgaacaatatgtcctgtcagattcttgataaccagcttgcaacctccctgggattatacctaacagaattaacaacagtgttccagccacaattaattaatccggcattgtcaccgattagcatacaagccttgaggtctttgcttggaagtatgacacctgcagtggttcaagcaacattatctacttcaatttctgctgctgaaatactaagtgccggtctaatgnnnnnnnnnnnnnnnnnnnnnnnnnnnnnnnnnnnnnnnnnnnnnnnnnnnnnnnnnnnnnnnnnnnnnnnnnnnnnnnnnnnnnnnnnnnnnnnnnnnnnnnnnnnnnnnnnnnnnnnnnnnnnnnnnnnnnnnnnnnnnnnnnnnnnnnnnnnnnnnnnnnnnnnnnnnnnnnnnnnnnnnnnnnnnnnnnnnnnnnnnnnnnnnnnnnnnnnnnnnnncaacatattctgccaatacaatgannnnnnnnnnnnnnnnnnnnnnnnnnnnnnnnnnnnnnnnnnnnatatnnnnnnnnnngtgttctcacccatagcagggagttatatgaggcgatttgtagcactggatggaacaattgttgcaaactgtcgaagtctaacgtgtctatgcaagagtccatcttatcctatatacnnnnnnnnnnnnnnnnnnnnnnnnnnnnnnnatctaaccgcatgtcagacgttgtccctagacggattggatttcagcattgtctctctaagcaacatcacttacgctgagaaccttaccatttcattgtctcagacaatcaatactcaacccattgacatatcaactgaactgatcaaggtcaatgcatccctccaaaatgccgttaagtacataaaggagagcaaccatcaactccaatctgtgagtataaattctaaaatcggagctataatcatagcagccttagctttgagcatcctgtcaatgatcatttcactgttgttttgctgctgggcttacattgcaactaaagagatcagaagaatcaacttcaaaacaaatcatatcaacacnatatcaagtnnnnnnnnnnnnnnnnnnnnnnnnnnnnnnnnnnnnnnnnnnnnnnnnnnnnnnnnnnnnnnnnnnnnnnnnnnnnnnnnnnnnnnnnnnnnnnnnnnnnnnnnnnnnnnnnnnnnnnnnnnnnnnnnnnnnnnnnnnnnnnnnnnnnnnnnnnnnnnnnnnnnnnnnnnnnnnnnnnnnnnnnnnnnnnnnnnnnnnnnnnnnnnnnn--nnnnnnnnnnnnnnnnnnnnnnnnnnnnnnnnnnnnnnnnnnnnnnnnnnnnnnnnnnnnnnnnnnnnnnnnnnnnnnnnnnnnnnnnnnnnnnnnnnnnnnnnnnnnnnnnnnnnnnnnnnnnnnnnnnnnnnnnnnnnnnnnnnnnnnnnnnnnnnnnnnnnncaatcatgagacataaagaaaaaaccaggccagaacaaacttagggtcataatacaacacaaaaccttagcttctatctcaattgtgctccgaccgctcgaaagatggagccctcgaaattcttcacaatatcggacagtgccacctttgcacctgggcctgttagcaatgcggctaacaagaagacattccgaacctgcttccgaatactggcactatctgtacaagctgtcacccttatattagttattgtcactttaggtgagcttgtaaggatgatcaatgatcaaggcttgagcaatcagttgtcttcaattacagacaagataagagagtcagctactatgattgcatctgctgtgggagtaatgaatcaagttattcatggagtaacggtatccttacccctacaaattgagggaaaccaaaatcaattgttagccacacttgccacaatctgcaccagccaaaaacaagtctcaaactgctctacaaacatccccttagtcaatgacctcaggtttataaatgggatcaataaattcatcattgaagattacgcaactcatgatttctctatcggccatccactcaatatgcccagctttatcccaactgcaacttcacccaatggttgcacaagaattccatccttttctttaggtaagacacactggtgctacacacataatgtaattaatgccaactgcaaggaccatacttcgtctaaccaatatgtgtccatggggattctcgttcagaccgcgtcaggttatcctatgttcaaaaccttaaaaatccaatatctcagtgatggcctgaatcggaaaagctgctcaattgcaacagtccctgatgggtgcgcgatgtactgttatgtctccactcaacttgaaaccgacgactatgcggggtccagtccacccacccaaaaacttatcctgttattctataatgacaccgtcacagaaaggacaatatctccatctggtcttgaagggaattgggctactttggtgccaggagtggggagtgggatatattttgagaataagttgatcttccctgcatatggtggtgtcttgcccaatagtacactcggggttaaatcagcaagagaatttttccggcctgttaatccatataatccatgttcaggaccacaacaagatttagaccagcgtgctttgaggtcatacttcccaagttatttctctaatcgaagaatacagagtgcatttcttgtctgtgcctggaatcagatcttagttacaaattgtgaactagttgtcccctcaagcaatcagacaatgatgggtgcagaaggaagagttttattgatcaataatcgactattatattatcagagaagtaccagctggtggccgtatgaactcnnnnnnnnnnnnnnnnnnnnnnnnnnnnnnnnnnnnnnnnnnnnnnnnnnnnnnnnnnnnnnnnnnnnnnnnnnnnnnnnnnnnnnnnnnnnnnnnnnnnnnnnnnnnnnnnnnnnnnnnnnnnnnnnnnnnnnnnnnnnnnnnnnnnnnnnnnnnnnnnnnnnnnnnnnnnnnnnnnnnnnnnnnnnnnnnnnnnnnnnnnnnnnnnnnnnnnnnnnnnnnnnnnnnnnnnnnnnnnnnnnnnnnnnnnnnnnnnnnnnnnnnnnnnnnnnnnnnnnnnnnnnnnnnnnnnnnnnnnnnnnnnnnnnnnnnnnnnnnnnnnnnnnnnnnnnnnnnnnnnnnnnnnnnnnnnnnnnnnnnnnnnnnnnnnnnnnnnnnnnnnnnnnnnnnnnnnnnnnnnnnnnnnnnnnnnnnnnnnnnnttctacctgtgctaactagattnnnnnnnnnnnnnnnnnnnnnnnnnnnnnnnnnnnnnnnnnnnnnnnnnnnnnnnnnnnnnnnnnnnnnnnnnnnnnnnnnnnnnnnnnnnnnnnnnnnnnnnnnnnnnnnnnnnnnnnnnnnnnnnnnnnnnnnnnnnnnnnnnnnnnnnnnnnnnnnnnnnnnnnnnnnnnnnnnnnnnnnnnnnnnnnnnnnnnnnnnnnnnnnnnnnnnnnnnnnnnnnnnnnnnnnnnnnnnnnnnnnnnnnnnnnnnnnnnnnnnnnnnnnnnnnnnnnnnaaacagatcagagtagaactcatcgcaaggattcctagtctccggtggacccgctctcaaagagagattgctatactcatttggccaagaatacttccaatcctccaagcatatgatcttcggcaaagtatgcaattgcccacagtatgggagaaattgactcaatccacagttaatcttataagtgatggtctagaacgagttgtattacacatcagcaatcaactgacaggcaagccaaacttgtttaccagatctcgaacaggacaagacactaaggactactcaattccatccactagagagctatctcaaatatggtttaacaatgagtggagtggacctgtaaagacctggcttatgattaaatatagaatgaggcaactaatcacaaaccaaaagacaggtgagttaacagatttagtaaccattgtggatactaggtccactctatgcattattaccccagaattagttgctttatactctaatgggcacaaagcattaacgtacctcacctttgaaatggtactaatggtcactgatatgttggaaggacgactgaatgtttcttctttgtgcacagctagtcattatctgtccccactaaagaaaagaatcgaaattctcctaacattagttgatgaccttgctctactcatgggggacaaagtatacggtgttgtctcttcacttgagnnnnnnnnnnnnnnnnnnnnnnnnnnnnnnnnnnnnnnnnnnnnnnnnnnnnnnnnnnnnnnnnnnnnnnnnnnnnnnnnnnnnnnnnnnnnnnnnnnnnnnnnnnnnnnnnnnnnnnnnnnnnnnnnnnnnnnnnnnnnnnnnnnnnnnnnnnnnnnnnnnnnnnnnnnnnnnnnnnnnnnnnnnnnnnnnnnnnnnnnnnnnnnnnnnnnnnnnnnnnnnnnnnnnnnnnnnnnnnnnnnnnnnnnnnnnnnnnnnnnnnnnnnnnnnnnnnnnnnnnnnnnnnnnnnnnnnnnnnnnnnnnnnnnnnnnnnnnnnnnnnnnnnnnnnnnnnnnnnnnnnnnnnnnnnnnnnnnnnnnnnnnnnnnnnnnnnnnnnnnnnnnnnnnnnnnnnnnnnnnnnnnnnnnnnnnnnnnnnnnnnnnnnnnnnnnnnnnnnnnnnnnnnnnnnnnnnnnnnnnnnnnnnnnnnnnnnnnnnnnnnnnnnnnnnnnnnnnnnnnnnnnnnnnnnnnnnnnnnnnnnnnnnnnnnnnnnnnnnnnnnnnnnnnnnnnnnnnnnnnnnnnnnnnnnnnnnnnnnnnnnnnnnnnnnnnnnnnnnnnnnnnnnnnnnnnnnnnnnnnnnnnnnnnnnnnnnnnnnnnnnnnnnnnnnnnnnnnnnnnnnnnnnnnnnnnnnnnnnnnnnnnnnnnnnnnnnnnnnnnnnnnnnnnnnnnnnnnnnnnnnnnnnnnnnnnnnnnnnnnnnnnnnnnnnnnnnnnnnnnnnnnnctcaaagagaaggagatnnnnnnnnnnnnnnnnnnnnnnnnnnnnnnnnnnnnnngaatnnnnnnnnnnnnnnnnnnnnnnnnnnnnnnnnnnnnnnnnnnnnnnnnnnnnnnnnnnnnnnnnnnnnnnnnnnnnnnnnnnnnnnnnnnnnnnnnnnnnnnnnnnnnnnnnnnnnnnnnnnnnnnnnnnnnnnnnnnnnnnnnnnnnnnnnnnnnnnnnnnnnnnnnnnnnnnnnnnnnnnnnnnnnnnnnnnnnnnnnnnnnnnnnnnnnnnnnnnnnnnnnnnnnnnnnnnnnnnnnnnnnnnnnnnnnnnnnnnnnnnnnnnnnnnnnnnnnnnnnnnnnnnnnnnnnnnnnnnnnnnnnnnnnnnnnnnnnnnnnnnnnnnnnnnnnnnnnnnnnnnnnnnnnnnnnnnnnnnnnnnnnnnnnnnatacctcacctgttcgaatggatacatttaaggctaatgcgaagcactctctatgtcggtgatcccttcaatcctccatcagatcctacccaacttgaccttgatacagctctcaatgatgatatatttatagtttctcctcgaggaggaatcgagggtttatgtcaaaaattatggactatgatttccatctcaacaatcatattatctgcaactgaggcaaacactagagttatgagcatggtccagggtgacaaccaggcgattgcaatcaccactagagtagtacgctcgctcagtcattccgagaagaaggagcaagcttataaagcaagtaaattattctttgaaaggcttagagccaacaatcatggaattggacaccacttgaaagaacaagaaactatcctcagttctgatttcttcatatacagtaagagagtgttttacaaaggtcggattttgactcaagcattaaagaacgtgagcaagatgtgcttaacagccgatatactaggggactgttcacaagcatcatgctccaatttagctactactgtaatgcgcctgactgagaatggggttgagaaagatttgtgttactttctgaatgcattcatgacaatcagacagttatgttatgatctagtatttccccaaactaaatctcttagtcaggacatcactaatgcttatcttaaccatccaatacttatctcaagattgtgtctattaccatctcaattggggggcctaaactttctctcatgtagtcgcctgttcaatagaaacatcggagacccattagtgtctgcaattgctgatgtgaaacgattaattaaagctggctgtctagatatctgggtcctgtataacatccttggaaggaggcctggnnnnnnnnnnnnnnnnnctctggcagctgatnnnnnnactctaaacatagannatttagttccttcaacaacttttttaaagaagcatgcccaatatnnnnnnnnnnnnnnnnnnnnnnnnnnnnnnnnnnnnnnnnnnnnnnnnnnnnnnnnnnnnnnnnnnnnnnnnnnnnnnnnncagtatctattagatcgtgaggtagtcatgcccagggttgcacatgtaatacttgcccagtctagttgcggtagaagaaaacagattcaaggttacttggattccactagaactattatcaggtattcactggaggtgagaccattgtcagcaaagaagctaaatacagtaatagaatacaacttattgtatctatcttacaatttggagattattgaaaaacccaatatagtccaaccctttttgaatgcaatcaatgttgatacttgtagcatcgatatagccaggtcccttagaaaactatcctgggcaactttacttaatggacgtcccatcgagggattagaaacacctgatcccattgaattggtacatgggtgtttgataattgggtcagatgaatgtgagcattgcagtagtggtgatgataaattcacctggtttttcctacccaaggggataaggctagataatgatccggcatccaacccacccatcagagtaccttacatcggatctaaaacagatgagcggagggttgcgtcaatggcttacatcaaaggagcatctgtatcactgaaatcagcactcaggttagcgggagtatatatttgggctttcggagatacagaagaatcatggcaggacgcctatgagttagcttccactcgtgttaatctcacactagagcaattgcaatctctcactcctttaccaacatctgctaacctagtacacagattagatgatggcaccactcaattaaaatttaccccggcaagttcctatgcattctctagcttcgttcatatatctaacgactgtcaagttctggagatcgatgatcaggttacagattctaacctgatttaccaacaagttatgattactggccttgctttaattgagacatggaacaatcctccaatcaacttctctgtctatgagactacactacacttgcacacaggctcatcttgctgtataagacctgtcgaatcttgtgtagtaaatcctcctttgcttcctgtacccttcattaatgttcctcaaatgaataaatttgtatatgaccctgaaccactcagtttgctagaaatggaaaaaattgaggatattgcttatcagaccagaatcggtggtttagatcaaatcccacttctggaaaaaatacccttactagctcacctcaccgccaagcagatggtaaacagcatcactgggcttgatgaagcaacatctatagtgaatgatgctgtagttcaagcagactacactagcaattggattagtgaatgctgctacacttacattgattctgtgtttgtttactctggctgggcattattattggagctttcgtatcaaatgtactacttaagaattcaaggcatccaaggaattctagactatgtgtatatgaccttgaggaggataccaggaatggctataacaggtatctcatccacgattagtcaccctcgtatactcagaagatgcatcaatttggatgtaatagccccaatcaattctccacacatagcttcactggattacacaaaattgagcatagatgcagtaatgtggggaactaagcaggttttgaccaacatttcgcaaggtatcgattatgagatagtagttccttctgaaagccaactaacacttagtgatagagttctaaatctagttgctcgaaaattatcactactggcaatcatctgggccaattataactatcctccaaaggttaaaggtatgtcacctgaggacaaatgtcaggctttaactacacatctaatccaaactgtcgaatatgttgagcacattcagattgagaagacaaacatcaggaggatgattattgaaccaaaattaactgcctaccctagtaatttgttttatctatctcgaaagttgcttaatgctattcgagattctgaagaaggacaatttctgattgcatcctattataacagttttggatttctggaaccaatactaatggaatctaaaatattcaatctaaattcatccgaatcagcatctcttacagaatttgatttcatcctcaacttggaattgtctgaaaccagtcttgagaaatactctctcccaagtttgttgatgacggctgagaatatggataacccatttcctcaaccaccccttcatcatgttctcagaccactaggattatcatccacttcatggtataaaacaatcagtgttttaaattatattagccatatgaaaatatctgacggtgcccatctatacttggcagagggaagcggggcctctatgtcacttatagagactttcttgcccggtgaaacaatatggtacaacagcctattcaatagtggtgaaaatcctccccaacgcaattttgctcctttgcccacccagtttattgaaagtgtcccttacagattgattcaagcaggtatagcagcaggaagtggtgtagtgcaaagtttctatccactctggaacggtaacagcgatatcactgacttgagcacgaaaaccagtgtcgaatacattattcacaaggtaggagctgatacatgtgcattggtccatgtggatttggagggtgtgcccggctcaatgaacagcatgttggagnnnnnnnnnnnnnnnnnnnnnnnnnnnnnnnnnnnnnnnnnnnnnnnnnnnnnnnnnnnnnnnnnnnnnnnnnnnnnnnnnnnnnnnnnnnnnnnnnnnnnnnnnnnnnnnnnnnnnnnnnnnnnnnnnnnnnnnnnnnnnnnnnnnnnnnnnnnnnnnnnnnnnnnnnnnnnnnnnnnnnnnnnnnnnnnnnnnnnnnnnnnnnnnnnnnnnnnnnnnnnnnnnnnnnnnnnnnnnnnnnnnnnnnnnnnnnnnnnnnnnnnnnnnnnnnnnnnnnnnnnnnnnnnnnnnnnnnnnnnnnnnnnnnnnnnnnnnnnnnnnnnnnnnnnnnnnnnnnnnnnnnnnnnnnnnnnnnnnnnnnnnnnnnnnnnnnnnnnnnnnnnnnnnnnnnnnnnnnnnnnnnnnnnnnnnnnnnnnnnnnnnnnnnnnnnnnnnnnnnnnnnnnnnnnnnnnnnnnnnnnnnnnnnnnnnnnnnnnnnnnnnnnnnnnnnnnnnnnnnnnnnnnnnnnnnnnnnnnnnnnnnnnnnnnnnnnnnnnnnnnnnnnnnnnnnnnnnnnnnnnnnnnnnnnnnnnnnnnnnnnnnnnnnnnnnnnnnnnnnnnnnnnnnnnnnnnnnnnnnnnnnnnnnnnnnnnnnnnnnnnnnnnnnnnnnnnnnnnnnnnnnnnnnnnnnnnnnnnnnnnnnnnnnnnnnnnnnnnnnnnnnnnnnnnnnnnnnnnnnnnnnnnnnnnnnnnnnnnnnnnnnnnnnnnnnnnnnnnnnnnnnnnnnnnnnnnnnnnnnnnnnnnnnnnnnnnnnnnnnnnnnnnnnnnnnnnnnnnnnnnnnnnnnnnnnnnnnnnnnnnnnnnnnnnnnnnnnnnnnnnnnnnnnnnnnnnnnnnnnnnnnnnnnnnnnnnnnnnnnnnnnnnnnnnnnnnnnnnnnnnnnnnnnnnnnnnnnnnnnnnnnnnnnnnnnnnnnnnnnnnnnnnnnnnnnnnnnnnnnnnnnnnnnnnnnnnnnnnnnnnnnnnnnnnnnnnnnnnnnnnnnnnnnnnnnnnnnnnnnnnnnnnnnnnnnnnnnnnnnnnnnnnnnnnnnnnnnnnnnnnnnnnnnnnnnnnnnnnnnnnnnnnnnnnnnnnnnnnnnnnnnnnnn"/>
                        <sequence id="seq_MuVs/Washington.USA/1.17/FH6[G]|2017.008|2017-01-04|north_america|usa|washington|age|vaccination_status|community_status" spec="Sequence" taxon="MuVs/Washington.USA/1.17/FH6[G]|2017.008|2017-01-04|north_america|usa|washington|age|vaccination_status|community_status" totalcount="4" value="-tagtgtaagaaacagtaagcccggaagtggtgttttgcgatttcgaggccgggctcgatcctcacctttcattgtcaataggggacactttgacgctaccttgaaaatgtcgtccgtgctcaaagcatttgagcgattcactatagaacaggaacttcaagacaggggtgaggagggttcaattccgccggagactttaaagtcagcagtcaaagtcttcgttattaacacacccaatcccaccacacgctaccagatgctaaacttttgcctaagaataatttgcagtcaaaatgctagggcatctcacagggtaggtgcattgataacattattctcacttccctcggcaggtatgcaaaatcatattagactagcagatagatcacccgaagcccagatagaacgctgtgagattgatggctttgagcctggcacatataggctgattccgaatgcacgcgccaatcttactgccaatgaaattgctgcctatgctttgcttgcagatgacctccctccaaccataaataatggaactccttatgtacatgcagatgttgaagggcagccatgtgatgaaattgaacaattcctggatcgatgctacagtgtactaatccaggcttgggtgatggtctgtaaatgtatgacagcttacgaccaacctgctggatctgctgatcggcgatttgcgaaataccagcagcaaggtcgcctggaagcaagatacatgctgcagccagaagctcaaaggttgattcaaactgccatcaggaaaagtcttgttgttagacagtatcttacctttgaactccaactggcaagacggcaggggttgctatcaaacagatactatgcaatggtgggtgacattggaaagtacattgagaattcaggccttactgccttctttctcaccctcaaatatgcactaggcaccaaatggagtcctctgtcattggccgcattcaccggtgaactcactaagctccgatccttgatgatgttatatcgagatctcggagaacaagccagataccttgctctgttggaggctccccaaataatggactttgctcccgggggctacccattgatattcagttatgctatgggagtcggtacagtcctagat-gtccaaatgcgaaattacacttatgcacgacctttcctaaatggttactatttccagattggggttgagaccgcacgacggcaacaaggcactgttgacaacagagtagcagatgatctaggcctgactcctgaacaaagaactgaggtcactcagcttgttgacaggcttgcaagaggcagaggtgcgggaataccaggtgggccggtgaatccctttgttcctccagttcaacaacaacaacctgctgccgtatatgaggacattcctgcattggaggaatcagatgacgatggtgatgaagatggaggtgcaggattccaaaatggagcacaagcaccagctgtaagacagggaggtcaaaatgactttagagcacagccgttacaggatccaattcaagcacaactcttcatgccattatatcctcaagtcagcaacatcccaaatcatcagaatcatcagattaatcgcatcggggggatggaacaccaagatttattacgatacaacgagaatggcgattctcagcaggatgcaaggggcgaacacggaaataccttcccaaacaatcccaatcaaaacgcacagtcacaagtgggtgactgggatgagtagatcaccgacatgaccaaactacccccaactgcaacaaacccagaacaatccagccacagccaaccgctcaaatccactacattccattcatatttagtctttaagaaaaaattaggcccggaaagaattagttctacgagcatcgacacgattatcttgatcgtgtttctttccgggcaagccatggatcaatttataaaacaagatgaaactggtgatttaattgagacaggaatgaatgttgcaaatcacttcctatctgcccccattcagggaaccaacttgttgagcaaggccacaatcatccccggtgttgcaccagtactcattggcaatccagagcaaaagaacattcagtaccccactgcatcacatcagggatccaagtcaaagggaagaagctcaggggccaagcccatcatagtctcatcttccgaagtaggcactggagggactcagattcctgagccccttttcgcacaaaccggacaaggtggcactgtcaccaccgtttatcaagatccaactatccaaccaacaggttcataccgaagtgtggaattggctaagataggaaaagaga-gaatgattaatcggtttgttgaaaaacccaggacctcaacgccggtaacagaatttaagaggggggccgggagcggctgctcaaggccagacaatccaagaggagggcatagacgggaatggagcctcagctgggtccaaggagaggtccgggtctttgagtggtgcaaccccatatgctcacctatcactgccgcagcaagattccactcctgcaaatgtgggaattgcccagcaaagtgcgatcagtgcgaacgagattatggacctccttagagggatggatgctcgcctgcaacatcttgaacaaaaggtggacaaggtgcttgcacagggcagcatggtgacccaaataaagaatgaattatcaacagtaaagacaacactagctacaattgaaggaatgatggcgacagtaaagatcatggatccgggaaacccgacaggggtcccagttgatgagcttagaagaagttttagtgatcatgtaacaattgttagtggaccaggagatgtgtcattcagctccagtgaagaacccacactgtatttggatgaactagcgaggcctatccccaagcctcgtcctgcaaagcagccaaaaccccaacccgtaaaggatttagcaggacggaaggtgatgataaccaaaatgatcactgactgtgtggccaatcctcaaatgaagcaggcgttcgagcaacgattggcaaaggccagcaccgaggatgccctgaatgatatcaagcgagacatcatacgaagcgccatatgaacctaccaagaacaccagactcacgggaaaatccatgaactgatagccgcaatgattccctattaaataaaaaataagcacgaacacaagtctaacccagccacagcagcaatggccggatcacagatcaaaattcctcttccgaagccccccgactcagattctcaaagactaaatgcattccctgtaatcatggctcaagaaggcaaagggcgactcctcagacagatcagacttaggaaaatattatcaggggatccgtctgatcagcaaattacatttgtgaatacatatggattcatccgtgctactccagaaacatcagagttcatctctgaatcatcacaacaaaaggtaactcctgtagtgacggcgtgcatgttatccttcggtgctggaccagtactagaagacccacaacatatgctgaaagctcttgatcagacagatatcagggttcggaagacagcaagtgataaagagcagatcttatttgagatcaaccgcattcccaatctattcaggcatcatcaaatatctgcggaccatctgattcaggccagctccgataaatatgtcaagtcaccagctaagttgattgcaggagtaaattacatttactgtgtcacatttttatccgtgacagtttgttctgcctcactcaagtttcgagttgcgcgcccattgcttgctgcacgatctagattagtgagagcagttcagatggaagttttgcttcgggtaacctgcaaaaaagactctcaaatggcaaagagcatgctaaatgaccctgatggagaaggttgcattgcatccgtgtggttccacctgtgtaatctgtgcaaaggcaggaacaaacttagaagttacgatgaaaattattttgcatctaagtgccgtaagatgaatttgacagtcagcataggggacatgtggggaccaaccattctagtccatgcaggcggtcacattccgacaactgcaaaacctttcttcaactcaagaggctgggtctgtcaccccatccatcaatcatcaccatcgttggcgaagaccctatggtcatctgggtgtgaaatcaaggctgccagtgctatcctccagggctcagactatgcatcactcgcaaaaactgatgacataatatattcaaagataaaggtcgacaaggatgcagccaactacaagggagtatcctggagtccatttaggaagtctgcctcaatgagcaacctatgataattctctctattttcaatgatgccttcaggaggatcaacaatcagtccaattttaccggtgataacttgattgaaattatagaaaaaataagcctagaaagatatcccacctctcgactttcccactttgaaaatagaattgatcagtaatcatgaaggtttctttagttacttgcttgggctttgcagtcttttcattttccatatgtgtgaatatcaatatcttgcagcaaattggatatatcaagcaacaagtcaggcaactgagctattactcacaaagttcaagctcctacatagtggtcaagcttttaccgaatatccaacccactgataacagctgtgaattcaagagtgtaactcaatacaataagaccttgagtaatttgcttcttccaattgcagaaaacataaataatattgcatcgccctcacctggatcaagacgtcataaaaggtttgctggcattgccattggcattgctgcactcggtgttgcaaccgcagcacaagtaaccgccgctgtctcattagttcaagcacagacaaatgcacgcgcaatagcggcgatgaaaaattcaatacaggcaactaatcgagcagtcttcgaagtgaaagaaggcacccaacagttagctatagcggtacaagcaatacagaaccacatcaatactattatgaacacccaattgaacaatatgtcctgtcagattcttgataaccagcttgcaacctccctgggattatacctaacagaattaacaacagtgttccagccacaattaattaatccggcattgtcaccgattagcatacaagccttgaggtctttgcttggaagtatgacacctgcagtggttcaagcaacattatctacttcaatttctgctgctgaaatactaagtgccggtctaatggagggtcagattgtttctgttctgctggatgagatgcagatgatagttaagataaatattccaaccattgtcacacaatcaaatgcattggtgattgacttctactcaatttcgagctttattaatagtcaggaatccataattcaattaccagacaggatcttggagatcgggaatgaacaatggagctatccagcaaaaaattgtaagttgacaagacacaacatattctgccaatacaatgaggcagagaggctgagcttagaatcaaaactatgccttgcaggcaatataagtgcctgtgtgttctcacccatagcagggagttatatgaggcgatttgtagcactggatggaacaattgttgcaaactgtcgaagtctaacgtgtctatgcaagagtccatcttatcctatataccaacctgaccatcatgcagtcacgaccattgatctaaccgcatgtcagacgttgtccctagacggattggatttcagcattgtctctctaagcaacatcacttacgctgagaaccttaccatttcattgtctcagacaatcaatactcaacccattgacatatcaactgaactgatcaaggtcaatgcatccctccaaaatgccgttaagtacataaaggagagcaaccatcaactccaatctgtgagtataaattctaaaatcggagctataatcatagcagccttagctttgagcatcctgtcaatgatcatttcactgttgttttgctgctgggcttacattgcaactaaagagatcagaagaatcaacttcaaaacaaatcatatcaacacaatatcaagtagtgtcgatgatctcatcaggtactaatcctaacatggtgattcattctgtatttagaaaatatttagaaaaaaactaaattaagaatgaatctcatggggtcgtaacgtctcgtgaccctgccgttgcactatgccggcgatccaacccccattatacctcacatttctattgctaattcttctttatctgatcataactttgtatgt--ctggattatattaactgttacttataagactgcggtgcgacatgcagcactgtaccagagatccttctttcactggagtttcgatcactcactctaagaagatccccagttaggacaagtcccgatccatcatgcaagaacaatctgcatttgaataatgccgttcaatcatgagacataaagaaaaaaccaggccagaacaaacttagggtcataatacaacacaaaaccttagcttctatctcaattgtgctccgaccgctcgaaagatggagccctcgaaattcttcacaatatcggacagtgccacctttgcacctgggcctgttagcaatgcggctaacaagaagacattccgaacctgcttccgaatactggcactatctgtacaagctgtcacccttatattagttattgtcactttaggtgagcttgtaaggatgatcaatgatcaaggcttgagcaatcagttgtcttcaattacagacaagataagagagtcagctactatgattgcatctgctgtgggagtaatgaatcaagttattcatggagtaacggtatccttacccctacaaattgagggaaaccaaaatcaattgttagccacacttgccacaatctgcaccagccaaaaacaagtctcaaactgctctacaaacatccccttagtcaatgacctcaggtttataaatgggatcaataaattcatcattgaagattacgcaactcatgatttctctatcggccatccactcaatatgcccagctttatcccaactgcaacttcacccaatggttgcacaagaattccatccttttctttaggtaagacacactggtgctacacacataatgtaattaatgccaactgcaaggaccatacttcgtctaaccaatatgtgtccatggggattctcgttcagaccgcgtcaggttatcctatgttcaaaaccttaaaaatccaatatctcagtgatggcctgaatcggaaaagctgctcaattgcaacagtccctgatgggtgcgcgatgtactgttatgtctccactcaacttgaaaccgacgactatgcggggtccagtccacccacccaaaaacttatcctgttattctataatgacaccgtcacagaaaggacaatatctccatctggtcttgaagggaattgggctactttggtgccaggagtggggagtgggatatattttgagaataagttgatcttccctgcatatggtggtgtcttgcccaatagtacactcggggttaaatcagcaagagaatttttccggcctgttaatccatataatccatgttcaggaccacaacaagatttagaccagcgtgctttgaggtcatacttcccaagttatttctctaatcgaagaatacagagtgcatttcttgtctgtgcctggaatcagatcttagttacaaattgtgaactagttgtcccctcaagcaatcagacaatgatgggtgcagaaggaagagttttattgatcaataatcgactattatattatcagagaagtaccagctggtggccgtatgaactcctctacgagatatcattcacatttacaaactctggtccatcatctgtaaatatgtcctggatacctatatattcattcactcgtcctggttcaggcaattgcagtggtgaaaatgtgtgcccgactgcttgtgtgtcaggggtttatcttgatccctggccattaactccatatagccaccaatcaggtattaacagaaatttctattttacaggtgctctattaaattcaagtacaactagagtaaatcctaccctttatgtctctgctcttaataatcttaaagtattagccccatatggtactcaaggactgtttgcctcgtacaccacaaccacctgctttcaagataccggtgatgctagtgtgtattgtgtttatattatggaactagcatcaaatattgttggagaattccaaattctacctgtgctaactagattgactatcacttgaatcatagtgaatgcagcgggaagccctattggcgtgtctcaatttttatcgattattaagaaaaaacaggccagaatggcgggcctaaatgagatactcctacctgaagtacatttaaactcacccatcgttagatataagcttttctactatatattacatggccagttaccaaatgatttggagccagatgacttgggcccactagcaaatcagaattggaaggcaattcgagccgaagaatcccaggttcatgcacgtttaaaacagatcagagtagaactcatcgcaaggattcctagtctccggtggacccgctctcaaagagagattgctatactcatttggccaagaatacttccaatcctccaagcatatgatcttcggcaaagtatgcaattgcccacagtatgggagaaattgactcaatccacagttaatcttataagtgatggtctagaacgagttgtattacacatcagcaatcaactgacaggcaagccaaacttgtttaccagatctcgaacaggacaagacactaaggactactcaattccatccactagagagctatctcaaatatggtttaacaatgagtggagtggacctgtaaagacctggcttatgattaaatatagaatgaggcaactaatcacaaaccaaaagacaggtgagttaacagatttagtaaccattgtggatactaggtccactctatgcattattaccccagaattagttgctttatactctaatgggcacaaagcattaacgtacctcacctttgaaatggtactaatggtcactgatatgttggaaggacgactgaatgtttcttctttgtgcacagctagtcattatctgtccccactaaagaaaagaatcgaaattctcctaacattagttgatgaccttgctctactcatgggggacaaagtatacggtgttgtctcttcacttgagagttttgtttacgcccaattacagtatggtgatcctgttgtagacattaagggtacattctatggatttatatgtaatgagattctcgatctgctgactgaggacaacatctttactgaggaggaggcaaacaaggttctcctggacttgacttcacagtttgacaatctatcccctgatttaactgctgaactcctctgcattatgagactttggggccaccccacattaaccgccagccaagcagcatccaaggtccgagagtccatgtgcgctcccaaggtgttagatttccaaacaataatgaagaccctggctttctttcacgcaatccttattaacggttataggaggagccataatggaatctggcctcctactactcttcatggcaatgcccccaaaagcctcattgagatgcggcatgataattcagaacttaagtatgagtatgtcctcaagaattggaaaagtatatctatgttaagaatacacaaatgctttgatgcatcacctgatgaagatctcagcatattcatgaaggataaggcaataagctgtccaaagcaagactggatgggagtatttaggaggagcctcataaaacagcgatatcgagatgcgaatcgacctctaccacaaccattcaaccgacggctactgttgaattttctagaggatgacagattcgatcccattaaagagcttgagtatgtcaccagtggagaatatcttagggacccagaattttgtgcatcttactctctcaaagagaaggagataaaggctacaggtcgaatatttgcaaaaatgacaaagagaatgagatcgtgccaagtaattgcggaatcattattggccaatcatgcaggtaaattaatgagagaaaatggagttgttttagaccagttaaaattgacaaaatctttgttaacgatgaaccaaattggtattatatcagagcacagccgaagatccactgctgacaacatgactttggcacactccggttcaaataagcacagaattaataatagtcaattcaagaagaataaagacaataaacatgagatgcctgatgatggttttgagatagcagcctgctttctaacaactgacctcacaaaatactgcttaaattggaggtaccaagtcatcatcccctttgctcgtacattgaattcaatgtatggtatacctcacctgttcgaatggatacatttaaggctaatgcgaagcactctctatgtcggtgatcccttcaatcctccatcagatcctacccaacttgaccttgatacagctctcaatgatgatatatttatagtttctcctcgaggaggaatcgagggtttatgtcaaaaattatggactatgatttccatctcaacaatcatattatctgcaactgaggcaaacactagagttatgagcatggtccagggtgacaaccaggcgattgcaatcaccactagagtagtacgctcgctcagtcattccgagaagaaggagcaagcttataaagcaagtaaattattctttgaaaggcttagagccaacaatcatggaattggacaccacttgaaagaacaagaaactatcctcagttctgatttcttcatatacagtaagagagtgttttacaaaggtcggattttgactcaagcattaaagaacgtgagcaagatgtgcttaacagccgatatactaggggactgttcacaagcatcatgctccaatttagctactactgtaatgcgcctgactgagaatggggttgagaaagatttgtgttactttctgaatgcattcatgacaatcagacagttatgttatgatctagtatttccccaaactaaatctcttagtcaggacatcactaatgcttatcttaaccatccaatacttatctcaagattgtgtctattaccatctcaattggggggcctaaactttctctcatgtagtcgcctgttcaatagaaacatcggagacccattagtgtctgcaattgctgatgtgaaacgattaattaaagctggctgtctagatatctgggtcctgtataacatccttggaaggaggcctggaaaaggtaagtggagcactctggcagctgatccttatactctaaacatagattatttagttccttcaacaacttttttaaagaagcatgcccaatatacattgatggaacggagtgttaatcccatgctccgtggagtattcagtgaaaatgcagctgaggaagaagaggaactcgcacagtatctattagatcgtgaggtagtcatgcccagggttgcacatgtaatacttgcccagtctagttgcggtagaagaaaacagattcaaggttacttggattccactagaactattatcaggtattcactggaggtgagaccattgtcagcaaagaagctaaatacagtaatagaatacaacttattgtatctatcttacaatttggagattattgaaaaacccaatatagtccaaccctttttgaatgcaatcaatgttgatacttgtagcatcgatatagccaggtcccttagaaaactatcctgggcaactttacttaatggacgtcccatcgagggattagaaacacctgatcccattgaattggtacatgggtgtttgataattgggtcagatgaatgtgagcattgcagtagtggtgatgataaattcacctggtttttcctacccaaggggataaggctagataatgatccggcatccaacccacccatcagagtaccttacatcggatctaaaacagatgagcggagggttgcgtcaatggcttacatcaaaggagcatctgtatcactgaaatcagcactcaggttagcgggagtatatatttgggctttcggagatacagaagaatcatggcaggacgcctatgagttagcttccactcgtgttaatctcacactagagcaattgcaatctctcactcctttaccaacatctgctaacctagtacacagattagatgatggcaccactcaattaaaatttaccccggcaagttcctatgcattctctagcttcgttcatatatctaacgactgtcaagttctggagatcgatgatcaggttacagattctaacctgatttaccaacaagttatgattactggccttgctttaattgagacatggaacaatcctccaatcaacttctctgtctatgagactacactacacttgcacacaggctcatcttgctgtataagacctgtcgaatcttgtgtagtaaatcctcctttgcttcctgtacccttcattaatgttcctcaaatgaataaatttgtatatgaccctgaaccactcagtttgctagaaatggaaaaaattgaggatattgcttatcagaccagaatcggtggtttagatcaaatcccacttctggaaaaaatacccttactagctcacctcaccgccaagcagatggtaaacagcatcactgggcttgatgaagcaacatctatagtgaatgatgctgtagttcaagcagactacactagcaattggattagtgaatgctgctacacttacattgattctgtgtttgtttactctggctgggcattattattggagctttcgtatcaaatgtactacttaagaattcaaggcatccaaggaattctagactatgtgtatatgaccttgaggaggataccaggaatggctataacaggtatctcatccacgattagtcaccctcgtatactcagaagatgcatcaatttggatgtaatagccccaatcaattctccacacatagcttcactggattacacaaaattgagcatagatgcagtaatgtggggaactaagcaggttttgaccaacatttcgcaaggtatcgattatgagatagtagttccttctgaaagccaactaacacttagtgatagagttctaaatctagttgctcgaaaattatcactactggcaatcatctgggccaattataactatcctccaaaggttaaaggtatgtcacctgaggacaaatgtcaggctttaactacacatctaatccaaactgtcgaatatgttgagcacattcagattgagaagacaaacatcaggaggatgattattgaaccaaaattaactgcctaccctagtaatttgttttatctatctcgaaagttgcttaatgctattcgagattctgaagaaggacaatttctgattgcatcctattataacagttttggatttctggaaccaatactaatggaatctaaaatattcaatctaaattcatccgaatcagcatctcttacagaatttgatttcatcctcaacttggaattgtctgaaaccagtcttgagaaatactctctcccaagtttgttgatgacggctgagaatatggataacccatttcctcaaccaccccttcatcatgttctcagaccactaggattatcatccacttcatggtataaaacaatcagtgttttaaattatattagccatatgaaaatatctgacggtgcccatctatacttggcagagggaagcggggcctctatgtcacttatagagactttcttgcccggtgaaacaatatggtacaacagcctattcaatagtggtgaaaatcctccccaacgcaattttgctcctttgcccacccagtttattgaaagtgtcccttacagattgattcaagcaggtatagcagcaggaagtggtgtagtgcaaagtttctatccactctggaacggtaacagcgatatcactgacttgagcacgaaaaccagtgtcgaatacattattcacaaggtaggagctgatacatgtgcattggtccatgtggatttggagggtgtgcccggctcaatgaacagcatgttggagnnnnnnnnnnnnnnnnnnnnnnnnnnnnnnnnnnnnnnnnnnnnnnnnnnnnnnnnnnnnnnnnnnnnnnnnnnnnnnnnnnnnnnnnnnnnnnnnnnnnnnnnnnnnnnnnnnnnnnnnnnnnnnnnnnnnnnnnnnnnnnnnnnnnnnnnnnnnnnnnnnnnnnnnnnnnnnnnnnnnnnnnnnnnnnnnnnnnnnnnnnnnnnnnnnnnnnnnnnnnnnnnnnnnnnnnnnnnnnnnnnnnnnnnnnnnnnnnnnnnnnnnnnnnnnnnnnnnnnnnnnnnnnnnnnnnnnnnnnnnnnnnnnnnnnnnnnnnnnnnnnnnnnnnnnnnnnnnnnnnnnnnnnnnnnnnnnnnnnnnnnnnnnnnnnnnnnnnnnnnnnnnnnnnnnnnnnnnnnnnnnnnnnnnnnnnnnnnnnnnnnnnnnnnnnnnnnnnnnnnnnnnnnnnnnnnnnnnnnnnnnnnnnnnnnnnnnnnnnnnnnnnnnnnnnnnnnnnnnnnnnnnnnnnnnnnnnnnnnnnnnnnnnnnnnnnnnnnnnnnnnnnnnnnnnnnnnnnnnnnnnnnnnnnnnnnnnnnnnnnnnnnnnnnnnnnnnnnnnnnnnnnnnnnnnnnnnnnnnnnnnnnnnnnnnnnnnnnnnnnnnnnnnnnnnnnnnnnnnnnnnnnnnnnnnnnnnnnnnnnnnnnnnnnnnnnnnnnnnnnnnnnnnnnnnnnnnnnnnnnnnnnnnnnnnnnnnnnnnnnnnnnnnnnnnnnnnnnnnnnnnnnnnnnnnnnnnnnnnnnnnnnnnnnnnnnnnnnnnnnnnnnnnnnnnnnnnnnnnnnnnnnnnnnnnnnnnnnnnnnnnnnnnnnnnnnnnnnnnnnnnnnnnnnnnnnnnnnnnnnnnnnnnnnnnnnnnnnnnnnnnnnnnnnnnnnnnnnnnnnnnnnnnnnnnnnnnnnnnnnnnnnnnnnnnnnnnnnnnnnnnnnnnnnnnnnnnnnnnnnnnnnnnnnnnnnnnnnnnnnnnnnnnnnnnnnnnnnnnnnnnnnnnnnnnnnnnnnnnnnnnnnnnnnnnnnnnnnnnnnnnnnnnnnnnnnnnnnnnnnnnnnnnnnnnnnnnnnnnnnnnnnnnnnnnnnnnnnnnnnnnnnnnn"/>
                        <sequence id="seq_MuVs/Washington.USA/1.17/FH7[G]|2017.014|2017-01-06|north_america|usa|washington|age|vaccination_status|community_status" spec="Sequence" taxon="MuVs/Washington.USA/1.17/FH7[G]|2017.014|2017-01-06|north_america|usa|washington|age|vaccination_status|community_status" totalcount="4" value="-nnnnnnnnnnnnnnnnnnnnnnnnnnnnnnnnnnnnnnnnnnnnnnnnnnnnnnnnnnnnnnnnnnnnnnnnnnnnnnnnnnnnnnnctttgacgctaccttgaaaatgtcgtccgtgctcaaagcatttgagcgattcactatagaacaggaacttcaagacaggggtgaggagggttcaattccgccggagactttaaagtcagcagtcaaagtcttcgttattaacacacccaatcccaccacacgctaccagatgctaaacttttgcctaagaataatttgcagtcaaaatgctagggcatctcacagggtaggtgcattgataacattattctcacttccctcggcaggtatgcaaaatcatattagactagcagatagatcacccgaagcccagatagaacgctgtgagattgatggctttgagcctggcacatataggctgattccgaatgcacgcgccaatcttactgccaatgaaattgctgcctatgctttgcttgcagatgacctccctccaaccataaataatggaactccttatgtacatgcagatgttgaagggcagccatgtgatgaaattgaacaattcctggatcgatgctacagtgtactaatccaggcttgggtgatggtctgtaaatgtatgacagcttacgaccaacctgctggatctgctgatcggcgatttgcgaaataccagcagcaaggtcgcctggaagcaagatacatgctgcagccagaagctcaaaggttgattcaaactgccatcaggaaaagtcttgttgttagacagtatcttacctttgaactccaactggcaagacggcaggggttgctatcaaacagatactatgcaatggtgggtgacattggaaagtacattgagaattcaggccttactgccttctttctcaccctcaaatatgcactaggcaccaaatggagtcctctgtcattggccgcattcaccggtgaactcactaagctccgatccttgatgatgttatatcgagatctcggagaacaagccagataccttgctctgttggaggctccccaaataatggactttgctcccgggggctacccattgatattcagttatgctatgggagtcggtacagtcctagat-gtccaaatgcgaaattacacttatgcacgacctttcctaaatggttactatttccagattggggttgagaccgcacgacggcaacaaggcactgttgacaacagagtagcagatgatctaggcctgactcctgaacaaagaactgaggtcactcagcttgttgacaggcttgcaagaggcagaggtgcgggaataccaggtgggccggtgaatccctttgttcctccagttcaacaacaacaacctgctgccgtatatgaggacattcctgcattggaggaatcagatgacgatggtgatgaagatggaggtgcaggattccaaaatggagcacaagcaccagctgtaagacagggaggtcaaaatgactttagagcacagccgttacaggatccaattcaagcacaactcttcatgccattatatcctcaagtcagcaacatcccaaatcatcagaatcatcagattaatcgcatcggggggatggaacaccaagatttattacgatacaacgagaatggcgattctcagcaggatgcaaggggcgaacacggaaataccttcccaaacaatcccaatcaaaacgcacagtcacaagtgggtgactgggatgagtagatcaccgacatgaccaaactacccccaactgcaacaaacccagaacaatccagccacagccaaccgctcaaatccactacattccattcatatttagtctttaagaaaaaattaggcccggaaagaattagttctacgagcatcgacacgattatcttgatcgtgtttctttccgggcaagccatggatcaatttataaaacaagatgaaactggtgatttaattgagacaggaatgaatgttgcaaatcacttcctatctgcccccattcagggaaccaacttgttgagcaaggccacaatcatccccggtgttgcaccagtactcattggcaatccagagcaaaagaacattcagtaccccactgcatcacatcagggatccaagtcaaagggaagaagctcaggggccaagcccatcatagtctcatcttccgaagtaggcactggagggactcagattcctgagccccttttcgcacaaaccggacaaggtggcactgtcaccaccgtttatcaagatccaactatccaaccaacaggttcataccgaagtgtggaattggctaagataggaaaagaga-gaatgattaatcggtttgttgaaaaacccaggacctcaacgccggtaacagaatttaagaggggggccgggagcggctgctcaaggccagacaatccaagaggagggcatagacgggaatggagcctcagctgggtccaaggagaggtccgggtctttgagtggtgcaaccccatatgctcacctatcactgccgcagcaagattccactcctgcaaatgtgggaattgcccagcaaagtgcgatcagtgcgaacgagattatggacctccttagagggatggatgctcgcctgcaacatcttgaacaaaaggtagacaaggtgcttgcacagggcagcatggtgacccaaataaagaatgaattatcaacagtaaagacaacactagctacaattgaaggaatgatggcgacagtaaagatcatggatccgggaaacccgacaggggtcccagttgatgagcttagaagaagttttagtgatcatgtaacaattgttagtggaccaggagatgtgtcattcagctccagtgaagaacccacactgtatttggatgaactagcgaggcctatccccaagcctcgtcctgcaaagcagccaaaaccccaacccgtaaaggatttagcaggacggaaggtgatgataaccaaaatgatcactgactgtgtggccaatcctcaaatgaagcaggcgttcgagcaacgattggcaaaggccagcaccgaggatgccctgaatgatatcaagcgagacatcatacgaagcgccatatgaacctaccaagaacaccagactcacgggaaaatccatgaactgatagccgcaatgattccctattaaataaaaaataagcacgaacacaagtctaacccagccacagcagcaatggccggatcacagatcaaaattcctcttccgaagccccccgactcagattctcaaagactaaatgcattccctgtaatcatggctcaagaaggcaaagggcgactcctcagacagatcagacttaggaaaatattatcaggggatccgtctgatcagcaaattacatttgtgaatacatatggattcatccgtgctactccagaaacatcagagttcatctctgaatcatcacaacaaaaggtaactcctgtagtgacggcgtgcatgttatccttcggtgctggaccagtactagaagacccacaacatatgctgaaagctcttgatcagacagatatcagggttcggaagacagcaagtgataaagagcagatcttatttgagatcaaccgcattcccaatctattcaggcatcatcaaatatctgcggaccatctgattcaggccagctccgataaatatgtcaagtcaccagctaagttgattgcaggagtaaattacatttactgtgtcacatttttatccgtgacagtttgttctgcctcactcaagtttcgagttgcgcgcccattgcttgctgcacgatctagattagtgagagcagttcagatggaagttttgcttcgggtaacctgcaaaaaagactctcaaatggcaaagagcatgctaaatgaccctgatggagaaggttgcattgcatccgtgtggttccacctgtgtaatctgtgcaaaggcaggaacaaacttagaagttacgatgaaaattattttgcatctaagtgccgtaagatgaatttgacagtcagcataggggacatgtggggaccaaccattctagtccatgcaggcggtcacattccgacaactgcaaaacctttcttcaactcaagaggctgggtctgtcaccccatccatcaatcatcaccatcgttggcgaagaccctatggtcatctgggtgtgaaatcaaggctgccagtgctatcctccagggctcagactatgcatcactcgcaaaaactgatgacataatatattcaaagataaaggtcgacaaggatgcagccaactacaagggagtatcctggagtccatttaggaagtctgcctcaatgagcaacctatgataattctctctattttcaatgatgccttcaggaggatcaacaatcagtccaattttaccggtgataacttgattgaaattatagaaaaaataagcctagaaagatatcccacctctcgactttcccactttgaaaatagaattgatcagtaatcatgaaggtttctttagttacttgcttgggctttgcagtcttttcattttccatatgtgtgaatatcaatatcttgcagcaaattggatatatcaagcaacaagtcaggcaactgagctattactcacaaagttcaagctcctacatagtggtcaagcttttaccgaatatccaacccactgataacagctgtgaattcaagagtgtaactcaatacaataagaccttgagtaatttgcttcttccaattgcagaaaacataaataatattgcatcgccctcacctggatcaagacgtcataaaaggtttgctggcattgccattggcattgctgcactcggtgttgcaaccgcagcacaagtaaccgccgctgtctcattagttcaagcacagacaaatgcacgcgcaatagcggcgatgaaaaattcaatacaggcaactaatcgagcagtcttcgaagtgaaagaaggcacccaacagttagctatagcggtacaagcaatacagaaccacatcaatactattatgaacacccaattgaacaatatgtcctgtcagattcttgataaccagcttgcaacctccctgggattatacctaacagaattaacaacagtgttccagccacaattaattaatccggcattgtcaccgattagcatacaagccttgaggtctttgcttggaagtatgacacctgcagtggttcaagcaacattatctacttcaatttctgctgctgaaatactaagtgccggtctaatggagggtcagattgtttctgttctgctggatgagatgcagatgatagttaagataaatattccaaccattgtcacacaatcaaatgcattggtgattgacttctactcaatttcgagctttattaatagtcaggaatccataattcaattaccagacaggatcttggagatcgggaatgaacaatggagctatccagcaaaaaattgtaagttgacaagacacaacatattctgccaatacaatgaggcagagaggctgagcttagaatcaaaactatgccttgcaggcaatataagtgcctgtgtgttctcacccatagcagggagttatatgaggcgatttgtagcactggatggaacaattgttgcaaactgtcgaagtctaacgtgtctatgcaagagtccatcttatcctatataccaacctgaccatcatgcagtcacgaccattgatctaaccgcatgtcagacgttgtccctagacggattggatttcagcattgtctctctaagcaacatcacttacgctgagaaccttaccatttcattgtctcagacaatcaatactcaacccattgacatatcaactgaactgatcaaggtcaatgcatccctccaaaatgccgttaagtacataaaggagagcaaccatcaactccaatctgtgagtataaattctaaaatcggagctataatcatagcagccttagctttgagcatcctgtcaatgatcatttcactgttgttttgctgctgggcttacattgcaactaaagagatcagaagaatcaacttcaaaacaaatcatatcaacacaatatcaagtagtgtcgatgatctcatcaggtactaatcctaacatggtgattcattctgtatttagaaaatatttagaaaaaaactaaattaagaatgaatctcatggggtcgtaacgtctcgtgaccctgccgttgcactatgccggcgatccaacccccattatacctcacatttctattgctaattcttctttatctgatcataactttgtatgt--ctggattatattaactgttacttataagactgcggtgcgacatgcagcactgtaccagagatccttctttcactggagtttcgatcactcactctaagaagatccccagttaggacaagtcccgatccatcatgcaagaacaatctgcatttgaataatgccgttcaatcatgagacataaagaaaaaaccaggccagaacaaacttagggtcataatacaacacaaaaccttagcttctatctcaattgtgctccgaccgctcgaaagatggagccctcgaaattcttcacaatatcggacagtgccacctttgcacctgggcctgttagcaatgcggctaacaagaagacattccgaacctgcttccgaatactggcactatctgtacaagctgtcacccttatattagttattgtcactttaggtgagcttgtaaggatgatcaatgatcaaggcttgagcaatcagttgtcttcaattacagacaagataagagagtcagctactatgattgcatctgctgtgggagtaatgaatcaagttattcatggagtaacggtatccttacccctacaaattgagggaaaccaaaatcaattgttagccacacttgccacaatctgcaccagccaaaaacaagtctcaaactgctctacaaacatccccttagtcaatgacctcaggtttataaatgggatcaataaattcatcattgaagattacgcaactcatgatttctctatcggccatccactcaatatgcccagctttatcccaactgcaacttcacccaatggttgcacaagaattccatccttttctttaggtaagacacactggtgctacacacataatgtaattaatgccaactgcaaggaccatacttcgtctaaccaatatgtgtccatggggattctcgttcagaccgcgtcaggttatcctatgttcaaaaccttaaaaatccaatatctcagtgatggcctgaatcggaaaagctgctcaattgcaacagtccctgatgggtgcgcgatgtactgttatgtctccactcaacttgaaaccgacgactatgcggggtccagtccacccacccaaaaacttaccctgttattctataatgacaccgtcacagaaaggacaatatctccatctggtcttgaagggaattgggctactttggtgccaggagtggggagtgggatatattttgagaataagttgatcttccctgcatatggtggtgtcttgcccaatagtacactcggggttaaatcagcaagagaatttttccggcctgttaatccatataatccatgttcaggaccacaacaagatttagaccagcgtgctttgaggtcatacttcccaagttatttctctaatcgaagaatacagagtgcatttcttgtctgtgcctggaatcagatcttagttacaaattgtgaactagttgtcccctcaagcaatcagacaatgatgggtgcagaaggaagagttttattgatcaataatcgactattatattatcagagaagtaccagctggtggccgtatgaactcctctacgagatatcattcacatttacaaactctggtccatcatctgtaaatatgtcctggatacctatatattcattcactcgtcctggttcaggcaattgcagtggtgaaaatgtgtgcccgactgcttgtgtgtcaggggtttatcttgatccctggccattaactccatatagccaccaatcaggtattaacagaaatttctattttacaggtgctctattaaattcaagtacaactagagtaaatcctaccctttatgtctctgctcttaataatcttaaagtattagccccatatggtactcaaggactgtttgcctcgtacaccacaaccacctgctttcaagataccggtgatgctagtgtgtattgtgtttatattatggaactagcatcaaatattgttggagaattccaaattctacctgtgctaactagattgactatcacttgaatcatagtgaatgcagcgggaagccctattggcgtgtctcaatttttatcgattattaagaaaaaacaggccagaatggcgggcctaaatgagatactcctacctgaagtacatttaaactcacccatcgttagatataagcttttctactatatattacatggccagttaccaaatgatttggagccagatgacttgggcccactagcaaatcagaattggaaggcaattcgagccgaagaatcccaggttcatgcacgtttaaaacagatcagagtagaactcatcgcaaggattcctagtctccggtggacccgctctcaaagagagattgctatactcatttggccaagaatacttccaatcctccaagcatatgatcttcggcaaagtatgcaattgcccacagtatgggagaaattgactcaatccacagttaatcttataagtgatggtctagaacgagttgtattacacatcagcaatcaactgacaggcaagccaaacttgtttaccagatctcgaacaggacaagacactaaggactactcaattccatccactagagagctatctcaaatatggtttaacaatgagtggagtggacctgtaaagacctggcttatgattaaatatagaatgaggcaactaatcacaaaccaaaagacaggtgagttaacagatttagtaaccattgtggatactaggtccactctatgcattattaccccagaattagttgctttatactctaatgggcacaaagcattaacgtacctcacctttgaaatggtactaatggtcactgatatgttggaaggacgactgaatgtttcttctttgtgcacagctagtcattatctgtccccactaaagaaaagaatcgaaattctcctaacattagttgatgaccttgctctactcatgggggacaaagtatacggtgttgtctcttcacttgagagttttgtttacgcccaattacagtatggtgatcctgttgtagacattaagggtacattctatggatttatatgtaatgagattctcgatctgctgactgaggacaacatctttactgaggaggaggcaaacaaggttctcctggacttgacttcacagtttgacaatctatcccctgatttaactgctgaactcctctgcattatgagactttggggccaccccacattaaccgccagccaagcagcatccaaggtccgagagtccatgtgcgctcccaaggtgttagatttccaaacaataatgaagaccctggctttctttcacgcaatccttattaacggttataggaggagccataatggaatctggcctcctactactcttcatggcaatgcccccaaaagcctcattgagatgcggcatgataattcagaacttaagtatgagtatgtcctcaagaattggaaaagtatatctatgttaagaatacacaaatgctttgatgcatcacctgatgaagatctcagcatattcatgaaggataaggcaataagctgtccaaagcaagactggatgggagtatttaggaggagcctcataaaacagcgatatcgagatgcgaatcgacctctaccacaaccattcaaccgacggctactgttgaattttctagaggatgacagattcgatcccattaaagagcttgagtatgtcaccagtggagaatatcttagggacccagaattttgtgcatcttactctctcaaagagaaggagataaaggctacaggtcgaatatttgcaaaaatgacaaagagaatgagatcgtgccaagtaattgcggaatcattattggccaatcatgcaggtaaattaatgagagaaaatggagttgttttagaccagttaaaattgacaaaatctttgttaacgatgaaccaaattggtattatatcagagcacagccgaagatccactgctgacaacatgactttggcacactccggttcaaataagcacagaattaataatagtcaattcaagaagaataaagacaataaacatgagatgcctgatgatggttttgagatagcagcctgctttctaacaactgacctcacaaaatactgcttaaattggaggtaccaagtcatcatcccctttgctcgtacattgaattcaatgtatggtatacctcacctgttcgaatggatacatttaaggctaatgcgaagcactctctatgtcggtgatcccttcaatcctccatcagatcctacccaacttgaccttgatacagctctcaatgatgatatatttatagtttctcctcgaggaggaatcgagggtttatgtcaaaaattatggactatgatttccatctcaacaatcatattatctgcaactgaggcaaacactagagttatgagcatggtccagggtgacaaccaggcgattgcaatcaccactagagtagtacgctcgctcagtcattccgagaagaaggagcaagcttataaagcaagtaaattattctttgaaaggcttagagccaacaatcatggaattggacaccacttgaaagaacaagaaactatcctcagttctgatttcttcatatacagtaagagagtgttttacaaaggtcggattttgactcaagcattaaagaacgtgagcaagatgtgcttaacagccgatatactaggggactgttcacaagcatcatgctccaatttagctactactgtaatgcgcctgactgagaatggggttgagaaagatttgtgttactttctgaatgcattcatgacaatcagacagttatgttatgatctagtatttccccaaactaaatctcttagtcaggacatcactaatgcttatcttaaccatccaatacttatctcaagattgtgtctattaccatctcaattggggggcctaaactttctctcatgtagtcgcctgttcaatagaaacatcggagacccattagtgtctgcaattgctgatgtgaaacgattaattaaagctggctgtctagatatctgggtcctgtataacatccttggaaggaggcctggaaaaggtaagtggagcactctggcagctgatccttatactctaaacatagattatttagttccttcaacaacttttttaaagaagcatgcccaatatacattgatggaacggagtgttaatcccatgctccgtggagtattcagtgaaaatgcagctgaggaagaagaggaactcgcacagtatctattagatcgtgaggtagtcatgcccagggttgcacatgtaatacttgcccagtctagttgcggtagaagaaaacagattcaaggttacttggattccactagaactattatcaggtattcactggaggtgagaccattgtcagcaaagaagctaaatacagtaatagaatacaacttattgtatctatcttacaatttggagattattgaaaaacccaatatagtccaaccctttttgaatgcaatcaatgttgatacttgtagcatcgatatagccaggtcccttagaaaactatcctgggcaactttacttaatggacgtcccatcgagggattagaaacacctgatcccattgaattggtacatgggtgtttgataattgggtcagatgaatgtgagcattgcagtagtggtgatgataaattcacctggtttttcctacccaaggggataaggctagataatgatccggcatccaacccacccatcagagtaccttacatcggatctaaaacagatgagcggagggttgcgtcaatggcttacatcaaaggagcatctgtatcactgaaatcagcactcaggttagcgggagtatatatttgggctttcggagatacagaagaatcatggcaggacgcctatgagttagcttccactcgtgttaatctcacactagagcaattgcaatctctcactcctttaccaacatctgctaacctagtacacagattagatgatggcaccactcaattaaaatttaccccggcaagttcctatgcattctctagcttcgttcatatatctaacgactgtcaagttctggagatcgatgatcaggttacagattctaacctgatttaccaacaagttatgattactggccttgctttaattgagacatggaacaatcctccaatcaacttctctgtctatgagactacactacacttgcacacaggctcatcttgctgtataagacctgtcgaatcttgtgtagtaaatcctcctttgcttcctgtacccttcattaatgttcctcaaatgaataaatttgtatatgaccctgaaccactcagtttgctagaaatggaaaaaattgaggatattgcttatcagaccagaatcggtggtttagatcaaatcccacttctggaaaaaatacccttactagctcacctcaccgccaagcagatggtaaacagcatcactgggcttgatgaagcaacatctatagtgaatgatgctgtagttcaagcagactacactagcaattggattagtgaatgctgctacacttacattgattctgtgtttgtttactctggctgggcattattattggagctttcgtatcaaatgtactacttaagaattcaaggcatccaaggaattctagactatgtgtatatgaccttgaggaggataccaggaatggctataacaggtatctcatccacgattagtcaccctcgtatactcagaagatgcatcaatttggatgtaatagccccaatcaattctccacacatagcttcactggattacacaaaattgagcatagatgcagtaatgtggggaactaagcaggttttgaccaacatttcgcaaggtatcgattatgagatagtagttccttctgaaagccaactaacacttagtgatagagttctaaatctagttgctcgaaaattatcactactggcaatcatctgggccaattataactatcctccaaaggttaaaggtatgtcacctgaggacaaatgtcaggctttaactacacatctaatccaaactgtcgaatatgttgagcacattcagattgagaagacaaacatcaggaggatgattattgaaccaaaattaactgcctaccctagtaatttgttttatctatctcgaaagttgcttaatgctattcgagattctgaagaaggacaatttctgattgcatcctattataacagttttggatttctggaaccaatactaatggaatctaaaatattcaatctaaattcatccgaatcagcatctcttacagaatttgatttcatcctcaacttggaattgtctgaaaccagtcttgagaaatactctctcccaagtttgttgatgacggctgagaatatggataacccatttcctcaaccaccccttcatcatgttctcagaccactaggattatcatccacttcatggtataaaacaatcagtgttttaaattatattagccatatgaaaatatctgacggtgcccatctatacttggcagagggaagcggggcctctatgtcacttatagagactttcttgcccggtgaaacaatatggtacaacagcctattcaatagtggtgaaaatcctccccaacgcaattttgctcctttgcccacccagtttattgaaagtgtcccttacagattgattcaagcaggtatagcagcaggaagtggtgtagtgcaaagtttctatccactctggaacggtaacagcgatatcactgacttgagcacgaaaaccagtgtcgaatacattattcacaaggtaggagctgatacatgtgcattggtccatgtggatttggagggtgtgcccggctcaatgaacagcatgttggagnnnnnnnnnnnnnnnnnnnnnnnnnnnnnnnnnnnnnnnnnnnnnnnnnnnnnnnnnnnnnnnnnnnnnnnnnnnnnnnnnnnnnnnnnnnnnnnnnnnnnnnnnnnnnnnnnnnnnnnnnnnnnnnnnnnnnnnnnnnnnnnnnnnnnnnnnnnnnnnnnnnnnnnnnnnnnnnnnnnnnnnnnnnnnnnnnnnnnnnnnnnnnnnnnnnnnnnnnnnnnnnnnnnnnnnnnnnnnnnnnnnnnnnnnnnnnnnnnnnnnnnnnnnnnnnnnnnnnnnnnnnnnnnnnnnnnnnnnnnnnnnnnnnnnnnnnnnnnnnnnnnnnnnnnnnnnnnnnnnnnnnnnnnnnnnnnnnnnnnnnnnnnnnnnnnnnnnnnnnnnnnnnnnnnnnnnnnnnnnnnnnnnnnnnnnnnnnnnnnnnnnnnnnnnnnnnnnnnnnnnnnnnnnnnnnnnnnnnnnnnnnnnnnnnnnnnnnnnnnnnnnnnnnnnnnnnnnnnnnnnnnnnnnnnnnnnnnnnnnnnnnnnnnnnnnnnnnnnnnnnnnnnnnnnnnnnnnnnnnnnnnnnnnnnnnnnnnnnnnnnnnnnnnnnnnnnnnnnnnnnnnnnnnnnnnnnnnnnnnnnnnnnnnnnnnnnnnnnnnnnnnnnnnnnnnnnnnnnnnnnnnnnnnnnnnnnnnnnnnnnnnnnnnnnnnnnnnnnnnnnnnnnnnnnnnnnnnnnnnnnnnnnnnnnnnnnnnnnnnnnnnnnnnnnnnnnnnnnnnnnnnnnnnnnnnnnnnnnnnnnnnnnnnnnnnnnnnnnnnnnnnnnnnnnnnnnnnnnnnnnnnnnnnnnnnnnnnnnnnnnnnnnnnnnnnnnnnnnnnnnnnnnnnnnnnnnnnnnnnnnnnnnnnnnnnnnnnnnnnnnnnnnnnnnnnnnnnnnnnnnnnnnnnnnnnnnnnnnnnnnnnnnnnnnnnnnnnnnnnnnnnnnnnnnnnnnnnnnnnnnnnnnnnnnnnnnnnnnnnnnnnnnnnnnnnnnnnnnnnnnnnnnnnnnnnnnnnnnnnnnnnnnnnnnnnnnnnnnnnnnnnnnnnnnnnnnnnnnnnnnnnnnnnnnnnnnnnnnnnnnnnnnnnnnnnnnnnnnnnnnnnnnnn"/>
                        <sequence id="seq_MuVs/Washington.USA/1.17/FH65[G]|2017.019|2017-01-08|north_america|usa|washington|age|vaccination_status|community_status" spec="Sequence" taxon="MuVs/Washington.USA/1.17/FH65[G]|2017.019|2017-01-08|north_america|usa|washington|age|vaccination_status|community_status" totalcount="4" value="-tagtgtaagaaacagtaagcccggaagtggtgttttgcgatttcgaggccgggctcgatcctcacctttcattgtcaataggggacactttgacgctaccttgaaaatgtcgtccgtgctcaaagcatttgagcgattcactatagaacaggaacttcaagacaggggtgaggagggttcaattccgccggagactttaaagtcagcagtcaaagtcttcgttattaacacacccaatcccaccacacgctaccagatgctaaacttttgcctaagaataatttgcagtcaaaatgctagggcatctcacagggtaggtgcattgataacattattctcacttccctcggcaggtatgcaaaatcatattagactagcagatagatcacccgaagcccagatagaacgctgtgagattgatggctttgagcctggcacatataggctgattccgaatgcacgcgccaatcttactgccaatgaaattgctgcctatgctttgcttgcagatgacctccctccaaccataaataatggaactccttatgtacatgcagatgttgaagggcagccatgtgatgaaattgaacaattcctggatcgatgctacagtgtactaatccaggcttgggtgatggtctgtaaatgtatgacagcttacgaccaacctgctggatctgctgatcggcgatttgcgaaataccagcagcaaggtcgcctggaagcaagatacatgctgcagccagaagctcaaaggttgattcaaactgccatcaggaaaagtcttgttgttagacagtatcttacctttgaactccaactggcaagacggcaggggttgctatcaaacagatactatgcaatggtgggtgacattggaaagtacattgagaattcaggccttactgccttctttctcaccctcaaatatgcactaggcaccaaatggagtcctctgtcattggccgcattcaccggtgaactcactaagctccgatccttgatgatgttatatcgagatctcggagaacaagccagataccttgctctgttggaggctccccaaataatggactttgctcccgggggctacccattgatattcagttatgctatgggagtcggtacagtcctagat-gtccaaatgcgaaattacacttatgcacgacctttcctaaatggttactatttccagattggggttgagaccgcacgacggcaacaaggcactgttgacaacagagtagcagatgatctaggcctgactcctgaacaaagaactgaggtcactcagcttgttgacaggcttgcaagaggcagaggtgcgggaataccaggtgggccggtgaatccctttgttcctccagttcaacaacaacaacctgctgccgtatatgaggacattcctgcattggaggaatcagatgacgatggtgatgaagatggaggtgcaggattccaaaatggagcacaagcaccagctgtaagacagggaggtcaaaatgactttagagcacagccgttacaggatccaattcaagcacaactcttcatgccattatatcctcaagtcagcaacatcccaaatcatcagaatcatcagattaatcgcatcggggggatggaacaccaagatttattacgatacaacgagaatggcgattctcagcaggatgcaaggggcgaacacggaaataccttcccaaacaatcccaatcaaaacgcacagtcacaagtgggtgactgggatgagtagatcaccgacatgaccaaactacccccaactgcaacaaacccagaacaatccagccacagccaaccgctcaaatccactacattccattcatatttagtctttaagaaaaaattaggcccggaaagaattagttctacgagcatcgacacgattatcttgatcgtgtttctttccgggcaagccatggatcaatttataaaacaagatgaaactggtgatttaattgagacaggaatgaatgttgcaaatcacttcctatctgcccccattcagggaaccaacttgttgagcaaggccacaatcatccccggtgttgcaccagtactcattggcaatccagagcaaaagaacattcagtaccccactgcatcacatcagggatccaagtcaaagggaagaagctcaggggccaagcccatcatagtctcatcttccgaagtaggcactggagggactcagattcctgagccccttttcgcacaaaccggacaaggtggcactgtcaccaccgtttatcaagatccaactatccaaccaacaggttcataccgaagtgtggaattggctaagataggaaaagaga-gaatgattaatcggtttgttgaaaaacccaggacctcaacgccggtaacagaatttaagaggggggccgggagcggctgctcaaggccagacaatccaagaggagggcatagacgggaatggagcctcagctgggtccaaggagaggtccgggtctttgagtggtgcaaccccatatgctcacctatcactgccgcagcaagattccactcctgcaaatgtgggaattgcccagcaaagtgcgatcagtgcgaacgagattatggacctccttagagggatggatgctcgcctgcaacatcttgaacaaaaggtggacaaggtgcttgcacagggcagcatggtgacccaaataaagaatgaattatcaacagtaaagacaacactagctacaattgaaggaatgatggcgacagtaaagatcatggatccgggaaacccgacaggggtcccagttgatgagcttagaagaagttttagtgatcatgtaacaattgttagtggaccaggagatgtgtcattcagctccagtgaagaacccacactgtatttggatgaactagcgaggcctatccccaagcctcgtcctgcaaagcagccaaaaccccaacccgtaaaggatttagcaggacggaaggtgatgataaccaaaatgatcactgactgtgtggccaatcctcaaatgaagcaggcgttcgagcaacgattggcaaaggccagcaccgaggatgccctgaatgatatcaagcgagacatcatacgaagcgccatatgaacctaccaagaacaccagactcacgggaaaatccatgaactgatagccgcaatgattccctattaaataaaaaataagcacgaacacaagtctaacccagccacagcagcaatggccggatcacagatcaaaattcctcttccgaagccccccgactcagattctcaaagactaaatgcattccctgtaatcatggctcaagaaggcaaagggcgactcctcagacagatcagacttaggaaaatattatcaggggatccgtctgatcagcaaattacatttgtgaatacatatggattcatccgtgctactccagaaacatcagagttcatctctgaatcatcacaacaaaaggtaactcctgtagtgacggcgtgcatgttatccttcggtgctggaccagtactagaagacccacaacatatgctgaaagctcttgatcagacagatatcagggttcggaagacagcaagtgataaagagcagatcttatttgagatcaaccgcattcccaatctattcaggcatcatcaaatatctgcggaccatctgattcaggccagctccgataaatatgtcaagtcaccagctaagttgattgcaggagtaaattacatttactgtgtcacatttttatccgtgacagtttgttctgcctcactcaagtttcgagttgcgcgcccattgcttgctgcacgatctagattagtgagagcagttcagatggaagttttgcttcgggtaacctgcaaaaaagactctcaaatggcaaagagcatgctaaatgaccctgatggagaaggttgcattgcatccgtgtggttccacctgtgtaatctgtgcaaaggcaggaacaaacttagaagttacgatgaaaattattttgcatctaagtgccgtaagatgaatttgacagtcagcataggggacatgtggggaccaaccattctagtccatgcaggcggtcacattccgacaactgcaaaacctttcttcaactcaagaggctgggtctgtcaccccatccatcaatcatcaccatcgttggcgaagaccctatggtcatctgggtgtgaaatcaaggctgccagtgctatcctccagggctcagactatgcatcactcgcaaaaactgatgacataatatattcaaagataaaggtcgacaaggatgcagccaactacaagggagtatcctggagtccatttaggaagtctgcctcaatgagcaacctatgataattctctctattttcaatgatgccttcaggaggatcaacaatcagtccaattttaccggtgataacttgattgaaattatagaaaaaataagcctagaaagatatcccacctctcgactttcccactttgaaaatagaattgatcagtaatcatgaaggtttctttagttacttgcttgggctttgcagtcttttcattttccatatgtgtgaatatcaatatcttgcagcaaattggatatatcaagcaacaagtcaggcaactgagctattactcacaaagttcaagctcctacatagtggtcaagcttttaccgaatatccaacccactgataacagctgtgaattcaagagtgtaactcaatacaataagaccttgagtaatttgcttcttccaattgcagaaaacataaataatattgcatcgccctcacctggatcaagacgtcataaaaggtttgctggcattgccattggcattgctgcactcggtgttgcaaccgcagcacaagtaaccgccgctgtctcattagttcaagcacagacaaatgcacgcgcaatagcggcgatgaaaaattcaatacaggcaactaatcgagcagtcttcgaagtgaaagaaggcacccaacagttagctatagcggtacaagcaatacagaaccacatcaatactattatgaacacccaattgaacaatatgtcctgtcagattcttgataaccagcttgcaacctccctgggattatacctaacagaattaacaacagtgttccagccacaattaattaatccggcattgtcaccgattagcatacaagccttgaggtctttgcttggaagtatgacacctgcagtggttcaagcaacattatctacttcaatttctgctgctgaaatactaagtgccggtctaatggagggtcagattgtttctgttctgctggatgagatgcagatgatagttaagataaatattccaaccattgtcacacaatcaaatgcattggtgattgacttctactcaatttcgagctttattaatagtcaggaatccataattcaattaccagacaggatcttggagatcgggaatgaacaatggagctatccagcaaaaaattgtaagttgacaagacacaacatattctgccaatacaatgaggcagagaggctgagcttagaatcaaaactatgccttgcaggcaatataagtgcctgtgtgttctcacccatagcagggagttatatgaggcgatttgtagcactggatggaacaattgttgcaaactgtcgaagtctaacgtgtctatgcaagagtccatcttatcctatataccaacctgaccatcatgcagtcacgaccattgatctaaccgcatgtcagacgttgtccctagacggattggatttcagcattgtctctctaagcaacatcacttacgctgagaaccttaccatttcattgtctcagacaatcaatactcaacccattgacatatcaactgaactgatcaaggtcaatgcatccctccaaaatgccgttaagtacataaaggagagcaaccatcaactccaatctgtgagtataaattctaaaatcggagctataatcatagcagccttagctttgagcatcctgtcaatgatcatttcactgttgttttgctgctgggcttacattgcaactaaagagatcagaagaatcaacttcaaaacaaatcatatcaacacaatatcaagtagtgtcgatgatctcatcaggtactaatcctaacatggtgattcattctgtatttagaaaatatttagaaaaaaactaaattaagaatgaatctcatggggtcgtaacgtctcgtgaccctgccgttgcactatgccggcgatccaacccccattatacctcacatttctattgctaattcttctttatctgatcataactttgtatgt--ctggattatattaactgttacttataagactgcggtgcgacatgcagcactgtaccagagatccttctttcactggagtttcgatcactcactctaagaagatccccagttaggacaagtcccgatccatcatgcaagaacaatctgcatttgaataatgccgttcaatcatgagacataaagaaaaaaccaggccagaacaaacttagggtcataatacaacacaaaaccttagcttctatctcaattgtgctccgaccgctcgaaagatggagccctcgaaattcttcacaatatcggacagtgccacctttgcacctgggcctgttagcaatgcggctaacaagaagacattccgaacctgcttccgaatactggcactatctgtacaagctgtcacccttatattagttattgtcactttaggtgagcttgtaaggatgatcaatgatcaaggcttgagcaatcagttgtcttcaattacagacaagataagagagtcagctactatgattgcatctgctgtgggagtaatgaatcaagttattcatggagtaacggtatccttacccctacaaattgagggaaaccaaaatcaattgttagccacacttgccacaatctgcaccagccaaaaacaagtctcaaactgctctacaaacatccccttagtcaatgacctcaggtttataaatgggatcaataaattcatcattgaagattacgcaactcatgatttctctatcggccatccactcaatatgcccagctttatcccaactgcaacttcacccaatggttgcacaagaattccatccttttctttaggtaagacacactggtgctacacacataatgtaattaatgccaactgcaaggaccatacttcgtctaaccaatatgtgtccatggggattctcgttcagaccgcgtcaggttatcctatgttcaaaaccttaaaaatccaatatctcagtgatggcctgaatcggaaaagctgctcaattgcaacagtccctgatgggtgcgcgatgtactgttatgtctccactcaacttgaaaccgacgactatgcggggtccagtccacccacccaaaaacttatcctgttattctataatgacaccgtcacagaaaggacaatatctccatctggtcttgaagggaattgggctactttggtgccaggagtggggagtgggatatattttgagaataagttgatcttccctgcatatggtggtgtcttgcccaatagtacactcggggttaaatcagcaagagaatttttccggcctgttaatccatataatccatgttcaggaccacaacaagatttagaccagcgtgctttgaggtcatacttcccaagttatttctctaatcgaagaatacagagtgcatttcttgtctgtgcctggaatcagatcttagttacaaattgtgaactagttgtcccctcaagcaatcagacaatgatgggtgcagaaggaagagttttattgatcaataatcgactattatattatcagagaagtaccagctggtggccgtatgaactcctctacgagatatcattcacatttacaaactctggtccatcatccgtaaatatgtcctggatacctatatattcattcactcgtcctggttcaggcaattgcagtggtgaaaatgtgtgcccgactgcttgtgtgtcaggggtttatcttgatccctggccattaactccatatagccaccaatcaggtattaacagaaatttctattttacaggtgctctattaaattcaagtacaactagagtaaatcctaccctttatgtctctgctcttaataatcttaaagtattagccccatatggtactcaaggactgtttgcctcgtacaccacaaccacctgctttcaagataccggtgatgctagtgtgtattgtgtttatattatggaactagcatcaaatattgttggagaattccaaattctacctgtgctaactagattgactatcacttgaatcatagtgaatgcagcgggaagccctattggcgtgtctcaatttttatcgattattaagaaaaaacaggccagaatggcgggcctaaatgagatactcctacctgaagtacatttaaactcacccatcgttagatataagcttttctactatatattacatggccagttaccaaatgatttggagccagatgacttgggcccactagcaaatcagaattggaaggcaattcgagccgaagaatcccaggttcatgcacgtttaaaacagatcagagtagaactcatcgcaaggattcctagtctccggtggacccgctctcaaagagagattgctatactcatttggccaagaatacttccaatcctccaagcatatgatcttcggcaaagtatgcaattgcccacagtatgggagaaattgactcaatccacagttaatcttataagtgatggtctagaacgagttgtattacacatcagcaatcaactgacaggcaagccaaacttgtttaccagatctcgaacaggacaagacactaaggactactcaattccatccactagagagctatctcaaatatggtttaacaatgagtggagtggacctgtaaagacctggcttatgattaaatatagaatgaggcaactaatcacaaaccaaaagacaggtgagttaacagatttagtaaccattgtggatactaggtccactctatgcattattaccccagaattagttgctttatactctaatgggcacaaagcattaacgtacctcacctttgaaatggtactaatggtcactgatatgttggaaggacgactgaatgtttcttctttgtgcacagctagtcattatctgtccccactaaagaaaagaatcgaaattctcctaacattagttgatgaccttgctctactcatgggggacaaagtatacggtgttgtctcttcacttgagagttttgtttacgcccaattacagtatggtgatcctgttgtagacattaagggtacattctatggatttatatgtaatgagattctcgatctgctgactgaggacaacatctttactgaggaggaggcaaacaaggttctcctggacttgacttcacagtttgacaatctatcccctgatttaactgctgaactcctctgcattatgagactttggggccaccccacattaaccgccagccaagcagcatccaaggtccgagagtccatgtgcgctcccaaggtgttagatttccaaacaataatgaagaccctggctttctttcacgcaatccttattaacggttataggaggagccataatggaatctggcctcctactactcttcatggcaatgcccccaaaagcctcattgagatgcggcatgataattcagaacttaagtatgagtatgtcctcaagaattggaaaagtatatctatgttaagaatacacaaatgctttgatgcatcacctgatgaagatctcagcatattcatgaaggataaggcaataagctgtccaaagcaagactggatgggagtatttaggaggagcctcataaaacagcgatatcgagatgcgaatcgacctctaccacaaccattcaaccgacggctactgttgaattttctagaggatgacagattcgatcccattaaagagcttgagtatgtcaccagtggagaatatcttagggacccagaattttgtgcatcttactctctcaaagagaaggagataaaggctacaggtcgaatatttgcaaaaatgacaaagagaatgagatcgtgccaagtaattgcggaatcattattggccaatcatgcaggtaaattaatgagagaaaatggagttgttttagaccagttaaaattgacaaaatctttgttaacgatgaaccaaattggtattatatcagagcacagccgaagatccactgctgacaacatgactttggcacactccggttcaaataagcacagaattaataatagtcaattcaagaagaataaagacaataaacatgagatgcctgatgatggttttgagatagcagcctgctttctaacaactgacctcacaaaatactgcttaaattggaggtaccaagtcatcatcccctttgctcgtacattgaattcaatgtatggtatacctcacctgttcgaatggatacatttaaggctaatgcgaagcactctctatgtcggtgatcccttcaatcctccatcagatcctacccaacttgaccttgatacagctctcaatgatgatatatttatagtttctcctcgaggaggaatcgagggtttatgtcaaaaattatggactatgatttccatctcaacaatcatattatctgcaactgaggcaaacactagagttatgagcatggtccagggtgacaaccaggcgattgcaatcaccactagagtagtacgctcgctcagtcattccgagaagaaggagcaagcttataaagcaagtaaattattctttgaaaggcttagagccaacaatcatggaattggacaccacttgaaagaacaagaaactatcctcagttctgatttcttcatatacagtaagagagtgttttacaaaggtcggattttgactcaagcattaaagaacgtgagcaagatgtgcttaacagccgatatactaggggactgttcacaagcatcatgctccaatttagctactactgtaatgcgcctgactgagaatggggttgagaaagatttgtgttactttctgaatgcattcatgacaatcagacagttatgttatgatctagtatttccccaaactaaatctcttagtcaggacatcactaatgcttatcttaaccatccaatacttatctcaagattgtgtctattaccatctcaattggggggcctaaactttctctcatgtagtcgcctgttcaatagaaacatcggagacccattagtgtctgcaattgctgatgtgaaacgattaattaaagctggctgtctagatatctgggtcctgtataacatccttggaaggaggcctggaaaaggtaagtggagcactctggcagctgatccttatactctaaacatagattatttagttccttcaacaacttttttaaagaagcatgcccaatatacattgatggaacggagtgttaatcccatgctccgtggagtattcagtgaaaatgcagctgaggaagaagaggaactcgcacagtatctattagatcgtgaggtagtcatgcccagggttgcacatgtaatacttgcccagtctagttgcggtagaagaaaacagattcaaggttacttggattccactagaactattatcaggtattcactggaggtgagaccattgtcagcaaagaagctaaatacagtaatagaatacaacttattgtatctatcttacaatttggagattattgaaaaacccaatatagtccaaccctttttgaatgcaatcaatgttgatacttgtagcatcgatatagccaggtcccttagaaaactatcctgggcaactttacttaatggacgtcccatcgagggattagaaacacctgatcccattgaattggtacatgggtgtttgataattgggtcagatgaatgtgagcattgcagtagtggtgatgataaattcacctggtttttcctacccaaggggataaggctagataatgatccggcatccaacccacccatcagagtaccttacatcggatctaaaacagatgagcggagggttgcgtcaatggcttacatcaaaggagcatctgtatcactgaaatcagcactcaggttagcgggagtatatatttgggctttcggagatacagaagaatcatggcaggacgcctatgagttagcttccactcgtgttaatctcacactagagcaattgcaatctctcactcctttaccaacatctgctaacctagtacacagattagatgatggcaccactcaattaaaatttaccccggcaagttcctatgcattctctagcttcgttcatatatctaacgactgtcaagttctggagatcgatgatcaggttacagattctaacctgatttaccaacaagttatgattactggccttgctttaattgagacatggaacaatcctccaatcaacttctctgtctatgagactacactacacttgcacacaggctcatcttgctgtataagacctgtcgaatcttgtgtagtaaatcctcctttgcttcctgtacccttcattaatgttcctcaaatgaataaatttgtatatgaccctgaaccactcagtttgctagaaatggaaaaaattgaggatattgcttatcagaccagaatcggtggtttagatcaaatcccacttctggaaaaaatacccttactagctcacctcaccgccaagcagatggtaaacagcatcactgggcttgatgaagcaacatctatagtgaatgatgctgtagttcaagcagactacactagcaattggattagtgaatgctgctacacttacattgattctgtgtttgtttactctggctgggcattattattggagctttcgtatcaaatgtactacttaagaattcaaggcatccaaggaattctagactatgtgtatatgaccttgaggaggataccaggaatggctataacaggtatctcatccacgattagtcaccctcgtatactcagaagatgcatcaatttggatgtaatagccccaatcaattctccacacatagcttcactggattacacaaaattgagcatagatgcagtaatgtggggaactaagcaggttttgaccaacatttcgcaaggtatcgattatgagatagtagttccttctgaaagccaactaacacttagtgatagagttctaaatctagttgctcgaaaattatcactactggcaatcatctgggccaattataactatcctccaaaggttaaaggtatgtcacctgaggacaaatgtcaggctttaactacacatctaatccaaactgtcgaatatgttgagcacattcagattgagaagacaaacatcaggaggatgattattgaaccaaaattaactgcctaccctagtaatttgttttatctatctcgaaagttgcttaatgctattcgagattctgaagaaggacaatttctgattgcatcctattataacagttttggatttctggaaccaatactaatggaatctaaaatattcaatctaaattcatccgaatcagcatctcttacagaatttgatttcatcctcaacttggaattgtctgaaaccagtcttgagaaatactctctcccaagtttgttgatgacggctgagaatatggataacccatttcctcaaccaccccttcatcatgttctcagaccactaggattatcatccacttcatggtataaaacaatcagtgttttaaattatattagccatatgaaaatatctgacggtgcccatctatacttggcagagggaagcggggcctctatgtcacttatagagactttcttgcccggtgaaacaatatggtacaacagcctattcaatagtggtgaaaatcctccccaacgcaattttgctcctttgcccacccagtttattgaaagtgtcccttacagattgattcaagcaggtatagcagcaggaagtggtgtagtgcaaagtttctatccactctggaacggtaacagcgatatcactgacttgagcacgaaaaccagtgtcgaatacattattcacaaggtaggagctgatacatgtgcattggtccatgtggatttggagggtgtgcccggctcaatgaacagcatgttggagnnnnnnnnnnnnnnnnnnnnnnnnnnnnnnnnnnnnnnnnnnnnnnnnnnnnnnnnnnnnnnnnnnnnnnnnnnnnnnnnnnnnnnnnnnnnnnnnnnnnnnnnnnnnnnnnnnnnnnnnnnnnnnnnnnnnnnnnnnnnnnnnnnnnnnnnnnnnnnnnnnnnnnnnnnnnnnnnnnnnnnnnnnnnnnnnnnnnnnnnnnnnnnnnnnnnnnnnnnnnnnnnnnnnnnnnnnnnnnnnnnnnnnnnnnnnnnnnnnnnnnnnnnnnnnnnnnnnnnnnnnnnnnnnnnnnnnnnnnnnnnnnnnnnnnnnnnnnnnnnnnnnnnnnnnnnnnnnnnnnnnnnnnnnnnnnnnnnnnnnnnnnnnnnnnnnnnnnnnnnnnnnnnnnnnnnnnnnnnnnnnnnnnnnnnnnnnnnnnnnnnnnnnnnnnnnnnnnnnnnnnnnnnnnnnnnnnnnnnnnnnnnnnnnnnnnnnnnnnnnnnnnnnnnnnnnnnnnnnnnnnnnnnnnnnnnnnnnnnnnnnnnnnnnnnnnnnnnnnnnnnnnnnnnnnnnnnnnnnnnnnnnnnnnnnnnnnnnnnnnnnnnnnnnnnnnnnnnnnnnnnnnnnnnnnnnnnnnnnnnnnnnnnnnnnnnnnnnnnnnnnnnnnnnnnnnnnnnnnnnnnnnnnnnnnnnnnnnnnnnnnnnnnnnnnnnnnnnnnnnnnnnnnnnnnnnnnnnnnnnnnnnnnnnnnnnnnnnnnnnnnnnnnnnnnnnnnnnnnnnnnnnnnnnnnnnnnnnnnnnnnnnnnnnnnnnnnnnnnnnnnnnnnnnnnnnnnnnnnnnnnnnnnnnnnnnnnnnnnnnnnnnnnnnnnnnnnnnnnnnnnnnnnnnnnnnnnnnnnnnnnnnnnnnnnnnnnnnnnnnnnnnnnnnnnnnnnnnnnnnnnnnnnnnnnnnnnnnnnnnnnnnnnnnnnnnnnnnnnnnnnnnnnnnnnnnnnnnnnnnnnnnnnnnnnnnnnnnnnnnnnnnnnnnnnnnnnnnnnnnnnnnnnnnnnnnnnnnnnnnnnnnnnnnnnnnnnnnnnnnnnnnnnnnnnnnnnnnnnnnnnnnnnnnnnnnnnnnnnnnnnnnnnnnnnnnnnnnnnnnnnnnnnn"/>
                        <sequence id="seq_MuVs/Washington.USA/1.17/FH8[G]|2017.011|2017-01-05|north_america|usa|washington|age|vaccination_status|community_status" spec="Sequence" taxon="MuVs/Washington.USA/1.17/FH8[G]|2017.011|2017-01-05|north_america|usa|washington|age|vaccination_status|community_status" totalcount="4" value="-tagtgtaagaaacagtaagcccggaagtggtgttttgcgatttcgaggccgggctcgatcctcacctttcattgtcaataggggacactttgacgctaccttgaaaatgtcgtccgtgctcaaagcatttgagcgattcactatagaacaggaacttcaagacaggggtgaggagggttcaattccgccggagactttaaagtcagcagtcaaagtcttcgttattaacacacccaatcccaccacacgctaccagatgctaaacttttgcctaagaataatttgcagtcaaaatgctagggcatctcacagggtaggtgcattgataacattattctcacttccctcggcaggtatgcaaaatcatattagactagcagatagatcacccgaagcccagatagaacgctgtgagattgatggctttgagcctggcacatataggctgattccgaatgcacgcgccaatcttactgccaatgaaattgctgcctatgctttgcttgcagatgacctccctccaaccataaataatggaactccttatgtacatgcagatgttgaagggcagccatgtgatgaaattgaacaattcctggatcgatgctacagtgtactaatccaggcttgggtgatggtctgtaaatgtatgacagcttacgaccaacctgctggatctgctgatcggcgatttgcgaaataccagcagcaaggtcgcctggaagcaagatacatgctgcagccagaagctcaaaggttgattcaaactgccatcaggaaaagtcttgttgttagacagtatcttacctttgaactccaactggcaagacggcaggggttgctatcaaacagatactatgcaatggtgggtgacattggaaagtacattgagaattcaggccttactgccttctttctcaccctcaaatatgcactaggcaccaaatggagtcctctgtcattggccgcattcaccggtgaactcactaagctccgatccttgatgatgttatatcgagatctcggagaacaagccagataccttgctctgttggaggctccccaaataatggactttgctcccgggggctacccattgatattcagttatgctatgggagtcggtacagtcctagat-gtccaaatgcgaaattacacttatgcacgacctttcctaaatggttactatttccagattggggttgagaccgcacgacggcaacaaggcactgttgacaacagagtagcagatgatctaggcctgactcctgaacaaagaactgaggtcactcagcttgttgacaggcttgcaagaggcagaggtgcgggaataccaggtgggccggtgaatccctttgttcctccagttcaacaacaacaacctgctgccgtatatgaggacattcctgcattggaggaatcagatgacgatggtgatgaagatggaggtgcaggattccaaaatggagcacaagcaccagctgtaagacagggaggtcaaaatgactttagagcacagccgttacaggatccaattcaagcacaactcttcatgccattatatcctcaagtcagcaacatcccaaatcatcagaatcatcagattaatcgcatcggggggatggaacaccaagatttattacgatacaacgagaatggcgattctcagcaggatgcaaggggcgaacacggaaataccttcccaaacaatcccaatcaaaacgcacagtcacaagtgggtgactgggatgagtagatcaccgacatgaccaaactacccccaactgcaacaaacccagaacaatccagccacagccaaccgctcaaatccactacattccattcatatttagtctttaagaaaaaattaggcccggaaagaattagttctacgagcatcgacacgattatcttgatcgtgtttctttccgggcaagccatggatcaatttataaaacaagatgaaactggtgatttaattgagacaggaatgaatgttgcaaatcacttcctatctgcccccattcagggaaccaacttgttgagcaaggccacaatcatccccggtgttgcaccagtactcattggcaatccagagcaaaagaacattcagtaccccactgcatcacatcagggatccaagtcaaagggaagaagctcaggggccaagcccatcatagtctcatcttccgaagtaggcactggagggactcagattcctgagccccttttcgcacaaaccggacaaggtggcactgtcaccaccgtttatcaagatccaactatccaaccaacaggttcataccgaagtgtggaattggctaagataggaaaagaga-gaatgattaatcggtttgttgaaaaacccaggacctcaacgccggtaacagaatttaagaggggggccgggagcggctgctcaaggccagacaatccaagaggagggcatagacgggaatggagcctcagctgggtccaaggagaggtccgggtctttgagtggtgcaaccccatatgctcacctatcactgccgcagcaagattccactcctgcaaatgtgggaattgcccagcaaagtgcgatcagtgcgaacgagattatggacctccttagagggatggatgctcgcctgcaacatcttgaacaaaaggtggacaaggtgcttgcacagggcagcatggtgacccaaataaagaatgaattatcaacagtaaagacaacactagctacaattgaaggaatgatggcgacagtaaagatcatggatccgggaaacccgacaggggtcccagttgatgagcttagaagaagttttagtgatcatgtaacaattgttagtggaccaggagatgtgtcattcagctccagtgaagaacccacactgtatttggatgaactagcgaggcctatccccaagcctcgtcctgcaaagcagccaaaaccccaacccgtaaaggatttagcaggacggaaggtgatgataaccaaaatgatcactgactgtgtggccaatcctcaaatgaagcaggcgttcgagcaacgattggcaaaggccagcaccgaggatgccctgaatgatatcaagcgagacatcatacgaagcgccatatgaacctaccaagaacaccagactcacgggaaaatccatgaactgatagccgcaatgattccctattaaataaaaaataagcacgaacacaagtctaacccagccacagcagcaatggccggatcacagatcaaaattcctcttccgaagccccccgactcagattctcaaagactaaatgcattccctgtaatcatggctcaagaaggcaaagggcgactcctcagacagatcagacttaggaaaatattatcaggggatccgtctgatcagcaaattacatttgtgaatacatatggattcatccgtgctactccagaaacatcagagttcatctctgaatcatcacaacaaaaggtaactcctgtagtgacggcgtgcatgttatccttcggtgctggaccagtactagaagacccacaacatatgctgaaagctcttgatcagacagatatcagggttcggaagacagcaagtgataaagagcagatcttatttgagatcaaccgcattcccaatctattcaggcatcatcaaatatctgcggaccatctgattcaggccagctccgataaatatgtcaagtcaccagctaagttgattgcaggagtaaattacatttactgtgtcacatttttatccgtgacagtttgttctgcctcactcaagtttcgagttgcgcgcccattgcttgctgcacgatctagattagtgagagcagttcagatggaagttttgcttcgggtaacctgcaaaaaagactctcaaatggcaaagagcatgctaaatgaccctgatggagaaggttgcattgcatccgtgtggttccacctgtgtaatctgtgcaaaggcaggaacaaacttagaagttacgatgaaaattattttgcatctaagtgccgtaagatgaatttgacagtcagcataggggacatgtggggaccaaccattctagtccatgcaggcggtcacattccgacaactgcaaaacctttcttcaactcaagaggctgggtctgtcaccccatccatcaatcatcaccatcgttggcgaagaccctatggtcatctgggtgtgaaatcaaggctgccagtgctatcctccagggctcagactatgcatcactcgcaaaaactgatgacataatatattcaaagataaaggtcgacaaggatgcagccaactacaagggagtatcctggagtccatttaggaagtctgcctcaatgagcaacctatgataattctctctattttcaatgatgccttcaggaggatcaacaatcagtccaattttaccggtgataacttgattgaaattatagaaaaaataagcctagaaagatatcccacctctcgactttcccactttgaaaatagaattgatcagtaatcatgaaggtttctttagttacttgcttgggctttgcagtcttttcattttccatatgtgtgaatatcaatatcttgcagcaaattggatatatcaagcaacaagtcaggcaactgagctattactcacaaagttcaagctcctacatagtggtcaagcttttaccgaatatccaacccactgataacagctgtgaattcaagagtgtaactcaatacaataagaccttgagtaatttgcttcttccaattgcagaaaacataaataatattgcatcgccctcacctggatcaagacgtcataaaaggtttgctggcattgccattggcattgctgcactcggtgttgcaaccgcagcacaagtaaccgccgctgtctcattagttcaagcacagacaaatgcacgcgcaatagcggcgatgaaaaattcaatacaggcaactaatcgagcagtcttcgaagtgaaagaaggcacccaacagttagctatagcggtacaagcaatacagaaccacatcaatactattatgaacacccaattgaacaatatgtcctgtcagattcttgataaccagcttgcaacctccctgggattatacctaacagaattaacaacagtgttccagccacaattaattaatccggcattgtcaccgattagcatacaagccttgaggtctttgcttggaagtatgacacctgcagtggttcaagcaacattatctacttcaatttctgctgctgaaatactaagtgccggtctaatggagggtcagattgtttctgttctgctggatgagatgcagatgatagttaagataaatattccaaccattgtcacacaatcaaatgcattggtgattgacttctactcaatttcgagctttattaatagtcaggaatccataattcaattaccagacaggatcttggagatcgggaatgaacaatggagctatccagcaaaaaattgtaagttgacaagacacaacatattctgccaatacaatgaggcagagaggctgagcttagaatcaaaactatgccttgcaggcaatataagtgcctgtgtgttctcacccatagcagggagttatatgaggcgatttgtagcactggatggaacaattgttgcaaactgtcgaagtctaacgtgtctatgcaagagtccatcttatcctatataccaacctgaccatcatgcagtcacgaccattgatctaaccgcatgtcagacgttgtccctagacggattggatttcagcattgtctctctaagcaacatcacttacgctgagaaccttaccatttcattgtctcagacaatcaatactcaacccattgacatatcaactgaactgatcaaggtcaatgcatccctccaaaatgccgttaagtacataaaggagagcaaccatcaactccaatctgtgagtataaattctaaaatcggagctataatcatagcagccttagctttgagcatcctgtcaatgatcatttcactgttgttttgctgctgggcttacattgcaactaaagagatcagaagaatcaacttcaaaacaaatcatatcaacacaatatcaagtagtgtcgatgatctcatcaggtactaatcctaacatggtgattcattctgtatttagaaaatatttagaaaaaaactaaattaagaatgaatctcatggggtcgtaacgtctcgtgaccctgccgttgcactatgccggcgatccaacccccattatacctcacatttctattgctaattcttctttatctgatcataactttgtatgt--ctggattatattaactgttacttataagactgcggtgcgacatgcagcactgtaccagagatccttctttcactggagtttcgatcactcactctaagaagatccccagttaggacaagtcccgatccatcatgcaagaacaatctgcatttgaataatgccgttcaatcatgagacataaagaaaaaaccaggccagaacaaacttagggtcataatacaacacaaaaccttagcttctatctcaattgtgctccgaccgctcgaaagatggagccctcgaaattcttcacaatatcggacagtgccacctttgcacctgggcctgttagcaatgcggctaacaagaagacattccgaacctgcttccgaatactggcactatctgtacaagctgtcacccttatattagttattgtcactttaggtgagcttgtaaggatgatcaatgatcaaggcttgagcaatcagttgtcttcaattacagacaagataagagagtcagctactatgattgcatctgctgtgggagtaatgaatcaagttattcatggagtaacggtatccttacccctacaaattgagggaaaccaaaatcaattgttagccacacttgccacaatctgcaccagccaaaaacaagtctcaaactgctctacaaacatccccttagtcaatgacctcaggtttataaatgggatcaataaattcatcattgaagattacgcaactcatgatttctctatcggccatccactcaatatgcccagctttatcccaactgcaacttcacccaatggttgcacaagaattccatccttttctttaggtaagacacactggtgctacacacataatgtaattaatgccaactgcaaggaccatacttcgtctaaccaatatgtgtccatggggattctcgttcagaccgcgtcaggttatcctatgttcaaaaccttaaaaatccaatatctcagtgatggcctgaatcggaaaagctgctcaattgcaacagtccctgatgggtgcgcgatgtactgttatgtctccactcaacttgaaaccgacgactatgcggggtccagtccacccacccaaaaacttatcctgttattctataatgacaccgtcacagaaaggacaatatctccatctggtcttgaagggaattgggctactttggtgccaggagtggggagtgggatatattttgagaataagttgatcttccctgcatatggtggtgtcttgcccaatagtacactcggggttaaatcagcaagagaatttttccggcctgttaatccatataatccatgttcaggaccacaacaagatttagaccagcgtgctttgaggtcatacttcccaagttatttctctaatcgaagaatacagagtgcatttcttgtctgtgcctggaatcagatcttagttacaaattgtgaactagttgtcccctcaagcaatcagacaatgatgggtgcagaaggaagagttttattgatcaataatcgactattatattatcagagaagtaccagctggtggccgtatgaactcctctacgagatatcattcacatttacaaactctggtccatcatctgtaaatatgtcctggatacctatatattcattcactcgtcctggttcaggcaattgcagtggtgaaaatgtgtgcccgactgcttgtgtgtcaggggtttatcttgatccctggccattaactccatatagccaccaatcaggtattaacagaaatttctattttacaggtgctctattaaattcaagtacaactagagtaaatcctaccctttatgtctctgctcttaataatcttaaagtattagccccatatggtactcaaggactgtttgcctcgtacaccacaaccacctgctttcaagataccggtgatgctagtgtgtattgtgtttatattatggaactagcatcaaatattgttggagaattccaaattctacctgtgctaactagattgactatcacttgaatcatagtgaatgcagcgggaagccctattggcgtgtctcaatttttatcgattattaagaaaaaacaggccagaatggcgggcctaaatgagatactcctacctgaagtacatttaaactcacccatcgttagatataagcttttctactatatattacatggccagttaccaaatgatttggagccagatgacttgggcccactagcaaatcagaattggaaggcaattcgagccgaagaatcccaggttcatgcacgtttaaaacagatcagagtagaactcatcgcaaggattcctagtctccggtggacccgctctcaaagagagattgctatactcatttggccaagaatacttccaatcctccaagcatatgatcttcggcaaagtatgcaattgcccacagtatgggagaaattgactcaatccacagttaatcttataagtgatggtctagaacgagttgtattacacatcagcaatcaactgacaggcaagccaaacttgtttaccagatctcgaacaggacaagacactaaggactactcaattccatccactagagagctatctcaaatatggtttaacaatgagtggagtggacctgtaaagacctggcttatgattaaatatagaatgaggcaactaatcacaaaccaaaagacaggtgagttaacagatttagtaaccattgtggatactaggtccactctatgcattattaccccagaattagttgctttatactctaatgggcacaaagcattaacgtacctcacctttgaaatggtactaatggtcactgatatgttggaaggacgactgaatgtttcttctttgtgcacagctagtcattatctgtccccactaaagaaaagaatcgaaattctcctaacattagttgatgaccttgctctactcatgggggacaaagtatacggtgttgtctcttcacttgagagttttgtttacgcccaattacagtatggtgatcctgttgtagacattaagggtacattctatggatttatatgtaatgagattctcgatctgctgactgaggacaacatctttactgaggaggaggcaaacaaggttctcctggacttgacttcacagtttgacaatctatcccctgatttaactgctgaactcctctgcattatgagactttggggccaccccacattaaccgccagccaagcagcatccaaggtccgagagtccatgtgcgctcccaaggtgttagatttccaaacaataatgaagaccctggctttctttcacgcaatccttattaacggttataggaggagccataatggaatctggcctcctactactcttcatggcaatgcccccaaaagcctcattgagatgcggcatgataattcagaacttaagtatgagtatgtcctcaagaattggaaaagtatatctatgttaagaatacacaaatgctttgatgcatcacctgatgaagatctcagcatattcatgaaggataaggcaataagctgtccaaagcaagactggatgggagtatttaggaggagcctcataaaacagcgatatcgagatgcgaatcgacctctaccacaaccattcaaccgacggctactgttgaattttctagaggatgacagattcgatcccattaaagagcttgagtatgtcaccagtggagaatatcttagggacccagaattttgtgcatcttactctctcaaagagaaggagataaaggctacaggtcgaatatttgcaaaaatgacaaagagaatgagatcgtgccaagtaattgcggaatcattattggccaatcatgcaggtaaattaatgagagaaaatggagttgttttagaccagttaaaattgacaaaatctttgttaacgatgaaccaaattggtattatatcagagcacagccgaagatccactgctgacaacatgactttggcacactccggttcaaataagcacagaattaataatagtcaattcaagaagaataaagacaataaacatgagatgcctgatgatggttttgagatagcagcctgctttctaacaactgacctcacaaaatactgcttaaattggaggtaccaagtcatcatcccctttgctcgtacattgaattcaatgtatggtatacctcacctgttcgaatggatacatttaaggctaatgcgaagcactctctatgtcggtgatcccttcaatcctccatcagatcctacccaacttgaccttgatacagctctcaatgatgatatatttatagtttctcctcgaggaggaatcgagggtttatgtcaaaaattatggactatgatttccatctcaacaatcatattatctgcaactgaggcaaacactagagttatgagcatggtccagggtgacaaccaggcgattgcaatcaccactagagtagtacgctcgctcagtcattccgagaagaaggagcaagcttataaagcaagtaaattattctttgaaaggcttagagccaacaatcatggaattggacaccacttgaaagaacaagaaactatcctcagttctgatttcttcatatacagtaagagagtgttttacaaaggtcggattttgactcaagcattaaagaacgtgagcaagatgtgcttaacagccgatatactaggggactgttcacaagcatcatgctccaatttagctactactgtaatgcgcctgactgagaatggggttgagaaagatttgtgttactttctgaatgcattcatgacaatcagacagttatgttatgatctagtatttccccaaactaaatctcttagtcaggacatcactaatgcttatcttaaccatccaatacttatctcaagattgtgtctattaccatctcaattggggggcctaaactttctctcatgtagtcgcctgttcaatagaaacatcggagacccattagtgtctgcaattgctgatgtgaaacgattaattaaagctggctgtctagatatctgggtcctgtataacatccttggaaggaggcctggaaaaggtaagtggagcactctggcagctgatccttatactctaaacatagattatttagttccttcaacaacttttttaaagaagcatgcccaatatacattgatggaacggagtgttaatcccatgctccgtggagtattcagtgaaaatgcagctgaggaagaagaggaactcgcacagtatctattagatcgtgaggtagtcatgcccagggttgcacatgtaatacttgcccagtctagttgcggtagaagaaaacagattcaaggttacttggattccactagaactattatcaggtattcactggaggtgagaccattgtcagcaaagaagctaaatacagtaatagaatacaacttattgtatctatcttacaatttggagattattgaaaaacccaatatagtccaaccctttttgaatgcaatcaatgttgatacttgtagcatcgatatagccaggtcccttagaaaactatcctgggcaactttacttaatggacgtcccatcgagggattagaaacacctgatcccattgaattggtacatgggtgtttgataattgggtcagatgaatgtgagcattgcagtagtggtgatgataaattcacctggtttttcctacccaaggggataaggctagataatgatccggcatccaacccacccatcagagtaccttacatcggatctaaaacagatgagcggagggttgcgtcaatggcttacatcaaaggagcatctgtatcactgaaatcagcactcaggttagcgggagtatatatttgggctttcggagatacagaagaatcatggcaggacgcctatgagttagcttccactcgtgttaatctcacactagagcaattgcaatctctcactcctttaccaacatctgctaacctagtacacagattagatgatggcaccactcaattaaaatttaccccggcaagttcctatgcattctctagcttcgttcatatatctaacgactgtcaagttctggagatcgatgatcaggttacagattctaacctgatttaccaacaagttatgattactggccttgctttaattgagacatggaacaatcctccaatcaacttctctgtctatgagactacactacacttgcacacaggctcatcttgctgtataagacctgtcgaatcttgtgtagtaaatcctcctttgcttcctgtacccttcattaatgttcctcaaatgaataaatttgtatatgaccctgaaccactcagtttgctagaaatggaaaaaattgaggatattgcttatcagaccagaatcggtggtttagatcaaatcccacttctggaaaaaatacccttactagctcacctcaccgccaagcagatggtaaacagcatcactgggcttgatgaagcaacatctatagtgaatgatgctgtagttcaagcagactacactagcaattggattagtgaatgctgctacacttacattgattctgtgtttgtttactctggctgggcattattattggagctttcgtatcaaatgtactacttaagaattcaaggcatccaaggaattctagactatgtgtatatgaccttgaggaggataccaggaatggctataacaggtatctcatccacgattagtcaccctcgtatactcagaagatgcatcaatttggatgtaatagccccaatcaattctccacacatagcttcactggattacacaaaattgagcatagatgcagtaatgtggggaactaagcaggttttgaccaacatttcgcaaggtatcgattatgagatagtagttccttctgaaagccaactaacacttagtgatagagttctaaatctagttgctcgaaaattatcactactggcaatcatctgggccaattataactatcctccaaaggttaaaggtatgtcacctgaggacaaatgtcaggctttaactacacatctaatccaaactgtcgaatatgttgagcacattcagattgagaagacaaacatcaggaggatgattattgaaccaaaattaactgcctaccctagtaatttgttttatctatctcgaaagttgcttaatgctattcgagattctgaagaaggacaatttctgattgcatcctattataacagttttggatttctggaaccaatactaatggaatctaaaatattcaatctaaattcatccgaatcagcatctcttacagaatttgatttcatcctcaacttggaattgtctgaaaccagtcttgagaaatactctctcccaagtttgttgatgacggctgagaatatggataacccatttcctcaaccaccccttcatcatgttctcagaccactaggattatcatccacttcatggtataaaacaatcagtgttttaaattatattagccatatgaaaatatctgacggtgcccatctatacttggcagagggaagcggggcctctatgtcacttatagagactttcttgcccggtgaaacaatatggtacaacagcctattcaatagtggtgaaaatcctccccaacgcaattttgctcctttgcccacccagtttattgaaagtgtcccttacagattgattcaagcaggtatagcagcaggaagtggtgtagtgcaaagtttctatccactctggaacggtaacagcgatatcactgacttgagcacgaaaaccagtgtcgaatacattattcacaaggtaggagctgatacatgtgcattggtccatgtggatttggagggtgtgcccggctcaatgaacagcatgttggagnnnnnnnnnnnnnnnnnnnnnnnnnnnnnnnnnnnnnnnnnnnnnnnnnnnnnnnnnnnnnnnnnnnnnnnnnnnnnnnnnnnnnnnnnnnnnnnnnnnnnnnnnnnnnnnnnnnnnnnnnnnnnnnnnnnnnnnnnnnnnnnnnnnnnnnnnnnnnnnnnnnnnnnnnnnnnnnnnnnnnnnnnnnnnnnnnnnnnnnnnnnnnnnnnnnnnnnnnnnnnnnnnnnnnnnnnnnnnnnnnnnnnnnnnnnnnnnnnnnnnnnnnnnnnnnnnnnnnnnnnnnnnnnnnnnnnnnnnnnnnnnnnnnnnnnnnnnnnnnnnnnnnnnnnnnnnnnnnnnnnnnnnnnnnnnnnnnnnnnnnnnnnnnnnnnnnnnnnnnnnnnnnnnnnnnnnnnnnnnnnnnnnnnnnnnnnnnnnnnnnnnnnnnnnnnnnnnnnnnnnnnnnnnnnnnnnnnnnnnnnnnnnnnnnnnnnnnnnnnnnnnnnnnnnnnnnnnnnnnnnnnnnnnnnnnnnnnnnnnnnnnnnnnnnnnnnnnnnnnnnnnnnnnnnnnnnnnnnnnnnnnnnnnnnnnnnnnnnnnnnnnnnnnnnnnnnnnnnnnnnnnnnnnnnnnnnnnnnnnnnnnnnnnnnnnnnnnnnnnnnnnnnnnnnnnnnnnnnnnnnnnnnnnnnnnnnnnnnnnnnnnnnnnnnnnnnnnnnnnnnnnnnnnnnnnnnnnnnnnnnnnnnnnnnnnnnnnnnnnnnnnnnnnnnnnnnnnnnnnnnnnnnnnnnnnnnnnnnnnnnnnnnnnnnnnnnnnnnnnnnnnnnnnnnnnnnnnnnnnnnnnnnnnnnnnnnnnnnnnnnnnnnnnnnnnnnnnnnnnnnnnnnnnnnnnnnnnnnnnnnnnnnnnnnnnnnnnnnnnnnnnnnnnnnnnnnnnnnnnnnnnnnnnnnnnnnnnnnnnnnnnnnnnnnnnnnnnnnnnnnnnnnnnnnnnnnnnnnnnnnnnnnnnnnnnnnnnnnnnnnnnnnnnnnnnnnnnnnnnnnnnnnnnnnnnnnnnnnnnnnnnnnnnnnnnnnnnnnnnnnnnnnnnnnnnnnnnnnnnnnnnnnnnnnnnnnnnnnnnnnnnnnnnnnnnnnnnnnnnnnnnnnnn"/>
                        <sequence id="seq_MuVs/Washington.USA/1.17/FH77[G]|2017.027|2017-01-11|north_america|usa|washington|age|vaccination_status|community_status" spec="Sequence" taxon="MuVs/Washington.USA/1.17/FH77[G]|2017.027|2017-01-11|north_america|usa|washington|age|vaccination_status|community_status" totalcount="4" value="-nnnngtaagaaacagtaagcccggaagtggtgttttgcgatttcgaggccgggctcgatcctcacctttcattgtcaataggggacactttgacgctaccttgaaaatgtcgtccgtgctcaaagcatttgagcgattcactatagaacaggaacttcaagacaggggtgaggagggttcaattccgccggagactttaaagtcagcagtcaaagtcttcgttattaacacacccaatcccaccacacgctaccagatgctaaacttttgcctaagaataatttgcagtcaaaatgctagggcatctcacagggtaggtgcattgataacattattctcacttccctcggcaggtatgcaaaatcatattagactagcagatagatcacccgaagcccagatagaacgctgtgagattgatggctttgagcctggcacatataggctgattccgaatgcacgcgccaatcttactgccaatgaaattgctgcctatgctttgcttgcagatgacctccctccaaccataaataatggaactccttatgtacatgcagatgttgaagggcagccatgtgatgaaattgaacaattcctggatcgatgctacagtgtactaatccaggcttgggtgatggtctgtaaatgtatgacagcttacgaccaacctgctggatctgctgatcggcgatttgcgaaataccagcagcaaggtcgcctggaagcaagatacatgctgcagccagaagctcaaaggttgattcaaactgccatcaggaaaagtcttgttgttagacagtatcttacctttgaactccaactggcaagacggcaggggttgctatcaaacagatactatgcaatggtgggtgacattggaaagtacattgagaattcaggccttactgccttctttctcaccctcaaatatgcactaggcaccaaatggagtcctctgtcattggccgcattcaccggtgaactcactaagctccgatccttgatgatgttatatcgagatctcggagaacaagccagataccttgctctgttggaggctccccaaataatggactttgctcccgggggctacccattgatattcagttatgctatgggagtcggtacagtcctagat-gtccaaatgcgaaattacacttatgcacgacctttcctaaatggttactatttccagattggggttgagaccgcacgacggcaacaaggcactgttgacaacagagtagcagatgatctaggcctgactcctgaacaaagaactgaggtcactcagcttgttgacaggcttgcaagaggcagaggtgcgggaataccaggtgggccggtgaatccctttgttcctccagttcaacaacaacaacctgctgccgtatatgaggacattcctgcattggaggaatcagatgacgatggtgatgaagatggaggtgcaggattccaaaatggagcacaagcaccagctgtaagacagggaggtcaaaatgactttagagcacagccgttacaggatccaattcaagcacaactcttcatgccattatatcctcaagtcagcaacatcccaaatcatcagaatcatcagattaatcgcatcggggggatggaacaccaagatttattacgatacaacgagaatggcgattctcagcaggatgcaaggggcgaacacggaaataccttcccaaacaatcccaatcaaaacgcacagtcacaagtgggtgactgggatgagtagatcaccgacatgaccaaactacccccaactgcaacaaacccagaacaatccagccacagccaaccgctcaaatccactacattccattcatatttagtctttaagaaaaaattaggcccggaaagaattagttctacgagcatcgacacgattatcttgatcgtgtttctttccgggcaagccatggatcaatttataaaacaagatgaaactggtgatttaattgagacaggaatgaatgttgcaaatcacttcctatctgcccccattcagggaaccaacttgttgagcaaggccacaatcatccccggtgttgcaccagtactcattggcaatccagagcaaaagaacattcagtaccccactgcatcacatcagggatccaagtcaaagggaagaagctcaggggccaagcccatcatagtctcatcttccgaagtaggcactggagggactcagattcctgagccccttttcgcacaaaccggacaaggtggcactgtcaccaccgtttatcaagatccaactatccaaccaacaggttcataccgaagtgtggaattggctaagataggaaaagaga-gaatgattaatcggtttgttgaaaaacccaggacctcaacgccggtaacagaatttaagaggggggccgggagcggctgctcaaggccagacaatccaagaggagggcatagacgggaatggagcctcagctgggtccaaggagaggtccgggtctttgagtggtgcaaccccatatgctcacctatcactgccgcagcaagattccactcctgcaaatgtgggaattgcccagcaaagtgcgatcagtgcgaacgagattatggacctccttagagggatggatgctcgcctgcaacatcttgaacaaaaggtggacaaggtgcttgcacagggcagcatggtgacccaaataaagaatgaattatcaacagtaaagacaacactagctacaattgaaggaatgatggcgacagtaaagatcatggatccgggaaacccgacaggggtcccagttgatgagcttagaagaagttttagtgatcatgtaacaattgttagtggaccaggagatgtgtcattcagctccagtgaagaacccacactgtatttggatgaactagcgaggcctatccccaagcctcgtcctgcaaagcagccaaaaccccaacccgtaaaggatttagcaggacggaaggtgatgataaccaaaatgatcactgactgtgtggccaatcctcaaatgaagcaggcgttcgagcaacgattggcaaaggccagcaccgaggatgccctgaatgatatcaagcgagacatcatacgaagcgccatatgaacctaccaagaacaccagactcacgggaaaatccatgaactgatagccgcaatgattccctattaaataaaaaataagcacgaacacaagtctaacccagccacagcagcaatggccggatcacagatcaaaattcctcttccgaagccccccgactcagattctcaaagactaaatgcattccctgtaatcatggctcaagaaggcaaagggcgactcctcagacagatcagacttaggaaaatattatcaggggatccgtctgatcagcaaattacatttgtgaatacatatggattcatccgtgctactccagaaacatcagagttcatctctgaatcatcacaacaaaaggtaactcctgtagtgacggcgtgcatgttatccttcggtgctggaccagtactagaagacccacaacatatgctgaaagctcttgatcagacagatatcagggttcggaagacagcaagtgataaagagcagatcttatttgagatcaaccgcattcccaatctattcaggcatcatcaaatatctgcggaccatctgattcaggccagctccgataaatatgtcaagtcaccagctaagttgattgcaggagtaaattacatttactgtgtcacatttttatccgtgacagtttgttctgcctcactcaagtttcgagttgcgcgcccattgcttgctgcacgatctagattagtgagagcagttcagatggaagttttgcttcgggtaacctgcaaaaaagactctcaaatggcaaagagcatgctaaatgaccctgatggagaaggttgcattgcatccgtgtggttccacctgtgtaatctgtgcaaaggcaggaacaaacttagaagttacgatgaaaattattttgcatctaagtgccgtaagatgaatttgacagtcagcataggggacatgtggggaccaaccattctagtccatgcaggcggtcacattccgacacctgcaaaacctttcttcaactcaagaggctgggtctgtcaccccatccatcaatcatcaccatcgttggcgaagaccctatggtcatctgggtgtgaaatcaaggctgccagtgctatcctccagggctcagactatgcatcactcgcaaaaactgatgacataatatattcaaagataaaggtcgacaaggatgcagccaactacaagggagtatcctggagtccatttaggaagtctgcctcaatgagcaacctatgataattctctctattttcaatgatgccttcaggaggatcaacaatcagtccaattttaccggtgataacttgattgaaattatagaaaaaataagcctagaaagatatcccacctctcgactttcccactttgaaaatagaattgatcagtaatcatgaaggtttctttagttacttgcttgggctttgcagtcttttcattttccatatgtgtgaatatcaatatcttgcagcaaattggatatatcaagcaacaagtcaggcaactgagctattactcacaaagttcaagctcctacatagtggtcaagcttttaccgaatatccaacccactgataacagctgtgaattcaagagtgtaactcaatacaataagaccttgagtaatttgcttcttccaattgcagaaaacataaataatattgcatcgccctcacctggatcaagacgtcataaaaggtttgctggcattgccattggcattgctgcactcggtgttgcaaccgcagcacaagtaaccgccgctgtctcattagttcaagcacagacaaatgcacgcgcaatagcggcgatgaaaaattcaatacaggcaactaatcgagcagtcttcgaagtgaaagaaggcacccaacagttagctatagcggtacaagcaatacagaaccacatcaatactattatgaacacccaattgaacaatatgtcctgtcagattcttgataaccagcttgcaacctccctgggattatacctaacagaattaacaacagtgttccagccacaattaattaatccggcattgtcaccgattagcatacaagccttgaggtctttgcttggaagtatgacacctgcagtggttcaagcaacattatctacttcaatttctgctgctgaaatactaagtgccggtctaatggagggtcagattgtttctgttctgctggatgagatgcagatgatagttaagataaatattccaaccattgtcacacaatcaaatgcattggtgattgacttctactcaatttcgagctttattaatagtcaggaatccataattcaattaccagacaggatcttggagatcgggaatgaacaatggagctatccagcaaaaaattgtaagttgacaagacacaacatattctgccaatacaatgaggcagagaggctgagcttagaatcaaaactatgccttgcaggcaatataagtgcctgtgtgttctcacccatagcagggagttatatgaggcgatttgtagcactggatggaacaattgttgcaaactgtcgaagtctaacgtgtctatgcaagagtccatcttatcctatataccaacctgaccatcatgcagtcacgaccattgatctaaccgcatgtcagacgttgtccctagacggattggatttcagcattgtctctctaagcaacatcacttacgctgagaaccttaccatttcattgtctcagacaatcaatactcaacccattgacatatcaactgaactgatcaaggtcaatgcatccctccaaaatgccgttaagtacataaaggagagcaaccatcaactccaatctgtgagtataaattctaaaatcggagctataatcatagcagccttagctttgagcatcctgtcaatgatcatttcactgttgttttgctgctgggcttacattgcaactaaagagatcagaagaatcaacttcaaaacaaatcatatcaacacaatatcaagtagtgtcgatgatctcatcaggtactaatcctaacatggtgattcattctgtatttagaaaatatttagaaaaaaactaaattaagaatgaatctcatggggtcgtaacgtctcgtgaccctgccgttgcactatgccggcgatccaacccccattatacctcacatttctattgctaattcttctttatctgatcataactttgtatgt--ctggattatattaactgttacttataagactgcggtgcgacatgcagcactgtaccagagatccttctttcactggagtttcgatcactcactctaagaagatccccagttaggacaagtcccgatccatcatgcaagaacaatctgcatttgaataatgccgttcaatcatgagacataaagaaaaaaccaggccagaacaaacttagggtcataatacaacacaaaaccttagcttctatctcaattgtgctccgaccgctcgaaagatggagccctcgaaattcttcacaatatcggacagtgccacctttgcacctgggcctgttagcaatgcggctaacaagaagacattccgaacctgcttccgaatactggcactatctgtacaagctgtcacccttatattagttattgtcactttaggtgagcttgtaaggatgatcaatgatcaaggcttgagcaatcagttgtcttcaattacagacaagataagagagtcagctactatgattgcatctgctgtgggagtaatgaatcaagttattcatggagtaacggtatccttacccctacaaattgagggaaaccaaaatcaattgttagccacacttgccacaatctgcaccagccaaaaacaagtctcaaactgctctacaaacatccccttagtcaatgacctcaggtttataaatgggatcaataaattcatcattgaagattacgcaactcatgatttctctatcggccatccactcaatatgcccagctttatcccaactgcaacttcacccaatggttgcacaagaattccatccttttctttaggtaagaaacactggtgctacacacataatgtaattaatgccaactgcaaggaccatacttcgtctaaccaatatgtgtccatggggattctcgttcagaccgcgtcaggttatcctatgttcaaaaccttaaaaatccaatatctcagtgatggcctgaatcggaaaagctgctcaattgcaacagtccctgatgggtgcgcgatgtactgttatgtctccactcaacttgaaaccgacgactatgcggggtccagtccacccacccaaaaacttaccctgttattctataatgacaccgtcacagaaaggacaatatctccatctggtcttgaagggaattgggctactttggtgccaggagtggggagtgggatatattttgagaataagttgatcttccctgcatatggtggtgtcttgcccaatagtacactcggggttaaatcagcaagagaatttttccggcctgttaatccatataatccatgttcaggaccacaacaagatttagaccagcgtgctttgaggtcatacttcccaagttatttctctaatcgaagaatacagagtgcatttcttgtctgtgcctggaatcagatcttagttacaaattgtgaactagttgtcccctcaagcaatcagacaatgatgggtgcagaaggaagagttttattgatcaataatcgactattatattatcagagaagtaccagctggtggccgtatgaactcctctacgagatatcattcacatttacaaactctggtccatcatctgtaaatatgtcctggatacctatatattcattcactcgtcctggttcaggcaattgcagtggtgaaaatgtgtgcccgactgcttgtgtgtcaggggtttatcttgatccctggccattaactccatatagccaccaatcaggtattaacagaaatttctattttacaggtgctctattaaattcaagtacaactagagtaaatcctaccctttatgtctctgctcttaataatcttaaagtattagccccatatggtactcaaggactgtttgcctcgtacaccacaaccacctgctttcaagataccggtgatgctagtgtgtattgtgtttatattatggaactagcatcaaatattgttggagaattccaaattctacctgtgctaactagattgactatcacttgaatcatagtgaatgcagcgggaagccctattggcgtgtctcaatttttatcgattattaagaaaaaacaggccagaatggcgggcctaaatgagatactcctacctgaagtacatttaaactcacccatcgttagatataagcttttctactatatattacatggccagttaccaaatgatttggagccagatgacttgggcccactagcaaatcagaattggaaggcaattcgagccgaagaatcccaggttcatgcacgtttaaaacagatcagagtagaactcatcgcaaggattcctagtctccggtggacccgctctcaaagagagattgctatactcatttggccaagaatacttccaatcctccaagcatatgatcttcggcaaagtatgcaattgcccacagtatgggagaaattgactcaatccacagttaatcttataagtgatggtctagaacgagttgtattacacatcagcaatcaactgacaggcaagccaaacttgtttaccagatctcgaacaggacaagacactaaggactactcaattccatccactagagagctatctcaaatatggtttaacaatgagtggagtggacctgtaaagacctggcttatgattaaatatagaatgaggcaactaatcacaaaccaaaagacaggtgagttaacagatttagtaaccattgtggatactaggtccactctatgcattattaccccagaattagttgctttatactctaatgggcacaaagcattaacgtacctcacctttgaaatggtactaatggtcactgatatgttggaaggacgactgaatgtttcttctttgtgcacagctagtcattatctgtccccactaaagaaaagaatcgaaattctcctaacattagttgatgaccttgctctactcatgggggacaaagtatacggtgttgtctcttcacttgagagttttgtttacgcccaattacagtatggtgatcctgttgtagacattaagggtacattctatggatttatatgtaatgagattctcgatctgctgactgaggacaacatctttactgaggaggaggcaaacaaggttctcctggacttgacttcacagtttgacaatctatcccctgatttaactgctgaactcctctgcattatgagactttggggccaccccacattaaccgccagccaagcagcatccaaggtccgagagtccatgtgcgctcccaaggtgttagatttccaaacaataatgaagaccctggctttctttcacgcaatccttattaacggttataggaggagccataatggaatctggcctcctactactcttcatggcaatgcccccaaaagcctcattgagatgcggcatgataattcagaacttaagtatgagtatgtcctcaagaattggaaaagtatatctatgttaagaatacacaaatgctttgatgcatcacctgatgaagatctcagcatattcatgaaggataaggcaataagctgtccaaagcaagactggatgggagtatttaggaggagcctcataaaacagcgatatcgagatgcgaatcgacctctaccacaaccattcaaccgacggctactgttgaattttctagaggatgacagattcgatcccattaaagagcttgagtatgtcaccagtggagaatatcttagggacccagaattttgtgcatcttactctctcaaagagaaggagataaaggctacaggtcgaatatttgcaaaaatgacaaagagaatgagatcgtgccaagtaattgcggaatcattattggccaatcatgcaggtaaattaatgagagaaaatggagttgttttagaccagttaaaattgacaaaatctttgttaacgatgaaccaaattggtattatatcagagcacagccgaagatccactgctgacaacatgactttggcacactccggttcaaataagcacagaattaataatagtcaattcaagaagaataaagacaataaacatgagatgcctgatgatggttttgagatagcagcctgctttctaacaactgacctcacaaaatactgcttaaattggaggtaccaagtcatcatcccctttgctcgtacattgaattcaatgtatggtatacctcacctgttcgaatggatacatttaaggctaatgcgaagcactctctatgtcggtgatcccttcaatcctccatcagatcctacccaacttgaccttgatacagctctcaatgatgatatatttatagtttctcctcgaggaggaatcgagggtttatgtcaaaaattatggactatgatttccatctcaacaatcatattatctgcaactgaggcaaacactagagttatgagcatggtccagggtgacaaccaggcgattgcaatcaccactagagtagtacgctcgctcagtcattccgagaagaaggagcaagcttataaagcaagtaaattattctttgaaaggcttagagccaacaatcatggaattggacaccacttgaaagaacaagaaactatcctcagttctgatttcttcatatacagtaagagagtgttttacaaaggtcggattttgactcaagcattaaagaacgtgagcaagatgtgcttaacagccgatatactaggggactgttcacaagcatcatgctccaatttagctactactgtaatgcgcctgactgagaatggggttgagaaagatttgtgttactttctgaatgcattcatgacaatcagacagttatgttatgatctagtatttccccaaactaaatctcttagtcaggacatcactaatgcttatcttaaccatccaatacttatctcaagattgtgtctattaccatctcaattggggggcctaaactttctctcatgtagtcgcctgttcaatagaaacatcggagacccattagtgtctgcaattgctgatgtgaaacgattaattaaagctggctgtctagatatctgggtcctgtataacatccttggaaggaggcctggaaaaggtaagtggagcactctggcagctgatccttatactctaaacatagattatttagttccttcaacaacttttttaaagaagcatgcccaatatacattgatggaacggagtgttaatcccatgctccgtggagtattcagtgaaaatgcagctgaggaagaagaggaactcgcacagtatctattagatcgtgaggtagtcatgcccagggttgcacatgtaatacttgcccagtctagttgcggtagaagaaaacagattcaaggttacttggattccactagaactattatcaggtattcactggaggtgagaccattgtcagcaaagaagctaaatacagtaatagaatacaacttattgtatctatcttacaatttggagattattgaaaaacccaatatagtccaaccctttttgaatgcaatcaatgttgatacttgtagcatcgatatagccaggtcccttagaaaactatcctgggcaactttacttaatggacgtcccatcgagggattagaaacacctgatcccattgaattggtacatgggtgtttgataattgggtcagatgaatgtgagcattgcagtagtggtgatgataaattcacctggtttttcctacccaaggggataaggctagataatgatccggcatccaacccacccatcagagtaccttacatcggatctaaaacagatgagcggagggttgcgtcaatggcttacatcaaaggagcatctgtatcactgaaatcagcactcaggttagcgggagtatatatttgggctttcggagatacagaagaatcatggcaggacgcctatgagttagcttccactcgtgttaatctcacactagagcaattgcaatctctcactcctttaccaacatctgctaacctagtacacagattagatgatggcaccactcaattaaaatttaccccggcaagttcctatgcattctctagcttcgttcatatatctaacgactgtcaagttctggagatcgatgatcaggttacagattctaacctgatttaccaacaagttatgattactggccttgctttaattgagacatggaacaatcctccaatcaacttctctgtctatgagactacactacacttgcacacaggctcatcttgctgtataagacctgtcgaatcttgtgtagtaaatcctcctttgcttcctgtacccttcattaatgttcctcaaatgaataaatttgtatatgaccctgaaccactcagtttgctagaaatggaaaaaattgaggatattgcttatcagaccagaatcggtggtttagatcaaatcccacttctggaaaaaatacccttactagctcacctcaccgccaagcagatggtaaacagcatcactgggcttgatgaagcaacatctatagtgaatgatgctgtagttcaagcagactacactagcaattggattagtgaatgctgctacacttacattgattctgtgtttgtttactctggctgggcattattattggagctttcgtatcaaatgtactacttaagaattcaaggcatccaaggaattctagactatgtgtatatgaccttgaggaggataccaggaatggctataacaggtatctcatccacgattagtcaccctcgtatactcagaagatgcatcaatttggatgtaatagccccaatcaattctccacacatagcttcactggattacacaaaattgagcatagatgcagtaatgtggggaactaagcaggttttgaccaacatttcgcaaggtatcgattatgagatagtagttccttctgaaagccaactaacacttagtgatagagttctaaatctagttgctcgaaaattatcactacttgcaatcatctgggccaattataactatcctccaaaggttaaaggtatgtcacctgaggacaaatgtcaggctttaactacacatctaatccaaactgtcgaatatgttgagcacattcagattgagaagacaaacatcaggaggatgattattgaaccaaaattaactgcctaccctagtaatttgttttatctatctcgaaagttgcttaatgctattcgagattctgaagaaggacaatttctgattgcatcctattataacagttttggatttctggaaccaatactaatggaatctaaaatattcaatctaaattcatccgaatcagcatctcttacagaatttgatttcatcctcaacttggaattgtctgaaaccagtcttgagaaatactctctcccaagtttgttgatgacggctgagaatatggataacccatttcctcaaccaccccttcatcatgttctcagaccactaggattatcatccacttcatggtataaaacaatcagtgttttaaattatattagccatatgaaaatatctgacggtgcccatctatacttggcagagggaagcggggcctctatgtcacttatagagactttcttgcccggtgaaacaatatggtacaacagcctattcaatagtggtgaaaatcctccccaacgcaattttgctcctttgcccacccagtttattgaaagtgtcccttacagattgattcaagcaggtatagcagcaggaagtggtgtagtgcaaagtttctatccactctggaacggtaacagcgatatcactgacttgagcacgaaaaccagtgtcgaatacattattcacaaggtaggagctgatacatgtgcattggtccatgtggatttggagggtgtgcccggctcaatgaacagcatgttggagnnnnnnnnnnnnnnnnnnnnnnnnnnnnnnnnnnnnnnnnnnnnnnnnnnnnnnnnnnnnnnnnnnnnnnnnnnnnnnnnnnnnnnnnnnnnnnnnnnnnnnnnnnnnnnnnnnnnnnnnnnnnnnnnnnnnnnnnnnnnnnnnnnnnnnnnnnnnnnnnnnnnnnnnnnnnnnnnnnnnnnnnnnnnnnnnnnnnnnnnnnnnnnnnnnnnnnnnnnnnnnnnnnnnnnnnnnnnnnnnnnnnnnnnnnnnnnnnnnnnnnnnnnnnnnnnnnnnnnnnnnnnnnnnnnnnnnnnnnnnnnnnnnnnnnnnnnnnnnnnnnnnnnnnnnnnnnnnnnnnnnnnnnnnnnnnnnnnnnnnnnnnnnnnnnnnnnnnnnnnnnnnnnnnnnnnnnnnnnnnnnnnnnnnnnnnnnnnnnnnnnnnnnnnnnnnnnnnnnnnnnnnnnnnnnnnnnnnnnnnnnnnnnnnnnnnnnnnnnnnnnnnnnnnnnnnnnnnnnnnnnnnnnnnnnnnnnnnnnnnnnnnnnnnnnnnnnnnnnnnnnnnnnnnnnnnnnnnnnnnnnnnnnnnnnnnnnnnnnnnnnnnnnnnnnnnnnnnnnnnnnnnnnnnnnnnnnnnnnnnnnnnnnnnnnnnnnnnnnnnnnnnnnnnnnnnnnnnnnnnnnnnnnnnnnnnnnnnnnnnnnnnnnnnnnnnnnnnnnnnnnnnnnnnnnnnnnnnnnnnnnnnnnnnnnnnnnnnnnnnnnnnnnnnnnnnnnnnnnnnnnnnnnnnnnnnnnnnnnnnnnnnnnnnnnnnnnnnnnnnnnnnnnnnnnnnnnnnnnnnnnnnnnnnnnnnnnnnnnnnnnnnnnnnnnnnnnnnnnnnnnnnnnnnnnnnnnnnnnnnnnnnnnnnnnnnnnnnnnnnnnnnnnnnnnnnnnnnnnnnnnnnnnnnnnnnnnnnnnnnnnnnnnnnnnnnnnnnnnnnnnnnnnnnnnnnnnnnnnnnnnnnnnnnnnnnnnnnnnnnnnnnnnnnnnnnnnnnnnnnnnnnnnnnnnnnnnnnnnnnnnnnnnnnnnnnnnnnnnnnnnnnnnnnnnnnnnnnnnnnnnnnnnnnnnnnnnnnnnnnnnnnnnnnnnnnnnnnnnnnnnnnnnn"/>
                        <sequence id="seq_MuVs/Washington.USA/2.17/FH47[G]|2017.027|2017-01-11|north_america|usa|washington|age|vaccination_status|community_status" spec="Sequence" taxon="MuVs/Washington.USA/2.17/FH47[G]|2017.027|2017-01-11|north_america|usa|washington|age|vaccination_status|community_status" totalcount="4" value="-tagtgtaagaaacagtaagcccggaagtggtgttttgcgatttcgaggccgggctcgatcctcacctttcattgtcaataggggacactttgacgctaccttgaaaatgtcgtccgtgctcaaagcatttgagcgattcactatagaacaggaacttcaagacaggggtgaggagggttcaattccgccggagactttaaagtcagcagtcaaagtcttcgttattaacacacccaatcccaccacacgctaccagatgctaaacttttgcctaagaataatttgcagtcaaaatgctagggcatctcacagggtaggtgcattgataacattattctcacttccctcggcaggtatgcaaaatcatattagactagcagatagatcacccgaagcccagatagaacgctgtgagattgatggctttgagcctggcacatataggctgattccgaatgcacgcgccaatcttactgccaatgaaattgctgcctatgctttgcttgcagatgacctccctccaaccataaataatggaactccttatgtacatgcagatgttgaagggcagccatgtgatgaaattgaacaattcctggatcgatgctacagtgtactaatccaggcttgggtgatggtctgtaaatgtatgacagcttacgaccaacctgctggatctgctgatcggcgatttgcgaaataccagcagcaaggtcgcctggaagcaagatacatgctgcagccagaagctcaaaggttgattcaaactgccatcaggaaaagtcttgttgttagacagtatcttacctttgaactccaactggcaagacggcaggggttgctatcaaacagatactatgcaatggtgggtgacattggaaagtacattgagaattcaggccttactgccttctttctcaccctcaaatatgcactaggcaccaaatggagtcctctgtcattggccgcattcaccggtgaactcactaagctccgatccttgatgatgttatatcgagatctcggagaacaagccagataccttgctctgttggaggctccccaaataatggactttgctcccgggggctacccattgatattcagttatgctatgggagtcggtacagtcctagat-gtccaaatgcgaaattacacttatgcacgacctttcctaaatggttactatttccagattggggttgagaccgcacgacggcaacaaggcactgttgacaacagagtagcagatgatctaggcctgactcctgaacaaagaactgaggtcactcagcttgttgacaggcttgcaagaggcagaggtgcgggaataccaggtgggccggtgaatccctttgttcctccagttcaacaacaacaacctgctgccgtatatgaggacattcctgcattggaggaatcagatgacgatggtgatgaagatggaggtgcaggattccaaaatggagcacaagcaccagctgtaagacagggaggtcaaaatgactttagagcacagccgttacaggatccaattcaagcacaactcttcatgccattatatcctcaagtcagcaacatcccaaatcatcagaatcatcagattaatcgcatcggggggatggaacaccaagatttattacgatacaacgagaatggcgattctcagcaggatgcaaggggcgaacacggaaataccttcccaaacaatcccaatcaaaacgcacagtcacaagtgggtgactgggatgagtagatcaccgacatgaccaaactacccccaactgcaacaaacccagaacaatccagccacagccaaccgctcaaatccactacattccattcatatttagtctttaagaaaaaattaggcccggaaagaattagttctacgagcatcgacacgattatcttgatcgtgtttctttccgggcaagccatggatcaatttataaaacaagatgaaactggtgatttaattgagacaggaatgaatgttgcaaatcacttcctatctgcccccattcagggaaccaacttgttgagcaaggccacaatcatccccggtgttgcaccagtactcattggcaatccagagcaaaagaacattcagtaccccactgcatcacatcagggatccaagtcaaagggaagaagctcaggggccaagcccatcatagtctcatcttccgaagtaggcactggagggactcagattcctgagccccttttcgcacaaaccggacaaggtggcactgtcaccaccgtttatcaagatccaactatccaaccaacaggttcataccgaagtgtggaattggctaagataggaaaagaga-gaatgattaatcggtttgttgaaaaacccaggacctcaacgccggtaacagaatttaagaggggggccgggagcggctgctcaaggccagacaatccaagaggagggcatagacgggaatggagcctcagctgggtccaaggagaggtccgggtctttgagtggtgcaaccccatatgctcacctatcactgccgcagcaagattccactcctgcaaatgtgggaattgcccagcaaagtgcgatcagtgcgaacgagattatggacctccttagagggatggatgctcgcctgcaacatcttgaacaaaaggtagacaaggtgcttgcacagggcagcatggtgacccaaataaagaatgaattatcaacagtaaagacaacactagctacaattgaaggaatgatggcgacagtaaagatcatggatccgggaaacccgacaggggtcccagttgatgagcttagaagaagttttagtgatcatgtaacaattgttagtggaccaggagatgtgtcattcagctccagtgaagaacccacactgtatttggatgaactagcgaggcctatccccaagcctcgtcctgcaaagcagccaaaaccccaacccgtaaaggatttagcaggacggaaggtgatgataaccaaaatgatcactgactgtgtggccaatcctcaaatgaagcaggcgttcgagcaacgattggcaaaggccagcaccgaggatgccctgaatgatatcaagcgagacatcatacgaagcgccatatgaacctaccaagaacaccagactcacgggaaaatccatgaactgatagccgcaatgattccctattaaataaaaaataagcacgaacacaagtctaacccagccacagcagcaatggccggatcacagatcaaaattcctcttccgaagccccccgactcagattctcaaagactaaatgcattccctgtaatcatggctcaagaaggcaaagggcgactcctcagacagatcagacttaggaaaatattatcaggggatccgtctgatcagcaaattacatttgtgaatacatatggattcatccgtgctactccagaaacatcagagttcatctctgaatcatcacaacaaaaggtaactcctgtagtgacggcgtgcatgttatccttcggtgctggaccagtactagaagacccacaacatatgctgaaagctcttgatcagacagatatcagggttcggaagacagcaagtgataaagagcagatcttatttgagatcaaccgcattcccaatctattcaggcatcatcaaatatctgcggaccatctgattcaggccagctccgataaatatgtcaagtcaccagctaagttgattgcaggagtaaattacatttactgtgtcacatttttatccgtgacagtttgttctgcctcactcaagtttcgagttgcgcgcccattgcttgctgcacgatctagattagtgagagcagttcagatggaagttttgcttcgggtaacctgcaaaaaagactctcaaatggcaaagagcatgctaaatgaccctgatggagaaggttgcattgcatccgtgtggttccacctgtgtaatctgtgcaaaggcaggaacaaacttagaagttacgatgaaaattattttgcatctaagtgccgtaagatgaatttgacagtcagcataggggacatgtggggaccaaccattctagtccatgcaggcggtcacattccgacaactgcaaaacctttcttcaactcaagaggctgggtctgtcaccccatccatcaatcatcaccatcgttggcgaagaccctatggtcatctgggtgtgaaatcaaggctgccagtgctatcctccagggctcagactatgcatcactcgcaaaaactgatgacataatatattcaaagataaaggtcgacaaggatgcagccaactacaagggagtatcctggagtccatttaggaagtctgcctcaatgagcaacctatgataattctctctattttcaatgatgccttcaggaggatcaacaatcagtccaattttaccggtgataacttgattgaaattatagaaaaaataagcctagaaagatatcccacctctcgactttcccactttgaaaatagaattgatcagtaatcatgaaggtttctttagttacttgcttgggctttgcagtcttttcattttccatatgtgtgaatatcaatatcttgcagcaaattggatatatcaagcaacaagtcaggcaactgagctattactcacaaagttcaagctcctacatagtggtcaagcttttaccgaatatccaacccactgataacagctgtgaattcaagagtgtaactcaatacaataagaccttgagtaatttgcttcttccaattgcagaaaacataaataatattgcatcgccctcacctggatcaagacgtcataaaaggtttgctggcattgccattggcattgctgcactcggtgttgcaaccgcagcacaagtaaccgccgctgtctcattagttcaagcacagacaaatgcacgcgcaatagcggcgatgaaaaattcaatacaggcaactaatcgagcagtcttcgaagtgaaagaaggcacccaacagttagctatagcggtacaagcaatacagaaccacatcaatactattatgaacacccaattgaacaatatgtcctgtcagattcttgataaccagcttgcaacctccctgggattatacctaacagaattaacaacagtgttccagccacaattaattaatccggcattgtcaccgattagcatacaagccttgaggtctttgcttggaagtatgacacctgcagtggttcaagcaacattatctacttcaatttctgctgctgaaatactaagtgccggtctaatggagggtcagattgtttctgttctgctggatgagatgcagatgatagttaagataaatattccaaccattgtcacacaatcaaatgcattggtgattgacttctactcaatttcgagctttattaatagtcaggaatccataattcaattaccagacaggatcttggagatcgggaatgaacaatggagctatccagcaaaaaattgtaagttgacaagacacaacatattctgccaatacaatgaggcagagaggctgagcttagaatcaaaactatgccttgcaggcaatataagtgcctgtgtgttctcacccatagcagggagttatatgaggcgatttgtagcactggatggaacaattgttgcaaactgtcgaagtctaacgtgtctatgcaagagtccatcttatcctatataccaacctgaccatcatgcagtcacgaccattgatctaaccgcatgtcagacgttgtccctagacggattggatttcagcattgtctctctaagcaacatcacttacgctgagaaccttaccatttcattgtctcagacaatcaatactcaacccattgacatatcaactgaactgatcaaggtcaatgcatccctccaaaatgccgttaagtacataaaggagagcaaccatcaactccaatctgtgagtataaattctaaaatcggagctataatcatagcagccttagctttgagcatcctgtcaatgatcatttcactgttgttttgctgctgggcttacattgcaactaaagagatcagaagaatcaacttcaaaacaaatcatatcaacacaatatcaagtagtgtcgatgatctcatcaggtactaatcctaacatggtgattcattctgtatttagaaaatatttagaaaaaaactaaattaagaatgaatctcatggggtcgtaacgtctcgtgaccctgccgttgcactatgccggcgatccaacccccattatacctcacatttctattgctaattcttctttatctgatcataactttgtatgt--ctggattatattaactgttacttataagactgcggtgcgacatgcagcactgtaccagagatccttctttcactggagtttcgatcactcactctaagaagatccccagttaggacaagtcccgatccatcatgcaagaacaatctgcatttgaataatgccgttcaatcatgagacataaagaaaaaaccaggccagaacaaacttagggtcataatacaacacaaaaccttagcttctatctcaattgtgctccgaccgctcgaaagatggagccctcgaaattcttcacaatatcggacagtgccacctttgcacctgggcctgttagcaatgcggctaacaagaagacattccgaacctgcttccgaatactggcactatctgtacaagctgtcacccttatattagttattgtcactttaggtgagcttgtaaggatgatcaatgatcaaggcttgagcaatcagttgtcttcaattacagacaagataagagagtcagctactatgattgcatctgctgtgggagtaatgaatcaagttattcatggagtaacggtatccttacccctacaaattgagggaaaccaaaatcaattgttagccacacttgccacaatctgcaccagccaaaaacaagtctcaaactgctctacaaacatccccttagtcaatgacctcaggtttataaatgggatcaataaattcatcattgaagattacgcaactcatgatttctctatcggccatccactcaatatgcccagctttatcccaactgcaacttcacccaatggttgcacaagaattccatccttttctttaggtaagacacactggtgctacacacataatgtaattaatgccaactgcaaggaccatacttcgtctaaccaatatgtgtccatggggattctcgttcagaccgcgtcaggttatcctatgttcaaaaccttaaaaatccaatatctcagtgatggcctgaatcggaaaagctgctcaattgcaacagtccctgatgggtgcgcgatgtactgttatgtctccactcaacttgaaaccgacgactatgcggggtccagtccacccacccaaaaacttaccctgttattctataatgacaccgtcacagaaaggacaatatctccatctggtcttgaagggaattgggctactttggtgccaggagtggggagtgggatatattttgagaataagttgatcttccctgcatatggtggtgtcttgcccaatagtacactcggggttaaatcagcaagagaatttttccggcctgttaatccatataatccatgttcaggaccacaacaagatttagaccagcgtgctttgaggtcatacttcccaagttatttctctaatcgaagaatacagagtgcatttcttgtctgtgcctggaatcagatcttagttacaaattgtgaactagttgtcccctcaagcaatcagacaatgatgggtgcagaaggaagagttttattgatcaataatcgactattatattatcagagaagtaccagctggtggccgtatgaactcctctacgagatatcattcacatttacaaactctggtccatcatctgtaaatatgtcctggatacctatatattcattcactcgtcctggttcaggcaattgcagtggtgaaaatgtgtgcccgactgcttgtgtgtcaggggtttatcttgatccctggccattaactccatatagccaccaatcaggtattaacagaaatttctattttacaggtgctctattaaattcaagtacaactagagtaaatcctaccctttatgtctctgctcttaataatcttaaagtattagccccatatggtactcaaggactgtttgcctcgtacaccacaaccacctgctttcaagataccggtgatgctagtgtgtattgtgtttatattatggaactagcatcaaatattgttggagaattccaaattctacctgtgctaactagattgactatcacttgaatcatagtgaatgcagcgggaagccctattggcgtgtctcaatttttatcgattattaagaaaaaacaggccagaatggcgggcctaaatgagatactcctacctgaagtacatttaaactcacccatcgttagatataagcttttctactatatattacatggccagttaccaaatgatttggagccagatgacttgggcccactagcaaatcagaattggaaggcaattcgagccgaagaatcccaggttcatgcacgtttaaaacagatcagagtagaactcatcgcaaggattcctagtctccggtggacccgctctcaaagagagattgctatactcatttggccaagaatacttccaatcctccaagcatatgatcttcggcaaagtatgcaattgcccacagtatgggagaaattgactcaatccacagttaatcttataagtgatggtctagaacgagttgtattacacatcagcaatcaactgacaggcaagccaaacttgtttaccagatctcgaacaggacaagacactaaggactactcaattccatccactagagagctatctcaaatatggtttaacaatgagtggagtggacctgtaaagacctggcttatgattaaatatagaatgaggcaactaatcacaaaccaaaagacaggtgagttaacagatttagtaaccattgtggatactaggtccactctatgcattattaccccagaattagttgctttatactctaatgggcacaaagcattaacgtacctcacctttgaaatggtactaatggtcactgatatgttggaaggacgactgaatgtttcttctttgtgcacagctagtcattatctgtccccactaaagaaaagaatcgaaattctcctaacattagttgatgaccttgctctactcatgggggacaaagtatacggtgttgtctcttcacttgagagttttgtttacgcccaattacagtatggtgatcctgttgtagacattaagggtacattctatggatttatatgtaatgagattctcgatctgctgactgaggacaacatctttactgaggaggaggcaaacaaggttctcctggacttgacttcacagtttgacaatctatcccctgatttaactgctgaactcctctgcattatgagactttggggccaccccacattaaccgccagccaagcagcatccaaggtccgagagtccatgtgcgctcccaaggtgttagatttccaaacaataatgaagaccctggctttctttcacgcaatccttattaacggttataggaggagccataatggaatctggcctcctactactcttcatggcaatgcccccaaaagcctcattgagatgcggcatgataattcagaacttaagtatgagtatgtcctcaagaattggaaaagtatatctatgttaagaatacacaaatgctttgatgcatcacctgatgaagatctcagcatattcatgaaggataaggcaataagctgtccaaagcaagactggatgggagtatttaggaggagcctcataaaacagcgatatcgagatgcgaatcgacctctaccacaaccattcaaccgacggctactgttgaattttctagaggatgacagattcgatcccattaaagagcttgagtatgtcaccagtggagaatatcttagggacccagaattttgtgcatcttactctctcaaagagaaggagataaaggctacaggtcgaatatttgcaaaaatgacaaagagaatgagatcgtgccaagtaattgcggaatcattattggccaatcatgcaggtaaattaatgagagaaaatggagttgttttagaccagttaaaattgacaaaatctttgttaacgatgaaccaaattggtattatatcagagcacagccgaagatccactgctgacaacatgactttggcacactccggttcaaataagcacagaattaataatagtcaattcaagaagaataaagacaataaacatgagatgcctgatgatggttttgagatagcagcctgctttctaacaactgacctcacaaaatactgcttaaattggaggtaccaagtcatcatcccctttgctcgtacattgaattcaatgtatggtatacctcacctgttcgaatggatacatttaaggctaatgcgaagcactctctatgtcggtgatcccttcaatcctccatcagatcctacccaacttgaccttgatacagctctcaatgatgatatatttatagtttctcctcgaggaggaatcgagggtttatgtcaaaaattatggactatgatttccatctcaacaatcatattatctgcaactgaggcaaacactagagttatgagcatggtccagggtgacaaccaggcgattgcaatcaccactagagtagtacgctcgctcagtcattccgagaagaaggagcaagcttataaagcaagtaaattattctttgaaaggcttagagccaacaatcatggaattggacaccacttgaaagaacaagaaactatcctcagttctgatttcttcatatacagtaagagagtgttttacaaaggtcggattttgactcaagcattaaagaacgtgagcaagatgtgcttaacagccgatatactaggggactgttcacaagcatcatgctccaatttagctactactgtaatgcgcctgactgagaatggggttgagaaagatttgtgttactttctgaatgcattcatgacaatcagacagttatgttatgatctagtatttccccaaactaaatctcttagtcaggacatcactaatgcttatcttaaccatccaatacttatctcaagattgtgtctattaccatctcaattggggggcctaaactttctctcatgtagtcgcctgttcaatagaaacatcggagacccattagtgtctgcaattgctgatgtgaaacgattaattaaagctggctgtctagatatctgggtcctgtataacatccttggaaggaggcctggaaaaggtaagtggagcactctggcagctgatccttatactctaaacatagattatttagttccttcaacaacttttttaaagaagcatgcccaatatacattgatggaacggagtgttaatcccatgctccgtggagtattcagtgaaaatgcagctgaggaagaagaggaactcgcacagtatctattagatcgtgaggtagtcatgcccagggttgcacatgtaatacttgcccagtctagttgcggtagaagaaaacagattcaaggttacttggattccactagaactattatcaggtattcactggaggtgagaccattgtcagcaaagaagctaaatacagtaatagaatacaacttattgtatctatcttacaatttggagattattgaaaaacccaatatagtccaaccctttttgaatgcaatcaatgttgatacttgtagcatcgatatagccaggtcccttagaaaactatcctgggcaactttacttaatggacgtcccatcgagggattagaaacacctgatcccattgaattggtacatgggtgtttgataattgggtcagatgaatgtgagcattgcagtagtggtgatgataaattcacctggtttttcctacccaaggggataaggctagataatgatccggcatccaacccacccatcagagtaccttacatcggatctaaaacagatgagcggagggttgcgtcaatggcttacatcaaaggagcatctgtatcactgaaatcagcactcaggttagcgggagtatatatttgggctttcggagatacagaagaatcatggcaggacgcctatgagttagcttccactcgtgttaatctcacactagagcaattgcaatctctcactcctttaccaacatctgctaacctagtacacagattagatgatggcaccactcaattaaaatttaccccggcaagttcctatgcattctctagcttcgttcatatatctaacgactgtcaagttctggagatcgatgatcaggttacagattctaacctgatttaccaacaagttatgattactggccttgctttaattgagacatggaacaatcctccaatcaacttctctgtctatgagactacactacacttgcacacaggctcatcttgctgtataagacctgtcgaatcttgtgtagtaaatcctcctttgcttcctgtacccttcattaatgttcctcaaatgaataaatttgtatatgaccctgaaccactcagtttgctagaaatggaaaaaattgaggatattgcttatcagaccagaatcggtggtttagatcaaatcccacttctggaaaaaatacccttactagctcacctcaccgccaagcagatggtaaacagcatcactgggcttgatgaagcaacatctatagtgaatgatgctgtagttcaagcagactacactagcaattggattagtgaatgctgctacacttacattgattctgtgtttgtttactctggctgggcattattattggagctttcgtatcaaatgtactacttaagaattcaaggcatccaaggaattctagactatgtgtatatgaccttgaggaggataccaggaatggctataacaggtatctcatccacgattagtcaccctcgtatactcagaagatgcatcaatttggatgtaatagccccaatcaattctccacacatagcttcactggattacacaaaattgagcatagatgcagtaatgtggggaactaagcaggttttgaccaacatttcgcaaggtatcgattatgagatagtagttccttctgaaagccaactaacacttagtgatagagttctaaatctagttgctcgaaaattatcactactggcaatcatctgggccaattataactatcctccaaaggttaaaggtatgtcacctgaggacaaatgtcaggctttaactacacatctaatccaaactgtcgaatatgttgagcacattcagattgagaagacaaacatcaggaggatgattattgaaccaaaattaactgcctaccctagtaatttgttttatctatctcgaaagttgcttaatgctattcgagattctgaagaaggacaatttctgattgcatcctattataacagttttggatttctggaaccaatactaatggaatctaaaatattcaatctaaattcatccgaatcagcatctcttacagaatttgatttcatcctcaacttggaattgtctgaaaccagtcttgagaaatactctctcccaagtttgttgatgacggctgagaatatggataacccatttcctcaaccaccccttcatcatgttctcagaccactaggattatcatccacttcatggtataaaacaatcagtgttttaaattatattagccatatgaaaatatctgacggtgcccatctatacttggcagagggaagcggggcctctatgtcacttatagagactttcttgcccggtgaaacaatatggtacaacagcctattcaatagtggtgaaaatcctccccaacgcaattttgctcctttgcccacccagtttattgaaagtgtcccttacagattgattcaagcaggtatagcagcaggaagtggtgtagtgcaaagtttctatccactctggaacggtaacagcgatatcactgacttgagcacgaaaaccagtgtcgaatacattattcacaaggtaggagctgatacatgtgcattggtccatgtggatttggagggtgtgcccggctcaatgaacagcatgttggagnnnnnnnnnnnnnnnnnnnnnnnnnnnnnnnnnnnnnnnnnnnnnnnnnnnnnnnnnnnnnnnnnnnnnnnnnnnnnnnnnnnnnnnnnnnnnnnnnnnnnnnnnnnnnnnnnnnnnnnnnnnnnnnnnnnnnnnnnnnnnnnnnnnnnnnnnnnnnnnnnnnnnnnnnnnnnnnnnnnnnnnnnnnnnnnnnnnnnnnnnnnnnnnnnnnnnnnnnnnnnnnnnnnnnnnnnnnnnnnnnnnnnnnnnnnnnnnnnnnnnnnnnnnnnnnnnnnnnnnnnnnnnnnnnnnnnnnnnnnnnnnnnnnnnnnnnnnnnnnnnnnnnnnnnnnnnnnnnnnnnnnnnnnnnnnnnnnnnnnnnnnnnnnnnnnnnnnnnnnnnnnnnnnnnnnnnnnnnnnnnnnnnnnnnnnnnnnnnnnnnnnnnnnnnnnnnnnnnnnnnnnnnnnnnnnnnnnnnnnnnnnnnnnnnnnnnnnnnnnnnnnnnnnnnnnnnnnnnnnnnnnnnnnnnnnnnnnnnnnnnnnnnnnnnnnnnnnnnnnnnnnnnnnnnnnnnnnnnnnnnnnnnnnnnnnnnnnnnnnnnnnnnnnnnnnnnnnnnnnnnnnnnnnnnnnnnnnnnnnnnnnnnnnnnnnnnnnnnnnnnnnnnnnnnnnnnnnnnnnnnnnnnnnnnnnnnnnnnnnnnnnnnnnnnnnnnnnnnnnnnnnnnnnnnnnnnnnnnnnnnnnnnnnnnnnnnnnnnnnnnnnnnnnnnnnnnnnnnnnnnnnnnnnnnnnnnnnnnnnnnnnnnnnnnnnnnnnnnnnnnnnnnnnnnnnnnnnnnnnnnnnnnnnnnnnnnnnnnnnnnnnnnnnnnnnnnnnnnnnnnnnnnnnnnnnnnnnnnnnnnnnnnnnnnnnnnnnnnnnnnnnnnnnnnnnnnnnnnnnnnnnnnnnnnnnnnnnnnnnnnnnnnnnnnnnnnnnnnnnnnnnnnnnnnnnnnnnnnnnnnnnnnnnnnnnnnnnnnnnnnnnnnnnnnnnnnnnnnnnnnnnnnnnnnnnnnnnnnnnnnnnnnnnnnnnnnnnnnnnnnnnnnnnnnnnnnnnnnnnnnnnnnnnnnnnnnnnnnnnnnnnnnnnnnnnnnnnnnnnnnnnnnnn"/>
                        <sequence id="seq_MuVs/Washington.USA/1.17/FH29[G]|2017.025|2017-01-10|north_america|usa|washington|age|vaccination_status|community_status" spec="Sequence" taxon="MuVs/Washington.USA/1.17/FH29[G]|2017.025|2017-01-10|north_america|usa|washington|age|vaccination_status|community_status" totalcount="4" value="nnnnnnnnnnnnnnnnnnnnnnnnnnnnnnnnnnnnnnnnnnnnnnnnnnnnnnnnnnnnnnnnnnnnnnnnnnnnnnnnnnnnnnnnnnnnnnnnnnnnnnnnnnnnnnnnnnnnnnnnnnnnnnnnnnnnnnnnnnnnnnnnnnnnnnnnnnnnnnnnnnnnnnnnnnnnnnnnnnnnnnnnnnnnnnnnnnnnnnnnnnnnnnnnnnnnnnnnnnnnnnnnnnnnnnnnnnnnnnnnnnnnnnnnnnnnnnnnnnnnnnnnnnnnnnnnnnnnnnnnnnnnnnnnnnnnnnnnnnnnnnnnnnnnnnnnnnnnnnnnnnnnnnnnnnnnnnnnnnnnnnnnnnnnnnnnnnnnnnnnnnnnnnnnnnnnnnnnnnnnnnnnnnnnnnnnnnnnnnnnnnnnnnnnnnnnnnnnnnnnnnnnnnnnnnnnnnnnnnnnnnnnnnnnnnnnnnnnnnnnnnnnnnnnnnnnnnnnnnnnnnnnnnnnnnnnnnnnnnnnnnnnnnnnnnnnnnnnnnnnnnnnnnnnnnnnnnnnnnnnnnnnnnnnnnnnnnnnnnnnnnnnnnnnnnnnnnnnnnnnnnnnnnnnnnnnnnnnnnnnnnnnnnnnnnnnnnnnnnnnnnnnnnnnnnnnnnnnnnnnnnnnnnnnnnnnnnnnnnnnnnnnnnnnnnnnnnnnnnnnnnnnnnnnnnnnnnnnnnnnnnnnnnnnnnnnnnnnnnnnnnnnnnnnnnnnnnnnnnnnnnnnnnnnnnnnnnnnnnnnnnnnnnnnnnnnnnnnnnnnnnnnnnnnnnnnnnnnnnnnnnnnnnnnnnnnnnnnnnnnnnnnnnnnnnnnnnnnnnnnnnnnnnnnnnnnnnnnnnnnnnnnnnnnnnnnnnnnnnnnnnnnnnnnnnnnnnnnnnnnnnnnnnnnnnnnnnnnnnnnnnnnnnnnnnnnnnnnnnnnnnnnnnnnnnnnnnnnnnnnnnnnnnnnnnnnnnnnnnnnnnnnnnnnnnnnnnnnnnnnnnnnnnnnnnnnnnnnnnnnnnnnnnnnnnnnnnnnnnnnnnnnnnnnnnnnnnnnnnnnnnnnnnnnnnnnnnnnnnnnnnnnnnnnnnnnnnnnnnnnnnnnnnnnnnnnnnnnnnnnnnnnnnnnnnnnnnnnnnn-nnnnnnnnnnnnnnnnnnnnnnnnnnnnnnnnnnnnnnnnnnnnnnnnnnnnnnnnnnnnnnnnnnnnnnnnnnnnnnnnnnnnnnnnnnnnnnnnnnnnnnnnnnnnnnnnnnnnnnnnnnnnnnnnnnnnnnnnnnnnnnnnnnnnnnnnnnnnnnnnnnnnnnggcttgcaagaggcagaggtgcgggaataccaggtgggccggtgaatccctttgttcctccagttcaacaacaacaacctgctgccgtatatgaggacattcctgcattggaggaatcagatgacgatggtgatgaagatggaggtgcaggattccaaaatggagcacaagcaccagctgtaagacagggaggtcaaaatgactttagagcacagccgttacaggatccaattcaagcacaactcttcatgccattatatcctcaagtcagcaacatcccaaatcatcagaatcatcagattaatcgcatcggggggatggaacaccaagatttattacgatacaacgagaatggcgattctcagcaggatgcaaggggcgaacacggaaataccttcccaaacaatcccaatcaaaacgcacagtcacaagtgggtgactgggatgagtagatcaccgacatgaccaaactacccccaactgcaacaaacccagaacaatccagccacagccaaccgctcaaatccactacattccattcatatttagtctttaagaaaaaattaggcccggaaagaattagttctacgagcatcgacacgattatcttgatcgtgtttctttccgggcaagccatggatcaatttataaaacaagatgaaactggtgatttaattgagacaggaatgaatgttgcaaatcacttcctatctgcccccattcagggaaccaacttgttgagcaaggccacaatcatccccggtgttgcaccagtactcattggcaatccagagcaaaagaacattcagtaccccactgcatcacatcagggatccaagtcaaagggaagaagctcaggggccaagcccatcatagtctcatcttccgaagtaggcactggagggactcagattcctgagccccttttcgcacaaaccggacaaggtggcactgtcaccaccgtttatcaagatccaactatccaaccaacaggttcataccgaagtgtggaattggctaagataggaaaagaga-gaatgattaatcggtttgttgaaaaaccaaggacctcaacgccggtaacagaatttaagaggggggccgggagcggctgctcaaggccagacaatccaagaggagggcatagacgggaatggagcctcagctgggtccaaggagaggtccgggtctttgagtggtgcaaccccatatgctcacctatcactgccgcagcaagattccactcctgcaaatgtgggaattgcccagcaaagtgcgatcagtgcgaacgagattatggacctccttagagggatggatgctcgcctgcaacatctnnnnnnnnnnnnnnnnnnnnnnnnnnnnnnnnnnnnnnnnnnnnnnnnnnnnnnnnnnnnnnnnnnnnnnnnnnnnnnnnnnnnnnnnnnnnnnnnnnnnnnnnnnnnnnnnnnnnnnnnnnnnnnnnnnnnnnnnnnnnnnnnnnnnnnnnnnnnnnnnnnnnnnnnnnnnnnnnnnnnnnnnnnnnnnnnnnnnnnnnnnnnnnnnnnnnnnnnnnnnnnnnnnnnnnnnnnnnnnnnnnnnnnnnnnnnnnnnnnnnnnnnnnnnnnnnnnnnnnnnnnnnnnnnnnnnnnnnnnnnnnnnnnnnnnnnnnnnnnnnnnnnnnnnnnnnnnnnnnnnnnnnnnnnnnnnnnnnnnnnnnnnnnnnnnnnnnnnnnnnnnnnnnnnnnnnnnnnnnnnnnnnnnnnnnnnnnnnnnnnnnnnnnnnnnnnnnnnnnnnnnnnnnnnnnnnnnnnnnnnnnnnnnnnnnnnnnnnnnnnnnnnnnnnnnnnnnnnnnnnnnnnnnnnnnnnnnnnnnnnnnnnnnnnnnnnnnnnnnnnnnnnnnnnnnnnnnnnnnnnnnnnnnnnnnnnnnnnnnnnnnnnnnnnnnnnnnnnnnnnnnnnnnnnnnnnnnnnnnnnnnnnnnnnnnnnnnnnnnnnnnnnnnnnnnnnnnnnnnnnnnnnnnnnnnnnnnnnnnnnnnnnnnnnnnnnnnnnnnnnnnnnnnnnnnnnnnnnnnnnnnnnnnnnnnncgtctgatcagcaaattacatttgtgnnnnnnnnnnnnnnnnnnnnnnnnnnnnnnnnnnnnnnnnnnnnnnnnnctgaatnnnnnnnnnnnnnnnnnnnncctgtagnnnnnnnnnnnnnnnnnnnnnnnnnnnnnnnnnnnnnnnnnnnnnnnnnnnnnnnnnnnnnnnnnnnnnnnnnnnnnnnnnnnnnnnnnnnnnnnnnnnnnnnnnnnnnnnnnnnnnnnnnnnnnnnnnnnnnnnnnnnnnnnnnnnnnnnnnnnnnnnnnnnnnnnnnnnnnnnnnnnnnnnnnnnnnnnnnnnnnnnnnnnnnnnnnnnnnnnnnnnnnnnnnnnnnnnnnnnnnnnnnnnnnnnnnnnnnnnnnnnnnnnnnnnnnnnnnnnnnnnnnnnnnnnnnnnnnnnnnnnnnnnnnnnnnnnnnnnnnnnnnnnnnnnnnnnnnnnnnnnnnnnnngagcagttcagatggaagttttgcttcgggtaacctgcaaaaaagactctcaaatggcaaagagcatgctaaatgaccctgatggagaaggttgcattgcatccgtgtggttccacctgtgtaatctgtgcaaaggcaggaacaaacttagaagttacgatgaaaattattttgcatctaagtgccgtaagatgaatttgacagtcagcataggggacatgtggggaccaaccattctagtccatgcaggcggtcacattccgacaactgcaaaacctttcttcaactcaagaggctgggtctgtcaccccatccatcaatcatcaccatcgttggcgaagaccctatggtcatctgggtgtgaaatcaaggctgccagtgctatcctccagggctcagactatgcatcactcgcaaaaactgatgacataatatattcaaagataaaggtcgacaaggatgcagccaactacaagggagtatcctggagtccatttaggaagtctgcctcaatgagcaacctatgataattctctctattttcaatgatgccttcaggaggatcaacaatcagtccaattttaccggtgataacttgattgaaattatagaaaaaataagcctagaaagatatcccacctctcgactttcccactttgaaaatagaattgatcagtaatcatgaaggtttctttagttacttgcttgggctttgcagtcttttcattttccatatgtgtgaatatcaatatcttgcagcaaattggatatatcaagcaacaagtcaggcaactgagctattactcacaaagttcaagctcctacatagtggtcaagcttttaccgaatatccaacccactgataacagctgtgaattcaagagtgtaactcaatacaataagaccttgagtaatttgcttcttccaattgcagaaaacataaataatattgcatcgccctcacctggatcaagacgtcataaaaggtttgctggcattgccattggcattgctgcactcggtgttgcaaccgcagcacaagtaaccgccgctgtctcattagttcaagcacagacaaatgcacgcgcaatagcggcgatgaaaaattcaatacaggcaactaatcgagcagtcttcgaagtgaaagaaggcacccaacagttagctatagcggtacaagcaatacagaaccacatcaatactattatgaacacccaattgaacaatatgtcctgtcagattcttgataaccagcttgcaacctccctgggattatacctaacagaattaacaacagtgttccagccacaattaattaatccggcattgtcaccgattagcatacaagccttgaggtctttgcttggaagtatgacacctgcagtggttcaagcaacattatctacttcaatttctgctgctgaaatactaagtgccggtctaatnnnnnnnnnnnnnnnnnnnnnnnnnnnnnnnnnnnnnnnnnnnnnnnnnnnnnnnnnnnnnnnnnnnnnnnnnnnnnnnnnnnnnnnnnnnnnnnnnnnnnnnnnnnnnnnnnnnnnnnnnnnnnnnnnnnnnnnnnnnnnnnnnnnnnnnnnnnnnnnnnnnnnnnnnnnnnnnnnnnnnnnnnnnnnnnnnnnnnnnnnnnnnnnnnnnnnnnnnnnnnnnnnnnnnnnnnnnnnnnnnnnnnnnnnnnnnnnnnnnnnnnnnnnnnnnnnnnnnnnnnnnnnnnnnnnnnnnnnnnnnnnnnnnnnnnnnnnnnnnnnnnnnnnnnnnnnnnnnnnnnnnnnnnnnnnnnnnnnnnnnnnnnnnnnnnnnnnnnnnnnnnnnnnnnnnnnnnnnnnnnnnnnnnnnnnnnnnnnnnnnnnnnnnnnnnnnnnnnnnnnnnnnnnnnnnnnnnnnnnnnnnnnnnnnnnnnnnnnnnnnnnnnnnnnnnnnnnnnnnnnnnnnnnnnnnnnnnnnnnnnnnnnnnnnnnnnnnnnnnnnnnnnnnnnnnnnnnnnnnnnnnnnnnnnnnnnnnnnnnnnnnnnnnnnnnnnnnnnnnnnnnnnnnnnnnnnnnnnnnnnnnnnnnnnnnnnnnnnnnnnnnnnnnnnnnnnnnnnnnnnnnnnnnnnnnnnnnnnnnnnnnnnnnnnnnnnnnnnnnnnnnnnnnnnnnnnnnnnnnnnnnnnnnnnnnnnnnnnnnnnnnnnnnnnnnnnnnnnnnnnnnnnnnnnnnnnnnnnnnnnnnnnnnnnnnnnnnnnnnnnnnnnnnnnnnnnnnnnnnnnnnnnnnnnnnnnnnnnnnnnnnnnnnnnnnnnnnnnnnnnnnnnnnnnnnnnnnnnnnnnnnnnnnnnnnnnnnnnnnnnnnnnnnnnnnnnnnnnnnnnnnnnnnnnnnnnnnnnnnnnnnnnnnnnnnnnnnnnnnnnnnnnnnnnnnnnnnnnnnnnnnnnnnnnnnnnnnnnnnnnnnnnnnnnnnnnnnnnnnnnnnnnnnnnnnnnnn--nnnnnnnnnnnnnnnnnnnnnnnnnnnnnnnnnnnnnnnnnnnnnnnnnnnnnnnnnnnnnnnnnnnnnnnnnnnnnnnnnnnnnnnnnnnnnnnnnnnnnnnnnnnnnnnnnnnnnnnnnnnnnnnnnnnnnnnnnnnnnnnnnnnnnnnnnnnnnnnnnnnnnnnatcatgagacataaagaaaaaaccaggccagaacaaacttagggtcataatacaacacaaaaccttagcttctatctcaattgtgctccgaccgctcgaaagatggagccctcgaaattcttcacaatatcggacagtgccacctttgcacctgggcctgttagcaatgcggctaacaagaagacattccgaacctgcttccgaatactggcactatctgtacaagctgtcacccttatattagttattgtcactttaggtgagcttgtaaggatgatcaatgatcaaggcttgagcaatcagttgtcttcaattacagacaagataagagagtcagctactatgattgcatctgctgtgggagtaatgaatcaagttattcatggagtaacggtatccttacccctacaaattgagggaaaccaaaatcaattgttagccacacttgccacaatctgcaccagccaaaaacaagtctcaaactgctctacaaacatccccttagtcaatgacctcaggtttataaatgggatcaataaattcatcattgaagattacgcaactcatgatttctctatcggccatccactcaatatgcccagctttatcccaactgcaacttcacccaatggttgcacaagaattccatccttttctttaggtaagacacactggtgctacacacataatgtaattaatgccaactgcaaggaccatacttcgtctaaccaatatgtgtccatggggattctcgttcagaccgcgtcaggttatcctatgttcaaaaccttaaaaatccaatatctcagtgatggcctgaatcggaaaagctgctcaattgcaacagtccctgatgggtgcgcgatgtactgttatgtctccactcaacttgaaaccgacgactatgcggggtccagtccacccacccaaaaacttaccctgttattctataatgacaccgtcacagaaaggacaatatctccatctggtcttgaagggaattgggctactttggtgccaggagtggggagtgggatatattttgagaataagttgatcttccctgcatatggtggtgtcttgcccaatagtacactcggggttaaatcagcaagagaatttttccggcctgttaatccatataatccatgttcaggaccacaacaagatttagaccagcgtgctttgaggtcatacttcccaagttatttctctaatcgaagaatacagagtgcatttcttgtctgtgcctggaatcagatcttagttacaaattgtgaactagttgtcccctcaagcaatcagacaatgatgggtgcagaaggaagagttttattgatcaataatcgactattatattatcagagaagtaccagctggtggccgtatgaactnnnnnnnnnnnnnnnnnnnnnnnnnnnnnnnnnnnnnnnnnnnnnnnnnnnnnnnnnnnnnnnnnnnnnnnnnnnnnnnnnnnnnnnnnnnnnnnnnnnnnnnnnnnnnnnnnnnnnnnnnnnnnnnnnnnnnnnnnnnnnnnnnnnnnnnnnnnnnnnnnnnnnnnnnnnnnnnnnnnnnnnnnnnnnnnnnnnnnnnnnnnnnnnnnnnnnnnnnnnnnnnnnnnnnnnnnnnnnnnnnnnnnnnnnnnnnnnnnnnnnnnnnnnnnnnnnnnnnnnnnnnnnnnnnnnnnnnnnnnnnnnnnnnnnnnnnnnnnnnnnnnnnnnnnnnnnnnnnnnnnnnnnnnnnnnnnnnnnnnnnnnnnnnnnnnnnnnnnnnnnnnnnnnnnnnnnnnnnnnnnnnnnnnnnnnnnnnnnnnnnnnnnnnnnnnnnnnnnnnnnnnnnnnnnnnnnnnnnnnnnnnnnnnnnnnnnnnnnnnnnnnnnnnnnnnnnnnnnnnnnnnnnnnnnnnnnnnnnnnnnnnnnnnnnnnnnnnnnnnnnnnnnnnnnnnnnnnnnnnnnnnnnnnnnnnnnnnnnnnnnnnnnnnnnnnnnnnnnnnnnnnnnnnnnnnnnnnnnnnnnnnnnnnnnnnnnnnnnnnnnnnnnnnnnnnnnnnnnnnnnnnnnnnnnnnnnnnnnnnnnnnnnnnnnnnnnnnnnnnnnnnnnngttcatgcacgtttaaaacagatcagagtagaactcatcgcaaggattcctagtctccggtggacccgctctcaaagagagattgctatactcatttggccaagaatacttccaatcctccaagcatatgatcttcggcaaagtatgcaattgcccacagtatgggagaaattgactcaatccacagttaatcttataagtgatggtctagaacgagttgtattacacatcagcaatcaactgacaggcaagccaaacttgtttaccagatctcgaacaggacaagacactaaggactactcaattccatccactagagagctatctcaaatatggtttaacaatgagtggagtggacctgtaaagacctggcttatgattaaatatagaatgaggcaactaatcacaaaccaaaagacaggtgagttaacagatttagtaaccattgtggatactaggtccactctatgcattattaccccagaattagttgctttatactctaatgggcacaaagcattaacgtacctcacctttgaaatggtactaatggtcactgatatgttggaaggacgactgaatgtttcttctttgtgcacagctagtcattatctgtccccactaaagaaaagaatcgaaattctcctaacattagttgatgaccttgctctactcatgggggacaaagtatacggtgttgtctcttcacttgagagttttgtttacgcccaattacagtatggtgatcctgttgtagacattaagggtacattctatggatttatatgtaatgagattctcgatctgctgactgaggacaacatctttactgaggaggaggcaaacaaggttctcctggacttgacttcacagtttgacaatctatcccctgatttaactgctgaactcctctgcattatgagactttggggccaccccacattaaccgccagccaagcagcatccaaggtccgagagtccatgtgcgctcccaaggtgttagatttccaaacaataatgaagaccctggctttctttcacgcaatccttattaacggttataggaggagccataatggaatctggcctcctactactcttcatggcaatgcccccaaaagcctcattgagatgcggcatgataattcagaacttaagtatgagtatgtcctcaagaattggaaaagtatatctatgttaagaatacacaaatgctttgatgcatcacctgatgaagatctcagcatattcatgaaggataaggcaataagctgtccaaagcaagactggatgggagtatttaggaggagcctcataaaacagcgatatcgagatgcgaatcgacctctaccacaaccattcaaccgacggctactgttgaattttctagaggatgacagattcgatcccattaaagagcttgagtatgtcaccagtggagaatatcttagggacccagaattttgtgcatcttactctctcaaagagaaggagataaaggctacaggtcgaatatttgcaaaaatgacaaagagaatgagatcgtgccaagtaattgcggaatcattattggccaatcatgcaggtaaattaatgagagaaaatggagttgttttagaccagttaaaattgacaaaatctttgttaacgatgaaccaaattggtattatatcagagcacagccgaagatccactgctgacaacatgactttggcacactccggttcaaataagcacagaattaataatagtcaattcaagaagaataaagacaataaacatgagatgcctgatgatggttttgagatagcagcctgctttctaacaactgacctcacaaaatactgcttaaattggaggtaccaagtcatcatcccctttgctcgtacattgaattcaatgtatggtatacctcacctgttcgaatggatacatttaaggctaatgcgaagcactctctatgtcggtgatcccttcaatcctccatcagatcctacccaacttgaccttgatacagctctcaatgatgatatatttatagtttctcctcgaggaggaatcgagggtttatgtcaaaaattatggactatgatttccatctcaacaatcatattatctgcaactgaggcaaacactagagttatgagcatggtccagggtgacaaccaggcgattgcaatcaccactagagtagtacgctcgctcagtcattccgagaagaaggagcaagcttataaagcaagtaaattattctttgaaaggcttagagccaacaatcatggaattggacaccacttgaaagaacaagaaactatcctcagttctgatttcttcatatacagtaagagagtgttttacaaaggtcggattttgactcaagcattaaagaacgtgagcaagatgtgcttaacagccgatatactaggggactgttcacaagcatcatgctccaatttagctactactgtaatgcgcctgactgagaatggggttgagaaagatttgtgttactttctgaatgcattcatgacaatcagacagttatgttatgatctagtatttccccaaactaaatctcttagtcaggacatcactaatgcttatcttaaccatccaatacttatctcaagattgtgtctattaccatctcaattggggggcctaaactttctctcatgtagtcgcctgttcaatagaaacatcggagacccattagtgtctgcaattgctgatgtgaaacgattaattaaagctggctgtctagatatctgggtcctgtataacatccttggaaggaggcctggaaaaggtaagtggagcactctggcagctgatccttatactctaaacatagattatttagttccttcaacaacttttttaaagaagcatgcccaatatacattgatggaacggagtgttaatcccatgctccgtggagtattcagtgaaaatgcagctgaggaagaagaggaactcgcacagtatctattagatcgtgaggtagtcatgcccagggttgcacatgtaatacttgcccagtctagttgcggtagaagaaaacagattcaaggttacttggattccactagaactattatcaggtattcactggaggtgagaccattgtcagcaaagaagctaaatacagtaatagaatacaacttattgtatctatcttacaatttggagattattgaaaaacccaatatagtccaaccctttttgaatgcaatcaatgttgatacttgtagcatcgatatagccaggtcccttagaaaactatcctgggcaactttacttaatggacgtcccatcgagggattagaaacacctgatcccattgaattggtacatgggtgtttgataattgggtcagatgaatgtgagcattgcagtagtggtgatgataaattcacctggtttttcctacccaaggggataaggctagataatgatccggcatccaacccacccatcagagtaccttacatcggatctaaaacagatgagcggagggttgcgtcaatggcttacatcaaaggagcatctgtatcactgaaatcagcactcaggttagcgggagtatatatttgggctttcggagatacagaagaatcatggcaggacgcctatgagttagcttccactcgtgttaatctcacactagagcaattgcaatctctcactcctttaccaacatctgctaacctagtacacagattagatgatggcaccactcaattaaaatttaccccggcaagttcctatgcattctctagcttcgttcatatatctaacgactgtcaagttctggagatcgatgatcaggttacagattctaacctgatttaccaacaagttatgattactggccttgctttaattgagacatggaacaatcctccaatcaacttctctgtctatgagactacactacacttgcacacaggctcatcttgctgtataagacctgtcgaatcttgtgtagtaaatcctcctttgcttcctgtacccttcattaatgttcctcaaatgaataaatttgtatatgaccctgaaccactcagtttgctagaaatggaaaaaattgaggatattgcttatcagaccagaatcggtggtttagatcaaatcccacttctggaaaaaatacccttactagctcacctcaccgccaagcagatggtaaacagcatcactgggcttgatgaagcaacatctatagtgaatgatgctgtagttcaagcagactacactagcaattggattagtgaatgctgctacacttacattgattctgtgtttgtttactctggctgggcattattattggagctttcgtatcaaatgtactacttaagaattcaaggcatccaaggaattctagactatgtgtatatgaccttgaggaggataccaggaatggctataacaggtatctcatccacgattagtcaccctcgtatactcagaagatgcatcaatttggatgtaatagccccaatcaattctccacacatagcttcactggattacacaaaattgagcatagatgcagtaatgtggggaactaagcaggttttgaccaacatttcgcaaggtatcgattatgagatagtagttccttctgaaagccaactaacacttagtgatagagttctaaatctagttgctcgaaaattatcactactggcaatcatctgggccaattataactatcctccaaaggttaaaggtatgtcacctgaggacaaatgtcaggctttaactacacatctaatccaaactgtcgaatatgttgagcacattcagattgagaagacaaacatcaggaggatgattattgaaccaaaattaactgcctaccctagtaatttgttttatctatctcgaaagttgcttaatgctattcgagattctgaagaaggacaatttctgattgcatcctattataacagttttggatttctggaaccaatactaatggaatctaaaatattcaatctaaattcatccgaatcagcatctcttacagaatttgatttcatcctcaacttggaattgtctgaaaccagtcttgagaaatactctctcccaagtttgttgatgacggctgagaatatggataacccatttcctcaaccaccccttcatcatgttctcagaccactaggattatcatccacttcatggtataaaacaatcagtgttttaaattatattagccatatgaaaatatctgacggtgcccatctatacttggcagagggaagcggggcctctatgtcacttatagagactttcttgcccggtgaaacaatatggtacaacagcctattcaatagtggtgaaaatcctccccaacgcaattttgctcctttgcccacccagtttattgaaagtgtcccttacagattgattcaagcaggtatagcagcaggaagtggtgtagtgcaaagtttctatccactctggaacggtaacagcgatatcactgacttgagcacgaaaaccagtgtcgaatacattattcacaaggtaggagctgatacatgtgcattggtccatgtggatttggagggtgtgcccggctcaatgaacagcatgttggagnnnnnnnnnnnnnnnnnnnnnnnnnnnnnnnnnnnnnnnnnnnnnnnnnnnnnnnnnnnnnnnnnnnnnnnnnnnnnnnnnnnnnnnnnnnnnnnnnnnnnnnnnnnnnnnnnnnnnnnnnnnnnnnnnnnnnnnnnnnnnnnnnnnnnnnnnnnnnnnnnnnnnnnnnnnnnnnnnnnnnnnnnnnnnnnnnnnnnnnnnnnnnnnnnnnnnnnnnnnnnnnnnnnnnnnnnnnnnnnnnnnnnnnnnnnnnnnnnnnnnnnnnnnnnnnnnnnnnnnnnnnnnnnnnnnnnnnnnnnnnnnnnnnnnnnnnnnnnnnnnnnnnnnnnnnnnnnnnnnnnnnnnnnnnnnnnnnnnnnnnnnnnnnnnnnnnnnnnnnnnnnnnnnnnnnnnnnnnnnnnnnnnnnnnnnnnnnnnnnnnnnnnnnnnnnnnnnnnnnnnnnnnnnnnnnnnnnnnnnnnnnnnnnnnnnnnnnnnnnnnnnnnnnnnnnnnnnnnnnnnnnnnnnnnnnnnnnnnnnnnnnnnnnnnnnnnnnnnnnnnnnnnnnnnnnnnnnnnnnnnnnnnnnnnnnnnnnnnnnnnnnnnnnnnnnnnnnnnnnnnnnnnnnnnnnnnnnnnnnnnnnnnnnnnnnnnnnnnnnnnnnnnnnnnnnnnnnnnnnnnnnnnnnnnnnnnnnnnnnnnnnnnnnnnnnnnnnnnnnnnnnnnnnnnnnnnnnnnnnnnnnnnnnnnnnnnnnnnnnnnnnnnnnnnnnnnnnnnnnnnnnnnnnnnnnnnnnnnnnnnnnnnnnnnnnnnnnnnnnnnnnnnnnnnnnnnnnnnnnnnnnnnnnnnnnnnnnnnnnnnnnnnnnnnnnnnnnnnnnnnnnnnnnnnnnnnnnnnnnnnnnnnnnnnnnnnnnnnnnnnnnnnnnnnnnnnnnnnnnnnnnnnnnnnnnnnnnnnnnnnnnnnnnnnnnnnnnnnnnnnnnnnnnnnnnnnnnnnnnnnnnnnnnnnnnnnnnnnnnnnnnnnnnnnnnnnnnnnnnnnnnnnnnnnnnnnnnnnnnnnnnnnnnnnnnnnnnnnnnnnnnnnnnnnnnnnnnnnnnnnnnnnnnnnnnnnnnnnnnnnnnnnnnnnnnnnnnnnnnnnnnnnnn"/>
                        <sequence id="seq_MuVs/Washington.USA/2.17/FH26[G]|2017.03|2017-01-12|north_america|usa|washington|age|vaccination_status|community_status" spec="Sequence" taxon="MuVs/Washington.USA/2.17/FH26[G]|2017.03|2017-01-12|north_america|usa|washington|age|vaccination_status|community_status" totalcount="4" value="-tagtgtaagaaacagtaagcccggaagtggtgttttgcgatttcgaggccgggctcgatcctcacctttcattgtcaataggggacactttgacgctaccttgaaaatgtcgtccgtgctcaaagcatttgagcgattcactatagaacaggaacttcaagacaggggtgaggagggttcaattccgccggagactttaaagtcagcagtcaaagtcttcgttattaacacacccaatcccaccacacgctaccagatgctaaacttttgcctaagaataatttgcagtcaaaatgctagggcatctcacagggtaggtgcattgataacattattctcacttccctcggcaggtatgcaaaatcatattagactagcagatagatcacccgaagcccagatagaacgctgtgagattgatggctttgagcctggcacatataggctgattccgaatgcacgcgccaatcttactgccaatgaaattgctgcctatgctttgcttgcagatgacctccctccaaccataaataatggaactccttatgtacatgcagatgttgaagggcagccatgtgatgaaattgaacaattcctggatcgatgctacagtgtactaatccaggcttgggtgatggtctgtaaatgtatgacagcttacgaccaacctgctggatctgctgatcggcgatttgcgaaataccagcagcaaggtcgcctggaagcaagatacatgctgcagccagaagctcaaaggttgattcaaactgccatcaggaaaagtcttgttgttagacagtatcttacctttgaactccaactggcaagacggcaggggttgctatcaaacagatactatgcaatggtgggtgacattggaaagtacattgagaattcaggccttactgccttctttctcaccctcaaatatgcactaggcaccaaatggagtcctctgtcattggccgcattcaccggtgaactcactaagctccgatccttgatgatgttatatcgagatctcggagaacaagccagataccttgctctgttggaggctccccaaataatggactttgctcccgggggctacccattgatattcagttatgctatgggagtcggtacagtcctagat-gtccaaatgcgaaattatacttatgcacgacctttcctaaatggttactatttccagattggggttgagaccgcacgacggcaacaaggcactgttgacaacagagtagcagatgatctaggcctgactcctgaacaaagaactgaggtcactcagcttgttgacaggcttgcaagaggcagaggtgcgggaataccaggtgggccggtgaatccctttgttcctccagttcaacaacaacaacctgctgccgtatatgaggacattcctgcattggaggaatcagatgacgatggtgatgaagatggaggtgcaggattccaaaatggagcacaagcaccagctgtaagacagggaggtcaaaatgactttagagcacagccgttacaggatccaattcaagcacaactcttcatgccattatatcctcaagtcagcaacatcccaaatcatcagaatcatcagattaatcgcatcggggggatggaacaccaagatttattacgatacaacgagaatggcgattctcagcaggatgcaaggggcgaacacggaaataccttcccaaacaatcccaatcaaaacgcacagtcacaagtgggtgactgggatgagtagatcaccgacatgaccaaactacccccaactgcaacaaacccagaacaatccagccacagccaaccgctcaaatccactacattccattcatatttagtctttaagaaaaaattaggcccggaaagaattagttctacgagcatcgacacgattatcttgatcgtgtttctttccgggcaagccatggatcaatttataaaacaagatgaaactggtgatttaattgagacaggaatgaatgttgcaaatcacttcctatctgcccccattcagggaaccaacttgttgagcaaggccacaatcatccccggtgttgcaccagtactcattggcaatccagagcaaaagaacattcagtaccccactgcatcacatcagggatccaagtcaaagggaagaagctcaggggccaagcccatcatagtctcatcttccgaagtaggcactggagggactcagattcctgagccccttttcgcacaaaccggacaaggtggcactgtcaccaccgtttatcaagatccaactatccaaccaacaggttcataccgaagtgtggaattggctaagataggaaaagaga-gaatgattaatcggtttgttgaaaaacccaggacctcaacgccggtaacagaatttaagaggggggccgggagcggctgctcaaggccagacaatccaagaggagggcatagacgggaatggagcctcagctgggtccaaggagaggtccgggtctttgagtggtgcaaccccatatgctcacctatcactgccgcagcaagattccactcctgcaaatgtgggaattgcccagcaaagtgcgatcagtgcgaacgagattatggacctccttagagggatggatgctcgcctgcaacatcttgaacaaaaggtggacaaggtgcttgcacagggcagcatggtgacccaaataaagaatgaattatcaacagtaaagacaacactagctacaattgaaggaatgatggcgacagtaaagatcatggatccgggaaacccgacaggggtcccagttgatgagcttagaagaagttttagtgatcatgtaacaattgttagtggaccaggagatgtgtcattcagctccagtgaagaacccacactgtatttggatgaactagcgaggcctatccccaagcctcgtcctgcaaagcagccaaaaccccaacccgtaaaggatttagcaggacggaaggtgatgataaccaaaatgatcactgactgtgtggccaatcctcaaatgaagcaggcgttcgagcaacgattggcaaaggccagcaccgaggatgccctgaatgatatcaagcgagacatcatacgaagcgccatatgaacctaccaagaacaccagactcacgggaaaatccatgaactgatagccgcaatgattccctattaaataaaaaataagcacgaacacaagtctaacccagccacagcagcaatggccggatcacagatcaaaattcctcttccgaagccccccgactcagattctcaaagactaaatgcattccctgtaatcatggctcaagaaggcaaagggcgactcctcagacagatcagacttaggaaaatattatcaggggatccgtctgatcagcaaattacatttgtgaatacatatggattcatccgtgctactccagaaacatcagagttcatctctgaatcatcacaacaaaaggtaactcctgtagtgacggcgtgcatgttatccttcggtgctggaccagtactagaagacccacaacatatgctgaaagctcttgatcagacagatatcagggttcggaagacagcaagtgataaagagcagatcttatttgagatcaaccgcattcccaatctattcaggcatcatcaaatatctgcggaccatctgattcaggccagctccgataaatatgtcaagtcaccagctaagttgattgcaggagtaaattacatttactgtgtcacatttttatccgtgacagtttgttctgcctcactcaagtttcgagttgcgcgcccattgcttgctgcacgatctagattagtgagagcagttcagatggaagttttgcttcgggtaacctgcaaaaaagactctcaaatggcaaagagcatgctaaatgaccctgatggagaaggttgcattgcatccgtgtggttccacctgtgtaatctgtgcaaaggcaggaacaaacttagaagttacgatgaaaattattttgcatctaagtgccgtaagatgaatttgacagtcagcataggggacatgtggggaccaaccattctagtccatgcaggcggtcacattccgacaactgcaaaacctttcttcaactcaagaggctgggtctgtcaccccatccatcaatcatcaccatcgttggcgaagaccctatggtcatctgggtgtgaaatcaaggctgccagtgctatcctccagggctcagactatgcatcactcgcaaaaactgatgacataatatattcaaagataaaggtcgacaaggatgcagccaactacaagggagtatcctggagtccatttaggaagtctgcctcaatgagcaacctatgataattctctctattttcaatgatgccttcaggaggatcaacaatcagtccaattttaccggtgataacttgattgaaattatagaaaaaataagcctagaaagatatcccacctctcgactttcccactttgaaaatagaattgatcagtaatcatgaaggtttctttagttacttgcttgggctttgcagtcttttcattttccatatgtgtgaatatcaatatcttgcagcaaattggatatatcaagcaacaagtcaggcaactgagctattactcacaaagttcaagctcctacatagtggtcaagcttttaccgaatatccaacccactgataacagctgtgaattcaagagtgtaactcaatacaataagaccttgagtaatttgcttcttccaattgcagaaaacataaataatattgcatcgccctcacctggatcaagacgtcataaaaggtttgctggcattgccattggcattgctgcactcggtgttgcaaccgcagcacaagtaaccgccgctgtctcattagttcaagcacagacaaatgcacgcgcaatagcggcgatgaaaaattcaatacaggcaactaatcgagcagtcttcgaagtgaaagaaggcacccaacagttagctatagcggtacaagcaatacagaaccacatcaatactattatgaacacccaattgaacaatatgtcctgtcagattcttgataaccagcttgcaacctccctgggattatacctaacagaattaacaacagtgttccagccacaattaattaatccggcattgtcaccgattagcatacaagccttgaggtctttgcttggaagtatgacacctgcagtggttcaagcaacattatctacttcaatttctgctgctgaaatactaagtgccggtctaatggagggtcagattgtttctgttctgctggatgagatgcagatgatagttaagataaatattccaaccattgtcacacaatcaaatgcattggtgattgacttctactcaatttcgagctttattaatagtcaggaatccataattcaattaccagacaggatcttggagatcgggaatgaacaatggagctatccagcaaaaaattgtaagttgacaagacacaacatattctgccaatacaatgaggcagagaggctgagcttagaatcaaaactatgccttgcaggcaatataagtgcctgtgtgttctcacccatagcagggagttatatgaggcgatttgtagcactggatggaacaattgttgcaaactgtcgaagtctaacgtgtctatgcaagagtccatcttatcctatataccaacctgaccatcatgcagtcacgaccattgatctaaccgcatgtcagacgttgtccctagacggattggatttcagcattgtctctctaagcaacatcacttacgctgagaaccttaccatttcattgtctcagacaatcaatactcaacccattgacatatcaactgaactgatcaaggtcaatgcatccctccaaaatgccgttaagtacataaaggagagcaaccatcaactccaatctgtgagtataaattctaaaatcggagctataatcatagcagccttagctttgagcatcctgtcaatgatcatttcactgttgttttgctgctgggcttacattgcaactaaagagatcagaagaatcaacttcaaaacaaatcatatcaacacaatatcaagtagtgtcgatgatctcatcaggtactaatcctaacatggtgattcattctgtatttagaaaatatttagaaaaaaactaaattaagaatgaatctcatggggtcgtaacgtctcgtgaccctgccgttgcactatgccggcgatccaacccccattatacctcacatttctattgctaattcttctttatctgatcataactttgtatgt--ctggattatattaactgttacttataagactgcggtgcgacatgcagcactgtaccagagatccttctttcactggagtttcgatcactcactctaagaagatccccagttaggacaagtcccgatccatcatgcaagaacaatctgcatttgaataatgccgttcaatcatgagacataaagaaaaaaccaggccagaacaaacttagggtcataatacaacacaaaaccttagcttctatctcaattgtgctccgaccgctcgaaagatggagccctcgaaattcttcacaatatcggacagtgccacctttgcacctgggcctgttagcaatgcggctaacaagaagacattccgaacctgcttccgaatactggcactatctgtacaagctgtcacccttatattagttattgtcactttaggtgagcttgtaaggatgatcaatgatcaaggcttgagcaatcagttgtcttcaattacagacaagataagagagtcagctactatgattgcatctgctgtgggagtaatgaatcaagttattcatggagtaacggtatccttacccctacaaattgagggaaaccaaaatcaattgttagccacacttgccacaatctgcaccagccaaaaacaagtctcaaactgctctacaaacatccccttagtcaatgacctcaggtttataaatgggatcaataaattcatcattgaagattacgcaactcatgatttctctatcggccatccactcaatatgcccagctttatcccaactgcaacttcacccaatggttgcacaagaattccatccttttctttaggtaagacacactggtgctacacacataatgtaattaatgccaactgcaaggaccatacttcgtctaaccaatatgtgtccatggggattctcgttcagaccgcgtcaggttatcctatgttcaaaaccttaaaaatccaatatctcagtgatggcctgaatcggaaaagctgctcaattgcaacagtccctgatgggtgcgcgatgtactgttatgtctccactcaacttgaaaccgacgactatgcggggtccagtccacccacccaaaaacttaccctgttattctataatgacaccgtcacagaaaggacaatatctccatctggtcttgaagggaattgggctactttggtgccaggagtggggagtgggatatattttgagaataagttgatcttccctgcatatggtggtgtcttgcccaatagtacactcggggttaaatcagcaagagaatttttccggcctgttaatccatataatccatgttcaggaccacaacaagatttagaccagcgtgctttgaggtcatacttcccaagttatttctctaatcgaagaatacagagtgcatttcttgtctgtgcctggaatcagatcttagttacaaattgtgaactagttgtcccctcaagcaatcagacaatgatgggtgcagaaggaagagttttattgatcaataatcgactattatattatcagagaagtaccagctggtggccgtatgaactcctctacgagatatcattcacatttacaaactctggtccatcatctgtaaatatgtcctggatacctatatattcattcactcgtcctggttcaggcaattgcagtggtgaaaatgtgtgcccgactgcttgtgtgtcaggggtttatcttgatccctggccattaactccatatagccaccaatcaggtattaacagaaatttctattttacaggtgctctattaaattcaagtacaactagagtaaatcctaccctttatgtctctgctcttaataatcttaaagtattagccccatatggtactcaaggactgtttgcctcgtacaccacaaccacctgctttcaagataccggtgatgctagtgtgtattgtgtttatattatggaactagcatcaaatattgttggagaattccaaattctacctgtgctaactagattgactatcacttgaatcatagtgaatgcagcgggaagccctattggcgtgtctcaatttttatcgattattaagaaaaaacaggccagaatggcgggcctaaatgagatactcctacctgaagtacatttaaactcacccatcgttagatataagcttttctactatatattacatggccagttaccaaatgatttggagccagatgacttgggcccactagcaaatcagaattggaaggcaattcgagccgaagaatcccaggttcatgcacgtttaaaacagatcagagtagaactcatcgcaaggattcctagtctccggtggacccgctctcaaagagagattgctatactcatttggccaagaatacttccaatcctccaagcatatgatcttcggcaaagtatgcaattgcccacagtatgggagaaattgactcaatccacagttaatcttataagtgatggtctagaacgagttgtattacacatcagcaatcaactgacaggcaagccaaacttgtttaccagatctcgaacaggacaagacactaaggactactcaattccatccactagagagctatctcaaatatggtttaacaatgagtggagtggacctgtaaagacctggcttatgattaaatatagaatgaggcaactaatcacaaaccaaaagacaggtgagttaacagatttagtaaccattgtggatactaggtccactctatgcattattaccccagaattagttgctttatactctaatgggcacaaagcattaacgtacctcacctttgaaatggtactaatggtcactgatatgttggaaggacgactgaatgtttcttctttgtgcacagctagtcattatctgtccccactaaagaaaagaatcgaaattctcctaacattagttgatgaccttgctctactcatgggggacaaagtatacggtgttgtctcttcacttgagagttttgtttacgcccaattacagtatggtgatcctgttgtagacattaagggtacattctatggatttatatgtaatgagattctcgatctgctgactgaggacaacatctttactgaggaggaggcaaacaaggttctcctggacttgacttcacagtttgacaatctatcccctgatttaactgctgaactcctctgcattatgagactttggggccaccccacattaaccgccagccaagcagcatccaaggtccgagagtccatgtgcgctcccaaggtgttagatttccaaacaataatgaagaccctggctttctttcacgcaatccttattaacggttataggaggagccataatggaatctggcctcctactactcttcatggcaatgcccccaaaagcctcattgagatgcggcatgataattcagaacttaagtatgagtatgtcctcaagaattggaaaagtatatctatgttaagaatacacaaatgctttgatgcatcacctgatgaagatctcagcatattcatgaaggataaggcaataagctgtccaaagcaagactggatgggagtatttaggaggagcctcataaaacagcgatatcgagatgcgaatcgacctctaccacaaccattcaaccgacggctactgttgaattttctagaggatgacagattcgatcccattaaagagcttgagtatgtcaccagtggagaatatcttagggacccagaattttgtgcatcttactctctcaaagagaaggagataaaggctacaggtcgaatatttgcaaaaatgacaaagagaatgagatcgtgccaagtaattgcggaatcattattggccaatcatgcaggtaaattaatgagagaaaatggagttgttttagaccagttaaaattgacaaaatctttgttaacgatgaaccaaattggtattatatcagagcacagccgaagatccactgctgacaacatgactttggcacactccggttcaaataagcacagaattaataatagtcaattcaagaagaataaagacaataaacatgagatgcctgatgatggttttgagatagcagcctgctttctaacaactgacctcacaaaatactgcttaaattggaggtaccaagtcatcatcccctttgctcgtacattgaattcaatgtatggtatacctcacctgttcgaatggatacatttaaggctaatgcgaagcactctctatgtcggtgatcccttcaatcctccatcagatcctacccaacttgaccttgatacagctctcaatgatgatatatttatagtttctcctcgaggaggaatcgagggtttatgtcaaaaattatggactatgatttccatctcaacaatcatattatctgcaactgaggcaaacactagagttatgagcatggtccagggtgacaaccaggcgattgcaatcaccactagagtagtacgctcgctcagtcattccgagaagaaggagcaagcttataaagcaagtaaattattctttgaaaggcttagagccaacaatcatggaattggacaccacttgaaagaacaagaaactatcctcagttctgatttcttcatatacagtaagagagtgttttacaaaggtcggattttgactcaagcattaaagaacgtgagcaagatgtgcttaacagccgatatactaggggactgttcacaagcatcatgctccaatttagctactactgtaatgcgcctgactgagaatggggttgagaaagatttgtgttactttctgaatgcattcatgacaatcagacagttatgttatgatctagtatttccccaaactaaatctcttagtcaggacatcactaatgcttatcttaaccatccaatacttatctcaagattgtgtctattaccatctcaattggggggcctaaactttctctcatgtagtcgcctgttcaatagaaacatcggagacccattagtgtctgcaattgctgatgtgaaacgattaattaaagctggctgtctagatatctgggtcctgtataacatccttggaaggaggcctggaaaaggtaagtggagcactctggcagctgatccttatactctaaacatagattatttagttccttcaacaacttttttaaagaagcatgcccaatatacattgatggaacggagtgttaatcccatgctccgtggagtattcagtgaaaatgcagctgaggaagaagaggaactcgcacagtatctattagatcgtgaggtagtcatgcccagggttgcacatgtaatacttgcccagtctagttgcggtagaagaaaacagattcaaggttacttggattccactagaactattatcaggtattcactggaggtgagaccattgtcagcaaagaagctaaatacagtaatagaatacaacttattgtatctatcttacaatttggagattattgaaaaacccaatatagtccaaccctttttgaatgcaatcaatgttgatacttgtagcatcgatatagccaggtcccttagaaaactatcctgggcaactttacttaatggacgtcccatcgagggattagaaacacctgatcccattgaattggtacatgggtgtttgataattgggtcagatgaatgtgagcattgcagtagtggtgatgataaattcacctggtttttcctacccaaggggataaggctagataatgatccggcatccaacccacccatcagagtaccttacatcggatctaaaacagatgagcggagggttgcgtcaatggcttacatcaaaggagcatctgtatcactgaaatcagcactcaggttagcgggagtatatatttgggctttcggagatacagaagaatcatggcaggacgcctatgagttagcttccactcgtgttaatctcacactagagcaattgcaatctctcactcctttaccaacatctgctaacctagtacacagattagatgatggcaccactcaattaaaatttaccccggcaagttcctatgcattctctagcttcgttcatatatctaacgactgtcaagttctggagatcgatgatcaggttacagattctaacctgatttaccaacaagttatgattactggccttgctttaattgagacatggaacaatcctccaatcaacttctctgtctatgagactacactacacttgcacacaggctcatcttgctgtataagacctgtcgaatcttgtgtagtaaatcctcctttgcttcctgtacccttcattaatgttcctcaaatgaataaatttgtatatgaccctgaaccactcagtttgctagaaatggaaaaaattgaggatattgcttatcagaccagaatcggtggtttagatcaaatcccacttctggaaaaaatacccttactagctcacctcaccgccaagcagatggtaaacagcatcactgggcttgatgaagcaacatctatagtgaatgatgctgtagttcaagcagactacactagcaattggattagtgaatgctgctacacttacattgattctgtgtttgtttactctggctgggcattattattggagctttcgtatcaaatgtactacttaagaattcaaggcatccaaggaattctagactatgtgtatatgaccttgaggaggataccaggaatggctataacaggtatctcatccacgattagtcaccctcgtatactcagaagatgcatcaatttggatgtaatagccccaatcaattctccacacatagcttcactggattacacaaaattgagcatagatgcagtaatgtggggaactaagcaggttttgaccaacatttcgcaaggtatcgattatgagatagtagttccttctgaaagccaactaacacttagtgatagagttctaaatctagttgctcgaaaattatcactactggcaatcatctgggccaattataactatcctccaaaggttaaaggtatgtcacctgaggacaaatgtcaggctttaactacacatctaatccaaactgtcgaatatgttgagcacattcagattgagaagacaaacatcaggaggatgattattgaaccaaaattaactgcctaccctagtaatttgttttatctatctcgaaagttgcttaatgctattcgagattctgaagaaggacaatttctgattgcatcctattataacagttttggatttctggaaccaatactaatggaatctaaaatattcaatctaaattcatccgaatcagcatctcttacagaatttgatttcatcctcaacttggaattgtctgaaaccagtcttgagaaatactctctcccaagtttgttgatgacggctgagaatatggataacccatttcctcaaccaccccttcatcatgttctcagaccactaggattatcatccacttcatggtataaaacaatcagtgttttaaattatattagccatatgaaaatatctgacggtgcccatctatacttggcagagggaagcggggcctctatgtcacttatagagactttcttgcccggtgaaacaatatggtacaacagcctattcaatagtggtgaaaatcctccccaacgcaattttgctcctttgcccacccagtttattgaaagtgtcccttacagattgattcaagcaggtatagcagcaggaagtggtgtagtgcaaagtttctatccactctggaacggtaacagcgatatcactgacttgagcacgaaaaccagtgtcgaatacattattcacaaggtaggagctgatacatgtgcattggtccatgtggatttggagggtgtgcccggctcaatgaacagcatgttggagnnnnnnnnnnnnnnnnnnnnnnnnnnnnnnnnnnnnnnnnnnnnnnnnnnnnnnnnnnnnnnnnnnnnnnnnnnnnnnnnnnnnnnnnnnnnnnnnnnnnnnnnnnnnnnnnnnnnnnnnnnnnnnnnnnnnnnnnnnnnnnnnnnnnnnnnnnnnnnnnnnnnnnnnnnnnnnnnnnnnnnnnnnnnnnnnnnnnnnnnnnnnnnnnnnnnnnnnnnnnnnnnnnnnnnnnnnnnnnnnnnnnnnnnnnnnnnnnnnnnnnnnnnnnnnnnnnnnnnnnnnnnnnnnnnnnnnnnnnnnnnnnnnnnnnnnnnnnnnnnnnnnnnnnnnnnnnnnnnnnnnnnnnnnnnnnnnnnnnnnnnnnnnnnnnnnnnnnnnnnnnnnnnnnnnnnnnnnnnnnnnnnnnnnnnnnnnnnnnnnnnnnnnnnnnnnnnnnnnnnnnnnnnnnnnnnnnnnnnnnnnnnnnnnnnnnnnnnnnnnnnnnnnnnnnnnnnnnnnnnnnnnnnnnnnnnnnnnnnnnnnnnnnnnnnnnnnnnnnnnnnnnnnnnnnnnnnnnnnnnnnnnnnnnnnnnnnnnnnnnnnnnnnnnnnnnnnnnnnnnnnnnnnnnnnnnnnnnnnnnnnnnnnnnnnnnnnnnnnnnnnnnnnnnnnnnnnnnnnnnnnnnnnnnnnnnnnnnnnnnnnnnnnnnnnnnnnnnnnnnnnnnnnnnnnnnnnnnnnnnnnnnnnnnnnnnnnnnnnnnnnnnnnnnnnnnnnnnnnnnnnnnnnnnnnnnnnnnnnnnnnnnnnnnnnnnnnnnnnnnnnnnnnnnnnnnnnnnnnnnnnnnnnnnnnnnnnnnnnnnnnnnnnnnnnnnnnnnnnnnnnnnnnnnnnnnnnnnnnnnnnnnnnnnnnnnnnnnnnnnnnnnnnnnnnnnnnnnnnnnnnnnnnnnnnnnnnnnnnnnnnnnnnnnnnnnnnnnnnnnnnnnnnnnnnnnnnnnnnnnnnnnnnnnnnnnnnnnnnnnnnnnnnnnnnnnnnnnnnnnnnnnnnnnnnnnnnnnnnnnnnnnnnnnnnnnnnnnnnnnnnnnnnnnnnnnnnnnnnnnnnnnnnnnnnnnnnnnnnnnnnnnnnnnnnnnnnnnnnnnnnnnnnn"/>
                        <sequence id="seq_MuVs/Washington.USA/2.17/FH66[G]|2017.033|2017-01-13|north_america|usa|washington|age|vaccination_status|community_status" spec="Sequence" taxon="MuVs/Washington.USA/2.17/FH66[G]|2017.033|2017-01-13|north_america|usa|washington|age|vaccination_status|community_status" totalcount="4" value="-tagtgtaagaaacagtaagcccggaagtggtgttttgcgatttcgaggccgggctcgatcctcacctttcattgtcaataggggacactttgacgctaccttgaaaatgtcgtccgtgctcaaagcatttgagcgattcactatagaacaggaacttcaagacaggggtgaggagggttcaattccgccggagactttaaagtcagcagtcaaagtcttcgttattaacacacccaatcccaccacacgctaccagatgctaaacttttgcctaagaataatttgcagtcaaaatgctagggcatctcacagggtaggtgcattgataacattattctcacttccctcggcaggtatgcaaaatcatattagactagcagatagatcacccgaagcccagatagaacgctgtgagattgatggctttgagcctggcacatataggctgattccgaatgcacgcgccaatcttactgccaatgaaattgctgcctatgctttgcttgcagatgacctccctccaaccataaataatggaactccttatgtacatgcagatgttgaagggcagccatgtgatgaaattgaacaattcctggatcgatgctacagtgtactaatccaggcttgggtgatggtctgtaaatgtatgacagcttacgaccaacctgctggatctgctgatcggcgatttgcgaaataccagcagcaaggtcgcctggaagcaagatacatgctgcagccagaagctcaaaggttgattcaaactgccatcaggaaaagtcttgttgttagacagtatcttacctttgaactccaactggcaagacggcaggggttgctatcaaacagatactatgcaatggtgggtgacattggaaagtacattgagaattcaggccttactgccttctttctcaccctcaaatatgcactaggcaccaaatggagtcctctgtcattggccgcattcaccggtgaactcactaagctccgatccttgatgatgttatatcgagatctcggagaacaagccagataccttgctctgttggaggctccccaaataatggactttgctcccgggggctacccattgatattcagttatgctatgggagtcggtacagtcctagat-gtccaaatgcgaaattacacttatgcacgacctttcctaaatggttactatttccagattggggttgagaccgcacgacggcaacaaggcactgttgacaacagagtagcagatgatctaggcctgactcctgaacaaagaactgaggtcactcagcttgttgacaggcttgcaagaggcagaggtgcgggaataccaggtgggccggtgaatccctttgttcctccagttcaacaacaacaacctgctgccgtatatgaggacattcctgcattggaggaatcagatgacgatggtgatgaagatggaggtgcaggattccaaaatggagcacaagcaccagctgtaagacagggaggtcaaaatgactttagagcacagccgttacaggatccaattcaagcacaactcttcatgccattatatcctcaagtcagcaacatcccaaatcatcagaatcatcagattaatcgcatcggggggatggaacaccaagatttattacgatacaacgagaatggcgattctcagcaggatgcaaggggcgaacacggaaataccttcccaaacaatcccaatcaaaacgcacagtcacaagtgggtgactgggatgagtagatcaccgacatgaccaaactacccccaactgcaacaaacccagaacaatccagccacagccaaccgctcaaatccactacattccattcatatttagtctttaagaaaaaattaggcccggaaagaattagttctacgagcatcgacacgattatcttgatcgtgtttctttccgggcaagccatggatcaatttataaaacaagatgaaactggtgatttaattgagacaggaatgaatgttgcaaatcacttcctatctgcccccattcagggaaccaacttgttgagcaaggccacaatcatccccggtgttgcaccagtactcattggcaatccagagcaaaagaacattcagtaccccactgcatcacatcagggatccaagtcaaagggaagaagctcaggggccaagcccatcatagtctcatcttccgaagtaggcactggagggactcagattcctgagccccttttcgcacaaaccggacaaggtggcactgtcaccaccgtttatcaagatccaactatccaaccaacaggttcataccgaagtgtggaattggctaagataggaaaagaga-gaatgattaatcggtttgttgaaaaacccaggacctcaacgccggtaacagaatttaagaggggggccgggagcggctgctcaaggccagacaatccaagaggagggcatagacgggaatggagcctcagctgggtccaaggagaggtccgggtctttgagtggtgcaaccccatatgctcacctatcactgccgcagcaagattccactcctgcaaatgtgggaattgcccagcaaagtgcgatcagtgcgaacgagattatggacctccttagagggatggatgctcgcctgcaacatcttgaacaaaaggtggacaaggtgcttgcacagggcagcatggtgacccaaataaagaatgaattatcaacagtaaagacaacactagctacaattgaaggaatgatggcgacagtaaagatcatggatccgggaaacccgacaggggtcccagttgatgagcttagaagaagttttagtgatcatgtaacaattgttagtggaccaggagatgtgtcattcagctccagtgaagaacccacactgtatttggatgaactagcgaggcctatccccaagcctcgtcctgcaaagcagccaaaaccccaacccgtaaaggatttagcaggacggaaggtgatgataaccaaaatgatcactgactgtgtggccaatcctcaaatgaagcaggcgttcgagcaacgattggcaaaggccagcaccgaggatgccctgaatgatatcaagcgagacatcatacgaagcgccatatgaacctaccaagaacaccagactcacgggaaaatccatgaactgatagccgcaatgattccctattaaataaaaaataagcacgaacacaagtctaacccagccacagcagcaatggccggatcacagatcaaaattcctcttccgaagccccccgactcagattctcaaagactaaatgcattccctgtaatcatggctcaagaaggcaaagggcgactcctcagacagatcagacttaggaaaatattatcaggggatccgtctgatcagcaaattacatttgtgaatacatatggattcatccgtgctactccagaaacatcagagttcatctctgaatcatcacaacaaaaggtaactcctgtagtgacggcgtgcatgttatccttcggtgctggaccagtactagaagacccacaacatatgctgaaagctcttgatcagacagatatcagggttcggaagacagcaagtgataaagagcagatcttatttgagatcaaccgcattcccaatctattcaggcatcatcaaatatctgcggaccatctgattcaggccagctccgataaatatgtcaagtcaccagctaagttgattgcaggagtaaattacatttactgtgtcacatttttatccgtgacagtttgttctgcctcactcaagtttcgagttgcgcgcccattgcttgctgcacgatctagattagtgagagcagttcagatggaagttttgcttcgggtaacctgcaaaaaagactctcaaatggcaaagagcatgctaaatgaccctgatggagaaggttgcattgcatccgtgtggttccacctgtgtaatctgtgcaaaggcaggaacaaacttagaagttacgatgaaaattattttgcatctaagtgccgtaagatgaatttgacagtcagcataggggacatgtggggaccaaccattctagtccatgcaggcggtcacattccgacaactgcaaaacctttcttcaactcaagaggctgggtctgtcaccccatccatcaatcatcaccatcgttggcgaagaccctatggtcatctgggtgtgaaatcaaggctgccagtgctatcctccagggctcagactatgcatcactcgcaaaaactgatgacataatatattcaaagataaaggtcgacaaggatgcagccaactacaagggagtatcctggagtccatttaggaagtctgcctcaatgagcaacctatgataattctctctattttcaatgatgccttcaggaggatcaacaatcagtccaattttaccggtgataacttgattgaaattatagaaaaaataagcctagaaagatatcccacctctcgactttcccactttgaaaatagaattgatcagtaatcatgaaggtttctttagttacttgcttgggctttgcagtcttttcattttccatatgtgtgaatatcaatatcttgcagcaaattggatatatcaagcaacaagtcaggcaactgagctattactcacaaagttcaagctcctacatagtggtcaagcttttaccgaatatccaacccactgataacagctgtgaattcaagagtgtaactcaatacaataagaccttgagtaatttgcttcttccaattgcagaaaacataaataatattgcatcgccctcacctggatcaagacgtcataaaaggtttgctggcattgccattggcattgctgcactcggtgttgcaaccgcagcacaagtaaccgccgctgtctcattagttcaagcacagacaaatgcacgcgcaatagcggcgatgaaaaattcaatacaggcaactaatcgagcagtcttcgaagtgaaagaaggcacccaacagttagctatagcggtacaagcaatacagaaccacatcaatactattatgaacacccaattgaacaatatgtcctgtcagattcttgataaccagcttgcaacctccctgggattatacctaacagaattaacaacagtgttccagccacaattaattaatccggcattgtcaccgattagcatacaagccttgaggtctttgcttggaagtatgacacctgcagtggttcaagcaacattatctacttcaatttctgctgctgaaatactaagtgccggtctaatggagggtcagattgtttctgttctgctggatgagatgcagatgatagttaagataaatattccaaccattgtcacacaatcaaatgcattggtgattgacttctactcaatttcgagctttattaatagtcaggaatccataattcaattaccagacaggatcttggagatcgggaatgaacaatggagctatccagcaaaaaattgtaagttgacaagacacaacatattctgccaatacaatgaggcagagaggctgggcttagaatcaaaactatgccttgcaggcaatataagtgcctgtgtgttctcacccatagcagggagttatatgaggcgatttgtagcactggatggaacaattgttgcaaactgtcgaagtctaacgtgtctatgcaagagtccatcttatcctatataccaacctgaccatcatgcagtcacgaccattgatctaaccgcatgtcagacgttgtccctagacggattggatttcagcattgtctctctaagcaacatcacttacgctgagaaccttaccatttcattgtctcagacaatcaatactcaacccattgacatatcaactgaactgatcaaggtcaatgcatccctccaaaatgccgttaagtacataaaggagagcaaccatcaactccaatctgtgagtataaattctaaaatcggagctataatcatagcagccttagctttgagcatcctgtcaatgatcatttcactgttgttttgctgctgggcttacattgcaactaaagagatcagaagaatcaacttcaaaacaaatcatatcaacacaatatcaagtagtgtcgatgatctcatcaggtactaatcctaacatggtgattcattctgtatttagaaaatatttagaaaaaaactaaattaagaatgaatctcatggggtcgtaacgtctcgtgaccctgccgttgcactatgccggcgatccaacccccattatacctcacatttctattgctaattcttctttatctgatcataactttgtatgt--ctggattatattaactgttacttataagactgcggtgcgacatgcagcactgtaccagagatccttctttcactggagtttcgatcactcactctaagaagatccccagttaggacaagtcccgatccatcatgcaagaacaatctgcatttgaataatgccgttcaatcatgagacataaagaaaaaaccaggccagaacaaacttagggtcataatacaacacaaaaccttagcttctatctcaattgtgctccgaccgctcgaaagatggagccctcgaaattcttcacaatatcggacagtgccacctttgcacctgggcctgttagcaatgcggctaacaagaagacattccgaacctgcttccgaatactggcactatctgtacaagctgtcacccttatattagttattgtcactttaggtgagcttgtaaggatgatcaatgatcaaggcttgagcaatcagttgtcttcaattacagacaagataagagagtcagctactatgattgcatctgctgtgggagtaatgaatcaagttattcatggagtaacggtatccttacccctacaaattgagggaaaccaaaatcaattgttagccacacttgccacaatctgcaccagccaaaaacaagtctcaaactgctctacaaacatccccttagtcaatgacctcaggtttataaatgggatcaataaattcatcattgaagattacgcaactcatgatttctctatcggccatccactcaatatgcccagctttatcccaactgcaacttcacccaatggttgcacaagaattccatccttttctttaggtaagacacactggtgctacacacataatgtaattaatgccaactgcaaggaccatacttcgtctaaccaatatgtgtccatggggattctcgttcagaccgcgtcaggttatcctatgttcaaaaccttaaaaatccaatatctcagtgatggcctgaatcggaaaagctgctcaattgcaacagtccctgatgggtgcgcgatgtactgttatgtctccactcaacttgaaaccgacgactatgcggggtccagtccacccacccaaaaacttaccctgttattctataatgacaccgtcacagaaaggacaatatctccatctggtcttgaagggaattgggctactttggtgccaggagtggggagtgggatatattttgagaataagttgatcttccctgcatatggtggtgtcttgcccaatagtacactcggggttaaatcagcaagagaatttttccggcctgttaatccatataatccatgttcaggaccacaacaagatttagaccagcgtgctttgaggtcatacttcccaagttatttctctaatcgaagaatacagagtgcatttcttgtctgtgcctggaatcagatcttagttacaaattgtgaactagttgtcccctcaagcaatcagacaatgatgggtgcagaaggaagagttttattgatcaataatcgactattatattatcagagaagtaccagctggtggccgtatgaactcctctacgagatatcattcacatttacaaactctggtccatcatctgtaaatatgtcctggatacctatatattcattcactcgtcctggttcaggcaattgcagtggtgaaaatgtgtgcccgactgcttgtgtgtcaggggtttatcttgatccctggccattaactccatatagccaccaatcaggtattaacagaaatttctattttacaggtgctctattaaattcaagtacaactagagtaaatcctaccctttatgtctctgctcttaataatcttaaagtattagccccatatggtactcaaggactgtttgcctcgtacaccacaaccacctgctttcaagataccggtgatgctagtgtgtattgtgtttatattatggaactagcatcaaatattgttggagaattccaaattctacctgtgctaactagattgactatcacttgaatcatagtgaatgcagcgggaagccctattggcgtgtctcaatttttatcgattattaagaaaaaacaggccagaatggcgggcctaaatgagatactcctacctgaagtacatttaaactcacccatcgttagatataagcttttctactatatattacatggccagttaccaaatgatttggagccagatgacttgggcccactagcaaatcagaattggaaggcaattcgagccgaagaatcccaggttcatgcacgtttaaaacagatcagagtagaactcatcgcaaggattcctagtctccggtggacccgctctcaaagagagattgctatactcatttggccaagaatacttccaatcctccaagcatatgatcttcggcaaagtatgcaattgcccacagtatgggagaaattgactcaatccacagttaatcttataagtgatggtctagaacgagttgtattacacatcagcaatcaactgacaggcaagccaaacttgtttaccagatctcgaacaggacaagacactaaggactactcaattccatccactagagagctatctcaaatatggtttaacaatgagtggagtggacctgtaaagacctggcttatgattaaatatagaatgaggcaactaatcacaaaccaaaagacaggtgagttaacagatttagtaaccattgtggatactaggtccactctatgcattattaccccagaattagttgctttatactctaatgggcacaaagcattaacgtacctcacctttgaaatggtactaatggtcactgatatgttggaaggacgactgaatgtttcttctttgtgcacagctagtcattatctgtccccactaaagaaaagaatcgaaattctcctaacattagttgatgaccttgctctactcatgggggacaaagtatacggtgttgtctcttcacttgagagttttgtttacgcccaattacagtatggtgatcctgttgtagacattaagggtacattctatggatttatatgtaatgagattctcgatctgctgactgaggacaacatctttactgaggaggaggcaaacaaggttctcctggacttgacttcacagtttgacaatctatcccctgatttaactgctgaactcctctgcattatgagactttggggccaccccacattaaccgccagccaagcagcatccaaggtccgagagtccatgtgcgctcccaaggtgttagatttccaaacaataatgaagaccctggctttctttcacgcaatccttattaacggttataggaggagccataatggaatctggcctcctactactcttcatggcaatgcccccaaaagcctcattgagatgcggcatgataattcagaacttaagtatgagtatgtcctcaagaattggaaaagtatatctatgttaagaatacacaaatgctttgatgcatcacctgatgaagatctcagcatattcatgaaggataaggcaataagctgtccaaagcaagactggatgggagtatttaggaggagcctcataaaacagcgatatcgagatgcgaatcgacctctaccacaaccattcaaccgacggctactgttgaattttctagaggatgacagattcgatcccattaaagagcttgagtatgtcaccagtggagaatatcttagggacccagaattttgtgcatcttactctctcaaagagaaggagataaaggctacaggtcgaatatttgcaaaaatgacaaagagaatgagatcgtgccaagtaattgcggaatcattattggccaatcatgcaggtaaattaatgagagaaaatggagttgttttagaccagttaaaattgacaaaatctttgttaacgatgaaccaaattggtattatatcagagcacagccgaagatccactgctgacaacatgactttggcacactccggttcaaataagcacagaattaataatagtcaattcaagaagaataaagacaataaacatgagatgcctgatgatggttttgagatagcagcctgctttctaacaactgacctcacaaaatactgcttaaattggaggtaccaagtcatcatcccctttgctcgtacattgaattcaatgtatggtatacctcacctgttcgaatggatacatttaaggctaatgcgaagcactctctatgtcggtgatcccttcaatcctccatcagatcctacccaacttgaccttgatacagctctcaatgatgatatatttatagtttctcctcgaggaggaatcgagggtttatgtcaaaaattatggactatgatttccatctcaacaatcatattatctgcaactgaggcaaacactagagttatgagcatggtccagggtgacaaccaggcgattgcaatcaccactagagtagtacgctcgctcagtcattccgagaagaaggagcaagcttataaagcaagtaaattattctttgaaaggcttagagccaacaatcatggaattggacaccacttgaaagaacaagaaactatcctcagttctgatttcttcatatacagtaagagagtgttttacaaaggtcggattttgactcaagcattaaagaacgtgagcaagatgtgcttaacagccgatatactaggggactgttcacaagcatcatgctccaatttagctactactgtaatgcgcctgactgagaatggggttgagaaagatttgtgttactttctgaatgcattcatgacaatcagacagttatgttatgatctagtatttccccaaactaaatctcttagtcaggacatcactaatgcttatcttaaccatccaatacttatctcaagattgtgtctattaccatctcaattggggggcctaaactttctctcatgtagtcgcctgttcaatagaaacatcggagacccattagtgtctgcaattgctgatgtgaaacgattaattaaagctggctgtctagatatctgggtcctgtataacatccttggaaggaggcctggaaaaggtaagtggagcactctggcagctgatccttatactctaaacatagattatttagttccttcaacaacttttttaaagaagcatgcccaatatacattgatggaacggagtgttaatcccatgctccgtggagtattcagtgaaaatgcagctgaggaagaagaggaactcgcacagtatctattagatcgtgaggtagtcatgcccagggttgcacatgtaatacttgcccagtctagttgcggtagaagaaaacagattcaaggttacttggattccactagaactattatcaggtattcactggaggtgagaccattgtcagcaaagaagctaaatacagtaatagaatacaacttattgtatctatcttacaatttggagattattgaaaaacccaatatagtccaaccctttttgaatgcaatcaatgttgatacttgtagcatcgatatagccaggtcccttagaaaactatcctgggcaactttacttaatggacgtcccatcgagggattagaaacacctgatcccattgaattggtacatgggtgtttgataattgggtcagatgaatgtgagcattgcagtagtggtgatgataaattcacctggtttttcctacccaaggggataaggctagataatgatccggcatccaacccacccatcagagtaccttacatcggatctaaaacagatgagcggagggttgcgtcaatggcttacatcaaaggagcatctgtatcactgaaatcagcactcaggttagcgggagtatatatttgggctttcggagatacagaagaatcatggcaggacgcctatgagttagcttccactcgtgttaatctcacactagagcaattgcaatctctcactcctttaccaacatctgctaacctagtacacagattagatgatggcaccactcaattaaaatttaccccggcaagttcctatgcattctctagcttcgttcatatatctaacgactgtcaagttctggagatcgatgatcaggttacagattctaacctgatttaccaacaagttatgattactggccttgctttaattgagacatggaacaatcctccaatcaacttctctgtctatgagactacactacacttgcacacaggctcatcttgctgtataagacctgtcgaatcttgtgtagtaaatcctcctttgcttcctgtacccttcattaatgttcctcaaatgaataaatttgtatatgaccctgaaccactcagtttgctagaaatggaaaaaattgaggatattgcttatcagaccagaatcggtggtttagatcaaatcccacttctggaaaaaatacccttactagctcacctcaccgccaagcagatggtaaacagcatcactgggcttgatgaagcaacatctatagtgaatgatgctgtagttcaagcagactacactagcaattggattagtgaatgctgctacacttacattgattctgtgtttgtttactctggctgggcattattattggagctttcgtatcaaatgtactacttaagaattcaaggcatccaaggaattctagactatgtgtatatgaccttgaggaggataccaggaatggctataacaggtatctcatccacgattagtcaccctcgtatactcagaagatgcatcaatttggatgtaatagccccaatcaattctccacacatagcttcactggattacacaaaattgagcatagatgcagtaatgtggggaactaagcaggttttgaccaacatttcgcaaggtatcgattatgagatagtagttccttctgaaagccaactaacacttagtgatagagttctaaatctagttgctcgaaaattatcactactggcaatcatctgggccaattataactatcctccaaaggttaaaggtatgtcacctgaggacaaatgtcaggctttaactacacatctaatccaaactgtcgaatatgttgagcacattcagattgagaagacaaacatcaggaggatgattattgaaccaaaattaactgcctaccctagtaatttgttttatctatctcgaaagttgcttaatgctattcgagattctgaagaaggacaatttctgattgcatcctattataacagttttggatttctggaaccaatactaatggaatctaaaatattcaatctaaattcatccgaatcagcatctcttacagaatttgatttcatcctcaacttggaattgtctgaaaccagtcttgagaaatactctctcccaagtttgttgatgacggctgagaatatggataacccatttcctcaaccaccccttcatcatgttctcagaccactaggattatcatccacttcatggtataaaacaatcagtgttttaaattatattagccatatgaaaatatctgacggtgcccatctatacttggcagagggaagcggggcctctatgtcacttatagagactttcttgcccggtgaaacaatatggtacaacagcctattcaatagtggtgaaaatcctccccaacgcaattttgctcctttgcccacccagtttattgaaagtgtcccttacagattgattcaagcaggtatagcagcaggaagtggtgtagtgcaaagtttctatccactctggaacggtaacagcgatatcactgacttgagcacgaaaaccagtgtcgaatacattattcacaaggtaggagctgatacatgtgcattggtccatgtggatttggagggtgtgcccggctcaatgaacagcatgttggagagagcccaagtgcatgcgctactgatcacagtaactgtattaaagccaggcggcttnnnnnnnnnnnnnnnnnnnnnnnnnnnnnnnnnnnnnnnnnnnnnnnnnnnnnnnnnnnnnnnnnnnnnnnnnnnnnnnnnnnnnnnnnnnnnnnnnnnnnnnnnnnnnnnnnnnnnnnnnnnnnnnnnnnnnnnnnnnnnnnnnnnnnnnnnnnnnnnnnnnnnnnnnnnnnnnnnnnnnnnnnnnnnnnnnnnnnnnnnnnnnnnnnnnnnnnnnnnnnnnnnnnnnnnnnnnnnnnnnnnnnnnnnnnnnnnnnnnnnnnnnnnnnnnnnnnnnnnnnnnnnnnnnnnnnnnnnnnnnnnnnnnnnnnnnnnnnnnnnnnnnnnnnnnnnnnnnnnnnnnnnnnnnnnnnnnnnnnnnnnnnnnnnnnnnnnnnnnnnnnnnnnnnnnnnnnnnnnnnnnnnnnnnnnnnnnnnnnnnnnnnnnnnnnnnnnnnnnnnnnnnnnnnnnnnnnnnnnnnnnnnnnnnnnnnnnnnnnnnnnnnnnnnnnnnnnnnnnnnnnnnnnnnnnnnnnnnnnnnnnnnnnnnnnnnnnnnnnnnnnnnnnnnnnnnnnnnnnnnnnnnnnnnnnnnnnnnnnnnnnnnnnnnnnnnnnnnnnnnnnnnnnnnnnnnnnnnnnnnnnnnnnnnnnnnnnnnnnnnnnnnnnnnnnnnnnnnnnnnnnnnnnnnnnnnnnnnnnnnnnnnnnnnnnnnnnnnnnnnnnnnnnnnnnnnnnnnnnnnnnnnnnnnnnnnnnnnnnnnnnnnnnnnnnnnnnnnnnnnnnnnnnnnnnnnnnnnnnnnnnnnnnnnnnnnnnnnnnnnnnnnnnnnnnnnnnnnnnnnnnnnnnnnnnnnnnnnnnnnnnnnnnnnnnnnnnnnnnnnnnnnnnnnnnnnnnnnnnnnnnnnnnnnnnnnnnnnnnnnnnnnnnnnnnnnnnnnnnnnnnnnnnnnnnnnnnnnnnnnnnnnnnnnnnnnnnnnnnnnnnnnnnnnnnnnnnnnnnnnnnnnnnnnnnnnnnnnnnnnnnnnnnnnnnnnnnnnnnnnnnnnnnnnnnnnnnnnnnnnnnnnnnnnnnnnnnnnnnnnnnnnnnnnnn"/>
                        <sequence id="seq_MuVs/Washington.USA/2.17/FH54[G]|2017.03|2017-01-12|north_america|usa|washington|age|vaccination_status|community_status" spec="Sequence" taxon="MuVs/Washington.USA/2.17/FH54[G]|2017.03|2017-01-12|north_america|usa|washington|age|vaccination_status|community_status" totalcount="4" value="-nnnnnnnnnnnnnnnnnnnnnnnnnnnnnnnnnnnnnnnnnnnnnnnnnnnnnnnnnnnnnnnnnnnnnnnnnnnnnnnnnnnnnnnnnnnnnnnnnnnnnnnnnnnnnnnnnnnnnnnnnnnnnnnnnnnnnnnnnnnnnnnnnnnnnnnnnnnnnnnnnnnnnnnnnnnnnnnnnnnnnnnnnnnnnnnnnnnnnnnnnnnnnnnnnnnnnnnnnnnnnnnnnnnnnnnnnnnnnnnnnnnnnnnnnnnnnnnnnnnnnnnnnnnnnnnnnnnnnnnnnnnnnnnnnnnnnnnnnnnnnnnnnnnnnnnnnnnnnnnnnnnnnnnnnnnnnnnnnnnnnnnnnnnnnnnnnnnnnnnnnnnnnnnnnnnnnnnnnnnnnnnnnnnnnnnnnnnnnnnnnnnnnnnnnnnnnnnnnnnnnnnnnnnnnnnnnnnnnnnnnnnnnnnnnnnnnnnnnnnnnnnnnnnnnnnnnnnnnnnnnnnnnnnnnnnnnnnnnnnnnnnnnnnnnnnnnnnnnnnnnnnnnnnnnnnnnnnnnnnnnnnnnnnnnnnnnnnnnnnnnnnnnnnnnnnnnnnnnnnnnnnnnnnnnnnnnnnnnnnnnnnnnnnnnnnnnnnnnnnnnnnnnnnnnnnnnnnnnnnnnnnnnnnnnnnnnnnnnnnnnnnnnnnnnnnnnnnnnnnnnnnnnnnnnnnnnnnnnnnnnnnnnnnnnnnnnnnnnnnnnnnnnnnnnnnnnnnnnnnnnnnnnnnnnnnnnnnnnnnnnnnnnnnnnnnnnnnnnnnnnnnnnnnnnnnnnnnnnnnnnnnnnnnnnnnnnnnnnnnnnnnnnnnnnnnnnnnnnnnnnnnnnnnnnnnnnnnnnnnnnnnnnnnnnnnnnnnnnnnnnnnnnnnnnnnnnnnnnnnnnnnnnnnnnnnnnnnnnnnnnnnnnnnnnnnnnnnnnnnnnnnnnnnnnnnnnnnnnnnnnnnnnnnnnnnnnnnnnnnnnnnnnnnnnnnnnnnnnnnnnnnnnnnnnnnnnnnnnnnnnnnnnnnnnnnnnnnnnnnnnnnnnnnnnnnnnnnnnnnnnnnnnnnnnnnnnnnnnnnnnnnnnnnnnnnnnnnnnnnnnnnnnnnnnnnnnnnnnnnnnnnnnnnnnnnnnnnnnn-nnnnnnnnnnnnnnnnnnnnnnnnnnnnnnnnnnnnnnnnnnnnnnnnnnnnnnnnnnnnnnnnnnnnnnnnnnnnnnnnnnnnnnnnnnnnnnnnnnnnnnnnnnnnnnnnnnnnnnnnnnnnnnnnnnnnnnnnnnnnnnnnnnnnnnnnnnnnnnnnnngacaggcttgcaagaggcagaggtgcgggaataccaggtgggccggtgaatccctttgttcctccagttcaacaacaacaacctgctgccgtatatgaggacattcctgcattggaggaatcagatgacgatggtgatgaagatggaggtgcaggattccaaaatggagcacaagcaccagctgtaagacagggaggtcaaaatgactttagagcacagccgttacaggatccaattcaagcacaactcttcatgccattatatcctcaagtcagcaacatcccaaatcatcagaatcatcagattaatcgcatcggggggatggaacaccaagatttattacgatacaacgagaatggcgattctcagcaggatgcaaggggcgaacacggaaataccttcccaaacaatcccaatcaaaacgcacagtcacaagtgggtgactgggatgagtagatcaccgacatgaccaaactacccccaactgcaacaaacccagaacaatccagccacagccaaccgctcaaatccactacattccattcatatttagtctttaagaaaaaattaggcccggaaagaattagttctacgagcatcgacacgattatcttgatcgtgtttctttccgggcaagccatggatcaatttataaaacaagatgaaactggtgatttaattgagacaggaatgaatgttgcaaatcacttcctatctgcccccattcagggaaccaacttgttgagcaaggccacaatcatccccggtgttgcaccagtactcattggcaatccagagcaaaagaacattcagtaccccactgcatcacatcagggatccaagtcaaagggaagaagctcaggggccaagcccatcatagtctcatcttccgaagtaggcactggagggactcagattcctgagccccttttcgcacaaaccggacaaggtggcactgtcaccaccgtttatcaagatccaactatccaaccaacaggttcataccgaagtgtggaattggctaagataggaaaagaga-gaatgattaatcggtttgttgaaaaacccaggacctcaacgccggtaacagaatttaagaggggggccgggagcggctgctcaaggccagacaatccaagaggagggcatagacgggaatggagcctcagctgggtccaaggagaggtccgggtctttgagtggtgcaaccccatatgctcacctatcactgccgcagcaagattccactcctgcaaatgtgggaattgcccagcaaagtgcgatcagtgcgaacgagattatggacctccttagagggatggatgctcgcctgcaacatcttgaacaaaaggtggacaaggtgcttgcacagggcagcatggtgacccaaataaagaatgaattatcaacagtaaagacaacactagctacaattgaaggaatgatggcgacagtaaagatcatggatccgggaaacccgacaggggtcccagttgatgagcttagaagaagttttagtgatcatgtaacaattgttagtggaccaggagatgtgtcattcagctccagtgaagaacccacactgtatttggatgaactagcgaggcctatccccaagcctcgtcctgcaaagcagccaaaaccccaacccgtaaaggatttagcaggacggaaggtgatgataaccaaaatgatcactgactgtgtggccaatcctcaaatgaagcaggcgttcgagcaacgattggcaaaggccagcaccgaggatgccctgaatgatatcaagcgagacatcatacgaagcgccatatgaacctaccaagaacaccagactcacgggaaaatccatgaactgatagccgcaatgattccctattaaataaaaaataagcacgaacacaagtctaacccagccacagcagcaatggccggatcacagatcaaaattcctcttccgaagccccccgactcagattctcaaagactaaatgcattccctgtaatcatggctcaagaaggcaaagggcgactcctcagacagatcagacttaggaaaatattatcaggggatccgtctgatcagcaaattacatttgtgaatacatatggattcatccgtgctactccagaaacatcagagttcatctctgaatcatcacaacaaaaggtaactcctgtagtgacggcgtgcatgttatccttcggtgctggaccagtactagaagacccacaacatatgctgaaagctcttgatcagacagatatcagggttcggaagacagcaagtgataaagagcagatcttatttgagatcaaccgcattcccaatctattcaggcatcatcaaatatctgcggaccatctgattcaggccagctccgataaatatgtcaagtcaccagctaagttgattgcaggagtaaattacatttactgtgtcacatttttatccgtgacagtttgttctgcctcactcaagtttcgagttgcgcgcccattgcttgctgcacgatctagattagtgagagcagttcagatggaagttttgcttcgggtaacctgcaaaaaagactctcaaatggcaaagagcatgctaaatgaccctgatggagaaggttgcattgcatccgtgtggttccacctgtgtaatctgtgcaaaggcaggaacaaacttagaagttacgatgaaaattattttgcatctaagtgccgtaagatgaatttgacagtcagcataggggacatgtggggaccaaccattctagtccatgcaggcggtcacattccgacaactgcaaaacctttcttcaactcaagaggctgggtctgtcaccccatccatcaatcatcaccatcgttggcgaagaccctatggtcatctgggtgtgaaatcaaggctgccagtgctatcctccagggctcagactatgcatcactcgcaaaaactgatgacataatatattcaaagataaaggtcgacaaggatgcagccaactacaagggagtatcctggagtccatttaggaagtctgcctcaatgagcaacctatgataattctctctattttcaatgatgccttcaggaggatcaacaatcagtccaattttaccggtgataacttgattgaaattatagaaaaaataagcctagaaagatatcccacctctcgactttcccactttgaaaatagaattgatcagtaatcatgaaggtttctttagttacttgcttgggctttgcagtcttttcattttccatatgtgtgaatatcaatatcttgcagcaaattggatatatcaagcaacaagtcaggcaactgagctattactcacaaagttcaagctcctacatagtggtcaagcttttaccgaatatccaacccactgataacagctgtgaattcaagagtgtaactcaatacaataagaccttgagtaatttgcttcttccaattgcagaaaacataaataatattgcatcgccctcacctggatcaagacgtcataaaaggtttgctggcattgccattggcattgctgcactcggtgttgcaaccgcagcacaagtaaccgccgctgtctcattagttcaagcacagacaaatgcacgcgcaatagcggcgatgaaaaattcaatacaggcaactaatcgagcagtcttcgaagtgaaagaaggcacccaacagttagctatagcggtacaagcaatacagaaccacatcaatactattatgaacacccaattgaacaatatgtcctgtcagattcttgataaccagcttgcaacctccctgggattatacctaacagaattaacaacagtgttccagccacaattaattaatccggcattgtcaccgattagcatacaagccttgaggtctttgcttggaagtatgacacctgcagtggttcaagcaacattatctacttcaatttctgctgctgaaatactaagtgccggtctaatggagggtcagattgtttctgttctgctggatgagatgcagatgatagttaagataaatattccaaccattgtcacacaatcaaatgcattggtgattgacttctactcaatttcgagctttattaatagtcaggaatccataattcaattaccagacaggatcttggagatcgggaatgaacaatggagctatccagcaaaaaattgtaagttgacaagacacaacatattctgccaatacaatgaggcagagaggctgagcttagaatcaaaactatgccttgcaggcaatataagtgcctgtgtgttctcacccatagcagggagttatatgaggcgatttgtagcactggatggaacaattgttgcaaactgtcgaagtctaacgtgtctatgcaagagtccatcttatcctatataccaacctgaccatcatgcagtcacgaccattgatctaaccgcatgtcagacgttgtccctagacggattggatttcagcattgtctctctaagcaacatcacttacgctgagaaccttaccatttcattgtctcagacaatcaatactcaacccattgacatatcaactgaactgatcaaggtcaatgcatccctccaaaatgccgttaagtacataaaggagagcaaccatcaactccaatctgtgagtataaattctaaaatcggagctataatcatagcagccttagctttgagcatcctgtcaatgatcatttcactgttgttttgctgctgggcttacattgcaactaaagagatcagaagaatcaacttcaaaacaaatcatatcaacacaatatcaagtagtgtcgatgatctcatcaggtactaatcctaacatggtgattcattctgtatttagaaaatatttagaaaaaaactaaattaagaatgaatctcatggggtcgtaacgtctcgtgaccctgccgttgcactatgccggcgatccaacccccattatacctcacatttctattgctaattcttctttatctgatcataactttgtatgt--ctggattatattaactgttacttataagactgcggtgcgacatgcagcactgtaccagagatccttctttcactggagtttcgatcactcactctaagaagatccccagttaggacaagtcccgatccatcatgcaagaacaatctgcatttgaataatgccgttcaatcatgagacataaagaaaaaaccaggccagaacaaacttagggtcataatacaacacaaaaccttagcttctatctcaattgtgctccgaccgctcgaaagatggagccctcgaaattcttcacaatatcggacagtgccacctttgcacctgggcctgttagcaatgcggctaacaagaagacattccgaacctgcttccgaatactggcactatctgtacaagctgtcacccttatattagttattgtcactttaggtgagcttgtaaggatgatcaatgatcaaggcttgagcaatcagttgtcttcaattacagacaagataagagagtcagctactatgattgcatctgctgtgggagtaatgaatcaagttattcatggagtaacggtatccttacccctacaaattgagggaaaccaaaatcaattgttagccacacttgccacaatctgcaccagccaaaaacaagtctcaaactgctctacaaacatccccttagtcaatgacctcaggtttataaatgggatcaataaattcatcattgaagattacgcaactcatgatttctctatcggccatccactcaatatgcccagctttatcccaactgcaacttcacccaatggttgcacaagaattccatccttttctttaggtaagacacactggtgctacacacataatgtaattaatgccaactgcaaggaccatacttcgtctaaccaatatgtgtccatggggattctcgttcagaccgcgtcaggttatcctatgttcaaaaccttaaaaatccaatatctcagtgatggcctgaatcggaaaagctgctcaattgcaacagtccctgatgggtgcgcgatgtactgttatgtctccactcaacttgaaaccgacgactatgcggggtccagtccacccacccaaaaacttatcctgttattctataatgacaccgtcacagaaaggacaatatctccatctggtcttgaagggaattgggctactttggtgccaggagtggggagtgggatatattttgagaataagttgatcttccctgcatatggtggtgtcttgcccaatagtacactcggggttaaatcagcaagagaatttttccggcctgttaatccatataatccatgttcaggaccacaacaagatttagaccagcgtgctttgaggtcatacttcccaagttatttctctaatcgaagaatacagagtgcatttcttgtctgtgcctggaatcagatcttagttacaaattgtgaactagttgtcccctcaagcaatcagacaatgatgggtgcagaaggaagagttttattgatcaataatcgactattatattatcagagaagtaccagctggtggccgtatgaactcctctacgagatatcattcatatttacaaactctggtccatcatctgtaaatatgtcctggatacctatatattcattcactcgtcctggttcaggcaattgcagtggtgaaaatgtgtgcccgactgcttgtgtgtcaggggtttatcttgatccctggccattaactccatatagccaccaatcaggtattaacagaaatttctattttacaggtgctctattaaattcaagtacaactagagtaaatcctaccctttatgtctctgctcttaataatcttaaagtattagccccatatggtactcaaggactgtttgcctcgtacaccacaaccacctgctttcaagataccggtgatgctagtgtgtattgtgtttatattatggaactagcatcaaatattgttggagaattccaaattctacctgtgctaactagattgactatcacttgaatcatagtgaatgcagcgggaagccctattggcgtgtctcaatttttatcgattattaagaaaaaacaggccagaatggcgggcctaaatgagatactcctacctgaagtacatttaaactcacccatcgttagatataagcttttctactatatattacatggccagttaccaaatgatttggagccagatgacttgggcccactagcaaatcagaattggaaggcaattcgagccgaagaatcccaggttcatgcacgtttaaaacagatcagagtagaactcatcgcaaggattcctagtctccggtggacccgctctcaaagagagattgctatactcatttggccaagaatacttccaatcctccaagcatatgatcttcggcaaagtatgcaattgcccacagtatgggagaaattgactcaatccacagttaatcttataagtgatggtctagaacgagttgtattacacatcagcaatcaactgacaggcaagccaaacttgtttaccagatctcgaacaggacaagacactaaggactactcaattccatccactagagagctatctcaaatatggtttaacaatgagtggagtggacctgtaaagacctggcttatgattaaatatagaatgaggcaactaatcacaaaccaaaagacaggtgagttaacagatttagtaaccattgtggatactaggtccactctatgcattattaccccagaattagttgctttatactctaatgggcacaaagcattaacgtacctcacctttgaaatggtactaatggtcactgatatgttggaaggacgactgaatgtttcttctttgtgcacagctagtcattatctgtccccactaaagaaaagaatcgaaattctcctaacattagttgatgaccttgctctactcatgggggacaaagtatacggtgttgtctcttcacttgagagttttgtttacgcccaattacagtatggtgatcctgttgtagacattaagggtacattctatggatttatatgtaatgagattctcgatctgctgactgaggacaacatctttactgaggaggaggcaaacaaggttctcctggacttgacttcacagtttgacaatctatcccctgatttaactgctgaactcctctgcattatgagactttggggccaccccacattaaccgccagccaagcagcatccaaggtccgagagtccatgtgcgctcccaaggtgttagatttccaaacaataatgaagaccctggctttctttcacgcaatccttattaacggttataggaggagccataatggaatctggcctcctactactcttcatggcaatgcccccaaaagcctcattgagatgcggcatgataattcagaacttaagtatgagtatgtcctcaagaattggaaaagtatatctatgttaagaatacacaaatgctttgatgcatcacctgatgaagatctcagcatattcatgaaggataaggcaataagctgtccaaagcaagactggatgggagtatttaggaggagcctcataaaacagcgatatcgagatgcgaatcgacctctaccacaaccattcaaccgacggctactgttgaattttctagaggatgacagattcgatcccattaaagagcttgagtatgtcaccagtggagaatatcttagggacccagaattttgtgcatcttactctctcaaagagaaggagataaaggctacaggtcgaatatttgcaaaaatgacaaagagaatgagatcgtgccaagtaattgcggaatcattattggccaatcatgcaggtaaattaatgagagaaaatggagttgttttagaccagttaaaattgacaaaatctttgttaacgatgaaccaaattggtattatatcagagcacagccgaagatccactgctgacaacatgactttggcacactccggttcaaataagcacagaattaataatagtcaattcaagaagaataaagacaataaacatgagatgcctgatgatggttttgagatagcagcctgctttctaacaactgacctcacaaaatactgcttaaattggaggtaccaagtcatcatcccctttgctcgtacattgaattcaatgtatggtatacctcacctgttcgaatggatacatttaaggctaatgcgaagcactctctatgtcggtgatcccttcaatcctccatcagatcctacccaacttgaccttgatacagctctcaatgatgatatatttatagtttctcctcgaggaggaatcgagggtttatgtcaaaaattatggactatgatttccatctcaacaatcatattatctgcaactgaggcaaacactagagttatgagcatggtccagggtgacaaccaggcgattgcaatcaccactagagtagtacgctcgctcagtcattccgagaagaaggagcaagcttataaagcaagtaaattattctttgaaaggcttagagccaacaatcatggaattggacaccacttgaaagaacaagaaactatcctcagttctgatttcttcatatacagtaagagagtgttttacaaaggtcggattttgactcaagcattaaagaacgtgagcaagatgtgcttaacagccgatatactaggggactgttcacaagcatcatgctccaatttagctactactgtaatgcgcctgactgagaatggggttgagaaagatttgtgttactttctgaatgcattcatgacaatcagacagttatgttatgatctagtatttccccaaactaaatctcttagtcaggacatcactaatgcttatcttaaccatccaatacttatctcaagattgtgtctattaccatctcaattggggggcctaaactttctctcatgtagtcgcctgttcaatagaaacatcggagacccattagtgtctgcaattgctgatgtgaaacgattaattaaagctggctgtctagatatctgggtcctgtataacatccttggaaggaggcctggaaaaggtaagtggagcactctggcagctgatccttatactctaaacatagattatttagttccttcaacaacttttttaaagaagcatgcccaatatacattgatggaacggagtgttaatcccatgctccgtggagtattcagtgaaaatgcagctgaggaagaagaggaactcgcacagtatctattagatcgtgaggtagtcatgcccagggttgcacatgtaatacttgcccagtctagttgcggtagaagaaaacagattcaaggttacttggattccactagaactattatcaggtattcactggaggtgagaccattgtcagcaaagaagctaaatacagtaatagaatacaacttattgtatctatcttacaatttggagattattgaaaaacccaatatagtccaaccctttttgaatgcaatcaatgttgatacttgtagcatcgatatagccaggtcccttagaaaactatcctgggcaactttacttaatggacgtcccatcgagggattagaaacacctgatcccattgaattggtacatgggtgtttgataattgggtcagatgaatgtgagcattgcagtagtggtgatgataaattcacctggtttttcctacccaaggggataaggctagataatgatccggcatccaacccacccatcagagtaccttacatcggatctaaaacagatgagcggagggttgcgtcaatggcttacatcaaaggagcatctgtatcactgaaatcagcactcaggttagcgggagtatatatttgggctttcggagatacagaagaatcatggcaggacgcctatgagttagcttccactcgtgttaatctcacactagagcaattgcaatctctcactcctttaccaacatctgctaacctagtacacagattagatgatggcaccactcaattaaaatttaccccggcaagttcctatgcattctctagcttcgttcatatatctaacgactgtcaagttctggagatcgatgatcaggttacagattctaacctgatttaccaacaagttatgattactggccttgctttaattgagacatggaacaatcctccaatcaacttctctgtctatgagactacactacacttgcacacaggctcatcttgctgtataagacctgtcgaatcttgtgtagtaaatcctcctttgcttcctgtacccttcattaatgttcctcaaatgaataaatttgtatatgaccctgaaccactcagtttgctagaaatggaaaaaattgaggatattgcttatcagaccagaatcggtggtttagatcaaatcccacttctggaaaaaatacccttactagctcacctcaccgccaagcagatggtaaacagcatcactgggcttgatgaagcaacatctatagtgaatgatgctgtagttcaagcagactacactagcaattggattagtgaatgctgctacacttacattgattctgtgtttgtttactctggctgggcattattattggagctttcgtatcaaatgtactacttaagaattcaaggcatccaaggaattctagactatgtgtatatgaccttgaggaggataccaggaatggctataacaggtatctcatccacgattagtcaccctcgtatactcagaagatgcatcaatttggatgtaatagccccaatcaattctccacacatagcttcactggattacacaaaattgagcatagatgcagtaatgtggggaactaagcaggttttgaccaacatttcgcaaggtatcgattatgagatagtagttccttctgaaagccaactaacacttagtgatagagttctaaatctagttgctcgaaaattatcactactggcaatcatctgggccaattataactatcctccaaaggttaaaggtatgtcacctgaggacaaatgtcaggctttaactacacatctaatccaaactgtcgaatatgttgagcacattcagattgagaagacaaacatcaggaggatgattattgaaccaaaattaactgcctaccctagtaatttgttttatctatctcgaaagttgcttaatgctattcgagattctgaagaaggacaatttctgattgcatcctattataacagttttggatttctggaaccaatactaatggaatctaaaatattcaatctaaattcatccgaatcagcatctcttacagaatttgatttcatcctcaacttggaattgtctgaaaccagtcttgagaaatactctctcccaagtttgttgatgacggctgagaatatggataacccatttcctcaaccaccccttcatcatgttctcagaccactaggattatcatccacttcatggtataaaacaatcagtgttttaaattatattagccatatgaaaatatctgacggtgcccatctatacttggcagagggaagcggggcctctatgtcacttatagagactttcttgcccggtgaaacaatatggtacaacagcctattcaatagtggtgaaaatcctccccaacgcaattttgctcctttgcccacccagtttattgaaagtgtcccttacagattgattcaagcaggtatagcagcaggaagtggtgtagtgcaaagtttctatccactctggaacggtaacagcgatatcactgacttgagcacgaaaaccagtgtcgaatacattattcacaaggtaggagctgatacatgtgcattggtccatgtggatttggagggtgtgcccggctcaatgaacagcatgttggagnnnnnnnnnnnnnnnnnnnnnnnnnnnnnnnnnnnnnnnnnnnnnnnnnnnnnnnnnnnnnnnnnnnnnnnnnnnnnnnnnnnnnnnnnnnnnnnnnnnnnnnnnnnnnnnnnnnnnnnnnnnnnnnnnnnnnnnnnnnnnnnnnnnnnnnnnnnnnnnnnnnnnnnnnnnnnnnnnnnnnnnnnnnnnnnnnnnnnnnnnnnnnnnnnnnnnnnnnnnnnnnnnnnnnnnnnnnnnnnnnnnnnnnnnnnnnnnnnnnnnnnnnnnnnnnnnnnnnnnnnnnnnnnnnnnnnnnnnnnnnnnnnnnnnnnnnnnnnnnnnnnnnnnnnnnnnnnnnnnnnnnnnnnnnnnnnnnnnnnnnnnnnnnnnnnnnnnnnnnnnnnnnnnnnnnnnnnnnnnnnnnnnnnnnnnnnnnnnnnnnnnnnnnnnnnnnnnnnnnnnnnnnnnnnnnnnnnnnnnnnnnnnnnnnnnnnnnnnnnnnnnnnnnnnnnnnnnnnnnnnnnnnnnnnnnnnnnnnnnnnnnnnnnnnnnnnnnnnnnnnnnnnnnnnnnnnnnnnnnnnnnnnnnnnnnnnnnnnnnnnnnnnnnnnnnnnnnnnnnnnnnnnnnnnnnnnnnnnnnnnnnnnnnnnnnnnnnnnnnnnnnnnnnnnnnnnnnnnnnnnnnnnnnnnnnnnnnnnnnnnnnnnnnnnnnnnnnnnnnnnnnnnnnnnnnnnnnnnnnnnnnnnnnnnnnnnnnnnnnnnnnnnnnnnnnnnnnnnnnnnnnnnnnnnnnnnnnnnnnnnnnnnnnnnnnnnnnnnnnnnnnnnnnnnnnnnnnnnnnnnnnnnnnnnnnnnnnnnnnnnnnnnnnnnnnnnnnnnnnnnnnnnnnnnnnnnnnnnnnnnnnnnnnnnnnnnnnnnnnnnnnnnnnnnnnnnnnnnnnnnnnnnnnnnnnnnnnnnnnnnnnnnnnnnnnnnnnnnnnnnnnnnnnnnnnnnnnnnnnnnnnnnnnnnnnnnnnnnnnnnnnnnnnnnnnnnnnnnnnnnnnnnnnnnnnnnnnnnnnnnnnnnnnnnnnnnnnnnnnnnnnnnnnnnnnnnnnnnnnnnnnnnnnnnnnnnnnnnnnnnnnnnnnnnnnnnnnnnnnnnnnnnnn"/>
                        <sequence id="seq_MuVs/Washington.USA/2.17/FH21[G]|2017.033|2017-01-13|north_america|usa|washington|age|vaccination_status|community_status" spec="Sequence" taxon="MuVs/Washington.USA/2.17/FH21[G]|2017.033|2017-01-13|north_america|usa|washington|age|vaccination_status|community_status" totalcount="4" value="-nnnnnnnnnnnnnnnnnnnnnnnnnnnnnnnnnnnnnnnnnnnnnnnnnnnnnnnnnnnnnnnnnnnnnnnnnnncaataggggacactttgacgctaccttgaaaatgtcgtccgtgctcaaagcatttgagcgattcactatagaacaggaacttcaagacaggggtgaggagggttcaattccgccggagactttaaagtcagcagtcaaagtcttcgttattaacacacccaatcccaccacacgctaccagatgctaaacttttgcctaagaataatttgcagtcaaaatgctagggcatctcacagggtaggtgcattgataacattattctcacttccctcggcaggtatgcaaaatcatattagactagcagatagatcacccgaagcccagatagaacgctgtgagattgatggctttgagcctggcacatataggctgattccgaatgcacgcgccaatcttactgccaatgaaattgctgcctatgctttgcttgcagatgacctccctccaaccataaataatggaactccttatgtacatgcagatgttgaagggcagccatgtgatgaaattgaacaattcctggatcgatgctacagtgtactaatccaggcttgggtgatggtctgtaaatgtatgacagcttacgaccaacctgctggatctgctgatcggcgatttgcgaaataccagcagcaaggtcgcctggaagcaagatacatgctgcagccagaagctcaaaggttgattcaaactgccatcaggaaaagtcttgttgttagacagtatcttacctttgaactccaactggcaagacggcaggggttgctatcaaacagatactatgcaatggtgggtgacattggaaagtacattgagaattcaggccttactgccttctttctcaccctcaaatatgcactaggcaccaaatggagtcctctgtcattggccgcattcaccggtgaactcactaagctccgatccttgatgatgttatatcgagatctcggagaacaagccagataccttgctctgttggaggctccccaaataatggactttgctcccgggggctacccattgatattcagttatgctatgggagtcggtacagtcctagat-gtccaaatgcgaaattacacttatgcacgacctttcctaaatggttactatttccagattggggttgagaccgcacgacggcaacaaggcactgttgacaacagagtagcagatgatctaggcctgactcctgaacaaagaactgaggtcactcagcttgttgacaggcttgcaagaggcagaggtgcgggaataccaggtgggccggtgaatccctttgttcctccagttcaacaacaacaacctgctgccgtatatgaggacattcctgcattggaggaatcagatgacgatggtgatgaagatggaggtgcaggattccaaaatggagcacaagcaccagctgtaagacagggaggtcaaaatgactttagagcacagccgttacaggatccaattcaagcacaactcttcatgccattatatcctcaagtcagcaacatcccaaatcatcagaatcatcagattaatcgcatcggggggatggaacaccaagatttattacgatacaacgagaatggcgattctcagcaggatgcaaggggcgaacacggaaataccttcccaaacaatcccaatcaaaacgcacagtcacaagtgggtgactgggatgagtagatcaccgacatgaccaaactacccccaactgcaacaaacccagaacaatccagccacagccaaccgctcaaatccactacattccattcatatttagtctttaagaaaaaattaggcccggaaagaattagttctacgagcatcgacacgattatcttgatcgtgtttctttccgggcaagccatggatcaatttataaaacaagatgaaactggtgatttaattgagacaggaatgaatgttgcaaatcacttcctatctgcccccattcagggaaccaacttgttgagcaaggccacaatcatccccggtgttgcaccagtactcattggcaatccagagcaaaagaacattcagtaccccactgcatcacatcagggatccaagtcaaagggaagaagctcaggggccaagcccatcatagtctcatcttccgaagtaggcactggagggactcagattcctgagccccttttcgcacaaaccggacaaggtggcactgtcaccaccgtttatcaagatccaactatccaaccaacaggttcataccgaagtgtggaattggctaagataggaaaagaga-gaatgattaatcggtttgttgaaaaacccaggacctcaacgccggtaacagaatttaagaggggggccgggagcggctgctcaaggccagacaatccaagaggagggcatagacgggaatggagcctcagctgggtccaaggagaggtccgggtctttgagtggtgcaaccccatatgctcacctatcactgccgcagcaagattccactcctgcaaatgtgggaattgcccagcaaagtgcgatcagtgcgaacgagattatggacctccttagagggatggatgctcgcctgcaacatcttgaacaaaaggtggacaaggtgcttgcacagggcagcatggtgacccaaataaagaatgaattatcaacagtaaagacaacactagctacaattgaaggaatgatggcgacagtaaagatcatggatccgggaaacccgacaggggtcccagttgatgagcttagaagaagttttagtgatcatgtaacaattgtcagtggaccaggagatgcgtcattcagctccagtgaagaacccacactgtatttggatgaactagcgaggcctatccccaagcctcgtcctgcaaagcagccaaaaccccaacccgtaaaggatttagcaggacggaaggtgatgataaccaaaatgatcactgactgtgtggccaatcctcaaatgaagcaggcgttcgagcaacgattggcaaaggccagcaccgaggatgccctgaatgatatcaagcgagacatcatacgaagcgccatatgaacctaccaagaacaccagactcacgggaaaatccatgaactgatagccgcaatgattccctattaaataaaaaataagcacgaacacaagtctaacccagccacagcagcaatggccggatcacagatcaaaattcctcttccgaagccccccgactcagattctcaaagactaaatgcattccctgtaatcatggctcaagaaggcaaagggcgactcctcagacagatcagacttaggaaaatattatcaggggatccgtctgatcagcaaattacatttgtgaatacatatggattcatccgtgctactccagaaacatcagagttcatctctgaatcatcacaacaaaaggtaactcctgtagtgacggcgtgcatgttatccttcggtgctggaccagtactagaagacccacaacatatgctgaaagctcttgatcagacagatatcagggttcggaagacagcaagtgataaagagcagatcttatttgagatcaaccgcattcccaatctattcaggcatcatcaaatatctgcggaccatctgattcaggccagctccgataaatatgtcaagtcaccagctaagttgattgcaggagtaaattacatttactgtgtcacatttttatccgtgacagtttgttctgcctcactcaagtttcgagttgcgcgcccattgcttgctgcacgatctagattagtgagagcagttcagatggaagttttgcttcgggtaacctgcaaaaaagactctcaaatggcaaagagcatgctaaatgaccctgatggagaaggttgcattgcatccgtgtggttccacctgtgtaatctgtgcaaaggcaggaacaaacttagaagttacgatgaaaattattttgcatctaagtgccgtaagatgaatttgacagtcagcataggggacatgtggggaccaaccattctagtccatgcaggcggtcacattccgacaactgcaaaacctttcttcaactcaagaggctgggtctgtcaccccatccatcaatcatcaccatcgttggcgaagaccctatggtcatctgggtgtgaaatcaaggctgccagtgctatcctccagggctcagactatgcatcactcgcaaaaactgatgacataatatattcaaagataaaggtcgacaaggatgcagccaactacaagggagtatcctggagtccatttaggaagtctgcctcaatgagcaacatatgataattctctctattttcaatgatgccttcaggaggatcaacaatcagtccaattttaccggtgataacttgattgaaattatagaaaaaataagcctagaaagatatcccacctctcgactttcccactttgaaaatagaattgatcagtaatcatgaaggtttctttagttacttgcttgggctttgcagtcttttcattttccatatgtgtgaatatcaatatcttgcagcaaattggatatatcaagcaacaagtcaggcaactgagctattactcacaaagttcaagctcctacatagtggtcaagcttttaccgaatatccaacccactgataacagctgtgaattcaagagtgtaactcaatacaataagaccttgagtaatttgcttcttccaattgcagaaaacataaataatattgcatcgccctcacctggatcaagacgtcataaaaggtttgctggcattgccattggcattgctgcactcggtgttgcaaccgcagcacaagtaaccgccgctgtctcattagttcaagcacagacaaatgcacgcgcaatagcggcgatgaaaaattcaatacaggcaactaatcgagcagtcttcgaagtgaaagaaggcacccaacagttagctatagcggtacaagcaatacagaaccacatcaatactattatgaacacccaattgaacaatatgtcctgtcagattcttgataaccagcttgcaacctccctgggattatacctaacagaattaacaacagtgttccagccacaattaattaatccggcattgtcaccgattagcatacaagccttgaggtctttgcttggaagtatgacacctgcagtggttcaagcaacattatctacttcaatttctgctgctgaaatactaagtgccggtctaatggagggtcagattgtttctgttctgctggatgagatgcagatgatagttaagataaatattccaaccattgtcacacaatcaaatgcattggtgattgacttctactcaatttcgagctttattaatagtcaggaatccataattcaattaccagacaggatcttggagatcgggaatgaacaatggagctatccagcaaaaaattgtaagttgacaagacacaacatattctgccaatacaatgaggcagagaggctgagcttagaatcaaaactatgccttgcaggcaatataagtgcctgtgtgttctcacccatagcagggagttatatgaggcgatttgtagcactggatggaacaattgttgcaaactgtcgaagtctaacgtgtctatgcaagagtccatcttatcctatataccaacctgaccatcatgcagtcacgaccattgatctaaccgcatgtcagacgttgtccctagacggattggatttcagcattgtctctctaagcaacatcacttacgctgagaaccttaccatttcattgtctcagacaatcaatactcaacccattgacatatcaactgaactgatcaaggtcaatgcatccctccaaaatgccgttaagtacataaaggagagcaaccatcaactccaatctgtgagtataaattctaaaatcggagctataatcatagcagccttagctttgagcatcctgtcaatgatcatttcactgttgttttgctgctgggcttacattgcaactaaagagatcagaagaatcaacttcaaaacaaatcatatcaacacaatatcaagtagtgtcgatgatctcatcaggtactaatcctaacatggtgattcattctgtatttagaaaatatttagaaaaaaactaaattaagaatgaatctcatggggtcgtaacgtctcgtgaccctgccgttgcactatgccggcgatccaacccccattatacctcacatttctattgctaattcttctttatctgatcataactttgtatgt--ctggattatattaactgttacttataagactgcggtgcgacatgcagcactgtaccagagatccttctttcactggagtttcgatcactcactctaagaagatccccagttaggacaagtcccgatccatcatgcaagaacaatctgcatttaaataatgccgttcaatcatgagacataaagaaaaaaccaggccagaacaaacttagggtcataatacaacacaaaaccttagcttctatctcaattgtgctccgaccgctcgaaagatggagccctcgaaattcttcacaatatcggacagtgccacctttgcacctgggcctgttagcaatgcggctaacaagaagacattccgaacctgcttccgaatactggcactatctgtacaagctgtcacccttatattagttattgtcactttaggtgagcttgtaaggatgatcaatgatcaaggcttgagcaatcagttgtcttcaattacagacaagataagagagtcagctactatgattgcatctgctgtgggagtaatgaatcaagttattcatggagtaacggtatccttacccctacaaattgagggaaaccaaaatcaattgttagccacacttgccacaatctgcaccagccaaaaacaagtctcaaactgctctacaaacatccccttagtcaatgacctcaggtttataaatgggatcaataaattcatcattgaagattacgcaactcatgatttctctatcggccatccactcaatatgcccagctttatcccaactgcaacttcacccaatggttgcacaagaattccatccttttctttaggtaagacacactggtgctacacacataatgtaattaatgccaactgcaaggaccatacttcgtctaaccaatatgtgtccatggggattctcgttcagaccgcgtcaggttatcctatgttcaaaaccttaaaaatccaatatctcagtgatggcctgaatcggaaaagctgctcaattgcaacagtccctgatgggtgcgcgatgtactgttatgtctccactcaacttgaaaccgacgactatgcggggtccagtccacccacccaaaaacttatcctgttattctataatgacaccgtcacagaaaggacaatatctccatctggtcttgaagggaattgggctactttggtgccaggagtggggagtgggatatattttgagaataagttgatcttccctgcatatggtggtgtcttgcccaatagtacactcggggttaaatcagcaagagaatttttccggcctgttaatccatataatccatgttcaggaccacaacaagatttagaccagcgtgctttgaggtcatacttcccaagttatttctctaatcgaagaatacagagtgcatttcttgtctgtgcctggaatcagatcttagttacaaattgtgaactagttgtcccctcaagcaatcagacaatgatgggtgcagaaggaagagttttattgatcaataatcgactattatattatcagagaagtaccagctggtggccgtatgaactcctctacgagatatcattcacatttacaaactctggtccatcatctgtaaatatgtcctggatacctatatattcattcactcgtcctggttcaggcaattgcagtggtgaaaatgtgtgcccgactgcttgtgtgtcaggggtttatcttgatccctggccattaactccatatagccaccaatcaggtattaacagaaatttctattttacaggtgctctattaaattcaagtacaactagagtaaatcctaccctttatgtctctgctcttaataatcttaaagtattagccccatatggtactcaaggactgtttgcctcgtacaccacaaccacctgctttcaagataccggtgatgctagtgtgtattgtgtttatattatggaactagcatcaaatattgttggagaattccaaattctacctgtgctaactagattgactatcacttgaatcatagtgaatgcagcgggaagccctattggcgtgtctcaatttttatcgattattaagaaaaaacaggccagaatggcgggcctaaatgagatactcctacctgaagtacatttaaactcacccatcgttagatataagcttttctactatatattacatggccagttaccaaatgatttggagccagatgacttgggcccactagcaaatcagaattggaaggcaattcgagccgaagaatcccaggttcatgcacgtttaaaacagatcagagtagaactcatcgcaaggattcctagtctccggtggacccgctctcaaagagagattgctatactcatttggccaagaatacttccaatcctccaagcatatgatcttcggcaaagtatgcaattgcccacagtatgggagaaattgactcaatccacagttaatcttataagtgatggtctagaacgagttgtattacacatcagcaatcaactgacaggcaagccaaacttgtttaccagatctcgaacaggacaagacactaaggactactcaattccatccactagagagctatctcaaatatggtttaacaatgagtggagtggacctgtaaagacctggcttatgattaaatatagaatgaggcaactaatcacaaaccaaaagacaggtgagttaacagatttagtaaccattgtggatactaggtccactctatgcattattaccccagaattagttgctttatactctaatgggcacaaagcattaacgtacctcacctttgaaatggtactaatggtcactgatatgttggaaggacgactgaatgtttcttctttgtgcacagctagtcattatctgtccccactaaagaaaagaatcgaaattctcctaacattagttgatgaccttgctctactcatgggggacaaagtatacggtgttgtctcttcacttgagagttttgtttacgcccaattacagtatggtgatcctgttgtagacattaagggtacattctatggatttatatgtaatgagattctcgatctgctgactgaggacaacatctttactgaggaggaggcaaacaaggttctcctggacttgacttcacagtttgacaatctatcccctgatttaactgctgaactcctctgcattatgagactttggggccaccccacattaaccgccagccaagcagcatccaaggtccgagagtccatgtgcgctcccaaggtgttagatttccaaacaataatgaagaccctggctttctttcacgcaatccttattaacggttataggaggagccataatggaatctggcctcctactactcttcatggcaatgcccccaaaagcctcattgagatgcggcatgataattcagaacttaagtatgagtatgtcctcaagaattggaaaagtatatctatgttaagaatacacaaatgctttgatgcatcacctgatgaagatctcagcatattcatgaaggataaggcaataagctgtccaaagcaagactggatgggagtatttaggaggagcctcataaaacagcgatatcgagatgcgaatcgacctctaccacaaccattcaaccgacggctactgttgaattttctagaggatgacagattcgatcccattaaagagcttgagtatgtcaccagtggagaatatcttagggacccagaattttgtgcatcttactctctcaaagagaaggagataaaggctacaggtcgaatatttgcaaaaatgacaaagagaatgagatcgtgccaagtaattgcggaatcattattggccaatcatgcaggtaaattaatgagagaaaatggagttgttttagaccagttaaaattgacaaaatctttgttaacgatgaaccaaattggtattatatcagagcacagccgaagatccactgctgacaacatgactttggcacactccggttcaaataagcacagaattaataatagtcaattcaagaagaataaagacaataaacatgagatgcctgatgatggttttgagatagcagcctgctttctaacaactgacctcacaaaatactgcttaaattggaggtaccaagtcatcatcccctttgctcgtacattgaattcaatgtatggtatacctcacctgttcgaatggatacatttaaggctaatgcgaagcactctctatgtcggtgatcccttcaatcctccatcagatcctacccaacttgaccttgatacagctctcaatgatgatatatttatagtttctcctcgaggaggaatcgagggtttatgtcaaaaattatggactatgatttccatctcaacaatcatattatctgcaactgaggcaaacactagagttatgagcatggtccagggtgacaaccaggcgattgcaatcaccactagagtagtacgctcgctcagtcattccgagaagaaggagcaagcttataaagcaagtaaattattctttgaaaggcttagagccaacaatcatggaattggacaccacttgaaagaacaagaaactatcctcagttctgatttcttcatatacagtaagagagtgttttacaaaggtcggattttgactcaagcattaaagaacgtgagcaagatgtgcttaacagccgatatactaggggactgttcacaagcatcatgctccaatttagctactactgtaatgcgcctgactgagaatggggttgagaaagatttgtgttactttctgaatgcattcatgacaatcagacagttatgttatgatctagtatttccccaaactaaatctcttagtcaggacatcactaatgcttatcttaaccatccaatacttatctcaagattgtgtctattaccatctcaattggggggcctaaactttctctcatgtagtcgcctgttcaatagaaacatcggagacccattagtgtctgcaattgctgatgtgaaacgattaattaaagctggctgtctagatatctgggtcctgtataacatccttggaaggaggcctggaaaaggtaagtggagcactctggcagctgatccttatactctaaacatagattatttagttccttcaacaacttttttaaagaagcatgcccaatatacattgatggaacggagtgttaatcccatgctccgtggagtattcagtgaaaatgcagctgaggaagaagaggaactcgcacagtatctattagatcgtgaggtagtcatgcccagggttgcacatgtaatacttgcccagtctagttgcggtagaagaaaacagattcaaggttacttggattccactagaactattatcaggtattcactggaggtgagaccattgtcagcaaagaagctaaatacagtaatagaatacaacttattgtatctatcttacaatttggagattattgaaaaacccaatatagtccaaccctttttgaatgcaatcaatgttgatacttgtagcatcgatatagccaggtcccttagaaaactatcctgggcaactttacttaatggacgtcccatcgagggattagaaacacctgatcccattgaattggtacatgggtgtttgataattgggtcagatgaatgtgagcattgcagtagtggtgatgataaattcacctggtttttcctacccaaggggataaggctagataatgatccggcatccaacccacccatcagagtaccttacatcggatctaaaacagatgagcggagggttgcgtcaatggcttacatcaaaggagcatctgtatcactgaaatcagcactcaggttagcgggagtatatatttgggctttcggagatacagaagaatcatggcaggacgcctatgagttagcttccactcgtgttaatctcacactagagcaattgcaatctctcactcctttaccaacatctgctaacctagtacacagattagatgatggcaccactcaattaaaatttaccccggcaagttcctatgcattctctagcttcgttcatatatctaacgactgtcaagttctggagatcgatgatcaggttacagattctaacctgatttaccaacaagttatgattactggccttgctttaattgagacatggaacaatcctccaatcaacttctctgtctatgagactacactacacttgcacacaggctcatcttgctgtataagacctgtcgaatcttgtgtagtaaatcctcctttgcttcctgtacccttcattaatgttcctcaaatgaataaatttgtatatgaccctgaaccactcagtttgctagaaatggaaaaaattgaggatattgcttatcagaccagaatcggtggtttagatcaaatcccacttctggaaaaaatacccttactagctcacctcaccgccaagcagatggtaaacagcatcactgggcttgatgaagcaacatctatagtgaatgatgctgtagttcaagcagactacactagcaattggattagtgaatgctgctacacttacattgattctgtgtttgtttactctggctgggcattattattggagctttcgtatcaaatgtactacttaagaattcaaggcatccaaggaattctagactatgtgtatatgaccttgaggaggataccaggaatggctataacaggtatctcatccacgattagtcaccctcgtatactcagaagatgcatcaatttggatgtaatagccccaatcaattctccacacatagcttcactggattacacaaaattgagcatagatgcagtaatgtggggaactaagcaggttttgaccaacatttcgcaaggtatcgattatgagatagtagttccttctgaaagccaactaacacttagtgatagagttctaaatctagttgctcgaaaattatcactactggcaatcatctgggccaattataactatcctccaaaggttaaaggtatgtcacctgaggacaaatgtcaggctttaactacacatctaatccaaactgtcgaatatgttgagcacattcagattgagaagacaaacatcaggaggatgattattgaaccaaaattaactgcctaccctagtaatttgttttatctatctcgaaagttgcttaatgctattcgagattctgaagaaggacaatttctgattgcatcctattataacagttttggatttctggaaccaatactaatggaatctaaaatattcaatctaaattcatccgaatcagcatctcttacagaatttgatttcatcctcaacttggaattgtctgaaaccagtcttgagaaatactctctcccaagtttgttgatgacggctgagaatatggataacccatttcctcaaccaccccttcatcatgttctcagaccactaggattatcatccacttcatggtataaaacaatcagtgttttaaattatattagccatatgaaaatatctgacggtgcccatctatacttggcagagggaagcggggcctctatgtcacttatagagactttcttgcccggtgaaacaatatggtacaacagcctattcaatagtggtgaaaatcctccccaacgcaattttgctcctttgcccacccagtttattgaaagtgtcccttacagattgattcaagcaggtatagcagcaggaagtggtgtagtgcaaagtttctatccactctggaacggtaacagcgatatcactgacttgagcacgaaaaccagtgtcgaatacattattcacaaggtaggagctgatacatgtgcattggtccatgtggatttggagggtgtgcccggctcaatgaacagcatgttggagnnnnnnnnnnnnnnnnnnnnnnnnnnnnnnnnnnnnnnnnnnnnnnnnnnnnnnnnnnnnnnnnnnnnnnnnnnnnnnnnnnnnnnnnnnnnnnnnnnnnnnnnnnnnnnnnnnnnnnnnnnnnnnnnnnnnnnnnnnnnnnnnnnnnnnnnnnnnnnnnnnnnnnnnnnnnnnnnnnnnnnnnnnnnnnnnnnnnnnnnnnnnnnnnnnnnnnnnnnnnnnnnnnnnnnnnnnnnnnnnnnnnnnnnnnnnnnnnnnnnnnnnnnnnnnnnnnnnnnnnnnnnnnnnnnnnnnnnnnnnnnnnnnnnnnnnnnnnnnnnnnnnnnnnnnnnnnnnnnnnnnnnnnnnnnnnnnnnnnnnnnnnnnnnnnnnnnnnnnnnnnnnnnnnnnnnnnnnnnnnnnnnnnnnnnnnnnnnnnnnnnnnnnnnnnnnnnnnnnnnnnnnnnnnnnnnnnnnnnnnnnnnnnnnnnnnnnnnnnnnnnnnnnnnnnnnnnnnnnnnnnnnnnnnnnnnnnnnnnnnnnnnnnnnnnnnnnnnnnnnnnnnnnnnnnnnnnnnnnnnnnnnnnnnnnnnnnnnnnnnnnnnnnnnnnnnnnnnnnnnnnnnnnnnnnnnnnnnnnnnnnnnnnnnnnnnnnnnnnnnnnnnnnnnnnnnnnnnnnnnnnnnnnnnnnnnnnnnnnnnnnnnnnnnnnnnnnnnnnnnnnnnnnnnnnnnnnnnnnnnnnnnnnnnnnnnnnnnnnnnnnnnnnnnnnnnnnnnnnnnnnnnnnnnnnnnnnnnnnnnnnnnnnnnnnnnnnnnnnnnnnnnnnnnnnnnnnnnnnnnnnnnnnnnnnnnnnnnnnnnnnnnnnnnnnnnnnnnnnnnnnnnnnnnnnnnnnnnnnnnnnnnnnnnnnnnnnnnnnnnnnnnnnnnnnnnnnnnnnnnnnnnnnnnnnnnnnnnnnnnnnnnnnnnnnnnnnnnnnnnnnnnnnnnnnnnnnnnnnnnnnnnnnnnnnnnnnnnnnnnnnnnnnnnnnnnnnnnnnnnnnnnnnnnnnnnnnnnnnnnnnnnnnnnnnnnnnnnnnnnnnnnnnnnnnnnnnnnnnnnnnnnnnnnnnnnnnnnnnnnnnnnnnnnnnnnnnnnnnnnnnnnnnn"/>
                        <sequence id="seq_MuVs/Washington.USA/2.17/FH22[G]|2017.044|2017-01-17|north_america|usa|washington|age|vaccination_status|community_status" spec="Sequence" taxon="MuVs/Washington.USA/2.17/FH22[G]|2017.044|2017-01-17|north_america|usa|washington|age|vaccination_status|community_status" totalcount="4" value="-tagtgtaagaaacagtaagcccggaagtggtgttttgcgatttcgaggccgggctcgatcctcacctttcattgtcaataggggacactttgacgctaccttgaaaatgtcgtccgtgctcaaagcatttgagcgattcactatagaacaggaacttcaagacaggggtgaggagggttcaattccgccggagactttaaagtcagcagtcaaagtcttcgttattaacacacccaatcccaccacacgctaccagatgctaaacttttgcctaagaataatttgcagtcaaaatgctagggcatctcacagggtaggtgcattgataacattattctcacttccctcggcaggtatgcaaaatcatattagactagcagatagatcacccgaagcccagatagaacgctgtgagattgatggctttgagcctggcacatataggctgattccgaatgcacgcgccaatcttactgccaatgaaattgctgcctatgctttgcttgcagatgacctccctccaaccataaataatggaactccttatgtacatgcagatgttgaagggcagccatgtgatgaaattgaacaattcctggatcgatgctacagtgtactaatccaggcttgggtgatggtctgtaaatgtatgacagcttacgaccaacctgctggatctgctgatcggcgatttgcgaaataccagcagcaaggtcgcctggaagcaagatacatgctgcagccagaagctcaaaggttgattcaaactgccatcaggaaaagtcttgttgttagacagtatcttacctttgaactccaactggcaagacggcaggggttgctatcaaacagatactatgcaatggtgggtgacattggaaagtacattgagaattcaggccttactgccttctttctcaccctcaaatatgcactaggcaccaaatggagtcctctgtcattggccgcattcaccggtgaactcactaagctccgatccttgatgatgttatatcgagatctcggagaacaagccagataccttgctctgttggaggctccccaaataatggactttgctcccgggggctacccattgatattcagttatgctatgggagtcggtacagtcctagat-gtccaaatgcgaaattacacttatgcacgacctttcctaaatggttactatttccagattggggttgagaccgcacgacggcaacaaggcactgttgacaacagagtagcagatgatctaggcctgactcctgaacaaagaactgaggtcactcagcttgttgacaggcttgcaagaggcagaggtgcgggaataccaggtgggccggtgaatccctttgttcctccagttcaacaacaacaacctgctgccgtatatgaggacattcctgcattggaggaatcagatgacgatggtgatgaagatggaggtgcaggattccaaaatggagcacaagcaccagctgtaagacagggaggtcaaaatgactttagagcacagccgttacaggatccaattcaagcacaactcttcatgccattatatcctcaagtcagcaacatcccaaatcatcagaatcatcagattaatcgcatcggggggatggaacaccaagatttattacgatacaacgagaatggcgattctcagcaggatgcaaggggcgaacacggaaataccttcccaaacaatcccaatcaaaacgcacagtcacaagtgggtgactgggatgagtagatcaccgacatgaccaaactacccccaactgcaacaaacccagaacaatccagccacagccaaccgctcaaatccactacattccattcatatttagtctttaagaaaaaattaggcccggaaagaattagttctacgagcatcgacacgattatcttgatcgtgtttctttccgggcaagccatggatcaatttataaaacaagatgaaactggtgatttaattgagacaggaatgaatgttgcaaatcacttcctatctgcccccattcagggaaccaacttgttgagcaaggccacaatcatccccggtgttgcaccagtactcattggcaatccagagcaaaagaacattcagtaccccactgcatcacatcagggatccaagtcaaagggaagaagctcaggggccaagcccatcatagtctcatcttccgaagtaggcactggagggactcagattcctgagccccttttcgcacaaaccggacaaggtggcactgtcaccaccgtttatcaagatccaactatccaaccaacaggttcataccgaagtgtggaattggctaagataggaaaagaga-gaatgattaatcggtttgttgaaaaacccaggacctcaacgccggtaacagaatttaagaggggggccgggagcggctgctcaaggccagacaatccaagaggagggcatagacgggaatggagcctcagctgggtccaaggagaggtccgggtctttgagtggtgcaaccccatatgctcacctatcactgccgcagcaagattccactcctgcaaatgtgggaattgcccagcaaagtgcgatcagtgcgaacgagattatggacctccttagagggatggatgctcgcctgcaacatcttgaacaaaaggtggacaaggtgcttgcacagggcagcatggtgacccaaataaagaatgaattatcaacagtaaagacaacactagctacaattgaaggaatgatggcgacagtaaagatcatggatccgggaaacccgacaggggtcccagttgatgagcttagaagaagttttagtgatcatgtaacaattgttagtggaccaggagatgtgtcattcagctccagtgaagaacccacactgtatttggatgaactagcgaggcctatccccaagcctcgtcctgcaaagcagccaaaaccccaacccgtaaaggatttagcaggacggaaggtgatgataaccaaaatgatcactgactgtgtggccaatcctcaaatgaagcaggcgttcgagcaacgattggcaaaggccagcaccgaggatgccctgaatgatatcaagcgagacatcatacgaagcgccatatgaacctaccaagaacaccagactcacgggaaaatccatgaactgatagccgcaatgattccctattaaataaaaaataagcacgaacacaagtctaacccagccacagcagcaatggccggatcacagatcaaaattcctcttccgaagccccccgactcagattctcaaagactaaatgcattccctgtaatcatggctcaagaaggcaaagggcgactcctcagacagatcagacttaggaaaatattatcaggggatccgtctgatcagcaaattacatttgtgaatacatatggattcatccgtgctactccagaaacatcagagttcatctctgaatcatcacaacaaaaggtaactcctgtagtgacggcgtgcatgttatccttcggtgctggaccagtactagaagacccacaacatatgctgaaagctcttgatcagacagatatcagggttcggaagacagcaagtgataaagagcagatcttatttgagatcaaccgcattcccaatctattcaggcatcatcaaatatctgcggaccatctgattcaggccagctccgataaatatgtcaagtcaccagctaagttgattgcaggagtaaattacatttactgtgtcacatttttatccgtgacagtttgttctgcctcactcaagtttcgagttgcgcgcccattgcttgctgcacgatctagattagtgagagcagttcagatggaagttttgcttcgggtaacctgcaaaaaagactctcaaatggcaaagagcatgctaaatgaccctgatggagaaggttgcattgcatccgtgtggttccacctgtgtaatctgtgcaaaggcaggaacaaacttagaagttacgatgaaaattattttgcatctaagtgccgtaagatgaatttgacagtcagcataggggacatgtggggaccaaccattctagtccatgcaggcggtcacattccgacaactgcaaaacctttcttcaactcaagaggctgggtctgtcaccccatccatcaatcatcaccatcgttggcgaagaccctatggtcatctgggtgtgaaatcaaggctgccagtgctatcctccagggctcagactatgcatcactcgcaaaaactgatgacataatatattcaaagataaaggtcgacaaggatgcagccaactacaagggagtatcctggagtccatttaggaagtctgcctcaatgagcaacctatgataattctctctattttcaatgatgccttcaggaggatcaacaatcagtccaattttaccggtgataacttgattgaaattatagaaaaaataagcctagaaagatatcccacctctcgactttcccactttgaaaatagaattgatcagtaatcatgaaggtttctttagttacttgcttgggctttgcagtcttttcattttccatatgtgtgaatatcaatatcttgcagcaaattggatatatcaagcaacaagtcaggcaactgagctattactcacaaagttcaagctcctacatagtggtcaagcttttaccgaatatccaacccactgataacagctgtgaattcaagagtgtaactcaatacaataagaccttgagtaatttgcttcttccaattgcagaaaacataaataatattgcatcgccctcacctggatcaagacgtcataaaaggtttgctggcattgccattggcattgctgcactcggtgttgcaaccgcagcacaagtaaccgccgctgtctcattagttcaagcacagacaaatgcacgcgcaatagcggcgatgaaaaattcaatacaggcaactaatcgagcagtcttcgaagtgaaagaaggcacccaacagttagctatagcggtacaagcaatacagaaccacatcaatactattatgaacacccaattgaacaatatgtcctgtcagattcttgataaccagcttgcaacctccctgggattatacctaacagaattaacaacagtgttccagccacaattaattaatccggcattgtcaccgattagcatacaagccttgaggtctttgcttggaagtatgacacctgcagtggttcaagcaacattatctacttcaatttctgctgctgaaatactaagtgccggtctaatggagggtcagattgtttctgttctgctggatgagatgcagatgatagttaagataaatattccaaccattgtcacacaatcaaatgcattggtgattgacttctactcaatttcgagctttattaatagtcaggaatccataattcaattaccagacaggatcttggagatcgggaatgaacaatggagctatccagcaaaaaattgtaagttgacaagacacaacatattctgccaatacaatgaggcagagaggctgagcttagaatcaaaactatgccttgcaggcaatataagtgcctgtgtgttctcacccatagcagggagttatatgaggcgatttgtagcactggatggaacaattgttgcaaactgtcgaagtctaacgtgtctatgcaagagtccatcttatcctatataccaacctgaccatcatgcagtcacgaccattgatctaaccgcatgtcagacgttgtccctagacggattggatttcagcattgtctctctaagcaacatcacttacgctgagaaccttaccatttcattgtctcagacaatcaatactcaacccattgacatatcaactgaactgatcaaggtcaatgcatccctccaaaatgccgttaagtacataaaggagagcaaccatcaactccaatctgtgagtataaattctaaaatcggagctataatcatagcagccttagctttgagcatcctgtcaatgatcatttcactgttgttttgctgctgggcttacattgcaactaaagagatcagaagaatcaacttcaaaacaaatcatatcaacacaatatcaagtagtgtcgatgatctcatcaggtactaatcctaacatggtgattcattctgtatttagaaaatatttagaaaaaaactaaattaagaatgaatctcatggggtcgtaacgtctcgtgaccctgccgttgcactatgccggcgatccaacccccattatacctcacatttctattgctaattcttctttatctgatcataactttgtatgt--ctggattatattaactgttacttataagactgcggtgcgacatgcagcactgtaccagagatccttctttcactggagtttcgatcactcactctaagaagatccccagttaggacaagtcccgatccatcatgcaagaacaatctgcatttgaataatgccgttcaatcatgagacataaagaaaaaaccaggccagaacaaacttagggtcataatacaacacaaaaccttagcttctatctcaattgtgctccgaccgctcgaaagatggagccctcgaaattcttcacaatatcggacagnnnnnnnnnnnnnnnnnnnnnnnnnnnnnnnnnnnnnnnnnnnnnnnnnnnnnnnnnnnnnnnnnnnnnnnnnnnnnnnnnnnnnnnnnnnnnnnnnnnnnnnnnnnnnnnnnnnnnnnnnnnnnnnnnnnnnnnnnnnnnnnnnnnnnnnnnnnnnnnnnnnnnnnnnnnnnnnnnnnnnnnnnnnnnnnnnnnnnnnnnnnnnnnnnnnnnnnnnnnnnnnnnnnnnnnnnnnnnnnnnnnnnnnnnnnnnnnnnnnnnnnnnnnnnnnnnnnnnnnnnnnnnnnnnnnnnnnnnnnnnnnnnnnnnnnnnnnnnnnnnnnnnnnnnnnnnnnnnnnnnnnnnnnnnnnnnnnnnnnnnnnnnnnnnnnnnnnnnnnnnnnnnnnnnnnnnnnnnnnnnnnnnnnnnnnnnnnnnnnnnnnnnnnnnnnnnnnnnnnnnnnnnnnnnnnnnnnnnnnnnnnnnnnnnnnnnnnnnnnnnnnnnnnnnnnnnnnnnnnnnnnnnnnnnnnnnnnnnnnnnnnnnnnnnnnnnnnnnnnnnnnnnnnnnnnnnnnnnnnnnnnnnnnnnnnnnnnnnnnnnnnnnnnnnnnnnnnnnnnnnnnnnnnnnnnnnnnnnnnnnnnnnnnnnnnnnnnnnnnnnnnnnnnnnnnnnnnnnnnnnnnnnnnnnnnnnnnnnnnnnnnnnnnnnnnnnnnnnnnnnnnnnnnnnnnnnnnnnnnnnnnnnnnnnnnnnnnnnnnnnnnnnnnnnnnnnnnnnnnnnnnnnnnnnnnnnnnnnnnnnnnnnnnnnnnnnnnnnnnnnnnnnnnnnnnnnnnnnnnnnnnnnnnnnnnnnnnnnnnnnnnnnnnnnnnnnnnnnnnnnnnnnnnnnnnnnnnnnnnnnnnnnnnnnnnnnnnnnnnnnnnnnnnnnnnnnnnnnnnnnnnnnnnnnnnnnnnnnnnnnnnnnnnnnnnnnnnnnnnnnnnnnnnnnnnnnnnnnnnnnnnnnnnnnnnnnnnnnnnnnnnnnnnnnnnnnnnnnnnnnnnnnnnnnnnnnnnnnnnnnnnnnnnnnnnnnnnnnnnnnnnnnnnnnnnnnnnnnnnnnnnnnnnnnnnnnnnnnnnnnnnnnnnnngtgcctggaatcagatcttagttacaaattgtgaactagttgtcccctcaagcaatcagacaatgatgggtgcagaaggaagagttttattgatcaataatcgactattatattatcagagaagtaccagctggtggccgtatgaactcctctacgagatatcattcacatttacaaactctggtccatcatctgtaaatatgtcctggatacctatatattcattcactcgtcctggttcaggcaattgcagtggtgaaaatgtgtgcccgactgcttgtgtgtcaggggtttatcttgatccctggccattaactccatatagccaccaatcaggtattaacagaaatttctattttacaggtgctctattaaattcaagtacaactagagtaaatcctaccctttatgtctctgctcttaataatcttaaagtattagccccatatggtactcaaggactgtttgcctcgtacaccacaaccacctgctttcaagataccggtgatgctagtgtgtattgtgtttatattatggaactagcatcaaatattgttggagaattccaaattctacctgtgctaactagattgactatcacttgaatcatagtgaatgcagcgggaagccctattggcgtgtctcaatttttatcgattattaagaaaaaacaggccagaatggcgggcctaaatgagatactcctacctgaagtacatttaaactcacccatcgttagatataagcttttctactatatattacatggccagttaccaaatgatttggagccagatgacttgggcccactagcaaatcagaattggaaggcaattcgagccgaagaatcccaggttcatgcacgtttaaaacagatcagagtagaactcatcgcaaggattcctagtctccggtggacccgctctcaaagagagattgctatactcatttggccaagaatacttccaatcctccaagcatatgatcttcggcaaagtatgcaattgcccacagtatgggagaaattgactcaatccacagttaatcttataagtgatggtctagaacgagttgtattacacatcagcaatcaactgacaggcaagccaaacttgtttaccagatctcgaacaggacaagacactaaggactactcaattccatccactagagagctatctcaaatatggtttaacaatgagtggagtggacctgtaaagacctggcttatgattaaatatagaatgaggcaactaatcacaaaccaaaagacaggtgagttaacagatttagtaaccattgtggatactaggtccactctatgcattattaccccagaattagttgctttatactctaatgggcacaaagcattaacgtacctcacctttgaaatggtactaatggtcactgatatgttggaaggacgactgaatgtttcttctttgtgcacagctagtcattatctgtccccactaaagaaaagaatcgaaattctcctaacattagttgatgaccttgctctactcatgggggacaaagtatacggtgttgtctcttcacttgagagttttgtttacgcccaattacagtatggtgatcctgttgtagacattaagggtacattctatggatttatatgtaatgagattctcgatctgctgactgaggacaacatctttactgaggaggaggcaaacaaggttctcctggacttgacttcacagtttgacaatctatcccctgatttaactgctgaactcctctgcattatgagactttggggccaccccacattaaccgccagccaagcagcatccaaggtccgagagtccatgtgcgctcccaaggtgttagatttccaaacaataatgaagaccctggctttctttcacgcaatccttattaacggttataggaggagccataatggaatctggcctcctactactcttcatggcaatgcccccaaaagcctcattgagatgcggcatgataattcagaacttaagtatgagtatgtcctcaagaattggaaaagtatatctatgttaagaatacacaaatgctttgatgcatcacctgatgaagatctcagcatattcatgaaggataaggcaataagctgtccaaagcaagactggatgggagtatttaggaggagcctcataaaacagcgatatcgagatgcgaatcgacctctaccacaaccattcaaccgacggctactgttgaattttctagaggatgacagattcgatcccattaaagagcttgagtatgtcaccagtggagaatatcttagggacccagaattttgtgcatcttactctctcaaagagaaggagataaaggctacaggtcgaatatttgcaaaaatgacaaagagaatgagatcgtgccaagtaattgcggaatcattattggccaatcatgcaggtaaattaatgagagaaaatggagttgttttagaccagttaaaattgacaaaatctttgttaacgatgaaccaaattggtattatatcagagcacagccgaagatccactgctgacaacatgactttggcacactccggttcaaataagcacagaattaataatagtcaattcaagaagaataaagacaataaacatgagatgcctgatgatggttttgagatagcagcctgctttctaacaactgacctcacaaaatactgcttaaattggaggtaccaagtcatcatcccctttgctcgtacattgaattcaatgtatggtatacctcacctgttcgaatggatacatttaaggctaatgcgaagcactctctatgtcggtgatcccttcaatcctccatcagatcctacccaacttgaccttgatacagctctcaatggtgatatatttatagtttctcctcgaggaggaatcgagggtttatgtcaaaaattatggactatgatttccatctcaacaatcatattatctgcaactgaggcaaacactagagttatgagcatggtccagggtgacaaccaggcgattgcaatcaccactagagtagtacgctcgctcagtcattccgagaagaaggagcaagcttataaagcaagtaaattattctttgaaaggcttagagccaacaatcatggaattggacaccacttgaaagaacaagaaactatcctcagttctgatttcttcatatacagtaagagagtgttttacaaaggtcggattttgactcaagcattaaagaacgtgagcaagatgtgcttaacagccgatatactaggggactgttcacaagcatcatgctccaatttagctactactgtaatgcgcctgactgagaatggggttgagaaagatttgtgttactttctgaatgcattcatgacaatcagacagttatgttatgatctagtatttccccaaactaaatctcttagtcaggacatcactaatgcttatcttaaccatccaatacttatctcaagattgtgtctattaccatctcaattggggggcctaaactttctctcatgtagtcgcctgttcaatagaaacatcggagacccattagtgtctgcaattgctgatgtgaaacgattaattaaagctggctgtctagatatctgggtcctgtataacatccttggaaggaggcctggaaaaggtaagtggagcactctggcagctgatccttatactctaaacatagattatttagttccttcaacaacttttttaaagaagcatgcccaatatacattgatggaacggagtgttaatcccatgctccgtggagtattcagtgaaaatgcagctgaggaagaagaggaactcgcacagtatctattagatcgtgaggtagtcatgcccagggttgcacatgtaatacttgcccagtctagttgcggtagaagaaaacagattcaaggttacttggattccactagaactattatcaggtattcactggaggtgagaccattgtcagcaaagaagctaaatacagtaatagaatacaacttattgtatctatcttacaatttggagattattgaaaaacccaatatagtccaaccctttttgaatgcaatcaatgttgatacttgtagcatcgatatagccaggtcccttagaaaactatcctgggcaactttacttaatggacgtcccatcgagggattagaaacacctgatcccattgaattggtacatgggtgtttgataattgggtcagatgaatgtgagcattgcagtagtggtgatgataaattcacctggtttttcctacccaaggggataaggctagataatgatccggcatccaacccacccatcagagtaccttacatcggatctaaaacagatgagcggagggttgcgtcaatggcttacatcaaaggagcatctgtatcactgaaatcagcactcaggttagcgggagtatatatttgggctttcggagatacagaagaatcatggcaggacgcctatgagttagcttccactcgtgttaatctcacactagagcaattgcaatctctcactcctttaccaacatctgctaacctagtacacagattagatgatggcaccactcaattaaaatttaccccggcaagttcctatgcattctctagcttcgttcatatatctaacgactgtcaagttctggagatcgatgatcaggttacagattctaacctgatttaccaacaagttatgattactggccttgctttaattgagacatggaacaatcctccaatcaacttctctgtctatgagactacactacacttgcacacaggctcatcttgctgtataagacctgtcgaatcttgtgtagtaaatcctcctttgcttcctgtacccttcattaatgttcctcaaatgaataaatttgtatatgaccctgaaccactcagtttgctagaaatggaaaaaattgaggatattgcttatcagaccagaatcggtggtttagatcaaatcccacttctggaaaaaatacccttactagctcacctcaccgccaagcagatggtaaacagcatcactgggcttgatgaagcaacatctatagtgaatgatgctgtagttcaagcagactacactagcaattggattagtgaatgctgctacacttacattgattctgtgtttgtttactctggctgggcattattattggagctttcgtatcaaatgtactacttaagaattcaaggcatccaaggaattctagactatgtgtatatgaccttgaggaggataccaggaatggctataacaggtatctcatccacgattagtcaccctcgtatactcagaagatgcatcaatttggatgtaatagccccaatcaattctccacacatagcttcactggattacacaaaattgagcatagatgcagtaatgtggggaactaagcaggttttgaccaacatttcgcaaggtatcgattatgagatagtagttccttctgaaagccaactaacacttagtgatagagttctaaatctagttgctcgaaaattatcactactggcaatcatctgggccaattataactatcctccaaaggttaaaggtatgtcacctgaggacaaatgtcaggctttaactacacatctaatccaaactgtcgaatatgttgagcacattcagattgagaagacaaacatcaggaggatgattattgaaccaaaattaactgcctaccctagtaatttgttttatctatctcgaaagttgcttaatgctattcgagattctgaagaaggacaatttctgattgcatcctattataacagttttggatttctggaaccaatactaatggaatctaaaatattcaatctaaattcatccgaatcagcatctcttacagaatttgatttcatcctcaacttggaattgtctgaaaccagtcttgagaaatactctctcccaagtttgttgatgacggctgagaatatggataacccatttcctcaaccaccccttcatcatgttctcagaccactaggattatcatccacttcatggtataaaacaatcagtgttttaaattatattagccatatgaaaatatctgacggtgcccatctatacttggcagagggaagcggggcctctatgtcacttatagagactttcttgcccggtgaaacaatatggtacaacagcctattcaatagtggtgaaaatcctccccaacgcaattttgctcctttgcccacccagtttattgaaagtgtcccttacagattgattcaagcaggtatagcagcaggaagtggtgtagtgcaaagtttctatccactctggaacggtaacagcgatatcactgacttgagcacgaaaaccagtgtcgaatacattattcacaaggtaggagctgatacatgtgcattggtccatgtggatttggagggtgtgcccggctcaatgaacagcatgttggagnnnnnnnnnnnnnnnnnnnnnnnnnnnnnnnnnnnnnnnnnnnnnnnnnnnnnnnnnnnnnnnnnnnnnnnnnnnnnnnnnnnnnnnnnnnnnnnnnnnnnnnnnnnnnnnnnnnnnnnnnnnnnnnnnnnnnnnnnnnnnnnnnnnnnnnnnnnnnnnnnnnnnnnnnnnnnnnnnnnnnnnnnnnnnnnnnnnnnnnnnnnnnnnnnnnnnnnnnnnnnnnnnnnnnnnnnnnnnnnnnnnnnnnnnnnnnnnnnnnnnnnnnnnnnnnnnnnnnnnnnnnnnnnnnnnnnnnnnnnnnnnnnnnnnnnnnnnnnnnnnnnnnnnnnnnnnnnnnnnnnnnnnnnnnnnnnnnnnnnnnnnnnnnnnnnnnnnnnnnnnnnnnnnnnnnnnnnnnnnnnnnnnnnnnnnnnnnnnnnnnnnnnnnnnnnnnnnnnnnnnnnnnnnnnnnnnnnnnnnnnnnnnnnnnnnnnnnnnnnnnnnnnnnnnnnnnnnnnnnnnnnnnnnnnnnnnnnnnnnnnnnnnnnnnnnnnnnnnnnnnnnnnnnnnnnnnnnnnnnnnnnnnnnnnnnnnnnnnnnnnnnnnnnnnnnnnnnnnnnnnnnnnnnnnnnnnnnnnnnnnnnnnnnnnnnnnnnnnnnnnnnnnnnnnnnnnnnnnnnnnnnnnnnnnnnnnnnnnnnnnnnnnnnnnnnnnnnnnnnnnnnnnnnnnnnnnnnnnnnnnnnnnnnnnnnnnnnnnnnnnnnnnnnnnnnnnnnnnnnnnnnnnnnnnnnnnnnnnnnnnnnnnnnnnnnnnnnnnnnnnnnnnnnnnnnnnnnnnnnnnnnnnnnnnnnnnnnnnnnnnnnnnnnnnnnnnnnnnnnnnnnnnnnnnnnnnnnnnnnnnnnnnnnnnnnnnnnnnnnnnnnnnnnnnnnnnnnnnnnnnnnnnnnnnnnnnnnnnnnnnnnnnnnnnnnnnnnnnnnnnnnnnnnnnnnnnnnnnnnnnnnnnnnnnnnnnnnnnnnnnnnnnnnnnnnnnnnnnnnnnnnnnnnnnnnnnnnnnnnnnnnnnnnnnnnnnnnnnnnnnnnnnnnnnnnnnnnnnnnnnnnnnnnnnnnnnnnnnnnnnnnnnnnnnnnnnnnnnnnnnnnnnnn"/>
                        <sequence id="seq_MuVs/Washington.USA/3.17/FH67[G]|2017.044|2017-01-17|north_america|usa|washington|age|vaccination_status|community_status" spec="Sequence" taxon="MuVs/Washington.USA/3.17/FH67[G]|2017.044|2017-01-17|north_america|usa|washington|age|vaccination_status|community_status" totalcount="4" value="-tagtgtaagaaacagtaagcccggaagtggtgttttgcgatttcgaggccgggctcgatcctcacctttcattgtcaataggggacactttgacgctaccttgaaaatgtcgtccgtgctcaaagcatttgagcgattcactatagaacaggaacttcaagacaggggtgaggagggttcaattccgccggagactttaaagtcagcagtcaaagtcttcgttattaacacacccaatcccaccacacgctaccagatgctaaacttttgcctaagaataatttgcagtcaaaatgctagggcatctcacagggtaggtgcattgataacattattctcacttccctcggcaggtatgcaaaatcatattagactagcagatagatcacccgaagcccagatagaacgctgtgagattgatggctttgagcctggcacatataggctgattccgaatgcacgcgccaatcttactgccaatgaaattgctgcctatgctttgcttgcagatgacctccctccaaccataaataatggaactccttatgtacatgcagatgttgaagggcagccatgtgatgaaattgaacaattcctggatcgatgctacagtgtactaatccaggcttgggtgatggtctgtaaatgtatgacagcttacgaccaacctgctggatctgctgatcggcgatttgcgaaataccagcagcaaggtcgcctggaagcaagatacatgctgcagccagaagctcaaaggttgattcaaactgccatcaggaaaagtcttgttgttagacagtatcttacctttgaactccaactggcaagacggcaggggttgctatcaaacagatactatgcaatggtgggtgacattggaaagtacattgagaattcaggccttactgccttctttctcaccctcaaatatgcactaggcaccaaatggagtcctctgtcattggccgcattcaccggtgaactcactaagctccgatccttgatgatgttatatcgagatctcggagaacaagccagataccttgctctgttggaggctccccaaataatggactttgctcccgggggctacccattgatattcagttatgctatgggagtcggtacagtcctagat-gtccaaatgcgaaattacacttatgcacgacctttcctaaatggttactatttccagattggggttgagaccgcacgacggcaacaaggcactgttgacaacagagtagcagatgatctaggcctgactcctgaacaaagaactgaggtcactcagcttgttgacaggcttgcaagaggcagaggtgcgggaataccaggtgggccggtgaatccctttgttcctccagttcaacaacaacaacctgctgccgtatatgaggacattcctgcattagaggaatcagatgacgatggtgatgaagatggaggtgcaggattccaaaatggagcacaagcaccagctgtaagacagggaggtcaaaatgactttagagcacagccgttacaggatccaattcaagcacaactcttcatgccattatatcctcaagtcagcaacatcccaaatcatcagaatcatcagattaatcgcatcggggggatggaacaccaagatttattacgatacaacgagaatggcgattctcagcaggatgcaaggggcgaacacggaaataccttcccaaacaatcccaatcaaaacgcacagtcacaagtgggtgactgggatgagtagatcaccgacatgaccaaactacccccaactgcaacaaacccagaacaatccagccacagccaaccgctcaaatccactacattccattcatatttagtctttaagaaaaaattaggcccggaaagaattagttctacgagcatcgacacgattatcttgatcgtgtttctttccgggcaagccatggatcaatttataaaacaagatgaaactggtgatttaattgagacaggaatgaatgttgcaaatcacttcctatctgcccccattcagggaaccaacttgttgagcaaggccacaatcatccccggtgttgcaccagtactcattggcaatccagagcaaaagaacattcagtaccccactgcatcacatcagggatccaagtcaaagggaagaagctcaggggccaagcccatcatagtctcatcttccgaagtaggcactggagggactcagattcctgagccccttttcgcacaaaccggacaaggtggcactgtcaccaccgtttatcaagatccaactatccaaccaacaggttcataccgaagtgtggaattggctaagataggaaaagaga-gaatgattaatcggtttgttgaaaaacccaggacctcaacgccggtaacagaatttaagaggggggccgggagcggctgctcaaggccagacaatccaagaggagggcatagacgggaatggagcctcagctgggtccaaggagaggtccgggtctttgagtggtgcaaccccatatgctcacctatcactgccgcagcaagattccactcctgcaaatgtgggaattgcccagcaaagtgcgatcagtgcgaacgagattatggacctccttagagggatggatgctcgcctgcaacatcttgaacaaaaggtggacaaggtgcttgcacagggcagcatggtgacccaaataaagaatgaattatcaacagtaaagacaacactagctacaattgaaggaatgatggcgacagtaaagatcatggatccgggaaacccgacaggggtcccagttgatgagcttagaagaagttttagtgatcatgtaacaattgttagtggaccaggagatgtgtcattcagctccagtgaagaacccacactgtatttggatgaactagcgaggcctatccccaagcctcgtcctgcaaagcagccaaaaccccaacccgtaaaggatttagcaggacggaaggtgatgataaccaaaatgatcactgactgtgtggccaatcctcaaatgaagcaggcgttcgagcaacgattggcaaaggccagcaccgaggatgccctgaatgatatcaagcgagacatcatacgaagcgccatatgaacctaccaagaacaccagactcacgggaaaatccatgaactgatagccgcaatgattccctattaaataaaaaataagcacgaacacaagtctaacccagccacagcagcaatggccggatcacagatcaaaattcctcttccgaagccccccgactcagattctcaaagactaaatgcattccctgtaatcatggctcaagaaggcaaagggcgactcctcagacagatcagacttaggaaaatattatcaggggatccgtctgatcagcaaattacatttgtgaatacatatggattcatccgtgctactccagaaacatcagagttcatctctgaatcatcacaacaaaaggtaactcctgtagtgacggcgtgcatgttatccttcggtgctggaccagtactagaagacccacaacatatgctgaaagctcttgatcagacagatatcagggttcggaagacagcaagtgataaagagcagatcttatttgagatcaaccgcattcccaatctattcaggcatcatcaaatatctgcggaccatctgattcaggccagctccgataaatatgtcaagtcaccagctaagttgattgcaggagtaaattacatttactgtgtcacatttttatccgtgacagtttgttctgcctcactcaagtttcgagttgcgcgcccattgcttgctgcacgatctagattagtgagagcagttcagatggaagttttgcttcgggtaacctgcaaaaaagactctcaaatggcaaagagcatgctaaatgaccctgatggagaaggttgcattgcatccgtgtggttccacctgtgtaatctgtgcaaaggcaggaacaaacttagaagttatgatgaaaattattttgcatctaagtgccgtaagatgaatttgacagtcagcataggggacatgtggggaccaaccattctagtccatgcaggcggtcacattccgacaactgcaaaacctttcttcaactcaagaggctgggtctgtcaccccatccatcaatcatcaccatcgttggcgaagaccctatggtcatctgggtgtgaaatcaaggctgccagtgctatcctccagggctcagactatgcatcactcgcaaaaactgatgacataatatattcaaagataaaggtcgacaaggatgcagccaactacaagggagtatcctggagtccatttaggaagtctgcctcaatgagcaacctatgataattctctctattttcaatgatgccttcaggaggatcaacaatcagtccaattttaccggtgataacttgattgaaattatagaaaaaataagcctagaaagatatcccacctctcgactttcccactttgaaaatagaattgatcagtaatcatgaaggtttctttagttacttgcttgggctttgcagtcttttcattttccatatgtgtgaatatcaatatcttgcagcaaattggatatatcaagcaacaagtcaggcaactgagctattactcacaaagttcaagctcctacatagtggtcaagcttttaccgaatatccaacccactgataacagctgtgaattcaagagtgtaactcaatacaataagaccttgagtaatttgcttcttccaattgcagaaaacataaataatattgcatcgccctcacctggatcaagacgtcataaaaggtttgctggcattgccattggcattgctgcactcggtgttgcaaccgcagcacaagtaaccgccgctgtctcattagttcaagcacagacaaatgcacgcgcaatagcggcgatgaaaaattcaatacaggcaactaatcgagcagtcttcgaagtgaaagaaggcacccaacagttagctatagcggtacaagcaatacagaaccacatcaatactattatgaacacccaattgaacaatatgtcctgtcagattcttgataaccagcttgcaacctccctgggattatacctaacagaattaacaacagtgttccagccacaattaattaatccggcattgtcaccgattagcatacaagccttgaggtctttgcttggaagtatgacacctgcagtggttcaagcaacattatctacttcaatttctgctgctgaaatactaagtgccggtctaatggagggtcagattgtttctgttctgctggatgagatgcagatgatagttaagataaatattccaaccattgtcacacaatcaaatgcattggtgattgacttctactcaatttcgagctttattaatagtcaggaatccataattcaattaccagacaggatcttggagatcgggaatgaacaatggagctatccagcaaaaaattgtaagttgacaagacacaacatattctgccaatacaatgaggcagagaggctgagcttagaatcaaaactatgccttgcaggcaatataagtgcctgtgtgttctcacccatagcagggagttatatgaggcgatttgtagcactggatggaacaattgttgcaaactgtcgaagtctaacgtgtctatgcaagagtccatcttatcctatataccaacctgaccatcatgcagtcacgaccattgatctaaccgcatgtcagacgttgtccctagacggattggatttcagcattgtctctctaagcaacatcacttacgctgagaaccttaccatttcattgtctcagacaatcaatactcaacccattgacatatcaactgaactgatcaaggtcaatgcatccctccaaaatgccgttaagtacataaaggagagcaaccatcaactccaatctgtgagtataaattctaaaatcggagctataatcatagcagccttagctttgagcatcctgtcaatgatcatttcactgttgttttgctgctgggcttacattgcaactaaagagatcagaagaatcaacttcaaaacaaatcatatcaacacaatatcaagtagtgtcgatgatctcatcaggtactaatcctaacatggtgattcattctgtatttagaaaatatttagaaaaaaactaaattaagaatgaatctcatggggtcgtaacgtctcgtgaccctgccgttgcactatgccggcgatccaacccccattatacctcacatttctattgctaattcttctttatctgatcataactttgtatgt--ctggattatattaactgttacttataagactgcggtgcgacatgcagcactgtaccagggatccttctttcactggagtttcgatcactcactctaagaagatccccagttaggacaagtcccgatccatcatgcaagaacaatctgcatttgaataatgccgttcaatcatgagacataaagaaaaaaccaggccagaacaaacttagggtcataatacaacacaaaaccttagcttctatctcaattgtgctccgaccgctcgaaagatggagccctcgaaattcttcacaatatcggacagtgccacctttgcacctgggcctgttagcaatgcggctaacaagaagacattccgaacctgcttccgaatactggcactatctgtacaagctgtcacccttatattagttattgtcactttaggtgagcttgtaaggatgatcaatgatcaaggcttgagcaatcagttgtcttcaattacagacaagataagagagtcagctactatgattgcatctgctgtgggagtaatgaatcaagttattcatggagtaacggtatccttacccctacaaattgagggaaaccaaaatcaattgttagccacacttgccacaatctgcaccagccaaaaacaagtctcaaactgctctacaaacatccccttagtcaatgacctcaggtttataaatgggatcaataaattcatcattgaagattacgcaactcatgatttctctatcggccatccactcaatatgcccagctttatcccaactgcaacttcacccaatggttgcacaagaattccatccttttctttaggtaagacacactggtgctacacacataatgtaattaatgccaactgcaaggaccatacttcgtctaaccaatatgtgtccatggggattctcgttcagactgcgtcaggttatcctatgttcaaaaccttaaaaatccaatatctcagtgatggcctgaatcggaaaagctgctcaattgcaacagtccctgatgggtgcgcgatgtactgttatgtctccactcaacttgaaaccgacgactatgcggggtccagtccacccacccaaaaacttaccctgttattctataatgacaccgtcacagaaaggacaatatctccatctggtcttgaagggaattgggctactttggtgccaggagtgggaagtgggatatattttgagaataagttgatcttccctgcatatggtggtgtcttgcccaatagtacactcggggttaaatcagcaagagaatttttccggcctgttaatccatataatccatgttcaggaccacaacaagatttagaccagcgtgctttgaggtcatacttcccaagttatttctctaatcgaagaatacagagtgcatttcttgtctgtgcctggaatcagatcttcgttacaaattgtgaactagttgtcccctcaagcaatcagacaatgatgggtgcagaaggaagagttttattgatcaataatcgactattatattatcagagaagtaccagctggtggccgtatgaactcctctacgagatatcattcacatttacaaactctggtccatcatctgtaaatatgtcctggatacctatatattcattcactcgtcctggttcaggcaattgcagtggtgaaaatgtgtgcccgactgcttgtgtgtcaggggtttatcttgatccctggccattaactccatatagccaccaatcaggtattaacagaaatttctattttacaggtgctctattaaattcaagtacaactagagtaaatcctaccctttatgtctctgctcttaataatcttaaagtattagccccatatggtactcaaggactgtttgcctcgtacaccacaaccacctgctttcaagataccggtgatgctagtgtgtattgtgtttatattatggaactagcatcaaatattgttggagaattccaaattctacctgtgctaactagattgactatcacttgaatcatagtgaatgcagcgggaagccctattggcgtgtctcaatttttatcgattattaagaaaaaacaggccagaatggcgggcctaaatgagatactcctacctgaagtacatttaaactcacccatcgttagatataagcttttctactatatattacatggccagttaccaaatgatttggagccagatgacttgggcccactagcaaatcagaattggaaggcaattcgagccgaagaatcccaggttcatgcacgtttaaaacagatcagagtagaactcatcgcaaggattcctagtctccggtggacccgctctcaaagagagattgctatactcatttggccaagaatacttccaatcctccaagcatatgatcttcggcaaagtatgcaattgcccacagtatgggagaaattgactcaatccacagttaatcttataagtgatggtctagaacgagttgtattacacatcagcaatcaactgacaggcaagccaaacttgtttaccagatctcgaacaggacaagacactaaggactactcaattccatccactagagagctatctcaaatatggtttaacaatgagtggagtggacctgtaaagacctggcttatgattaaatatagaatgaggcaactaatcacaaaccaaaagacaggtgagttaacagatttagtaaccattgtggatactaggtccactctatgcattattaccccagaattagttgctttatactctaatgagcacaaagcattaacgtacctcacctttgaaatggtactaatggtcactgatatgttggaaggacgactgaatgtttcttctttgtgcacagctagtcattatctgtccccactaaagaaaagaatcgaaattctcctaacattagttgatgaccttgctctactcatgggggacaaagtatacggtgttgtctcttcacttgagagttttgtttacgcccaattacagtatggtgatcctgttgtagacattaagggtacattctatggatttatatgtaatgagattctcgatctgctgactgaggacaacatctttactgaggaggaggcaaacaaggttctcctggacttgacttcacagtttgacaatctatcccctgatttaactgctgaactcctctgcattatgagactttggggccaccccacattaaccgccagccaagcagcatccaaggtccgagagtccatgtgcgctcccaaggtgttagatttccaaacaataatgaagaccctggctttctttcacgcaatccttattaacggttataggaggagccataatggaatctggcctcctactactcttcatggcaatgcccccaaaagcctcattgagatgcggcatgataattcagaacttaagtatgagtatgtcctcaagaattggaaaagtatatctatgttaagaatacacaaatgctttgatgcatcacctgatgaagatctcagcatattcatgaaggataaggcaataagctgtccaaagcaagactggatgggagtatttaggaggagcctcataaaacagcgatatcgagatgcgaatcgacctctaccacaaccattcaaccgacggctactgttgaattttctagaggatgacagattcgatcccattaaagagcttgagtatgtcaccagtggagaatatcttagggacccagaattttgtgcatcttactctctcaaagagaaggagataaaggctacaggtcgaatatttgcaaaaatgacaaagagaatgagatcgtgccaagtaattgcggaatcattgttggccaatcatgcaggtaaattaatgagagaaaatggagttgttttagaccagttaaaattgacaaaatctttgttaacgatgaaccaaattggtattatatcagagcacagccgaagatccactgctgacaacatgactttggcacactccggttcaaataagcacagaattaataatagtcaattcaagaagaataaagacaataaacatgagatgcctgatgatggttttgagatagcagcctgctttctaacaactgacctcacaaaatactgcttaaattggaggtaccaagtcatcatcccctttgctcgtacattgaattcaatgtatggtatacctcacctgttcgaatggatacatttaaggctaatgcgaagcactctctatgtcggtgatcccttcaatcctccatcagatcctacccaacttgaccttgatacagctctcaatgatgatatatttatagtttctcctcgaggaggaatcgagggtttatgtcaaaaattatggactatgatttccatctcaacaatcatattatctgcaactgaggcaaacactagagttatgagcatggtccagggtgacaaccaggcgattgcaatcaccactagagtagtacgctcgctcagtcattccgagaagaaggagcaagcttataaagcaagtaaattattctttgaaaggcttagagccaacaatcatggaattggacaccacttgaaagaacaagaaactatcctcagttctgatttcttcatatacagtaagagagtgttttacaaaggtcggattttgactcaagcattaaagaacgtgagcaagatgtgcttaacagccgatatactaggggactgttcacaagcatcatgctccaatttagctactactgtaatgcgcctgactgagaatggggttgagaaagatttgtgttactttctgaatgcattcatgacaatcagacagttatgttatgatctagtatttccccaaactaaatctcttagtcaggacatcactaatgcttatcttaaccatccaatacttatctcaagattgtgtctattaccatctcaattggggggcctaaactttctctcatgtagtcgcctgttcaatagaaacatcggagacccattagtgtctgcaattgctgatgtgaaacgattaattaaagctggctgtctagatatctgggtcctgtataacatccttggaaggaggcctggaaaaggtaagtggagcactctggcagctgatccttatactctaaacatagattatttagttccttcaacaacttttttaaagaagcatgcccaatatacattgatggaacggagtgttaatcccatgctccgtggagtattcagtgaaaatgcagctgaggaagaagaggaactcgcacagtatctattagatcgtgaggtagtcatgcccagggttgcacatgtaatacttgcccagtctagttgcggtagaagaaaacagattcaaggttacttggattccactagaactattatcaggtattcactggaggtgagaccattgtcagcaaagaagctaaatacagtaatagaatacaacttattgtatctatcttacaatttggagattattgaaaaacccaatatagtccaaccctttttgaatgcaatcaatgttgatacttgtagcatcgatatagccaggtcccttagaaaactatcctgggcaactttacttaatggacgtcccatcgagggattagaaacacctgatcccattgaattggtacatgggtgtttgataattgggtcagatgaatgtgagcattgcagtagtggtgatgataaattcacctggtttttcctacccaaggggataaggctagataatgatccggcatccaacccacccatcagagtaccttacatcggatctaaaacagatgagcggagggttgcgtcaatggcttacatcaaaggagcatctgtatcactgaaatcagcactcaggttagcgggagtatatatttgggctttcggagatacagaagaatcatggcaggacgcctatgagttagcttccactcgtgttaatctcacactagagcaattgcaatctctcactcctttaccaacatctgctaacctagtacacagattagatgatggcaccactcaattaaaatttaccccggcaagttcctatgcattctctagcttcgttcatatatctaacgactgtcaagttctggagatcgatgatcaggttacagattctaacctgatttaccaacaagttatgattactggccttgctctaattgagacatggaacaatcctccaatcaacttctctgtctatgagactacactacacttgcacacaggctcatcttgctgtataagacctgtcgaatcttgtgtagtaaatcctcctttgcttcctgtacccttcattaatgttcctcaaatgaataaatttgtatatgaccctgaaccactcagtttgctagaaatggaaaaaattgaggatattgcttatcagaccagaatcggtggtttagatcaaatcccacttctggaaaaaatacccttactagctcacctcaccgccaagcagatggtaaacagcatcactgggcttgatgaagcaacatctatagtgaatgatgctgtagttcaagcagactacactagcaattggattagtgaatgctgctacacttacattgattctgtgtttgtttactctggctgggcattattattggagctttcgtatcaaatgtactacttaagaattcaaggcatccaaggaattctagactatgtgtatatgaccttgaggaggataccaggaatggctataacaggtatctcatccacgattagtcaccctcgtatactcagaagatgcatcaatttggatgtaatagccccaatcaattctccacacatagcttcactggattacacaaaattgagcatagatgcagtaatgtggggaactaagcaggttttgaccaacatttcgcaaggtatcgattatgagatagtagttccttctgaaagccaactaacacttagtgatagagttctaaatctagttgctcgaaaattatcactactggcaatcatctgggccaattataactatcctccaaaggttaaaggtatgtcacctgaggacaaatgtcaggctttaactacacatctaatccaaactgtcgaatatgttgagcacattcagattgagaagacaaacatcaggaggatgattattgaaccaaaattaactgcctaccctagtaatttgttttatctatctcgaaagttgcttaatgctattcgagattctgaagaaggacaatttctgattgcatcctattataacagttttggatttctggaaccaatactaatggaatctaaaatattcaatctaaattcatccgaatcagcatctcttacagaatttgatttcatcctcaacttggaattgtctgaaaccagtcttgagaaatactctctcccaagtttgttgatgacggctgagaatatggataacccatttcctcaaccaccccttcatcatgttctcagaccactaggattatcatccacttcatggtataaaacaatcagtgttttaaattatattagccatatgaaaatatctgacggtgcccatctatacttggcagagggaagcggggcctctatgtcacttatagagactttcttgcccggtgaaacaatatggtacaacagcctattcaatagtggtgaaaatcctccccaacgcaattttgctcctttgcccacccagtttattgaaagtgtcccttacagattgattcaagcaggtatagcagcaggaagtggtgtagtgcaaagtttctatccactctggaacggtaacagcgatatcactgacttgagcacgaaaaccagtgtcgaatacattattcacaaggtaggagctgatacatgtgcattggtccatgtggatttggagggtgtgcccggctcaatgaacagcatgttggagnnnnnnnnnnnnnnnnnnnnnnnnnnnnnnnnnnnnnnnnnnnnnnnnnnnnnnnnnnnnnnnnnnnnnnnnnnnnnnnnnnnnnnnnnnnnnnnnnnnnnnnnnnnnnnnnnnnnnnnnnnnnnnnnnnnnnnnnnnnnnnnnnnnnnnnnnnnnnnnnnnnnnnnnnnnnnnnnnnnnnnnnnnnnnnnnnnnnnnnnnnnnnnnnnnnnnnnnnnnnnnnnnnnnnnnnnnnnnnnnnnnnnnnnnnnnnnnnnnnnnnnnnnnnnnnnnnnnnnnnnnnnnnnnnnnnnnnnnnnnnnnnnnnnnnnnnnnnnnnnnnnnnnnnnnnnnnnnnnnnnnnnnnnnnnnnnnnnnnnnnnnnnnnnnnnnnnnnnnnnnnnnnnnnnnnnnnnnnnnnnnnnnnnnnnnnnnnnnnnnnnnnnnnnnnnnnnnnnnnnnnnnnnnnnnnnnnnnnnnnnnnnnnnnnnnnnnnnnnnnnnnnnnnnnnnnnnnnnnnnnnnnnnnnnnnnnnnnnnnnnnnnnnnnnnnnnnnnnnnnnnnnnnnnnnnnnnnnnnnnnnnnnnnnnnnnnnnnnnnnnnnnnnnnnnnnnnnnnnnnnnnnnnnnnnnnnnnnnnnnnnnnnnnnnnnnnnnnnnnnnnnnnnnnnnnnnnnnnnnnnnnnnnnnnnnnnnnnnnnnnnnnnnnnnnnnnnnnnnnnnnnnnnnnnnnnnnnnnnnnnnnnnnnnnnnnnnnnnnnnnnnnnnnnnnnnnnnnnnnnnnnnnnnnnnnnnnnnnnnnnnnnnnnnnnnnnnnnnnnnnnnnnnnnnnnnnnnnnnnnnnnnnnnnnnnnnnnnnnnnnnnnnnnnnnnnnnnnnnnnnnnnnnnnnnnnnnnnnnnnnnnnnnnnnnnnnnnnnnnnnnnnnnnnnnnnnnnnnnnnnnnnnnnnnnnnnnnnnnnnnnnnnnnnnnnnnnnnnnnnnnnnnnnnnnnnnnnnnnnnnnnnnnnnnnnnnnnnnnnnnnnnnnnnnnnnnnnnnnnnnnnnnnnnnnnnnnnnnnnnnnnnnnnnnnnnnnnnnnnnnnnnnnnnnnnnnnnnnnnnnnnnnnnnnnnnnnnnnnnnnnnnnnnnnnnnnnnnnnnnnnnnnnn"/>
                        <sequence id="seq_MuVs/Washington.USA/2.17/FH23[G]|2017.033|2017-01-13|north_america|usa|washington|age|vaccination_status|community_status" spec="Sequence" taxon="MuVs/Washington.USA/2.17/FH23[G]|2017.033|2017-01-13|north_america|usa|washington|age|vaccination_status|community_status" totalcount="4" value="-nnnnnnnnnnnnnnnnnnnnnnnnnnnnnnnnnnnnnnnnnnnnnnnnnnnnnnnnnnnnnnnnnnnnnnnnnnnnnnnnnnnnnnnnnnnnnnnnnnnnnngaaaatgtcgtccgtgctcaaagcatttgagcgattcactatagaacaggaacttcaagacaggggtgaggagggttcaattccgccggagactttaaagtcagcagtcaaagtcttcgttattaacacacccaatcccaccacacgctaccagatgctaaacttttgcctaagaataatttgcagtcaaaatgctagggcatctcacagggtaggtgcattgataacattattctcacttccctcggcaggtatgcaaaatcatattagactagcagatagatcacccgaagcccagatagaacgctgtgagattgatggctttgagcctggcacatataggctgattccgaatgcacgcgccaatcttactgccaatgaaattgctgcctatgctttgcttgcagatgacctccctccaaccataaataatggaactccttatgtacatgcagatgttgaagggcagccatgtgatgaaattgaacaattcctggatcgatgctacagtgtactaatccaggcttgggtgatggtctgtaaatgtatgacagcttacgaccaacctgctggatctgctgatcggcgatttgcgaaataccagcagcaaggtcgcctggaagcaagatacatgctgcagccagaagctcaaaggttgattcaaactgccatcaggaaaagtcttgttgttagacagtatcttacctttgaactccaactggcaagacggcaggggttgctatcaaacagatactatgcaatggtgggtgacattggaaagtacattgagaattcaggccttactgccttctttctcaccctcaaatatgcactaggcaccaaatggagtcctctgtcattggccgcattcaccggtgaactcactaagctccgatccttgatgatgttatatcgagatctcggagaacaagccagataccttgctctgttggaggctccccaaataatggactttgctcccgggggctacccattgatattcagttatgctatgggagtcggtacagtcctagat-gtccaaatgcgaaattacacttatgcacgacctttcctaaatggttactatttccagattggggttgagaccgcacgacggcaacaaggcactgttgacaacagagtagcagatgatctaggcctgactcctgaacaaagaactgaggtcactcagcttgttgacaggcttgcaagaggcagaggtgcgggaataccaggtgggccggtgaatccctttgttcctccagttcaacaacaacaacctgctgccgtatatgaggacattcctgcattggaggaatcagatgacgatggtgatgaagatggaggtgcaggattccaaaatggagcacaagcaccagctgtaagacagggaggtcaaaatgactttagagcacagccgttacaggatccaattcaagcacaactcttcatgccattatatcctcaagtcagcaacatcccaaatcatcagaatcatcagattaatcgcatcggggggatggaacaccaagatttattacgatacaacgagaatggcgattctcagcaggatgcaaggggcgaacacggaaataccttcccaaacaatcccaatcaaaacgcacagtcacaagtgggtgactgggatgagtagatcaccgacatgaccaaactacccccaactgcaacaaacccagaacaatccagccacagccaaccgctcaaatccactacattccattcatatttagtctttaagaaaaaattaggcccggaaagaattagttctacgagcatcgacacgattatcttgatcgtgtttctttccgggcaagccatggatcaatttataaaacaagatgaaactggtgatttaattgagacaggaatgaatgttgcaaatcacttcctatctgcccccattcagggaaccaacttgttgagcaaggccacaatcatccccggtgttgcaccagtactcattggcaatccagagcaaaagaacattcagtaccccactgcatcacatcagggatccaagtcaaagggaagaagctcaggggccaagcccatcatagtctcatcttccgaagtaggcactggagggactcagattcctgagccccttttcgcacaaaccggacaaggtggcactgtcaccaccgtttatcaagatccaactatccaaccaacaggttcataccgaagtgtggaattggctaagataggaaaagaga-gaatgattaatcggtttgttgaaaaacccaggacctcaacgccggtaacagaatttaagaggggggccgggagcggctgctcaaggccagacaatccaagaggagggcatagacgggaatggagcctcagctgggtccaaggagaggtccgggtctttgagtggtgcaaccccatatgctcacctatcactgccgcagcaagattccactcctgcaaatgtgggaattgcccagcaaagtgcgatcagtgcgaacgagattatggacctccttagagggatggatgctcgcctgcaacatcttgaacaaaaggtggacaaggtgcttgcacagggcagcatggtgacccaaataaagaatgaattatcaacagtaaagacaacactagctacaattgaaggaatgatggcgacagtaaagatcatggatccgggaaacccgacaggggtcccagttgatgagcttagaagaagttttagtgatcatgtaacaattgttagtggaccaggagatgtgtcattcagctccagtgaagaacccacactgtatttggatgaactagcgaggcctatccccaagcctcgtcctgcaaagcagccaaaaccccaacccgtaaaggatttagcaggacggaaggtgatgataaccaaaatgatcactgactgtgtggccaatcctcaaatgaagcaggcgttcgagcaacgattggcaaaggccagcaccgaggatgccctgaatgatatcaagcgagacatcatacgaagcgccatatgaacctaccaagaacaccagactcacgggaaaatccatgaactgatagccgcaatgattccctattaaataaaaaataagcacgaacacaagtctaacccagccacagcagcaatggccggatcacagatcaaaattcctcttccgaagccccccgactcagattctcaaagactaaatgcattccctgtaatcatggctcaagaaggcaaagggcgactcctcagacagatcagacttaggaaaatattatcaggggatccgtctgatcagcaaattacatttgtgaatacatatggattcatccgtgctactccagaaacatcagagttcatctctgaatcatcacaacaaaaggtaactcctgtagtgacggcgtgcatgttatccttcggtgctggaccagtactagaagacccacaacatatgctgaaagctcttgatcagacagatatcagggttcggaagacagcaagtgataaagagcagatcttatttgagatcaaccgcattcccaatctattcaggcatcatcaaatatctgcggaccatctgattcaggccagctccgataaatatgtcaagtcaccagctaagttgattgcaggagtaaattacatttactgtgtcacatttttatccgtgacagtttgttctgcctcactcaagtttcgagttgcgcgcccattgcttgctgcacgatctagattagtgagagcagttcagatggaagttttgcttcgggtaacctgcaaaaaagactctcaaatggcaaagagcatgctaaatgaccctgatggagaaggttgcattgcatccgtgtggttccacctgtgtaatctgtgcaaaggcaggaacaaacttagaagttacgatgaaaattattttgcatctaagtgccgtaagatgaatttgacagtcagcataggggacatgtggggaccaaccattctagtccatgcaggcggtcacattccgacaactgcaaaacctttcttcaactcaagaggctgggtctgtcaccccatccatcaatcatcaccatcgttggcgaagaccctatggtcatctgggtgtgaaatcaaggctgccagtgctatcctccagggctcagactatgcatcactcgcaaaaactgatgacataatatattcaaagataaaggtcgacaaggatgcagccaactacaagggagtatcctggagtccatttaggaagtctgcctcaatgagcaacctatgataattctctctattttcaatgatgccttcaggaggatcaacaatcagtccaattttaccggtgataacttgattgaaattatagaaaaaataagcctagaaagatatcccacctctcgactttcccactttgaaaatagaattgatcagtaatcatgaaggtttctttagttacttgcttgggctttgcagtcttttcattttccatatgtgtgaatatcaatatcttgcagcaaattggatatatcaagcaacaagtcaggcaactgagctattactcacaaagttcaagctcctacatagtggtcaagcttttaccgaatatccaacccactgataacagctgtgaattcaagagtgtaactcaatacaataagaccttgagtaatttgcttcttccaattgcagaaaacataaataatattgcatcgccctcacctggatcaagacgtcataaaaggtttgctggcattgccattggcattgctgcactcggtgttgcaaccgcagcacaagtaaccgccgctgtctcattagttcaagcacagacaaatgcacgcgcaatagcggcgatgaaaaattcaatacaggcaactaatcgagcagtcttcgaagtgaaagaaggcacccaacagttagctatagcggtacaagcaatacagaaccacatcaatactattatgaacacccaattgaacaatatgtcctgtcagattcttgataaccagcttgcaacctccctgggattatacctaacagaattaacaacagtgttccagccacaattaattaatccggcattgtcaccgattagcatacaagccttgaggtctttgcttggaagtatgacacctgcagtggttcaagcaacattatctacttcaatttctgctgctgaaatactaagtgccggtctaatggagggtcagattgtttctgttctgctggatgagatgcagatgatagttaagataaatattccaaccattgtcacacaatcaaatgcattggtgattgacttctactcaatttcgagctttattaatagtcaggaatccataattcaattaccagacaggatcttggagatcgggaatgaacaatggagctatccagcaaaaaattgtaagttgacaagacacaacatattctgccaatacaatgaggcagagaggctgagcttagaatcaaaactatgccttgcaggcaatataagtgcctgtgtgttctcacccatagcagggagttatatgaggcgatttgtagcactggatggaacaattgttgcaaactgtcgaagtctaacgtgtctatgcaagagtccatcttatcctatataccaacctgaccatcatgcagtcacgaccattgatctaaccgcatgtcagacgttgtccctagacggattggatttcagcattgtctctctaagcaacatcacttacgctgagaaccttaccatttcattgtctcagacaatcaatactcaacccattgacatatcaactgaactgatcaaggtcaatgcatccctccaaaatgccgttaagtacataaaggagagcaaccatcaactccaatctgtgagtataaattctaaaatcggagctataatcatagcagccttagctttgagcatcctgtcaatgatcatttcactgttgttttgctgctgggcttacattgcaactaaagagatcagaagaatcaacttcaaaacaaatcatatcaacacaatatcaagtagtgtcgatgatctcatcaggtactaatcctaacatggtgattcattctgtatttagaaaatatttagaaaaaaactaaattaagaatgaatctcatggggtcgtaacgtctcgtgaccctgccgttgcactatgccggcgatccaacccccattatacctcacatttctattgctaattcttctttatctgatcataactttgtatgt--ctggattatattaactgttacttataagactgcggtgcgacatgcagcactgtaccagagatccttctttcactggagtttcgatcactcactctaagaagatccccagttaggacaagtcccgatccatcatgcaagaacaatctgcatttgaataatgccgttcaatcatgagacataaagaaaaaaccaggccagaacaaacttagggtcataatacaacacaaaaccttagcttctatctcaattgtgctccgaccgctcgaaagatggagccctcgaaattcttcacaatatcggacagtgccacctttgcacctgggcctgttagcaatgcggctaacaagaagacattccgaacctgcttccgaatactggcactatctgtacaagctgtcacccttatattagttattgtcactttaggtgagcttgtaaggatgatcaatgatcaaggcttgagcaatcagttgtcttcaattacagacaagataagagagtcagctactatgattgcatctgctgtgggagtaatgaatcaagttattcatggagtaacggtatccttacccctacaaattgagggaaaccaaaatcaattgttagccacacttgccacaatctgcaccagccaaaaacaagtctcaaactgctctacaaacatccccttagtcaatgacctcaggtttataaatgggatcaataaattcatcattgaagattacgcaactcatgatttctctatcggccatccactcaatatgcccagctttatcccaactgcaacttcacccaatggttgcacaagaattccatccttttctttaggtaagacacactggtgctacacacataatgtaattaatgccaactgcaaggaccatacttcgtctaaccaatatgtgtccatggggattctcgttcagaccgcgtcaggttatcctatgttcaaaaccttaaaaatccaatatctcagtgatggcctgaatcggaaaagctgctcaattgcaacagtccctgatgggtgcgcgatgtactgttatgtctccactcaacttgaaaccgacgactatgcggggtccagtccacccacccaaaaacttatcctgttattctataatgacaccgtcacagaaaggacaatatctccatctggtcttgaagggaattgggctactttggtgccaggagtggggagtgggatatattttgagaataagttgatcttccctgcatatggtggtgtcttgcccaatagtacactcggggttaaatcagcaagagaatttttccggcctgttaatccatataatccatgttcaggaccacaacaagatttagaccagcgtgctttgaggtcatacttcccaagttatttctctaatcgaagaatacagagtgcatttcttgtctgtgcctggaatcagatcttagttacaaattgtgaactagttgtcccctcaagcaatcagacaatgatgggtgcagaaggaagagttttattgatcaataatcgactattatattatcagagaagtaccagctggtggccgtatgaactcctctacgagatatcattcacatttacaaactctggtccatcatctgtaaatatgtcctggatacctatatattcattcactcgtcctggttcaggcaattgcagtggtgaaaatgtgtgcccgactgcttgtgtgtcaggggtttatcttgatccctggccattaactccatatagccaccaatcaggtattaacagaaatttctattttacaggtgctctattaaattcaagtacaactagagtaaatcctaccctttatgtctctgctcttaataatcttaaagtattagccccatatggtactcaaggactgtttgcctcgtacaccacaaccacctgctttcaagataccggtgatgctagtgtgtattgtgtttatattatggaactagcatcaaatattgttggagaattccaaattctacctgtgctaactagattgactatcacttgaatcatagtgaatgcagcgggaagccctattggcgtgtctcaatttttatcgattattaagaaaaaacaggccagaatggcgggcctaaatgagatactcctacctgaagtacatttaaactcacccatcgttagatataagcttttctactatatattacatggccagttaccaaatgatttggagccagatgacttgggcccactagcaaatcagaattggaaggcaattcgagccgaagaatcccaggttcatgcacgtttaaaacagatcagagtagaactcatcgcaaggattcctagtctccggtggacccgctctcaaagagagattgctatactcatttggccaagaatacttccaatcctccaagcatatgatcttcggcaaagtatgcaattgcccacagtatgggagaaattgactcaatccacagttaatcttataagtgatggtctagaacgagttgtattacacatcagcaatcaactgacaggcaagccaaacttgtttaccagatctcgaacaggacaagacactaaggactactcaattccatccactagagagctatctcaaatatggtttaacaatgagtggagtggacctgtaaagacctggcttatgattaaatatagaatgaggcaactaatcacaaaccaaaagacaggtgagttaacagatttagtaaccattgtggatactaggtccactctatgcattattaccccagaattagttgctttatactctaatgggcacaaagcattaacgtacctcacctttgaaatggtactaatggtcactgatatgttggaaggacgactgaatgtttcttctttgtgcacagctagtcattatctgtccccactaaagaaaagaatcgaaattctcctaacattagttgatgaccttgctctactcatgggggacaaagtatacggtgttgtctcttcacttgagagttttgtttacgcccaattacagtatggtgatcctgttgtagacattaagggtacattctatggatttatatgtaatgagattctcgatctgctgactgaggacaacatctttactgaggaggaggcaaacaaggttctcctggacttgacttcacagtttgacaatctatcccctgatttaactgctgaactcctctgcattatgagactttggggccaccccacattaaccgccagccaagcagcatccaaggtccgagagtccatgtgcgctcccaaggtgttagatttccaaacaataatgaagaccctggctttctttcacgcaatccttattaacggttataggaggagccataatggaatctggcctcctactactcttcatggcaatgcccccaaaagcctcattgagatgcggcatgataattcagaacttaagtatgagtatgtcctcaagaattggaaaagtatatctatgttaagaatacacaaatgctttgatgcatcacctgatgaagatctcagcatattcatgaaggataaggcaataagctgtccaaagcaagactggatgggagtatttaggaggagcctcataaaacagcgatatcgagatgcgaatcgacctctaccacaaccattcaaccgacggctactgttgaattttctagaggatgacagattcgatcccattaaagagcttgagtatgtcaccagtggagaatatcttagggacccagaattttgtgcatcttactctctcaaagagaaggagataaaggctacaggtcgaatatttgcaaaaatgacaaagagaatgagatcgtgccaagtaattgcggaatcattattggccaatcatgcaggtaaattaatgagagaaaatggagttgttttagaccagttaaaattgacaaaatctttgttaacgatgaaccaaattggtattatatcagagcacagccgaagatccactgctgacaacatgactttggcacactccggttcaaataagcacagaattaataatagtcaattcaagaagaataaagacaataaacatgagatgcctgatgatggttttgagatagcagcctgctttctaacaactgacctcacaaaatactgcttaaattggaggtaccaagtcatcatcccctttgctcgtacattgaattcaatgtatggtatacctcacctgttcgaatggatacatttaaggctaatgcgaagcactctctatgtcggtgatcccttcaatcctccatcagatcctacccaacttgaccttgatacagctctcaatgatgatatatttatagtttctcctcgaggaggaatcgagggtttatgtcaaaaattatggactatgatttccatctcaacaatcatattatctgcaactgaggcaaacactagagttatgagcatggtccagggtgacaaccaggcgattgcaatcaccactagagtagtacgctcgctcagtcattccgagaagaaggagcaagcttataaagcaagtaaattattctttgaaaggcttagagccaacaatcatggaattggacaccacttgaaagaacaagaaactatcctcagttctgatttcttcatatacagtaagagagtgttttacaaaggtcggattttgactcaagcattaaagaacgtgagcaagatgtgcttaacagccgatatactaggggactgttcacaagcatcatgctccaatttagctactactgtaatgcgcctgactgagaatggggttgagaaagatttgtgttactttctgaatgcattcatgacaatcagacagttatgttatgatctagtatttccccaaactaaatctcttagtcaggacatcactaatgcttatcttaaccatccaatacttatctcaagattgtgtctattaccatctcaattggggggcctaaactttctctcatgtagtcgcctgttcaatagaaacatcggagacccattagtgtctgcaattgctgatgtgaaacgattaattaaagctggctgtctagatatctgggtcctgtataacatccttggaaggaggcctggaaaaggtaagtggagcactctggcagctgatccttatactctaaacatagattatttagttccttcaacaacttttttaaagaagcatgcccaatatacattgatggaacggagtgttaatcccatgctccgtggagtattcagtgaaaatgcagctgaggaagaagaggaactcgcacagtatctattagatcgtgaggtagtcatgcccagggttgcacatgtaatacttgcccagtctagttgcggtagaagaaaacagattcaaggttacttggattccactagaactattatcaggtattcactggaggtgagaccattgtcagcaaagaagctaaatacagtaatagaatacaacttattgtatctatcttacaatttggagattattgaaaaacccaatatagtccaaccctttttgaatgcaatcaatgttgatacttgtagcatcgatatagccaggtcccttagaaaactatcctgggcaactttacttaatggacgtcccatcgagggattagaaacacctgatcccattgaattggtacatgggtgtttgataattgggtcagatgaatgtgagcattgcagtagtggtgatgataaattcacctggtttttcctacccaaggggataaggctagataatgatccggcatccaacccacccatcagagtaccttacatcggatctaaaacagatgagcggagggttgcgtcaatggcttacatcaaaggagcatctgtatcactgaaatcagcactcaggttagcgggagtatatatttgggctttcggagatacagaagaatcatggcaggacgcctatgagttagcttccactcgtgttaatctcacactagagcaattgcaatctctcactcctttaccaacatctgctaacctagtacacagattagatgatggcaccactcaattaaaatttaccccggcaagttcctatgcattctctagcttcgttcatatatctaacgactgtcaagttctggagatcgatgatcaggttacagattctaacctgatttaccaacaagttatgattactggccttgctttaattgagacatggaacaatcctccaatcaacttctctgtctatgagactacactacacttgcacacaggctcatcttgctgtataagacctgtcgaatcttgtgtagtaaatcctcctttgcttcctgtacccttcattaatgttcctcaaatgaataaatttgtatatgaccctgaaccactcagtttgctagaaatggaaaaaattgaggatattgcttatcagaccagaatcggtggtttagatcaaatcccacttctggaaaaaatacccttactagctcacctcaccgccaagcagatggtaaacagcatcactgggcttgatgaagcaacatctatagtgaatgatgctgtagttcaagcagactacactagcaattggattagtgaatgctgctacacttacattgattctgtgtttgtttactctggctgggcattattattggagctttcgtatcaaatgtactacttaagaattcaaggcatccaaggaattctagactatgtgtatatgaccttgaggaggataccaggaatggctataacaggtatctcatccacgattagtcaccctcgtatactcagaagatgcatcaatttggatgtaatagccccaatcaattctccacacatagcttcactggattacacaaaattgagcatagatgcagtaatgtggggaactaagcaggttttgaccaacatttcgcaaggtatcgattatgagatagtagttccttctgaaagccaactaacacttagtgatagagttctaaatctagttgctcgaaaattatcactactggcaatcatctgggccaattataactatcctccaaaggttaaaggtatgtcacctgaggacaaatgtcaggctttaactacacatctaatccaaactgtcgaatatgttgagcacattcagattgagaagacaaacatcaggaggatgattattgaaccaaaattaactgcctaccctagtaatttgttttatctatctcgaaagttgcttaatgctattcgagattctgaagaaggacaatttctgattgcatcctattataacagttttggatttctggaaccaatactaatggaatctaaaatattcaatctaaattcatccgaatcagcatctcttacagaatttgatttcatcctcaacttggaattgtctgaaaccagtcttgagaaatactctctcccaagtttgttgatgacggctgagaatatggataacccatttcctcaaccaccccttcatcatgttctcagaccactaggattatcatccacttcatggtataaaacaatcagtgttttaaattatattagccatatgaaaatatctgacggtgcccatctatacttggcagagggaagcggggcctctatgtcacttatagagactttcttgcccggtgaaacaatatggtacaacagcctattcaatagtggtgaaaatcctccccaacgcaattttgctcctttgcccacccagtttattgaaagtgtcccttacagattgattcaagcaggtatagcagcaggaagtggtgtagtgcaaagtttctatccactctggaacggtaacagcgatatcactgacttgagcacgaaaaccagtgtcgaatacattattcacaaggtaggagctgatacatgtgcattggtccatgtggatttggagggtgtgcccggctcaatgaacagcatgttggagnnnnnnnnnnnnnnnnnnnnnnnnnnnnnnnnnnnnnnnnnnnnnnnnnnnnnnnnnnnnnnnnnnnnnnnnnnnnnnnnnnnnnnnnnnnnnnnnnnnnnnnnnnnnnnnnnnnnnnnnnnnnnnnnnnnnnnnnnnnnnnnnnnnnnnnnnnnnnnnnnnnnnnnnnnnnnnnnnnnnnnnnnnnnnnnnnnnnnnnnnnnnnnnnnnnnnnnnnnnnnnnnnnnnnnnnnnnnnnnnnnnnnnnnnnnnnnnnnnnnnnnnnnnnnnnnnnnnnnnnnnnnnnnnnnnnnnnnnnnnnnnnnnnnnnnnnnnnnnnnnnnnnnnnnnnnnnnnnnnnnnnnnnnnnnnnnnnnnnnnnnnnnnnnnnnnnnnnnnnnnnnnnnnnnnnnnnnnnnnnnnnnnnnnnnnnnnnnnnnnnnnnnnnnnnnnnnnnnnnnnnnnnnnnnnnnnnnnnnnnnnnnnnnnnnnnnnnnnnnnnnnnnnnnnnnnnnnnnnnnnnnnnnnnnnnnnnnnnnnnnnnnnnnnnnnnnnnnnnnnnnnnnnnnnnnnnnnnnnnnnnnnnnnnnnnnnnnnnnnnnnnnnnnnnnnnnnnnnnnnnnnnnnnnnnnnnnnnnnnnnnnnnnnnnnnnnnnnnnnnnnnnnnnnnnnnnnnnnnnnnnnnnnnnnnnnnnnnnnnnnnnnnnnnnnnnnnnnnnnnnnnnnnnnnnnnnnnnnnnnnnnnnnnnnnnnnnnnnnnnnnnnnnnnnnnnnnnnnnnnnnnnnnnnnnnnnnnnnnnnnnnnnnnnnnnnnnnnnnnnnnnnnnnnnnnnnnnnnnnnnnnnnnnnnnnnnnnnnnnnnnnnnnnnnnnnnnnnnnnnnnnnnnnnnnnnnnnnnnnnnnnnnnnnnnnnnnnnnnnnnnnnnnnnnnnnnnnnnnnnnnnnnnnnnnnnnnnnnnnnnnnnnnnnnnnnnnnnnnnnnnnnnnnnnnnnnnnnnnnnnnnnnnnnnnnnnnnnnnnnnnnnnnnnnnnnnnnnnnnnnnnnnnnnnnnnnnnnnnnnnnnnnnnnnnnnnnnnnnnnnnnnnnnnnnnnnnnnnnnnnnnnnnnnnnnnnnnnnnnnnnnnnnnnnnnnnnnnnnnnnnnnnnn"/>
[truncated: 1,356,251 more chars]
